# Supplementary material for: The Exosome-Mediated Epigenome: Non-Coding RNA and mRNA-Coding Networks in Microbiome–Cellular Communication, Inflammation, and Tumorigenesis Along the Oral–Gut–Lung Axis
Source: Epigenomes. 2025 Dec 16;9(4):52. doi: 10.3390/epigenomes9040052 (PMC12731705; doi:10.3390/epigenomes9040052)
Supplement: Supplementary file 1 [file epigenomes-09-00052-s001.zip]

Archive with 6 entries (6 files):
- Table S1_LCEXO.xlsx
- Table S2_GCEXO.xlsx
- Table S3_CCEXO.xlsx
- Table S4_Metanalysis.xlsx
- Table S5_C&I.xlsx
- Table S6_INFGRNs.xlsx
