# Supplementary material for: The Exosome-Mediated Epigenome: Non-Coding RNA and mRNA-Coding Networks in Microbiome–Cellular Communication, Inflammation, and Tumorigenesis Along the Oral–Gut–Lung Axis
Source: Epigenomes. 2025 Dec 16;9(4):52. doi: 10.3390/epigenomes9040052 (PMC12731705; doi:10.3390/epigenomes9040052)
Supplement: Supplementary file 1 [file epigenomes-09-00052-s001.zip › Table S1_LCEXO.xlsx]

## Sheet: LCEXO DAVID
LCEXOUPs		DAVID Symbol	Gene Name		Category	Term	Count	%	P-Value	Benjamini		Membrane	GENE NAME		Coronavirus disease - COVID-19	GENE NAME		Host-virus interaction	GENE NAME		Membrane raft	GENE NAME		Innate immunity	GENE NAME		Cytoplasmic translation	GENE NAME		Inflammatory response	GENE NAME		Adaptive immunity	GENE NAME		Receptor internalization	GENE NAME
A2M-AS1		A2M-AS1	A2M antisense RNA 1(A2M-AS1)		GOTERM_CC_DIRECT	extracellular exosome	507	20.4	5.4e-68	5.2e-65		AGPAT5	1-acylglycerol-3-phosphate O-acyltransferase 5(AGPAT5)		ACE	angiotensin I converting enzyme(ACE)		ACKR3	atypical chemokine receptor 3(ACKR3)		ABCA1	ATP binding cassette subfamily A member 1(ABCA1)		AKAP8	A-kinase anchoring protein 8(AKAP8)		FAU	FAU ubiquitin like and ribosomal protein S30 fusion(FAU)		ACER3	alkaline ceramidase 3(ACER3)		ANXA1	annexin A1(ANXA1)		ACKR3	atypical chemokine receptor 3(ACKR3)
A4GALT		A4GALT	alpha 1,4-galactosyltransferase (P1PK blood group)(A4GALT)		GOTERM_CC_DIRECT	membrane	787	31.7	3.9e-37	1.9e-34		OAS2	2'-5'-oligoadenylate synthetase 2(OAS2)		C1QA	complement C1q A chain(C1QA)		ACY3	aminoacylase 3(ACY3)		ABCG2	ATP binding cassette subfamily G member 2 (JR blood group)(ABCG2)		ANXA1	annexin A1(ANXA1)		RACK1	receptor for activated C kinase 1(RACK1)		ADGRE5	adhesion G protein-coupled receptor E5(ADGRE5)		BTK	Bruton tyrosine kinase(BTK)		ADM	adrenomedullin(ADM)
AATF		AATF	apoptosis antagonizing transcription factor(AATF)		GOTERM_CC_DIRECT	cytosol	858	34.5	5.8e-37	1.9e-34		OAS3	2'-5'-oligoadenylate synthetase 3(OAS3)		C1QB	complement C1q B chain(C1QB)		ANO6	anoctamin 6(ANO6)		ANXA2	annexin A2(ANXA2)		APOBEC3C	apolipoprotein B mRNA editing enzyme catalytic subunit 3C(APOBEC3C)		RPL10	ribosomal protein L10(RPL10)		ADM	adrenomedullin(ADM)		BTN3A1	butyrophilin subfamily 3 member A1(BTN3A1)		AP2M1	adaptor related protein complex 2 subunit mu 1(AP2M1)
ABCA1		ABCA1	ATP binding cassette subfamily A member 1(ABCA1)		GOTERM_MF_DIRECT	protein binding	1682	67.7	1.8e-37	3.4e-34		NT5E	5'-nucleotidase ecto(NT5E)		C1QC	complement C1q C chain(C1QC)		ANPEP	alanyl aminopeptidase, membrane(ANPEP)		ATP2B4	ATPase plasma membrane Ca2+ transporting 4(ATP2B4)		APOBEC3G	apolipoprotein B mRNA editing enzyme catalytic subunit 3G(APOBEC3G)		RPL10A	ribosomal protein L10a(RPL10A)		AIF1	allograft inflammatory factor 1(AIF1)		BTN3A2	butyrophilin subfamily 3 member A2(BTN3A2)		ARRB2	arrestin beta 2(ARRB2)
ABCB6		ABCB6	ATP binding cassette subfamily B member 6 (LAN blood group)(ABCB6)		KEGG_PATHWAY	Coronavirus disease - COVID-19	111	4.5	3.9e-34	1.4e-31		ATIC	5-aminoimidazole-4-carboxamide ribonucleotide formyltransferase/IMP cyclohydrolase(ATIC)		C1R	complement C1r(C1R)		ANXA2	annexin A2(ANXA2)		BST2	bone marrow stromal cell antigen 2(BST2)		ARID5A	AT-rich interaction domain 5A(ARID5A)		RPL11	ribosomal protein L11(RPL11)		ANXA1	annexin A1(ANXA1)		BTN3A3	butyrophilin subfamily 3 member A3(BTN3A3)		CALCRL	calcitonin receptor like receptor(CALCRL)
ABCC3		ABCC3	ATP binding cassette subfamily C member 3(ABCC3)		GOTERM_BP_DIRECT	cytoplasmic translation	62	2.5	5.5e-35	3.4e-31		AKAP13	A-kinase anchoring protein 13(AKAP13)		C1S	complement C1s(C1S)		APLN	apelin(APLN)		BTK	Bruton tyrosine kinase(BTK)		AXL	AXL receptor tyrosine kinase(AXL)		RPL12	ribosomal protein L12(RPL12)		APOL3	apolipoprotein L3(APOL3)		C1QBP	complement C1q binding protein(C1QBP)		CAV1	caveolin 1(CAV1)
ABCG1		ABCG1	ATP binding cassette subfamily G member 1(ABCG1)		UP_KW_BIOLOGICAL_PROCESS	Immunity	236	9.5	2.3e-33	3.5e-31		AKAP8	A-kinase anchoring protein 8(AKAP8)		C2	complement C2(C2)		APLNR	apelin receptor(APLNR)		CAV1	caveolin 1(CAV1)		BST2	bone marrow stromal cell antigen 2(BST2)		RPL13	ribosomal protein L13(RPL13)		AXL	AXL receptor tyrosine kinase(AXL)		CD3D	CD3 delta subunit of T-cell receptor complex(CD3D)		CD36	CD36 molecule (CD36 blood group)(CD36)
ABCG2		ABCG2	ATP binding cassette subfamily G member 2 (JR blood group)(ABCG2)		GOTERM_CC_DIRECT	endoplasmic reticulum	256	10.3	6e-30	1.5e-27		ABI3	ABI family member 3(ABI3)		C3	complement C3(C3)		APOBEC3C	apolipoprotein B mRNA editing enzyme catalytic subunit 3C(APOBEC3C)		CAV2	caveolin 2(CAV2)		BTK	Bruton tyrosine kinase(BTK)		RPL13A	ribosomal protein L13a(RPL13A)		C3	complement C3(C3)		CD3G	CD3 gamma subunit of T-cell receptor complex(CD3G)		EZR	ezrin(EZR)
ABHD17A		ABHD17A	abhydrolase domain containing 17A, depalmitoylase(ABHD17A)		GOTERM_CC_DIRECT	cytosolic ribosome	56	2.3	8.5e-30	1.6e-27		ADAMTS4	ADAM metallopeptidase with thrombospondin type 1 motif 4(ADAMTS4)		C3AR1	complement C3a receptor 1(C3AR1)		APOBEC3G	apolipoprotein B mRNA editing enzyme catalytic subunit 3G(APOBEC3G)		CBL	Cbl proto-oncogene(CBL)		C1QA	complement C1q A chain(C1QA)		RPL17	ribosomal protein L17(RPL17)		C3AR1	complement C3a receptor 1(C3AR1)		CD4	CD4 molecule(CD4)		FCER1G	Fc epsilon receptor Ig(FCER1G)
ABHD6		ABHD6	abhydrolase domain containing 6, acylglycerol lipase(ABHD6)		GOTERM_CC_DIRECT	focal adhesion	129	5.2	5e-28	8.1e-26		ADPGK	ADP dependent glucokinase(ADPGK)		C4A	complement C4A (Chido/Rodgers blood group)(C4A)		APOE	apolipoprotein E(APOE)		CBLB	Cbl proto-oncogene B(CBLB)		C1QB	complement C1q B chain(C1QB)		RPL18	ribosomal protein L18(RPL18)		C4A	complement C4A (Chido/Rodgers blood group)(C4A)		CD74	CD74 molecule(CD74)		GRB2	growth factor receptor bound protein 2(GRB2)
ABI3		ABI3	ABI family member 3(ABI3)		GOTERM_BP_DIRECT	immune response	141	5.7	7.8e-27	2.4e-23		ARL10	ADP ribosylation factor like GTPase 10(ARL10)		C4B	complement C4B (Chido/Rodgers blood group)(C4B)		AXL	AXL receptor tyrosine kinase(AXL)		CD14	CD14 molecule(CD14)		C1QBP	complement C1q binding protein(C1QBP)		RPL18A	ribosomal protein L18a(RPL18A)		C4B	complement C4B (Chido/Rodgers blood group)(C4B)		CD79A	CD79a molecule(CD79A)		GRK2	G protein-coupled receptor kinase 2(GRK2)
ABI3BP		ABI3BP	ABI family member 3 binding protein(ABI3BP)		GOTERM_CC_DIRECT	extracellular region	364	14.7	4.2e-23	5.9e-21		AKNA	AT-hook transcription factor(AKNA)		C5AR1	complement C5a receptor 1(C5AR1)		BAX	BCL2 associated X, apoptosis regulator(BAX)		CD36	CD36 molecule (CD36 blood group)(CD36)		C1QC	complement C1q C chain(C1QC)		RPL19	ribosomal protein L19(RPL19)		C5AR1	complement C5a receptor 1(C5AR1)		CD84	CD84 molecule(CD84)		GRK3	G protein-coupled receptor kinase 3(GRK3)
ABL2		ABL2	ABL proto-oncogene 2, non-receptor tyrosine kinase(ABL2)		GOTERM_CC_DIRECT	plasma membrane	789	31.8	1.6e-22	2e-20		ABCA1	ATP binding cassette subfamily A member 1(ABCA1)		CASP1	caspase 1(CASP1)		BICD1	BICD cargo adaptor 1(BICD1)		CD4	CD4 molecule(CD4)		C1R	complement C1r(C1R)		RPL22L1	ribosomal protein L22 like 1(RPL22L1)		CAMK1D	calcium/calmodulin dependent protein kinase ID(CAMK1D)		CD8A	CD8 subunit alpha(CD8A)		INSR	insulin receptor(INSR)
ABLIM3		ABLIM3	actin binding LIM protein family member 3(ABLIM3)		UP_KW_BIOLOGICAL_PROCESS	Innate immunity	120	4.8	6.4e-22	4.8e-20		ABCB6	ATP binding cassette subfamily B member 6 (LAN blood group)(ABCB6)		CFB	complement factor B(CFB)		BNIP3	BCL2 interacting protein 3(BNIP3)		CD48	CD48 molecule(CD48)		C1RL	complement C1r subcomponent like(C1RL)		RPL23	ribosomal protein L23(RPL23)		CARD8	caspase recruitment domain family member 8(CARD8)		CSK	C-terminal Src kinase(CSK)		ITGB2	integrin subunit beta 2(ITGB2)
ACAD11		ACAD11	acyl-CoA dehydrogenase family member 11(ACAD11)		GOTERM_CC_DIRECT	external side of plasma membrane	114	4.6	1.2e-20	1.3e-18		ABCC3	ATP binding cassette subfamily C member 3(ABCC3)		CGAS	cyclic GMP-AMP synthase(CGAS)		BNIP3L	BCL2 interacting protein 3 like(BNIP3L)		CD79A	CD79a molecule(CD79A)		C1S	complement C1s(C1S)		RPL23A	ribosomal protein L23a(RPL23A)		CASP4	caspase 4(CASP4)		DBNL	drebrin like(DBNL)		LRP1	LDL receptor related protein 1(LRP1)
ACADS		ACADS	acyl-CoA dehydrogenase short chain(ACADS)		GOTERM_CC_DIRECT	endoplasmic reticulum lumen	92	3.7	4e-20	3.9e-18		ABCG1	ATP binding cassette subfamily G member 1(ABCG1)		CXCL10	C-X-C motif chemokine ligand 10(CXCL10)		BST2	bone marrow stromal cell antigen 2(BST2)		CTSD	cathepsin D(CTSD)		C2	complement C2(C2)		RPL26L1	ribosomal protein L26 like 1(RPL26L1)		CCL20	C-C motif chemokine ligand 20(CCL20)		ERAP2	endoplasmic reticulum aminopeptidase 2(ERAP2)		NEDD4	NEDD4 E3 ubiquitin protein ligase(NEDD4)
ACAP1		ACAP1	ArfGAP with coiled-coil, ankyrin repeat and PH domains 1(ACAP1)		UP_KW_MOLECULAR_FUNCTION	Ribosomal protein	71	2.9	2.1e-19	2.3e-17		ACLY	ATP citrate lyase(ACLY)		CYBB	cytochrome b-245 beta chain(CYBB)		C1QA	complement C1q A chain(C1QA)		EFHD2	EF-hand domain family member D2(EFHD2)		C3	complement C3(C3)		RPL27A	ribosomal protein L27a(RPL27A)		CCL3	C-C motif chemokine ligand 3(CCL3)		FGA	fibrinogen alpha chain(FGA)		RAB31	RAB31, member RAS oncogene family(RAB31)
ACAP2		ACAP2	ArfGAP with coiled-coil, ankyrin repeat and PH domains 2(ACAP2)		GOTERM_BP_DIRECT	translation	72	2.9	2e-20	4.2e-17		ATP13A3	ATPase 13A3(ATP13A3)		EGFR	epidermal growth factor receptor(EGFR)		C1QBP	complement C1q binding protein(C1QBP)		EGFR	epidermal growth factor receptor(EGFR)		C4A	complement C4A (Chido/Rodgers blood group)(C4A)		RPL28	ribosomal protein L28(RPL28)		CCL4	C-C motif chemokine ligand 4(CCL4)		FGB	fibrinogen beta chain(FGB)		RALB	RAS like proto-oncogene B(RALB)
ACE		ACE	angiotensin I converting enzyme(ACE)		GOTERM_MF_DIRECT	structural constituent of ribosome	70	2.8	7e-20	6.8e-17		ATP6V0A1	ATPase H+ transporting V0 subunit a1(ATP6V0A1)		F13A1	coagulation factor XIII A chain(F13A1)		CALM3	calmodulin 3(CALM3)		FAS	Fas cell surface death receptor(FAS)		C4B	complement C4B (Chido/Rodgers blood group)(C4B)		RPL29	ribosomal protein L29(RPL29)		CCL5	C-C motif chemokine ligand 5(CCL5)		FYN	FYN proto-oncogene, Src family tyrosine kinase(FYN)		RAMP2	receptor activity modifying protein 2(RAMP2)
ACER3		ACER3	alkaline ceramidase 3(ACER3)		GOTERM_CC_DIRECT	cytoplasm	788	31.7	9.5e-19	8.4e-17		ATP13A2	ATPase cation transporting 13A2(ATP13A2)		FAU	FAU ubiquitin like and ribosomal protein S30 fusion(FAU)		CAMLG	calcium modulating ligand(CAMLG)		FYN	FYN proto-oncogene, Src family tyrosine kinase(FYN)		CARD8	caspase recruitment domain family member 8(CARD8)		RPL30	ribosomal protein L30(RPL30)		CCR1	C-C motif chemokine receptor 1(CCR1)		GPR183	G protein-coupled receptor 183(GPR183)		RAMP3	receptor activity modifying protein 3(RAMP3)
ACKR3		ACKR3	atypical chemokine receptor 3(ACKR3)		UP_KW_DOMAIN	Signal	613	24.7	3.8e-18	1.1e-16		ATP11A	ATPase phospholipid transporting 11A(ATP11A)		FCGR2A	Fc gamma receptor IIa(FCGR2A)		CANX	calnexin(CANX)		GJA1	gap junction protein alpha 1(GJA1)		CASP4	caspase 4(CASP4)		RPL32	ribosomal protein L32(RPL32)		CD14	CD14 molecule(CD14)		HAVCR2	hepatitis A virus cellular receptor 2(HAVCR2)		TFRC	transferrin receptor(TFRC)
ACLY		ACLY	ATP citrate lyase(ACLY)		GOTERM_CC_DIRECT	cell surface	146	5.9	2.2e-18	1.8e-16		ATP2B4	ATPase plasma membrane Ca2+ transporting 4(ATP2B4)		FGA	fibrinogen alpha chain(FGA)		CARD8	caspase recruitment domain family member 8(CARD8)		ICAM1	intercellular adhesion molecule 1(ICAM1)		CD14	CD14 molecule(CD14)		RPL34	ribosomal protein L34(RPL34)		CD40	CD40 molecule(CD40)		HLA-A	major histocompatibility complex, class I, A(HLA-A)
ACOT7		ACOT7	acyl-CoA thioesterase 7(ACOT7)		GOTERM_MF_DIRECT	identical protein binding	312	12.6	7e-19	4.5e-16		ATP2A3	ATPase sarcoplasmic/endoplasmic reticulum Ca2+ transporting 3(ATP2A3)		FGB	fibrinogen beta chain(FGB)		CASP8	caspase 8(CASP8)		INPP5D	inositol polyphosphate-5-phosphatase D(INPP5D)		CD84	CD84 molecule(CD84)		RPL35	ribosomal protein L35(RPL35)		CD44	CD44 molecule (IN blood group)(CD44)		HLA-B	major histocompatibility complex, class I, B(HLA-B)
ACP2		ACP2	acid phosphatase 2, lysosomal(ACP2)		GOTERM_CC_DIRECT	cytosolic large ribosomal subunit	39	1.6	2.3e-17	1.7e-15		AXL	AXL receptor tyrosine kinase(AXL)		FGG	fibrinogen gamma chain(FGG)		CAV1	caveolin 1(CAV1)		ITGB2	integrin subunit beta 2(ITGB2)		CFB	complement factor B(CFB)		RPL35A	ribosomal protein L35a(RPL35A)		CEBPB	CCAAT enhancer binding protein beta(CEBPB)		HLA-C	major histocompatibility complex, class I, C(HLA-C)
ACP5		ACP5	acid phosphatase 5, tartrate resistant(ACP5)		KEGG_PATHWAY	Systemic lupus erythematosus	61	2.5	2.6e-17	4.5e-15		ASAP1	ArfGAP with SH3 domain, ankyrin repeat and PH domain 1(ASAP1)		IFIH1	interferon induced with helicase C domain 1(IFIH1)		CCDC85B	coiled-coil domain containing 85B(CCDC85B)		KCNE3	potassium voltage-gated channel subfamily E regulatory subunit 3(KCNE3)		CFH	complement factor H(CFH)		RPL36	ribosomal protein L36(RPL36)		CHST2	carbohydrate sulfotransferase 2(CHST2)		HLA-DMA	major histocompatibility complex, class II, DM alpha(HLA-DMA)
ACSL5		ACSL5	acyl-CoA synthetase long chain family member 5(ACSL5)		UP_KW_CELLULAR_COMPONENT	Endoplasmic reticulum	260	10.5	1.7e-16	9.7e-15		ACAP1	ArfGAP with coiled-coil, ankyrin repeat and PH domains 1(ACAP1)		IFNAR2	interferon alpha and beta receptor subunit 2(IFNAR2)		CD151	CD151 molecule (Raph blood group)(CD151)		KDR	kinase insert domain receptor(KDR)		CFI	complement factor I(CFI)		RPL36A	ribosomal protein L36a(RPL36A)		CLEC7A	C-type lectin domain containing 7A(CLEC7A)		HLA-DMB	major histocompatibility complex, class II, DM beta(HLA-DMB)
ACTR3		ACTR3	actin related protein 3(ACTR3)		GOTERM_CC_DIRECT	collagen-containing extracellular matrix	101	4.1	5.9e-16	4.1e-14		ACAP2	ArfGAP with coiled-coil, ankyrin repeat and PH domains 2(ACAP2)		IL6R	interleukin 6 receptor(IL6R)		CD200R1	CD200 receptor 1(CD200R1)		KIRREL1	kirre like nephrin family adhesion molecule 1(KIRREL1)		CGAS	cyclic GMP-AMP synthase(CGAS)		RPL37	ribosomal protein L37(RPL37)		CSF1	colony stimulating factor 1(CSF1)		HLA-DOA	major histocompatibility complex, class II, DO alpha(HLA-DOA)
ACVRL1		ACVRL1	activin A receptor like type 1(ACVRL1)		GOTERM_BP_DIRECT	innate immune response	125	5	6.3e-17	9.8e-14		BCL2	BCL2 apoptosis regulator(BCL2)		IRAK1	interleukin 1 receptor associated kinase 1(IRAK1)		CD4	CD4 molecule(CD4)		LAMTOR1	late endosomal/lysosomal adaptor, MAPK and MTOR activator 1(LAMTOR1)		CLEC7A	C-type lectin domain containing 7A(CLEC7A)		RPL37A	ribosomal protein L37a(RPL37A)		CSF1R	colony stimulating factor 1 receptor(CSF1R)		HLA-DPA1	major histocompatibility complex, class II, DP alpha 1(HLA-DPA1)
ACY3		ACY3	aminoacylase 3(ACY3)		KEGG_PATHWAY	Ribosome	67	2.7	1.1e-15	1.2e-13		BAX	BCL2 associated X, apoptosis regulator(BAX)		IRF9	interferon regulatory factor 9(IRF9)		CD80	CD80 molecule(CD80)		LAT2	linker for activation of T cells family member 2(LAT2)		CNPY3	canopy FGF signaling regulator 3(CNPY3)		RPL38	ribosomal protein L38(RPL38)		CX3CL1	C-X3-C motif chemokine ligand 1(CX3CL1)		HLA-DPB1	major histocompatibility complex, class II, DP beta 1(HLA-DPB1)
ADA2		ADA2	adenosine deaminase 2(ADA2)		UP_KW_BIOLOGICAL_PROCESS	Host-virus interaction	149	6	2.5e-15	1.3e-13		BNIP3L	BCL2 interacting protein 3 like(BNIP3L)		ISG15	ISG15 ubiquitin like modifier(ISG15)		CD93	CD93 molecule(CD93)		LCK	LCK proto-oncogene, Src family tyrosine kinase(LCK)		CSF1	colony stimulating factor 1(CSF1)		RPL39	ribosomal protein L39(RPL39)		CXCL10	C-X-C motif chemokine ligand 10(CXCL10)		HLA-DQA1	major histocompatibility complex, class II, DQ alpha 1(HLA-DQA1)
ADAM28		ADAM28	ADAM metallopeptidase domain 28(ADAM28)		KEGG_PATHWAY	Epstein-Barr virus infection	74	3	1.9e-15	1.7e-13		BID	BH3 interacting domain death agonist(BID)		JUN	Jun proto-oncogene, AP-1 transcription factor subunit(JUN)		CEBPA	CCAAT enhancer binding protein alpha(CEBPA)		LYN	LYN proto-oncogene, Src family tyrosine kinase(LYN)		CSF1R	colony stimulating factor 1 receptor(CSF1R)		RPL41	ribosomal protein L41(RPL41)		CXCL2	C-X-C motif chemokine ligand 2(CXCL2)		HLA-DQA2	major histocompatibility complex, class II, DQ alpha 2(HLA-DQA2)
ADAM9		ADAM9	ADAM metallopeptidase domain 9(ADAM9)		GOTERM_CC_DIRECT	membrane raft	65	2.6	2.8e-15	1.8e-13		BICD1	BICD cargo adaptor 1(BICD1)		MAPK3	mitogen-activated protein kinase 3(MAPK3)		CFH	complement factor H(CFH)		MALL	mal, T cell differentiation protein like(MALL)		CYBC1	cytochrome b-245 chaperone 1(CYBC1)		RPL6	ribosomal protein L6(RPL6)		CXCR4	C-X-C motif chemokine receptor 4(CXCR4)		HLA-DQB1	major histocompatibility complex, class II, DQ beta 1(HLA-DQB1)
ADAMDEC1		ADAMDEC1	ADAM like decysin 1(ADAMDEC1)		UP_KW_MOLECULAR_FUNCTION	Ribonucleoprotein	84	3.4	9.1e-14	5e-12		BRCA2	BRCA2 DNA repair associated(BRCA2)		MYD88	MYD88 innate immune signal transduction adaptor(MYD88)		CFI	complement factor I(CFI)		MFAP3	microfibril associated protein 3(MFAP3)		DDX60	DExD/H-box helicase 60(DDX60)		RPL7	ribosomal protein L7(RPL7)		CYBA	cytochrome b-245 alpha chain(CYBA)		HLA-DRA	major histocompatibility complex, class II, DR alpha(HLA-DRA)
ADAMTS1		ADAMTS1	ADAM metallopeptidase with thrombospondin type 1 motif 1(ADAMTS1)		GOTERM_CC_DIRECT	blood microparticle	67	2.7	1.2e-13	7.4e-12		BET1L	Bet1 golgi vesicular membrane trafficking protein like(BET1L)		NFKB1	nuclear factor kappa B subunit 1(NFKB1)		CFL1	cofilin 1(CFL1)		MME	membrane metalloendopeptidase(MME)		DTX3L	deltex E3 ubiquitin ligase 3L(DTX3L)		RPL7A	ribosomal protein L7a(RPL7A)		CYBB	cytochrome b-245 beta chain(CYBB)		HLA-DRB1	major histocompatibility complex, class II, DR beta 1(HLA-DRB1)
ADAMTS10		ADAMTS10	ADAM metallopeptidase with thrombospondin type 1 motif 10(ADAMTS10)		GOTERM_CC_DIRECT	endoplasmic reticulum membrane	206	8.3	1.8e-13	1e-11		CXCL16	C-X-C motif chemokine ligand 16(CXCL16)		NRP1	neuropilin 1(NRP1)		CGAS	cyclic GMP-AMP synthase(CGAS)		MYADM	myeloid associated differentiation marker(MYADM)		FADD	Fas associated via death domain(FADD)		RPL8	ribosomal protein L8(RPL8)		F2R	coagulation factor II thrombin receptor(F2R)		HLA-DRB5	major histocompatibility complex, class II, DR beta 5(HLA-DRB5)
ADAMTS4		ADAMTS4	ADAM metallopeptidase with thrombospondin type 1 motif 4(ADAMTS4)		UP_KW_CELLULAR_COMPONENT	Lysosome	101	4.1	5.8e-13	1.7e-11		CXCR4	C-X-C motif chemokine receptor 4(CXCR4)		OAS2	2'-5'-oligoadenylate synthetase 2(OAS2)		CLDN1	claudin 1(CLDN1)		OLR1	oxidized low density lipoprotein receptor 1(OLR1)		FCER1G	Fc epsilon receptor Ig(FCER1G)		RPL9	ribosomal protein L9(RPL9)		FCGR2B	Fc gamma receptor IIb(FCGR2B)		HLA-E	major histocompatibility complex, class I, E(HLA-E)
ADAMTS5		ADAMTS5	ADAM metallopeptidase with thrombospondin type 1 motif 5(ADAMTS5)		UP_KW_BIOLOGICAL_PROCESS	Apoptosis	120	4.8	8.3e-13	2.7e-11		CX3CL1	C-X3-C motif chemokine ligand 1(CX3CL1)		OAS3	2'-5'-oligoadenylate synthetase 3(OAS3)		CTSL	cathepsin L(CTSL)		ORAI1	ORAI calcium release-activated calcium modulator 1(ORAI1)		FCGR1A	Fc gamma receptor Ia(FCGR1A)		RPS10	ribosomal protein S10(RPS10)		FOLR2	folate receptor beta(FOLR2)		IGHA1	immunoglobulin heavy constant alpha 1(IGHA1)
ADAMTS9		ADAMTS9	ADAM metallopeptidase with thrombospondin type 1 motif 9(ADAMTS9)		UP_KW_BIOLOGICAL_PROCESS	Angiogenesis	49	2	8.8e-13	2.7e-11		CLEC7A	C-type lectin domain containing 7A(CLEC7A)		PIK3CD	phosphatidylinositol-4,5-bisphosphate 3-kinase catalytic subunit delta(PIK3CD)		CX3CL1	C-X3-C motif chemokine ligand 1(CX3CL1)		PAG1	phosphoprotein membrane anchor with glycosphingolipid microdomains 1(PAG1)		FCN3	ficolin 3(FCN3)		RPS11	ribosomal protein S11(RPS11)		FPR1	formyl peptide receptor 1(FPR1)		IGHA2	immunoglobulin heavy constant alpha 2 (A2m marker)(IGHA2)
ADAP2		ADAP2	ArfGAP with dual PH domains 2(ADAP2)		KEGG_PATHWAY	Neutrophil extracellular trap formation	67	2.7	5.1e-13	3.6e-11		CLEC2D	C-type lectin domain family 2 member D(CLEC2D)		PIK3R2	phosphoinositide-3-kinase regulatory subunit 2(PIK3R2)		CXCR4	C-X-C motif chemokine receptor 4(CXCR4)		PECAM1	platelet and endothelial cell adhesion molecule 1(PECAM1)		FGA	fibrinogen alpha chain(FGA)		RPS13	ribosomal protein S13(RPS13)		FPR3	formyl peptide receptor 3(FPR3)		IGHG1	immunoglobulin heavy constant gamma 1 (G1m marker)(IGHG1)
ADCK2		ADCK2	aarF domain containing kinase 2(ADCK2)		GOTERM_CC_DIRECT	cytosolic small ribosomal subunit	27	1.1	1.3e-12	6.9e-11		CD151	CD151 molecule (Raph blood group)(CD151)		RIGI	RNA sensor RIG-I(RIGI)		DERL1	derlin 1(DERL1)		PGK1	phosphoglycerate kinase 1(PGK1)		FGB	fibrinogen beta chain(FGB)		RPS14	ribosomal protein S14(RPS14)		FUT4	fucosyltransferase 4(FUT4)		IGHG3	immunoglobulin heavy constant gamma 3 (G3m marker)(IGHG3)
ADCY3		ADCY3	adenylate cyclase 3(ADCY3)		UP_KW_DOMAIN	Transmembrane	750	30.2	7.7e-12	8.6e-11		CD276	CD276 molecule(CD276)		RPL10	ribosomal protein L10(RPL10)		DOK2	docking protein 2(DOK2)		PLPP1	phospholipid phosphatase 1(PLPP1)		GAPDH	glyceraldehyde-3-phosphate dehydrogenase(GAPDH)		RPS15	ribosomal protein S15(RPS15)		GBP5	guanylate binding protein 5(GBP5)		IGHG4	immunoglobulin heavy constant gamma 4 (G4m marker)(IGHG4)
ADCY7		ADCY7	adenylate cyclase 7(ADCY7)		UP_KW_DOMAIN	Transmembrane helix	743	29.9	9.2e-12	8.6e-11		CD300A	CD300a molecule(CD300A)		RPL10A	ribosomal protein L10a(RPL10A)		DTX3L	deltex E3 ubiquitin ligase 3L(DTX3L)		PLPP3	phospholipid phosphatase 3(PLPP3)		GBP1	guanylate binding protein 1(GBP1)		RPS15A	ribosomal protein S15a(RPS15A)		GSDMD	gasdermin D(GSDMD)		IGHV1-18	immunoglobulin heavy variable 1-18(IGHV1-18)
ADGRA2		ADGRA2	adhesion G protein-coupled receptor A2(ADGRA2)		GOTERM_BP_DIRECT	apoptotic process	126	5.1	1.2e-13	1.3e-10		CD34	CD34 molecule(CD34)		RPL11	ribosomal protein L11(RPL11)		DYNLL1	dynein light chain LC8-type 1(DYNLL1)		PPT1	palmitoyl-protein thioesterase 1(PPT1)		GBP2	guanylate binding protein 2(GBP2)		RPS16	ribosomal protein S16(RPS16)		HAVCR2	hepatitis A virus cellular receptor 2(HAVCR2)		IGHV1-3	immunoglobulin heavy variable 1-3(IGHV1-3)
ADGRE5		ADGRE5	adhesion G protein-coupled receptor E5(ADGRE5)		GOTERM_BP_DIRECT	inflammatory response	99	4	1.4e-13	1.3e-10		CD36	CD36 molecule (CD36 blood group)(CD36)		RPL12	ribosomal protein L12(RPL12)		EFNB2	ephrin B2(EFNB2)		PTPRC	protein tyrosine phosphatase receptor type C(PTPRC)		GBP3	guanylate binding protein 3(GBP3)		RPS17	ribosomal protein S17(RPS17)		HCK	HCK proto-oncogene, Src family tyrosine kinase(HCK)		IGHV1-69D	immunoglobulin heavy variable 1-69D(IGHV1-69D)
ADGRG6		ADGRG6	adhesion G protein-coupled receptor G6(ADGRG6)		GOTERM_BP_DIRECT	angiogenesis	71	2.9	1.5e-13	1.3e-10		CD48	CD48 molecule(CD48)		RPL13	ribosomal protein L13(RPL13)		EGFR	epidermal growth factor receptor(EGFR)		RAP2B	RAP2B, member of RAS oncogene family(RAP2B)		GBP5	guanylate binding protein 5(GBP5)		RPS18	ribosomal protein S18(RPS18)		HK2	hexokinase 2(HK2)		IGHV2-5	immunoglobulin heavy variable 2-5(IGHV2-5)
ADGRL2		ADGRL2	adhesion G protein-coupled receptor L2(ADGRL2)		UP_KW_PTM	Hydroxylation	67	2.7	4.9e-12	1.7e-10		CD52	CD52 molecule(CD52)		RPL13A	ribosomal protein L13a(RPL13A)		EIF2S2	eukaryotic translation initiation factor 2 subunit beta(EIF2S2)		RFTN1	raftlin, lipid raft linker 1(RFTN1)		GSDMD	gasdermin D(GSDMD)		RPS19	ribosomal protein S19(RPS19)		HSPG2	heparan sulfate proteoglycan 2(HSPG2)		IGHV3-11	immunoglobulin heavy variable 3-11(IGHV3-11)
ADGRL4		ADGRL4	adhesion G protein-coupled receptor L4(ADGRL4)		GOTERM_CC_DIRECT	ficolin-1-rich granule lumen	43	1.7	3.9e-12	2e-10		CD53	CD53 molecule(CD53)		RPL17	ribosomal protein L17(RPL17)		EIF4A1	eukaryotic translation initiation factor 4A1(EIF4A1)		S1PR1	sphingosine-1-phosphate receptor 1(S1PR1)		HAVCR2	hepatitis A virus cellular receptor 2(HAVCR2)		RPS2	ribosomal protein S2(RPS2)		IDO1	indoleamine 2,3-dioxygenase 1(IDO1)		IGHV3-15	immunoglobulin heavy variable 3-15(IGHV3-15)
ADIRF		ADIRF	adipogenesis regulatory factor(ADIRF)		UP_KW_BIOLOGICAL_PROCESS	Adaptive immunity	111	4.5	1.3e-11	3.3e-10		CD63	CD63 molecule(CD63)		RPL18	ribosomal protein L18(RPL18)		EIF4G1	eukaryotic translation initiation factor 4 gamma 1(EIF4G1)		SERPINH1	serpin family H member 1(SERPINH1)		HCK	HCK proto-oncogene, Src family tyrosine kinase(HCK)		RPS21	ribosomal protein S21(RPS21)		IFI16	interferon gamma inducible protein 16(IFI16)		IGHV3-30	immunoglobulin heavy variable 3-30(IGHV3-30)
ADM		ADM	adrenomedullin(ADM)		GOTERM_BP_DIRECT	positive regulation of tumor necrosis factor production	42	1.7	5.4e-13	4.2e-10		CD68	CD68 molecule(CD68)		RPL18A	ribosomal protein L18a(RPL18A)		ELOB	elongin B(ELOB)		SLC6A3	solute carrier family 6 member 3(SLC6A3)		HK2	hexokinase 2(HK2)		RPS23	ribosomal protein S23(RPS23)		IL10RB	interleukin 10 receptor subunit beta(IL10RB)		IGHV3-33	immunoglobulin heavy variable 3-33(IGHV3-33)
ADPGK		ADPGK	ADP dependent glucokinase(ADPGK)		KEGG_PATHWAY	Phagosome	56	2.3	2e-11	1.2e-09		CD74	CD74 molecule(CD74)		RPL19	ribosomal protein L19(RPL19)		EPAS1	endothelial PAS domain protein 1(EPAS1)		STOM	stomatin(STOM)		HLA-A	major histocompatibility complex, class I, A(HLA-A)		RPS24	ribosomal protein S24(RPS24)		IL18	interleukin 18(IL18)		IGHV3-48	immunoglobulin heavy variable 3-48(IGHV3-48)
ADPRS		ADPRS	ADP-ribosylserine hydrolase(ADPRS)		GOTERM_MF_DIRECT	signaling receptor binding	89	3.6	3e-12	1.4e-09		CD99	CD99 molecule (Xg blood group)(CD99)		RPL22L1	ribosomal protein L22 like 1(RPL22L1)		FADD	Fas associated via death domain(FADD)		SULF1	sulfatase 1(SULF1)		HLA-B	major histocompatibility complex, class I, B(HLA-B)		RPS25	ribosomal protein S25(RPS25)		IL18R1	interleukin 18 receptor 1(IL18R1)		IGHV3-72	immunoglobulin heavy variable 3-72(IGHV3-72)
ADRM1		ADRM1	ADRM1 26S proteasome ubiquitin receptor(ADRM1)		GOTERM_BP_DIRECT	defense response to virus	65	2.6	3.1e-12	2.1e-09		CHML	CHM like Rab escort protein(CHML)		RPL23	ribosomal protein L23(RPL23)		FBXW7	F-box and WD repeat domain containing 7(FBXW7)		TGFBR2	transforming growth factor beta receptor 2(TGFBR2)		HLA-C	major histocompatibility complex, class I, C(HLA-C)		RPS26	ribosomal protein S26(RPS26)		ITGAL	integrin subunit alpha L(ITGAL)		IGHV4-39	immunoglobulin heavy variable 4-39(IGHV4-39)
ADSS1		ADSS1	adenylosuccinate synthase 1(ADSS1)		KEGG_PATHWAY	Viral myocarditis	33	1.3	8.6e-11	4.3e-09		CMTM3	CKLF like MARVEL transmembrane domain containing 3(CMTM3)		RPL23A	ribosomal protein L23a(RPL23A)		FCGR2B	Fc gamma receptor IIb(FCGR2B)		THY1	Thy-1 cell surface antigen(THY1)		HLA-E	major histocompatibility complex, class I, E(HLA-E)		RPS28	ribosomal protein S28(RPS28)		ITGB2	integrin subunit beta 2(ITGB2)		IGHV4-4	immunoglobulin heavy variable 4-4(IGHV4-4)
AEN		AEN	apoptosis enhancing nuclease(AEN)		UP_KW_CELLULAR_COMPONENT	Cytoplasm	795	32	2.3e-10	4.4e-09		CLPTM1L	CLPTM1 like(CLPTM1L)		RPL26L1	ribosomal protein L26 like 1(RPL26L1)		FYN	FYN proto-oncogene, Src family tyrosine kinase(FYN)		TLR1	toll like receptor 1(TLR1)		IFI16	interferon gamma inducible protein 16(IFI16)		RPS3	ribosomal protein S3(RPS3)		LY96	lymphocyte antigen 96(LY96)		IGHV4-59	immunoglobulin heavy variable 4-59(IGHV4-59)
AFAP1L1		AFAP1L1	actin filament associated protein 1 like 1(AFAP1L1)		GOTERM_CC_DIRECT	extracellular space	305	12.3	1e-10	5.1e-09		CRK	CRK proto-oncogene, adaptor protein(CRK)		RPL27A	ribosomal protein L27a(RPL27A)		GADD45GIP1	GADD45G interacting protein 1(GADD45GIP1)		TLR2	toll like receptor 2(TLR2)		IFI27	interferon alpha inducible protein 27(IFI27)		RPS4X	ribosomal protein S4 X-linked(RPS4X)		LYZ	lysozyme(LYZ)		IGHV4-61	immunoglobulin heavy variable 4-61(IGHV4-61)
AGAP2-AS1		AGAP2-AS1	AGAP2 antisense RNA 1(AGAP2-AS1)		UP_SEQ_FEATURE	DOMAIN:Ig-like C1-type	24	1	6.5e-13	5.8e-09		CTDNEP1	CTD nuclear envelope phosphatase 1(CTDNEP1)		RPL28	ribosomal protein L28(RPL28)		GNB1	G protein subunit beta 1(GNB1)		TLR6	toll like receptor 6(TLR6)		IFI6	interferon alpha inducible protein 6(IFI6)		RPS5	ribosomal protein S5(RPS5)		MAPKAPK2	MAPK activated protein kinase 2(MAPKAPK2)		IGHV6-1	immunoglobulin heavy variable 6-1(IGHV6-1)
AGMO		AGMO	alkylglycerol monooxygenase(AGMO)		UP_KW_CELLULAR_COMPONENT	Endosome	135	5.4	5.8e-10	8.3e-09		CYRIA	CYFIP related Rac1 interactor A(CYRIA)		RPL29	ribosomal protein L29(RPL29)		GRB2	growth factor receptor bound protein 2(GRB2)		TNFRSF10A	TNF receptor superfamily member 10a(TNFRSF10A)		IFIH1	interferon induced with helicase C domain 1(IFIH1)		RPS7	ribosomal protein S7(RPS7)		MGLL	monoglyceride lipase(MGLL)		IGHV7-4-1	immunoglobulin heavy variable 7-4-1(IGHV7-4-1)
AGPAT5		AGPAT5	1-acylglycerol-3-phosphate O-acyltransferase 5(AGPAT5)		GOTERM_BP_DIRECT	positive regulation of cell migration	72	2.9	1.5e-11	9.2e-09		DDX41	DEAD-box helicase 41(DDX41)		RPL30	ribosomal protein L30(RPL30)		HAVCR1	hepatitis A virus cellular receptor 1(HAVCR1)		TNFRSF1A	TNF receptor superfamily member 1A(TNFRSF1A)		IFITM2	interferon induced transmembrane protein 2(IFITM2)		RPS8	ribosomal protein S8(RPS8)		MIF	macrophage migration inhibitory factor(MIF)		IGKC	immunoglobulin kappa constant(IGKC)
AGT		AGT	angiotensinogen(AGT)		GOTERM_BP_DIRECT	antigen processing and presentation of exogenous peptide antigen via MHC class II	20	0.8	1.6e-11	9.2e-09		DDX47	DEAD-box helicase 47(DDX47)		RPL32	ribosomal protein L32(RPL32)		HCK	HCK proto-oncogene, Src family tyrosine kinase(HCK)		TNFRSF1B	TNF receptor superfamily member 1B(TNFRSF1B)		IFITM3	interferon induced transmembrane protein 3(IFITM3)		RPS9	ribosomal protein S9(RPS9)		MYD88	MYD88 innate immune signal transduction adaptor(MYD88)		IGKJ1	immunoglobulin kappa joining 1(IGKJ1)
AGTRAP		AGTRAP	angiotensin II receptor associated protein(AGTRAP)		UP_KW_CELLULAR_COMPONENT	Nucleosome core	34	1.4	8.6e-10	9.8e-09		DEF6	DEF6 guanine nucleotide exchange factor(DEF6)		RPL34	ribosomal protein L34(RPL34)		HLA-A	major histocompatibility complex, class I, A(HLA-A)		TPP1	tripeptidyl peptidase 1(TPP1)		ILRUN	inflammation and lipid regulator with UBA-like and NBR1-like domains(ILRUN)		RPLP0	ribosomal protein lateral stalk subunit P0(RPLP0)		NDST1	N-deacetylase and N-sulfotransferase 1(NDST1)		IGKV1-16	immunoglobulin kappa variable 1-16(IGKV1-16)
AGXT2		AGXT2	alanine--glyoxylate aminotransferase 2(AGXT2)		KEGG_PATHWAY	Tuberculosis	59	2.4	2.6e-10	1.1e-08		DENND5A	DENN domain containing 5A(DENND5A)		RPL35	ribosomal protein L35(RPL35)		HLA-B	major histocompatibility complex, class I, B(HLA-B)		TRAF2	TNF receptor associated factor 2(TRAF2)		IRAK1	interleukin 1 receptor associated kinase 1(IRAK1)		RPLP2	ribosomal protein lateral stalk subunit P2(RPLP2)		NFKB1	nuclear factor kappa B subunit 1(NFKB1)		IGKV1-17	immunoglobulin kappa variable 1-17(IGKV1-17)
AHCY		AHCY	adenosylhomocysteinase(AHCY)		GOTERM_CC_DIRECT	endosome membrane	68	2.7	3e-10	1.4e-08		DENND5B	DENN domain containing 5B(DENND5B)		RPL35A	ribosomal protein L35a(RPL35A)		HLA-C	major histocompatibility complex, class I, C(HLA-C)		TUBA1C	tubulin alpha 1c(TUBA1C)		IRF1	interferon regulatory factor 1(IRF1)		UBA52	ubiquitin A-52 residue ribosomal protein fusion product 1(UBA52)		NFKB2	nuclear factor kappa B subunit 2(NFKB2)		IGKV1-27	immunoglobulin kappa variable 1-27(IGKV1-27)
AHNAK2		AHNAK2	AHNAK nucleoprotein 2(AHNAK2)		UP_KW_BIOLOGICAL_PROCESS	Inflammatory response	54	2.2	6.7e-10	1.4e-08		DDX39A	DExD-box helicase 39A(DDX39A)		RPL36	ribosomal protein L36(RPL36)		HLA-DRA	major histocompatibility complex, class II, DR alpha(HLA-DRA)		TUBB	tubulin beta class I(TUBB)		ISG15	ISG15 ubiquitin like modifier(ISG15)					NKG7	natural killer cell granule protein 7(NKG7)		IGKV1-39	immunoglobulin kappa variable 1-39(IGKV1-39)
AHR		AHR	aryl hydrocarbon receptor(AHR)		GOTERM_MF_DIRECT	antigen binding	48	1.9	3.8e-11	1.5e-08		DNAJB11	DnaJ heat shock protein family (Hsp40) member B11(DNAJB11)		RPL36A	ribosomal protein L36a(RPL36A)		HLA-E	major histocompatibility complex, class I, E(HLA-E)		UNC5B	unc-5 netrin receptor B(UNC5B)		ITGAM	integrin subunit alpha M(ITGAM)					NLRP1	NLR family pyrin domain containing 1(NLRP1)		IGKV1-5	immunoglobulin kappa variable 1-5(IGKV1-5)
AIF1		AIF1	allograft inflammatory factor 1(AIF1)		UP_KW_PTM	Acetylation	569	22.9	1.6e-09	2.9e-08		DNAJC1	DnaJ heat shock protein family (Hsp40) member C1(DNAJC1)		RPL37	ribosomal protein L37(RPL37)		HMOX1	heme oxygenase 1(HMOX1)		VDAC1	voltage dependent anion channel 1(VDAC1)		JAK3	Janus kinase 3(JAK3)					NOD1	nucleotide binding oligomerization domain containing 1(NOD1)		IGKV1-9	immunoglobulin kappa variable 1-9(IGKV1-9)
AK4		AK4	adenylate kinase 4(AK4)		GOTERM_CC_DIRECT	lysosomal lumen	34	1.4	7.3e-10	3.2e-08		DNAJC22	DnaJ heat shock protein family (Hsp40) member C22(DNAJC22)		RPL37A	ribosomal protein L37a(RPL37A)		HTATIP2	HIV-1 Tat interactive protein 2(HTATIP2)					KLRC4-KLRK1	KLRC4-KLRK1 readthrough(KLRC4-KLRK1)					NOX4	NADPH oxidase 4(NOX4)		IGKV1D-12	immunoglobulin kappa variable 1D-12(IGKV1D-12)
AKAP13		AKAP13	A-kinase anchoring protein 13(AKAP13)		UP_SEQ_FEATURE	CARBOHYD:N-linked (GlcNAc...) asparagine	601	24.2	1e-11	4e-08		EFEMP2	EGF containing fibulin extracellular matrix protein 2(EFEMP2)		RPL38	ribosomal protein L38(RPL38)		ICAM1	intercellular adhesion molecule 1(ICAM1)					KLRK1	killer cell lectin like receptor K1(KLRK1)					NR1H4	nuclear receptor subfamily 1 group H member 4(NR1H4)		IGKV1D-39	immunoglobulin kappa variable 1D-39(IGKV1D-39)
AKAP8		AKAP8	A-kinase anchoring protein 8(AKAP8)		UP_SEQ_FEATURE	DOMAIN:Histone H2A/H2B/H3	30	1.2	1.3e-11	4e-08		EHBP1L1	EH domain binding protein 1 like 1(EHBP1L1)		RPL39	ribosomal protein L39(RPL39)		IFI27	interferon alpha inducible protein 27(IFI27)					LGALS3	galectin 3(LGALS3)					NRROS	negative regulator of reactive oxygen species(NRROS)		IGKV2-28	immunoglobulin kappa variable 2-28(IGKV2-28)
AKIP1		AKIP1	A-kinase interacting protein 1(AKIP1)		GOTERM_MF_DIRECT	protein heterodimerization activity	86	3.5	1.8e-10	5.7e-08		EHD1	EH domain containing 1(EHD1)		RPL41	ribosomal protein L41(RPL41)		IFIH1	interferon induced with helicase C domain 1(IFIH1)					LY96	lymphocyte antigen 96(LY96)					OLR1	oxidized low density lipoprotein receptor 1(OLR1)		IGKV2-30	immunoglobulin kappa variable 2-30(IGKV2-30)
AKNA		AKNA	AT-hook transcription factor(AKNA)		GOTERM_CC_DIRECT	early endosome	71	2.9	1.4e-09	5.9e-08		EHD2	EH domain containing 2(EHD2)		RPL6	ribosomal protein L6(RPL6)		IL2RG	interleukin 2 receptor subunit gamma(IL2RG)					LYN	LYN proto-oncogene, Src family tyrosine kinase(LYN)					P2RX7	purinergic receptor P2X 7(P2RX7)		IGKV2D-28	immunoglobulin kappa variable 2D-28(IGKV2D-28)
AKR1A1		AKR1A1	aldo-keto reductase family 1 member A1(AKR1A1)		KEGG_PATHWAY	Staphylococcus aureus infection	39	1.6	1.9e-09	7.4e-08		EHD4	EH domain containing 4(EHD4)		RPL7	ribosomal protein L7(RPL7)		IRAK1	interleukin 1 receptor associated kinase 1(IRAK1)					MAP3K5	mitogen-activated protein kinase kinase kinase 5(MAP3K5)					PIK3CD	phosphatidylinositol-4,5-bisphosphate 3-kinase catalytic subunit delta(PIK3CD)		IGKV2D-29	immunoglobulin kappa variable 2D-29(IGKV2D-29)
AKR1C3		AKR1C3	aldo-keto reductase family 1 member C3(AKR1C3)		GOTERM_CC_DIRECT	lysosome	70	2.8	2e-09	8e-08		ELOVL5	ELOVL fatty acid elongase 5(ELOVL5)		RPL7A	ribosomal protein L7a(RPL7A)		ISG15	ISG15 ubiquitin like modifier(ISG15)					MIF	macrophage migration inhibitory factor(MIF)					PIK3CG	phosphatidylinositol-4,5-bisphosphate 3-kinase catalytic subunit gamma(PIK3CG)		IGKV3-15	immunoglobulin kappa variable 3-15(IGKV3-15)
AKR7A2P1		AKR7A2P1	AKR7A2 pseudogene 1(AKR7A2P1)		GOTERM_CC_DIRECT	lysosomal membrane	84	3.4	2.1e-09	8.3e-08		EML4	EMAP like 4(EML4)		RPL8	ribosomal protein L8(RPL8)		ITGA5	integrin subunit alpha 5(ITGA5)					MPEG1	macrophage expressed 1(MPEG1)					PLA2G4C	phospholipase A2 group IVC(PLA2G4C)		IGKV3-20	immunoglobulin kappa variable 3-20(IGKV3-20)
ALB		ALB	albumin(ALB)		GOTERM_BP_DIRECT	positive regulation of type II interferon production	31	1.2	1.7e-10	8.5e-08		EDEM1	ER degradation enhancing alpha-mannosidase like protein 1(EDEM1)		RPL9	ribosomal protein L9(RPL9)		ITGAL	integrin subunit alpha L(ITGAL)					MYD88	MYD88 innate immune signal transduction adaptor(MYD88)					PLD3	phospholipase D family member 3(PLD3)		IGKV3D-15	immunoglobulin kappa variable 3D-15(IGKV3D-15)
ALDH3B1		ALDH3B1	aldehyde dehydrogenase 3 family member B1(ALDH3B1)		GOTERM_BP_DIRECT	antigen processing and presentation	23	0.9	1.8e-10	8.5e-08		EDEM2	ER degradation enhancing alpha-mannosidase like protein 2(EDEM2)		RPLP0	ribosomal protein lateral stalk subunit P0(RPLP0)		KARS1	lysyl-tRNA synthetase 1(KARS1)					NLRC5	NLR family CARD domain containing 5(NLRC5)					PTAFR	platelet activating factor receptor(PTAFR)		IGKV4-1	immunoglobulin kappa variable 4-1(IGKV4-1)
ALDOA		ALDOA	aldolase, fructose-bisphosphate A(ALDOA)		KEGG_PATHWAY	Leishmaniasis	33	1.3	2.7e-09	9.5e-08		ERCC5	ERCC excision repair 5, endonuclease(ERCC5)		RPLP2	ribosomal protein lateral stalk subunit P2(RPLP2)		KDR	kinase insert domain receptor(KDR)					NLRP1	NLR family pyrin domain containing 1(NLRP1)					PTGIR	prostaglandin I2 receptor(PTGIR)		IGKV6-21	immunoglobulin kappa variable 6-21 (non-functional)(IGKV6-21)
ALDOC		ALDOC	aldolase, fructose-bisphosphate C(ALDOC)		UP_KW_CELLULAR_COMPONENT	Membrane	1080	43.5	1.1e-08	1e-07		EVL	Enah/Vasp-like(EVL)		RPS10	ribosomal protein S10(RPS10)		KEAP1	kelch like ECH associated protein 1(KEAP1)					NMB	neuromedin B(NMB)					PYCARD	PYD and CARD domain containing(PYCARD)		IGLC3	immunoglobulin lambda constant 3 (Kern-Oz+ marker)(IGLC3)
ALKBH5		ALKBH5	alkB homolog 5, RNA demethylase(ALKBH5)		GOTERM_CC_DIRECT	protein-containing complex	124	5	2.7e-09	1e-07		FBXW7	F-box and WD repeat domain containing 7(FBXW7)		RPS10-NUDT3	RPS10-NUDT3 readthrough(RPS10-NUDT3)		KPNA2	karyopherin subunit alpha 2(KPNA2)					NMI	N-myc and STAT interactor(NMI)					RELB	RELB proto-oncogene, NF-kB subunit(RELB)		IGLJ1	immunoglobulin lambda joining 1(IGLJ1)
ALOX5		ALOX5	arachidonate 5-lipoxygenase(ALOX5)		GOTERM_BP_DIRECT	adaptive immune response	95	3.8	3e-10	1.3e-07		F2RL3	F2R like thrombin or trypsin receptor 3(F2RL3)		RPS11	ribosomal protein S11(RPS11)		LCK	LCK proto-oncogene, Src family tyrosine kinase(LCK)					NOD1	nucleotide binding oligomerization domain containing 1(NOD1)					SCN9A	sodium voltage-gated channel alpha subunit 9(SCN9A)		IGLV1-51	immunoglobulin lambda variable 1-51(IGLV1-51)
ALPK2		ALPK2	alpha kinase 2(ALPK2)		INTERPRO	Ig_C1-set	32	1.3	3.4e-11	1.4e-07		FAM3A	FAM3 metabolism regulating signaling molecule A(FAM3A)		RPS13	ribosomal protein S13(RPS13)		LRP1	LDL receptor related protein 1(LRP1)					NR1H4	nuclear receptor subfamily 1 group H member 4(NR1H4)					SIGLEC1	sialic acid binding Ig like lectin 1(SIGLEC1)		IGLV2-23	immunoglobulin lambda variable 2-23(IGLV2-23)
AMACR		AMACR	alpha-methylacyl-CoA racemase(AMACR)		KEGG_PATHWAY	Hematopoietic cell lineage	38	1.5	5.3e-09	1.7e-07		FERMT3	FERM domain containing kindlin 3(FERMT3)		RPS14	ribosomal protein S14(RPS14)		LY6E	lymphocyte antigen 6 family member E(LY6E)					OAS2	2'-5'-oligoadenylate synthetase 2(OAS2)					STAB1	stabilin 1(STAB1)		IGLV2-8	immunoglobulin lambda variable 2-8(IGLV2-8)
AMDHD2		AMDHD2	amidohydrolase domain containing 2(AMDHD2)		KEGG_PATHWAY	Complement and coagulation cascades	35	1.4	8.3e-09	2.4e-07		FIBP	FGF1 intracellular binding protein(FIBP)		RPS15	ribosomal protein S15(RPS15)		LYN	LYN proto-oncogene, Src family tyrosine kinase(LYN)					OAS3	2'-5'-oligoadenylate synthetase 3(OAS3)					STK39	serine/threonine kinase 39(STK39)		IGLV3-1	immunoglobulin lambda variable 3-1(IGLV3-1)
AMZ2		AMZ2	archaelysin family metallopeptidase 2(AMZ2)		KEGG_PATHWAY	Influenza A	54	2.2	8.9e-09	2.4e-07		FKBP10	FKBP prolyl isomerase 10(FKBP10)		RPS15A	ribosomal protein S15a(RPS15A)		MAP3K5	mitogen-activated protein kinase kinase kinase 5(MAP3K5)					OPTN	optineurin(OPTN)					TGFB1	transforming growth factor beta 1(TGFB1)		ITK	IL2 inducible T cell kinase(ITK)
ANAPC1P4		ANAPC1P4	ANAPC1 pseudogene 4(ANAPC1P4)		GOTERM_BP_DIRECT	cellular response to mechanical stimulus	30	1.2	6e-10	2.5e-07		FKBP11	FKBP prolyl isomerase 11(FKBP11)		RPS16	ribosomal protein S16(RPS16)		MAPK3	mitogen-activated protein kinase 3(MAPK3)					OTULIN	OTU deubiquitinase with linear linkage specificity(OTULIN)					THEMIS2	thymocyte selection associated family member 2(THEMIS2)		JAK3	Janus kinase 3(JAK3)
ANG		ANG	angiogenin(ANG)		GOTERM_CC_DIRECT	phagocytic vesicle membrane	30	1.2	7.4e-09	2.7e-07		FKBP1A	FKBP prolyl isomerase 1A(FKBP1A)		RPS17	ribosomal protein S17(RPS17)		MDM2	MDM2 proto-oncogene(MDM2)					PARP14	poly(ADP-ribose) polymerase family member 14(PARP14)					TICAM2	TIR domain containing adaptor molecule 2(TICAM2)		KLRC4-KLRK1	KLRC4-KLRK1 readthrough(KLRC4-KLRK1)
ANGPT2		ANGPT2	angiopoietin 2(ANGPT2)		GOTERM_BP_DIRECT	positive regulation of canonical NF-kappaB signal transduction	58	2.3	8.3e-10	3.2e-07		FKBP15	FKBP prolyl isomerase family member 15(FKBP15)		RPS18	ribosomal protein S18(RPS18)		MSN	moesin(MSN)					PARP9	poly(ADP-ribose) polymerase family member 9(PARP9)					TLR1	toll like receptor 1(TLR1)		KLRK1	killer cell lectin like receptor K1(KLRK1)
ANGPTL4		ANGPTL4	angiopoietin like 4(ANGPTL4)		GOTERM_CC_DIRECT	secretory granule membrane	33	1.3	9.5e-09	3.3e-07		FLVCR2	FLVCR choline and putative heme transporter 2(FLVCR2)		RPS19	ribosomal protein S19(RPS19)		NBN	nibrin(NBN)					PIK3CD	phosphatidylinositol-4,5-bisphosphate 3-kinase catalytic subunit delta(PIK3CD)					TLR2	toll like receptor 2(TLR2)		LAIR1	leukocyte associated immunoglobulin like receptor 1(LAIR1)
ANKLE2		ANKLE2	ankyrin repeat and LEM domain containing 2(ANKLE2)		GOTERM_CC_DIRECT	ribosome	36	1.4	1e-08	3.4e-07		FCGR3A	Fc gamma receptor IIIa(FCGR3A)		RPS2	ribosomal protein S2(RPS2)		NEDD4	NEDD4 E3 ubiquitin protein ligase(NEDD4)					PML	PML nuclear body scaffold(PML)					TLR3	toll like receptor 3(TLR3)		LAT2	linker for activation of T cells family member 2(LAT2)
ANKRD33B		ANKRD33B	ankyrin repeat domain 33B(ANKRD33B)		GOTERM_BP_DIRECT	positive regulation of ERK1 and ERK2 cascade	58	2.3	9.9e-10	3.6e-07		FCGR2A	Fc gamma receptor IIa(FCGR2A)		RPS21	ribosomal protein S21(RPS21)		NLRP1	NLR family pyrin domain containing 1(NLRP1)					PRDM1	PR/SET domain 1(PRDM1)					TLR4	toll like receptor 4(TLR4)		LAX1	lymphocyte transmembrane adaptor 1(LAX1)
ANKRD36B		ANKRD36B	ankyrin repeat domain 36B(ANKRD36B)		GOTERM_BP_DIRECT	B cell receptor signaling pathway	26	1	1.1e-09	3.9e-07		FCGR2B	Fc gamma receptor IIb(FCGR2B)		RPS23	ribosomal protein S23(RPS23)		NMI	N-myc and STAT interactor(NMI)					PYCARD	PYD and CARD domain containing(PYCARD)					TLR6	toll like receptor 6(TLR6)		LYN	LYN proto-oncogene, Src family tyrosine kinase(LYN)
ANKRD36BP2		ANKRD36BP2	ankyrin repeat domain 36B pseudogene 2(ANKRD36BP2)		SMART	IGc1	30	1.2	7.8e-10	3.9e-07		FCGR2C	Fc gamma receptor IIc (gene/pseudogene)(FCGR2C)		RPS24	ribosomal protein S24(RPS24)		NOP53	NOP53 ribosome biogenesis factor(NOP53)					RIGI	RNA sensor RIG-I(RIGI)					TLR7	toll like receptor 7(TLR7)		MPEG1	macrophage expressed 1(MPEG1)
ANKRD37		ANKRD37	ankyrin repeat domain 37(ANKRD37)		GOTERM_CC_DIRECT	perinuclear region of cytoplasm	132	5.3	1.3e-08	4.3e-07		FCGR1A	Fc gamma receptor Ia(FCGR1A)		RPS25	ribosomal protein S25(RPS25)		NOTCH4	notch receptor 4(NOTCH4)					RNASET2	ribonuclease T2(RNASET2)					TLR8	toll like receptor 8(TLR8)		ORAI1	ORAI calcium release-activated calcium modulator 1(ORAI1)
ANKRD39		ANKRD39	ankyrin repeat domain 39(ANKRD39)		GOTERM_CC_DIRECT	lumenal side of endoplasmic reticulum membrane	18	0.7	1.8e-08	5.6e-07		FCGRT	Fc gamma receptor and transporter(FCGRT)		RPS26	ribosomal protein S26(RPS26)		NPM1	nucleophosmin 1(NPM1)					RNF135	ring finger protein 135(RNF135)					TNFAIP3	TNF alpha induced protein 3(TNFAIP3)		PAG1	phosphoprotein membrane anchor with glycosphingolipid microdomains 1(PAG1)
ANKRD44		ANKRD44	ankyrin repeat domain 44(ANKRD44)		INTERPRO	Histone_H2A/H2B/H3	30	1.2	3.2e-10	6.8e-07		GNL2	G protein nucleolar 2(GNL2)		RPS28	ribosomal protein S28(RPS28)		NRP1	neuropilin 1(NRP1)					SAMHD1	SAM and HD domain containing deoxynucleoside triphosphate triphosphohydrolase 1(SAMHD1)					TNFAIP6	TNF alpha induced protein 6(TNFAIP6)		PIK3CD	phosphatidylinositol-4,5-bisphosphate 3-kinase catalytic subunit delta(PIK3CD)
ANKRD44-IT1		ANKRD44-IT1	ANKRD44 intronic transcript 1(ANKRD44-IT1)		UP_SEQ_FEATURE	CROSSLNK:Glycyl lysine isopeptide (Lys-Gly) (interchain with G-Cter in ubiquitin)	72	2.9	3.1e-10	6.9e-07		GNA13	G protein subunit alpha 13(GNA13)		RPS3	ribosomal protein S3(RPS3)		NRP2	neuropilin 2(NRP2)					SEC14L1	SEC14 like lipid binding 1(SEC14L1)					TNFRSF1A	TNF receptor superfamily member 1A(TNFRSF1A)		PRDM1	PR/SET domain 1(PRDM1)
ANO6		ANO6	anoctamin 6(ANO6)		GOTERM_CC_DIRECT	secretory granule lumen	35	1.4	2.3e-08	6.9e-07		GNAI2	G protein subunit alpha i2(GNAI2)		RPS4X	ribosomal protein S4 X-linked(RPS4X)		NUP62	nucleoporin 62(NUP62)					SIGLEC10	sialic acid binding Ig like lectin 10(SIGLEC10)					TNFRSF1B	TNF receptor superfamily member 1B(TNFRSF1B)		RNF125	ring finger protein 125(RNF125)
ANPEP		ANPEP	alanyl aminopeptidase, membrane(ANPEP)		GOTERM_MF_DIRECT	protease binding	38	1.5	2.9e-09	7.8e-07		GNB1	G protein subunit beta 1(GNB1)		RPS5	ribosomal protein S5(RPS5)		OPTN	optineurin(OPTN)					SIRT2	sirtuin 2(SIRT2)					TNIP1	TNFAIP3 interacting protein 1(TNIP1)		RNF19B	ring finger protein 19B(RNF19B)
ANXA1		ANXA1	annexin A1(ANXA1)		GOTERM_MF_DIRECT	protein homodimerization activity	138	5.6	3.2e-09	7.8e-07		GPR137B	G protein-coupled receptor 137B(GPR137B)		RPS7	ribosomal protein S7(RPS7)		PABPC1	poly(A) binding protein cytoplasmic 1(PABPC1)					SLAMF6	SLAM family member 6(SLAMF6)					TRIM14	tripartite motif containing 14(TRIM14)		SIGLEC10	sialic acid binding Ig like lectin 10(SIGLEC10)
ANXA2		ANXA2	annexin A2(ANXA2)		KEGG_PATHWAY	Antigen processing and presentation	32	1.3	3.5e-08	8.7e-07		GPR34	G protein-coupled receptor 34(GPR34)		RPS8	ribosomal protein S8(RPS8)		PHB2	prohibitin 2(PHB2)					SLAMF7	SLAM family member 7(SLAMF7)					VCAM1	vascular cell adhesion molecule 1(VCAM1)		SLAMF6	SLAM family member 6(SLAMF6)
ANXA2P2		ANXA2P2	annexin A2 pseudogene 2(ANXA2P2)		GOTERM_CC_DIRECT	clathrin-coated endocytic vesicle membrane	26	1	3e-08	8.7e-07		GPR65	G protein-coupled receptor 65(GPR65)		RPS9	ribosomal protein S9(RPS9)		PIM1	Pim-1 proto-oncogene, serine/threonine kinase(PIM1)					SLC15A3	solute carrier family 15 member 3(SLC15A3)								SLAMF7	SLAM family member 7(SLAMF7)
ANXA4		ANXA4	annexin A4(ANXA4)		GOTERM_CC_DIRECT	specific granule membrane	30	1.2	3.1e-08	9e-07		GRK2	G protein-coupled receptor kinase 2(GRK2)		RSL24D1	ribosomal L24 domain containing 1(RSL24D1)		PLA2G4C	phospholipase A2 group IVC(PLA2G4C)					SLC15A4	solute carrier family 15 member 4(SLC15A4)								TAP1	transporter 1, ATP binding cassette subfamily B member(TAP1)
ANXA6		ANXA6	annexin A6(ANXA6)		KEGG_PATHWAY	Shigellosis	68	2.7	4.5e-08	1.1e-06		GHDC	GH3 domain containing(GHDC)		STAT2	signal transducer and activator of transcription 2(STAT2)		PLAAT3	phospholipase A and acyltransferase 3(PLAAT3)					SPIRE1	spire type actin nucleation factor 1(SPIRE1)								TAP2	transporter 2, ATP binding cassette subfamily B member(TAP2)
AOAH		AOAH	acyloxyacyl hydrolase(AOAH)		GOTERM_BP_DIRECT	response to hypoxia	48	1.9	3.6e-09	1.2e-06		GIMAP1-GIMAP5	GIMAP1-GIMAP5 readthrough(GIMAP1-GIMAP5)		STING1	stimulator of interferon response cGAMP interactor 1(STING1)		PML	PML nuclear body scaffold(PML)					SPON2	spondin 2(SPON2)								THEMIS	thymocyte selection associated(THEMIS)
AP1B1		AP1B1	adaptor related protein complex 1 subunit beta 1(AP1B1)		INTERPRO	Ig/MHC_CS	28	1.1	9.4e-10	1.3e-06		GLIPR1	GLI pathogenesis related 1(GLIPR1)		TLR2	toll like receptor 2(TLR2)		POLR2E	RNA polymerase II, I and III subunit E(POLR2E)					STING1	stimulator of interferon response cGAMP interactor 1(STING1)								TNFRSF14	TNF receptor superfamily member 14(TNFRSF14)
AP1S1		AP1S1	adaptor related protein complex 1 subunit sigma 1(AP1S1)		GOTERM_CC_DIRECT	MHC class II protein complex	15	0.6	6.2e-08	1.7e-06		GRAMD4	GRAM domain containing 4(GRAMD4)		TLR3	toll like receptor 3(TLR3)		PPP1CA	protein phosphatase 1 catalytic subunit alpha(PPP1CA)					TASL	TLR adaptor interacting with endolysosomal SLC15A4(TASL)								TNFRSF21	TNF receptor superfamily member 21(TNFRSF21)
AP2M1		AP2M1	adaptor related protein complex 2 subunit mu 1(AP2M1)		GOTERM_MF_DIRECT	structural constituent of chromatin	35	1.4	8.5e-09	1.8e-06		GIMAP1	GTPase, IMAP family member 1(GIMAP1)		TLR4	toll like receptor 4(TLR4)		PSMA4	proteasome 20S subunit alpha 4(PSMA4)					TICAM2	TIR domain containing adaptor molecule 2(TICAM2)								TRAC	T cell receptor alpha constant(TRAC)
AP2S1		AP2S1	adaptor related protein complex 2 subunit sigma 1(AP2S1)		KEGG_PATHWAY	Pathogenic Escherichia coli infection	58	2.3	9.7e-08	2.1e-06		GIMAP2	GTPase, IMAP family member 2(GIMAP2)		TLR7	toll like receptor 7(TLR7)		PSMA7	proteasome 20S subunit alpha 7(PSMA7)					TLR1	toll like receptor 1(TLR1)								TRAT1	T cell receptor associated transmembrane adaptor 1(TRAT1)
AP3S1		AP3S1	adaptor related protein complex 3 subunit sigma 1(AP3S1)		KEGG_PATHWAY	HIF-1 signaling pathway	38	1.5	1e-07	2.1e-06		GIMAP5	GTPase, IMAP family member 5(GIMAP5)		TLR8	toll like receptor 8(TLR8)		PSMB10	proteasome 20S subunit beta 10(PSMB10)					TLR2	toll like receptor 2(TLR2)								TRAV30	T cell receptor alpha variable 30(TRAV30)
APAF1		APAF1	apoptotic peptidase activating factor 1(APAF1)		UP_KW_CELLULAR_COMPONENT	MHC II	13	0.5	2.7e-07	2.2e-06		H3C10	H3 clustered histone 10(H3C10)		TNFRSF1A	TNF receptor superfamily member 1A(TNFRSF1A)		PSMB2	proteasome 20S subunit beta 2(PSMB2)					TLR3	toll like receptor 3(TLR3)								TRBC1	T cell receptor beta constant 1(TRBC1)
APBA3		APBA3	amyloid beta precursor protein binding family A member 3(APBA3)		GOTERM_BP_DIRECT	signal transduction	199	8	7.6e-09	2.4e-06		H3C11	H3 clustered histone 11(H3C11)		UBA52	ubiquitin A-52 residue ribosomal protein fusion product 1(UBA52)		PSMB4	proteasome 20S subunit beta 4(PSMB4)					TLR4	toll like receptor 4(TLR4)								TRBC2	T cell receptor beta constant 2(TRBC2)
APBB1IP		APBB1IP	amyloid beta precursor protein binding family B member 1 interacting protein(APBB1IP)		GOTERM_BP_DIRECT	defense response to Gram-positive bacterium	39	1.6	8.2e-09	2.4e-06		H3C12	H3 clustered histone 12(H3C12)		VWF	von Willebrand factor(VWF)		PSMB7	proteasome 20S subunit beta 7(PSMB7)					TLR6	toll like receptor 6(TLR6)								UNC93B1	unc-93 homolog B1, TLR signaling regulator(UNC93B1)
APEX1		APEX1	apurinic/apyrimidinic endodeoxyribonuclease 1(APEX1)		KEGG_PATHWAY	Allograft rejection	20	0.8	1.3e-07	2.5e-06		H3C2	H3 clustered histone 2(H3C2)					PSMB8	proteasome 20S subunit beta 8(PSMB8)					TLR7	toll like receptor 7(TLR7)
APLN		APLN	apelin(APLN)		KEGG_PATHWAY	TNF signaling pathway	40	1.6	1.3e-07	2.5e-06		H3C3	H3 clustered histone 3(H3C3)					PSMB9	proteasome 20S subunit beta 9(PSMB9)					TLR8	toll like receptor 8(TLR8)
APLNR		APLNR	apelin receptor(APLNR)		UP_SEQ_FEATURE	TOPO_DOM:Cytoplasmic	526	21.2	1.4e-09	2.6e-06		H3C4	H3 clustered histone 4(H3C4)					PSMC3	proteasome 26S subunit, ATPase 3(PSMC3)					TMEM106A	transmembrane protein 106A(TMEM106A)
APOB		APOB	apolipoprotein B(APOB)		UP_KW_PTM	Citrullination	35	1.4	2.8e-07	3.3e-06		H3C7	H3 clustered histone 7(H3C7)					PTPRC	protein tyrosine phosphatase receptor type C(PTPRC)					TNFAIP8L2	TNF alpha induced protein 8 like 2(TNFAIP8L2)
APOBEC3C		APOBEC3C	apolipoprotein B mRNA editing enzyme catalytic subunit 3C(APOBEC3C)		GOTERM_BP_DIRECT	T cell receptor signaling pathway	37	1.5	1.2e-08	3.4e-06		H3C8	H3 clustered histone 8(H3C8)					RACK1	receptor for activated C kinase 1(RACK1)					TNFRSF14	TNF receptor superfamily member 14(TNFRSF14)
APOBEC3G		APOBEC3G	apolipoprotein B mRNA editing enzyme catalytic subunit 3G(APOBEC3G)		UP_SEQ_FEATURE	REGION:Alpha-2	13	0.5	2.7e-09	3.5e-06		H4C11	H4 clustered histone 11(H4C11)					RBCK1	RANBP2-type and C3HC4-type zinc finger containing 1(RBCK1)					TRIM14	tripartite motif containing 14(TRIM14)
APOC1		APOC1	apolipoprotein C1(APOC1)		UP_SEQ_FEATURE	REGION:Alpha-1	13	0.5	2.7e-09	3.5e-06		H4C12	H4 clustered histone 12(H4C12)					RIGI	RNA sensor RIG-I(RIGI)					TRIM65	tripartite motif containing 65(TRIM65)
APOE		APOE	apolipoprotein E(APOE)		UP_KW_DOMAIN	Signal-anchor	85	3.4	6.4e-07	4.5e-06		H4C4	H4 clustered histone 4(H4C4)					RPS19	ribosomal protein S19(RPS19)					UNC93B1	unc-93 homolog B1, TLR signaling regulator(UNC93B1)
APOL1		APOL1	apolipoprotein L1(APOL1)		GOTERM_MF_DIRECT	phosphotyrosine residue binding	23	0.9	2.3e-08	4.5e-06		H4C9	H4 clustered histone 9(H4C9)					RRAGA	Ras related GTP binding A(RRAGA)					VSIG4	V-set and immunoglobulin domain containing 4(VSIG4)
APOL2		APOL2	apolipoprotein L2(APOL2)		GOTERM_CC_DIRECT	endosome	68	2.7	1.9e-07	5.1e-06		HHLA2	HHLA2 member of B7 family(HHLA2)					SAMHD1	SAM and HD domain containing deoxynucleoside triphosphate triphosphohydrolase 1(SAMHD1)
APOL3		APOL3	apolipoprotein L3(APOL3)		GOTERM_MF_DIRECT	cadherin binding	73	2.9	3.1e-08	5.5e-06		HTATIP2	HIV-1 Tat interactive protein 2(HTATIP2)					SCARB1	scavenger receptor class B member 1(SCARB1)
APOL6		APOL6	apolipoprotein L6(APOL6)		GOTERM_CC_DIRECT	tertiary granule membrane	25	1	2.5e-07	6.5e-06		HPS6	HPS6 biogenesis of lysosomal organelles complex 2 subunit 3(HPS6)					SEL1L	SEL1L adaptor subunit of SYVN1 ubiquitin ligase(SEL1L)
APOLD1		APOLD1	apolipoprotein L domain containing 1(APOLD1)		GOTERM_BP_DIRECT	T cell activation	24	1	2.4e-08	6.5e-06		IKBIP	IKBKB interacting protein(IKBIP)					SELPLG	selectin P ligand(SELPLG)
APOM		APOM	apolipoprotein M(APOM)		KEGG_PATHWAY	Pathways in cancer	117	4.7	3.7e-07	6.5e-06		IQGAP2	IQ motif containing GTPase activating protein 2(IQGAP2)					SH3KBP1	SH3 domain containing kinase binding protein 1(SH3KBP1)
APRT		APRT	adenine phosphoribosyltransferase(APRT)		GOTERM_MF_DIRECT	RNA binding	229	9.2	4.1e-08	6.6e-06		INAFM2	InaF motif containing 2(INAFM2)					SHC1	SHC adaptor protein 1(SHC1)
AQP9		AQP9	aquaporin 9(AQP9)		GOTERM_CC_DIRECT	intracellular membrane-bounded organelle	147	5.9	2.7e-07	6.8e-06		JAK3	Janus kinase 3(JAK3)					SLC1A5	solute carrier family 1 member 5(SLC1A5)
ARAP1		ARAP1	ArfGAP with RhoGAP domain, ankyrin repeat and PH domain 1(ARAP1)		GOTERM_CC_DIRECT	Golgi membrane	120	4.8	2.7e-07	6.8e-06		JOSD1	Josephin domain containing 1(JOSD1)					SMARCB1	SWI/SNF related, matrix associated, actin dependent regulator of chromatin, subfamily b, member 1(SMARCB1)
ARF1		ARF1	ADP ribosylation factor 1(ARF1)		UP_KW_CELLULAR_COMPONENT	Immunoglobulin	46	1.9	9.9e-07	7e-06		KIAA2013	KIAA2013(KIAA2013)					SND1	staphylococcal nuclease and tudor domain containing 1(SND1)
ARHGAP15		ARHGAP15	Rho GTPase activating protein 15(ARHGAP15)		KEGG_PATHWAY	Cell adhesion molecules	47	1.9	4.4e-07	7.4e-06		KISS1R	KISS1 receptor(KISS1R)					SP100	SP100 nuclear antigen(SP100)
ARHGAP25		ARHGAP25	Rho GTPase activating protein 25(ARHGAP25)		GOTERM_CC_DIRECT	small ribosomal subunit	11	0.4	3.2e-07	7.9e-06		KLRC4-KLRK1	KLRC4-KLRK1 readthrough(KLRC4-KLRK1)					SPIRE1	spire type actin nucleation factor 1(SPIRE1)
ARHGAP26		ARHGAP26	Rho GTPase activating protein 26(ARHGAP26)		UP_KW_CELLULAR_COMPONENT	Cell membrane	552	22.2	1.5e-06	9.3e-06		LRP1	LDL receptor related protein 1(LRP1)					STAT2	signal transducer and activator of transcription 2(STAT2)
ARHGAP27P1-BPTFP1-KPNA2P3		ARHGAP27P1-BPTFP1-KPNA2P3	ARHGAP27P1-BPTFP1-KPNA2P3 readthrough, transcribed pseudogene(ARHGAP27P1-BPTFP1-KPNA2P3)		UP_SEQ_FEATURE	CROSSLNK:Glycyl lysine isopeptide (Lys-Gly) (interchain with G-Cter in ubiquitin); alternate	33	1.3	9.3e-09	1e-05		LRP2	LDL receptor related protein 2(LRP2)					STING1	stimulator of interferon response cGAMP interactor 1(STING1)
ARHGAP30		ARHGAP30	Rho GTPase activating protein 30(ARHGAP30)		GOTERM_BP_DIRECT	ribosomal small subunit biogenesis	27	1.1	4.7e-08	1.2e-05		LHFPL2	LHFPL tetraspan subfamily member 2(LHFPL2)					SYNGR2	synaptogyrin 2(SYNGR2)
ARHGAP4		ARHGAP4	Rho GTPase activating protein 4(ARHGAP4)		UP_KW_CELLULAR_COMPONENT	Secreted	318	12.8	2.2e-06	1.3e-05		MPP1	MAGUK p55 scaffold protein 1(MPP1)					TAP1	transporter 1, ATP binding cassette subfamily B member(TAP1)
ARHGAP42		ARHGAP42	Rho GTPase activating protein 42(ARHGAP42)		KEGG_PATHWAY	Apoptosis	42	1.7	8.2e-07	1.3e-05		MCL1	MCL1 apoptosis regulator, BCL2 family member(MCL1)					TAP2	transporter 2, ATP binding cassette subfamily B member(TAP2)
ARHGAP42-AS1		ARHGAP42-AS1	ARHGAP42 antisense RNA 1(ARHGAP42-AS1)		UP_SEQ_FEATURE	REGION:Connecting peptide	19	0.8	1.3e-08	1.3e-05		MET	MET proto-oncogene, receptor tyrosine kinase(MET)					TENT5C	terminal nucleotidyltransferase 5C(TENT5C)
ARHGAP45		ARHGAP45	Rho GTPase activating protein 45(ARHGAP45)		KEGG_PATHWAY	Pertussis	29	1.2	1e-06	1.5e-05		MFNG	MFNG O-fucosylpeptide 3-beta-N-acetylglucosaminyltransferase(MFNG)					TFRC	transferrin receptor(TFRC)
ARHGDIA		ARHGDIA	Rho GDP dissociation inhibitor alpha(ARHGDIA)		GOTERM_CC_DIRECT	nucleosome	37	1.5	7.2e-07	1.7e-05		MPV17L	MPV17 mitochondrial inner membrane protein like(MPV17L)					TNFRSF14	TNF receptor superfamily member 14(TNFRSF14)
ARHGDIB		ARHGDIB	Rho GDP dissociation inhibitor beta(ARHGDIB)		UP_KW_LIGAND	Calcium	161	6.5	3.9e-07	1.8e-05		MYC	MYC proto-oncogene, bHLH transcription factor(MYC)					TNFRSF1A	TNF receptor superfamily member 1A(TNFRSF1A)
ARHGEF6		ARHGEF6	Rac/Cdc42 guanine nucleotide exchange factor 6(ARHGEF6)		INTERPRO	Ig-like_fold	182	7.3	1.8e-08	2e-05		NAT8	N-acetyltransferase 8 (putative)(NAT8)					TNFRSF21	TNF receptor superfamily member 21(TNFRSF21)
ARID5A		ARID5A	AT-rich interaction domain 5A(ARID5A)		GOTERM_BP_DIRECT	cell migration	62	2.5	8e-08	2e-05		NDST1	N-deacetylase and N-sulfotransferase 1(NDST1)					TOMM70	translocase of outer mitochondrial membrane 70(TOMM70)
ARL10		ARL10	ADP ribosylation factor like GTPase 10(ARL10)		KEGG_PATHWAY	Focal adhesion	55	2.2	1.4e-06	2e-05		MPG	N-methylpurine DNA glycosylase(MPG)					TRIM21	tripartite motif containing 21(TRIM21)
ARL4C		ARL4C	ADP ribosylation factor like GTPase 4C(ARL4C)		UP_KW_DOMAIN	Immunoglobulin domain	124	5	3.7e-06	2.1e-05		NMI	N-myc and STAT interactor(NMI)					TRIM22	tripartite motif containing 22(TRIM22)
ARL5B		ARL5B	ADP ribosylation factor like GTPase 5B(ARL5B)		GOTERM_BP_DIRECT	cellular response to hypoxia	39	1.6	8.8e-08	2.1e-05		NOX4	NADPH oxidase 4(NOX4)					VDAC1	voltage dependent anion channel 1(VDAC1)
ARL6IP4		ARL6IP4	ADP ribosylation factor like GTPase 6 interacting protein 4(ARL6IP4)		KEGG_PATHWAY	Type I diabetes mellitus	20	0.8	1.5e-06	2.1e-05		NCKAP1L	NCK associated protein 1 like(NCKAP1L)					VIM	vimentin(VIM)
ARPC1A		ARPC1A	actin related protein 2/3 complex subunit 1A(ARPC1A)		KEGG_PATHWAY	Salmonella infection	64	2.6	1.6e-06	2.1e-05		NHERF1	NHERF family PDZ scaffold protein 1(NHERF1)					ZBED1	zinc finger BED-type containing 1(ZBED1)
ARPC1B		ARPC1B	actin related protein 2/3 complex subunit 1B(ARPC1B)		KEGG_PATHWAY	Toxoplasmosis	36	1.4	1.6e-06	2.1e-05		NME1	NME/NM23 nucleoside diphosphate kinase 1(NME1)					ZDHHC9	zinc finger DHHC-type palmitoyltransferase 9(ZDHHC9)
ARPC2		ARPC2	actin related protein 2/3 complex subunit 2(ARPC2)		KEGG_PATHWAY	Fc gamma R-mediated phagocytosis	33	1.3	1.9e-06	2.4e-05		NOP56	NOP56 ribonucleoprotein(NOP56)					ZYX	zyxin(ZYX)
ARPC3		ARPC3	actin related protein 2/3 complex subunit 3(ARPC3)		KEGG_PATHWAY	Rheumatoid arthritis	32	1.3	2.2e-06	2.7e-05		NRAS	NRAS proto-oncogene, GTPase(NRAS)
ARPC5		ARPC5	actin related protein 2/3 complex subunit 5(ARPC5)		GOTERM_BP_DIRECT	antigen processing and presentation of peptide or polysaccharide antigen via MHC class II	13	0.5	1.4e-07	3.2e-05		ORAI1	ORAI calcium release-activated calcium modulator 1(ORAI1)
ARRB2		ARRB2	arrestin beta 2(ARRB2)		KEGG_PATHWAY	Osteoclast differentiation	42	1.7	2.8e-06	3.3e-05		ORAI2	ORAI calcium release-activated calcium modulator 2(ORAI2)
ARRDC2		ARRDC2	arrestin domain containing 2(ARRDC2)		GOTERM_BP_DIRECT	antibacterial humoral response	26	1	1.5e-07	3.3e-05		ORAI3	ORAI calcium release-activated calcium modulator 3(ORAI3)
ARRDC3		ARRDC3	arrestin domain containing 3(ARRDC3)		KEGG_PATHWAY	Human immunodeficiency virus 1 infection	56	2.3	3e-06	3.4e-05		P2RY8	P2Y receptor family member 8(P2RY8)
ARRDC3-AS1		ARRDC3-AS1	ARRDC3 antisense RNA 1(ARRDC3-AS1)		GOTERM_BP_DIRECT	receptor internalization	21	0.8	1.8e-07	3.9e-05		PDZK1IP1	PDZK1 interacting protein 1(PDZK1IP1)
ARSB		ARSB	arylsulfatase B(ARSB)		GOTERM_CC_DIRECT	azurophil granule lumen	27	1.1	1.7e-06	3.9e-05		RAB32	RAB32, member RAS oncogene family(RAB32)
ARSL		ARSL	arylsulfatase L(ARSL)		UP_KW_DOMAIN	Collagen	27	1.1	9.3e-06	4.3e-05		RAB38	RAB38, member RAS oncogene family(RAB38)
AS-PTPRE		AS-PTPRE	lncRNA antisense to PTPRE protein-coding gene(AS-PTPRE)		GOTERM_BP_DIRECT	phagocytosis, engulfment	14	0.6	2.1e-07	4.4e-05		RAP2B	RAP2B, member of RAS oncogene family(RAP2B)
ASAP1		ASAP1	ArfGAP with SH3 domain, ankyrin repeat and PH domain 1(ASAP1)		GOTERM_CC_DIRECT	late endosome membrane	37	1.5	2e-06	4.6e-05		RASAL3	RAS protein activator like 3(RASAL3)
ASCC3		ASCC3	activating signal cointegrator 1 complex subunit 3(ASCC3)		KEGG_PATHWAY	Necroptosis	45	1.8	4.2e-06	4.7e-05		RILPL2	Rab interacting lysosomal protein like 2(RILPL2)
ASL		ASL	argininosuccinate lyase(ASL)		GOTERM_BP_DIRECT	cellular response to type II interferon	31	1.2	2.7e-07	5.4e-05		RRAGC	Ras related GTP binding C(RRAGC)
ASPA		ASPA	aspartoacylase(ASPA)		KEGG_PATHWAY	Porphyrin metabolism	20	0.8	5.2e-06	5.5e-05		RECQL	RecQ like helicase(RECQL)
ASPH		ASPH	aspartate beta-hydroxylase(ASPH)		UP_SEQ_FEATURE	DOMAIN:Ig-like	118	4.8	6.2e-08	5.6e-05		ARHGDIA	Rho GDP dissociation inhibitor alpha(ARHGDIA)
ATG16L1		ATG16L1	autophagy related 16 like 1(ATG16L1)		GOTERM_CC_DIRECT	melanosome	29	1.2	2.5e-06	5.6e-05		ARHGDIB	Rho GDP dissociation inhibitor beta(ARHGDIB)
ATIC		ATIC	5-aminoimidazole-4-carboxamide ribonucleotide formyltransferase/IMP cyclohydrolase(ATIC)		GOTERM_CC_DIRECT	small-subunit processome	24	1	2.9e-06	6.2e-05		ARHGAP26	Rho GTPase activating protein 26(ARHGAP26)
ATOX1		ATOX1	antioxidant 1 copper chaperone(ATOX1)		INTERPRO	Histone-fold	38	1.5	7.4e-08	6.3e-05		ARHGAP42	Rho GTPase activating protein 42(ARHGAP42)
ATP11A		ATP11A	ATPase phospholipid transporting 11A(ATP11A)		INTERPRO	DEATH-like_dom_sf	32	1.3	1e-07	6.7e-05		ARHGAP45	Rho GTPase activating protein 45(ARHGAP45)
ATP13A2		ATP13A2	ATPase cation transporting 13A2(ATP13A2)		INTERPRO	Ig-like_dom	131	5.3	1.1e-07	6.7e-05		RUVBL2	RuvB like AAA ATPase 2(RUVBL2)
ATP13A3		ATP13A3	ATPase 13A3(ATP13A3)		GOTERM_CC_DIRECT	cytoplasmic vesicle	60	2.4	3.3e-06	7e-05		SEC61A1	SEC61 translocon subunit alpha 1(SEC61A1)
ATP2A3		ATP2A3	ATPase sarcoplasmic/endoplasmic reticulum Ca2+ transporting 3(ATP2A3)		UP_SEQ_FEATURE	CROSSLNK:Glycyl lysine isopeptide (Lys-Gly) (interchain with G-Cter in SUMO2); alternate	72	2.9	8.6e-08	7e-05		SEC61G	SEC61 translocon subunit gamma(SEC61G)
ATP2B4		ATP2B4	ATPase plasma membrane Ca2+ transporting 4(ATP2B4)		GOTERM_CC_DIRECT	collagen trimer	28	1.1	3.6e-06	7.4e-05		SEL1L3	SEL1L family member 3(SEL1L3)
ATP6V0A1		ATP6V0A1	ATPase H+ transporting V0 subunit a1(ATP6V0A1)		GOTERM_CC_DIRECT	Golgi apparatus	165	6.6	3.7e-06	7.4e-05		SH3KBP1	SH3 domain containing kinase binding protein 1(SH3KBP1)
ATP6V1B2		ATP6V1B2	ATPase H+ transporting V1 subunit B2(ATP6V1B2)		UP_KW_DOMAIN	SH2 domain	28	1.1	2e-05	7.9e-05		SRPRB	SRP receptor subunit beta(SRPRB)
AXL		AXL	AXL receptor tyrosine kinase(AXL)		GOTERM_CC_DIRECT	nucleoplasm	509	20.5	4.1e-06	8.1e-05		ST3GAL1	ST3 beta-galactoside alpha-2,3-sialyltransferase 1(ST3GAL1)
B4GALT4		B4GALT4	beta-1,4-galactosyltransferase 4(B4GALT4)		KEGG_PATHWAY	Drug metabolism - other enzymes	28	1.1	7.9e-06	8.2e-05		ST3GAL2	ST3 beta-galactoside alpha-2,3-sialyltransferase 2(ST3GAL2)
B4GALT5		B4GALT5	beta-1,4-galactosyltransferase 5(B4GALT5)		GOTERM_BP_DIRECT	negative regulation of apoptotic process	93	3.7	4.4e-07	8.4e-05		ST6GALNAC4	ST6 N-acetylgalactosaminide alpha-2,6-sialyltransferase 4(ST6GALNAC4)
BABAM1		BABAM1	BRISC and BRCA1 A complex member 1(BABAM1)		GOTERM_CC_DIRECT	proteasome complex	20	0.8	4.6e-06	8.9e-05		STAMBPL1	STAM binding protein like 1(STAMBPL1)
BAD		BAD	BCL2 associated agonist of cell death(BAD)		UP_KW_PTM	ADP-ribosylation	40	1.6	1.1e-05	9.2e-05		STARD3NL	STARD3 N-terminal like(STARD3NL)
BAIAP2-DT		BAIAP2-DT	BAIAP2 divergent transcript(BAIAP2-DT)		GOTERM_BP_DIRECT	positive regulation of apoptotic process	66	2.7	5e-07	9.5e-05		STEAP4	STEAP4 metalloreductase(STEAP4)
BARX2		BARX2	BARX homeobox 2(BARX2)		UP_SEQ_FEATURE	TRANSMEM:Helical	688	27.7	1.3e-07	9.6e-05		SPI1	Spi-1 proto-oncogene(SPI1)
BAX		BAX	BCL2 associated X, apoptosis regulator(BAX)		GOTERM_CC_DIRECT	endocytic vesicle membrane	23	0.9	5.1e-06	9.8e-05		TIMD4	T cell immunoglobulin and mucin domain containing 4(TIMD4)
BAZ1A		BAZ1A	bromodomain adjacent to zinc finger domain 1A(BAZ1A)		KEGG_PATHWAY	Graft-versus-host disease	19	0.8	1.1e-05	0.00011		TRAC	T cell receptor alpha constant(TRAC)
BAZ1A-AS1		BAZ1A-AS1	BAZ1A antisense RNA 1(BAZ1A-AS1)		GOTERM_BP_DIRECT	positive regulation of interleukin-1 beta production	23	0.9	6.2e-07	0.00011		TRBC1	T cell receptor beta constant 1(TRBC1)
BBC3		BBC3	BCL2 binding component 3(BBC3)		GOTERM_BP_DIRECT	regulation of apoptotic process	51	2.1	6.3e-07	0.00011		TRBC2	T cell receptor beta constant 2(TRBC2)
BBOX1		BBOX1	gamma-butyrobetaine hydroxylase 1(BBOX1)		UP_KW_PTM	Phosphoprotein	1193	48	1.6e-05	0.00011		TAPBP	TAP binding protein(TAPBP)
BCKDK		BCKDK	branched chain keto acid dehydrogenase kinase(BCKDK)		GOTERM_CC_DIRECT	lamellipodium	43	1.7	6e-06	0.00011		TBC1D9B	TBC1 domain family member 9B(TBC1D9B)
BCL2		BCL2	BCL2 apoptosis regulator(BCL2)		GOTERM_CC_DIRECT	ER to Golgi transport vesicle membrane	20	0.8	6.1e-06	0.00011		THOC3	THO complex subunit 3(THOC3)
BCL2A1		BCL2A1	BCL2 related protein A1(BCL2A1)		UP_SEQ_FEATURE	TOPO_DOM:Lumenal	117	4.7	1.7e-07	0.00012		TLCD3A	TLC domain containing 3A(TLCD3A)
BCL3		BCL3	BCL3 transcription coactivator(BCL3)		GOTERM_CC_DIRECT	endoplasmic reticulum-Golgi intermediate compartment membrane	25	1	6.6e-06	0.00012		TM2D2	TM2 domain containing 2(TM2D2)
BEST1		BEST1	bestrophin 1(BEST1)		INTERPRO	MHC_II_a/b_N	14	0.6	2.2e-07	0.00012		TNFRSF10A	TNF receptor superfamily member 10a(TNFRSF10A)
BET1L		BET1L	Bet1 golgi vesicular membrane trafficking protein like(BET1L)		KEGG_PATHWAY	Rap1 signaling pathway	54	2.2	1.2e-05	0.00012		TNFRSF1A	TNF receptor superfamily member 1A(TNFRSF1A)
BEX1		BEX1	brain expressed X-linked 1(BEX1)		INTERPRO	Ig-like_dom_sf	143	5.8	2.8e-07	0.00013		TNFRSF1B	TNF receptor superfamily member 1B(TNFRSF1B)
BFAR		BFAR	bifunctional apoptosis regulator(BFAR)		KEGG_PATHWAY	PI3K-Akt signaling pathway	81	3.3	1.4e-05	0.00014		TNFRSF21	TNF receptor superfamily member 21(TNFRSF21)
BHLHE40		BHLHE40	basic helix-loop-helix family member e40(BHLHE40)		GOTERM_BP_DIRECT	cellular response to lipopolysaccharide	45	1.8	9.2e-07	0.00015		TNFRSF9	TNF receptor superfamily member 9(TNFRSF9)
BHLHE41		BHLHE41	basic helix-loop-helix family member e41(BHLHE41)		GOTERM_BP_DIRECT	peptide antigen assembly with MHC class II protein complex	11	0.4	9.4e-07	0.00015		TNFSF10	TNF superfamily member 10(TNFSF10)
BHMT		BHMT	betaine--homocysteine S-methyltransferase(BHMT)		GOTERM_BP_DIRECT	complement activation, classical pathway	20	0.8	9.4e-07	0.00015		TNFSF13B	TNF superfamily member 13b(TNFSF13B)
BICD1		BICD1	BICD cargo adaptor 1(BICD1)		KEGG_PATHWAY	Alcoholism	49	2	1.7e-05	0.00016		UBXN6	UBX domain protein 6(UBXN6)
BID		BID	BH3 interacting domain death agonist(BID)		GOTERM_MF_DIRECT	MHC class II receptor activity	10	0.4	1.3e-06	0.00019		UGT1A1	UDP glucuronosyltransferase family 1 member A1(UGT1A1)
BIN2		BIN2	bridging integrator 2(BIN2)		GOTERM_CC_DIRECT	immunoglobulin complex	38	1.5	1.1e-05	0.00019		UGT1A3	UDP glucuronosyltransferase family 1 member A3(UGT1A3)
BIRC2		BIRC2	baculoviral IAP repeat containing 2(BIRC2)		KEGG_PATHWAY	Primary immunodeficiency	17	0.7	2.2e-05	0.00019		UGT1A4	UDP glucuronosyltransferase family 1 member A4(UGT1A4)
BISPR		BISPR	BST2 interferon stimulated positive regulator(BISPR)		GOTERM_BP_DIRECT	negative regulation of glucuronosyltransferase activity	8	0.3	1.3e-06	0.00019		UGT1A5	UDP glucuronosyltransferase family 1 member A5(UGT1A5)
BLOC1S1-RDH5		BLOC1S1-RDH5	BLOC1S1-RDH5 readthrough(BLOC1S1-RDH5)		GOTERM_BP_DIRECT	negative regulation of cellular glucuronidation	8	0.3	1.3e-06	0.00019		UGT1A6	UDP glucuronosyltransferase family 1 member A6(UGT1A6)
BLOC1S4		BLOC1S4	biogenesis of lysosomal organelles complex 1 subunit 4(BLOC1S4)		GOTERM_BP_DIRECT	extrinsic apoptotic signaling pathway	20	0.8	1.3e-06	0.0002		UGT1A7	UDP glucuronosyltransferase family 1 member A7(UGT1A7)
BLOC1S5-TXNDC5		BLOC1S5-TXNDC5	BLOC1S5-TXNDC5 readthrough (NMD candidate)(BLOC1S5-TXNDC5)		GOTERM_BP_DIRECT	positive regulation of protein phosphorylation	47	1.9	1.3e-06	0.0002		UGT1A8	UDP glucuronosyltransferase family 1 member A8(UGT1A8)
BLOC1S6		BLOC1S6	biogenesis of lysosomal organelles complex 1 subunit 6(BLOC1S6)		UP_SEQ_FEATURE	LIPID:N6-decanoyllysine	11	0.4	3.6e-07	0.00022		UGT1A9	UDP glucuronosyltransferase family 1 member A9(UGT1A9)
BLTP3B		BLTP3B	bridge-like lipid transfer protein family member 3B(BLTP3B)		UP_SEQ_FEATURE	REGION:Complementarity-determining-3	37	1.5	3.6e-07	0.00022		UGT2A3	UDP glucuronosyltransferase family 2 member A3(UGT2A3)
BLVRA		BLVRA	biliverdin reductase A(BLVRA)		GOTERM_BP_DIRECT	glomerular filtration	12	0.5	1.5e-06	0.00022		UGT2B7	UDP glucuronosyltransferase family 2 member B7(UGT2B7)
BLVRB		BLVRB	biliverdin reductase B(BLVRB)		KEGG_PATHWAY	Measles	39	1.6	2.5e-05	0.00022		UGCG	UDP-glucose ceramide glucosyltransferase(UGCG)
BMP1		BMP1	bone morphogenetic protein 1(BMP1)		GOTERM_MF_DIRECT	MHC class II protein complex binding	14	0.6	1.8e-06	0.00025		VSIG4	V-set and immunoglobulin domain containing 4(VSIG4)
BMP2K		BMP2K	BMP2 inducible kinase(BMP2K)		GOTERM_CC_DIRECT	podosome	14	0.6	1.5e-05	0.00027		VPS33A	VPS33A core subunit of CORVET and HOPS complexes(VPS33A)
BMS1P20		BMS1P20	BMS1 pseudogene 20(BMS1P20)		GOTERM_CC_DIRECT	platelet alpha granule lumen	21	0.8	1.6e-05	0.00028		YIPF5	Yip1 domain family member 5(YIPF5)
BNIP3		BNIP3	BCL2 interacting protein 3(BNIP3)		GOTERM_CC_DIRECT	ruffle membrane	27	1.1	1.7e-05	0.00028		ADCK2	aarF domain containing kinase 2(ADCK2)
BNIP3L		BNIP3L	BCL2 interacting protein 3 like(BNIP3L)		GOTERM_CC_DIRECT	mitochondrial outer membrane	46	1.9	1.7e-05	0.00028		ABHD17A	abhydrolase domain containing 17A, depalmitoylase(ABHD17A)
BOD1		BOD1	biorientation of chromosomes in cell division 1(BOD1)		GOTERM_MF_DIRECT	enzyme binding	73	2.9	2.1e-06	0.00028		ABHD6	abhydrolase domain containing 6, acylglycerol lipase(ABHD6)
BOLA1		BOLA1	bolA family member 1(BOLA1)		GOTERM_BP_DIRECT	proteolysis involved in protein catabolic process	18	0.7	2e-06	0.00029		ACP2	acid phosphatase 2, lysosomal(ACP2)
BRCA2		BRCA2	BRCA2 DNA repair associated(BRCA2)		GOTERM_BP_DIRECT	leukocyte cell-cell adhesion	15	0.6	2.1e-06	0.00029		ACP5	acid phosphatase 5, tartrate resistant(ACP5)
BRCC3		BRCC3	BRCA1/BRCA2-containing complex subunit 3(BRCC3)		UP_SEQ_FEATURE	REGION:Framework-1	37	1.5	5.3e-07	0.00029		ARPC3	actin related protein 2/3 complex subunit 3(ARPC3)
BST2		BST2	bone marrow stromal cell antigen 2(BST2)		UP_SEQ_FEATURE	REGION:Framework-3	37	1.5	6.4e-07	0.00029		ACTR3	actin related protein 3(ACTR3)
BTBD3		BTBD3	BTB domain containing 3(BTBD3)		UP_SEQ_FEATURE	REGION:Framework-2	37	1.5	6.4e-07	0.00029		ASCC3	activating signal cointegrator 1 complex subunit 3(ASCC3)
BTBD6		BTBD6	BTB domain containing 6(BTBD6)		UP_SEQ_FEATURE	REGION:Complementarity-determining-2	37	1.5	6.4e-07	0.00029		ACSL5	acyl-CoA synthetase long chain family member 5(ACSL5)
BTD		BTD	biotinidase(BTD)		UP_SEQ_FEATURE	REGION:Complementarity-determining-1	37	1.5	6.4e-07	0.00029		AP1S1	adaptor related protein complex 1 subunit sigma 1(AP1S1)
BTK		BTK	Bruton tyrosine kinase(BTK)		KEGG_PATHWAY	Efferocytosis	42	1.7	3.4e-05	0.00029		ADCY3	adenylate cyclase 3(ADCY3)
BTN3A1		BTN3A1	butyrophilin subfamily 3 member A1(BTN3A1)		UP_SEQ_FEATURE	DOMAIN:Immunoglobulin C1-set	12	0.5	7e-07	0.0003		ADCY7	adenylate cyclase 7(ADCY7)
BTN3A2		BTN3A2	butyrophilin subfamily 3 member A2(BTN3A2)		KEGG_PATHWAY	Th1 and Th2 cell differentiation	29	1.2	3.7e-05	0.00031		ADSS1	adenylosuccinate synthase 1(ADSS1)
BTN3A3		BTN3A3	butyrophilin subfamily 3 member A3(BTN3A3)		GOTERM_CC_DIRECT	basement membrane	26	1	1.9e-05	0.00032		ADGRA2	adhesion G protein-coupled receptor A2(ADGRA2)
BTNL9		BTNL9	butyrophilin like 9(BTNL9)		KEGG_PATHWAY	Human cytomegalovirus infection	55	2.2	4e-05	0.00033		ADGRE5	adhesion G protein-coupled receptor E5(ADGRE5)
BUD31		BUD31	BUD31 homolog(BUD31)		KEGG_PATHWAY	Inflammatory bowel disease	23	0.9	4.1e-05	0.00033		ADGRG6	adhesion G protein-coupled receptor G6(ADGRG6)
C11orf68		C11orf68	chromosome 11 open reading frame 68(C11orf68)		GOTERM_CC_DIRECT	receptor complex	46	1.9	2.1e-05	0.00034		ADGRL2	adhesion G protein-coupled receptor L2(ADGRL2)
C15orf39		C15orf39	chromosome 15 open reading frame 39(C15orf39)		KEGG_PATHWAY	Lipid and atherosclerosis	53	2.1	4.5e-05	0.00035		ADGRL4	adhesion G protein-coupled receptor L4(ADGRL4)
C16orf54		C16orf54	chromosome 16 open reading frame 54(C16orf54)		UP_KW_CELLULAR_COMPONENT	Basement membrane	16	0.6	6.8e-05	0.00035		ALDOA	aldolase, fructose-bisphosphate A(ALDOA)
C17orf58		C17orf58	chromosome 17 open reading frame 58(C17orf58)		INTERPRO	MHC_I/II-like_Ag-recog	19	0.8	8.6e-07	0.00037		ACER3	alkaline ceramidase 3(ACER3)
C19orf33		C19orf33	chromosome 19 open reading frame 33(C19orf33)		KEGG_PATHWAY	Th17 cell differentiation	32	1.3	5.1e-05	0.00038		AGMO	alkylglycerol monooxygenase(AGMO)
C19orf48		C1GALT1	core 1 synthase, glycoprotein-N-acetylgalactosamine 3-beta-galactosyltransferase 1(C1GALT1)		KEGG_PATHWAY	Yersinia infection	38	1.5	5.1e-05	0.00038		A4GALT	alpha 1,4-galactosyltransferase (P1PK blood group)(A4GALT)
C1GALT1		C1QA	complement C1q A chain(C1QA)		KEGG_PATHWAY	Human T-cell leukemia virus 1 infection	54	2.2	5.5e-05	0.00039		MGAT1	alpha-1,3-mannosyl-glycoprotein 2-beta-N-acetylglucosaminyltransferase(MGAT1)
C1orf43		C1QB	complement C1q B chain(C1QB)		KEGG_PATHWAY	Kaposi sarcoma-associated herpesvirus infection	49	2	5.5e-05	0.00039		MGAT2	alpha-1,6-mannosyl-glycoprotein 2-beta-N-acetylglucosaminyltransferase(MGAT2)
C1orf52		C1QBP	complement C1q binding protein(C1QBP)		KEGG_PATHWAY	Autoimmune thyroid disease	20	0.8	5.6e-05	0.00039		AMACR	alpha-methylacyl-CoA racemase(AMACR)
C1orf54		C1QC	complement C1q C chain(C1QC)		GOTERM_MF_DIRECT	peptide antigen binding	22	0.9	3.3e-06	0.0004		ACE	angiotensin I converting enzyme(ACE)
C1QA		C1QTNF3-AMACR	C1QTNF3-AMACR readthrough (NMD candidate)(C1QTNF3-AMACR)		UP_SEQ_FEATURE	LIPID:S-palmitoyl cysteine	61	2.5	9.8e-07	0.0004		ANKLE2	ankyrin repeat and LEM domain containing 2(ANKLE2)
C1QB		C1QTNF5	C1q and TNF related 5(C1QTNF5)		GOTERM_BP_DIRECT	positive regulation of interleukin-6 production	29	1.2	3e-06	0.00041		ANXA2	annexin A2(ANXA2)
C1QBP		C1QTNF7-AS1	C1QTNF7 antisense RNA 1(C1QTNF7-AS1)		GOTERM_BP_DIRECT	regulation of cell shape	35	1.4	3.2e-06	0.00042		ANXA4	annexin A4(ANXA4)
C1QC		C1R	complement C1r(C1R)		GOTERM_BP_DIRECT	receptor-mediated endocytosis	23	0.9	3.3e-06	0.00043		ANXA6	annexin A6(ANXA6)
C1QTNF3-AMACR		C1RL	complement C1r subcomponent like(C1RL)		GOTERM_BP_DIRECT	positive regulation of macrophage cytokine production	13	0.5	3.4e-06	0.00043		ANO6	anoctamin 6(ANO6)
C1QTNF5		C1RL-AS1	C1RL antisense RNA 1(C1RL-AS1)		INTERPRO	MHC_I_a_C	8	0.3	1.3e-06	0.0005		APOE	apolipoprotein E(APOE)
C1QTNF7-AS1		C1S	complement C1s(C1S)		KEGG_PATHWAY	Natural killer cell mediated cytotoxicity	36	1.4	7.4e-05	0.0005		APOLD1	apolipoprotein L domain containing 1(APOLD1)
C1R		C1orf43	chromosome 1 open reading frame 43(C1orf43)		KEGG_PATHWAY	Platelet activation	35	1.4	7.5e-05	0.0005		APOL1	apolipoprotein L1(APOL1)
C1RL		C1orf52	chromosome 1 open reading frame 52(C1orf52)		GOTERM_BP_DIRECT	positive regulation of T cell activation	16	0.6	4.3e-06	0.00053		APOL2	apolipoprotein L2(APOL2)
C1RL-AS1		C1orf54	chromosome 1 open reading frame 54(C1orf54)		KEGG_PATHWAY	AGE-RAGE signaling pathway in diabetic complications	30	1.2	8.7e-05	0.00057		APOL3	apolipoprotein L3(APOL3)
C1S		C2	complement C2(C2)		KEGG_PATHWAY	Ascorbate and aldarate metabolism	14	0.6	8.9e-05	0.00057		APOL6	apolipoprotein L6(APOL6)
C2		C21orf91	chromosome 21 open reading frame 91(C21orf91)		KEGG_PATHWAY	Acute myeloid leukemia	23	0.9	9e-05	0.00057		APAF1	apoptotic peptidase activating factor 1(APAF1)
C21orf91		C3	complement C3(C3)		KEGG_PATHWAY	NOD-like receptor signaling pathway	47	1.9	9.2e-05	0.00058		RARS1	arginyl-tRNA synthetase 1(RARS1)
C3		C3AR1	complement C3a receptor 1(C3AR1)		GOTERM_MF_DIRECT	integrin binding	39	1.6	6.6e-06	0.00076		ARSL	arylsulfatase L(ARSL)
C3AR1		C3orf70	chromosome 3 open reading frame 70(C3orf70)		GOTERM_BP_DIRECT	ribosomal large subunit biogenesis	16	0.6	6.3e-06	0.00076		DARS1	aspartyl-tRNA synthetase 1(DARS1)
C3orf70		C4A	complement C4A (Chido/Rodgers blood group)(C4A)		GOTERM_BP_DIRECT	positive regulation of cysteine-type endopeptidase activity involved in apoptotic process	17	0.7	7.3e-06	0.00086		BEST1	bestrophin 1(BEST1)
C4A		C4B	complement C4B (Chido/Rodgers blood group)(C4B)		GOTERM_BP_DIRECT	intrinsic apoptotic signaling pathway in response to endoplasmic reticulum stress	15	0.6	7.5e-06	0.00087		B4GALT4	beta-1,4-galactosyltransferase 4(B4GALT4)
C4B		C4orf3	chromosome 4 open reading frame 3(C4orf3)		KEGG_PATHWAY	Renal cell carcinoma	23	0.9	0.00015	0.00089		BFAR	bifunctional apoptosis regulator(BFAR)
C4orf3		C5AR1	complement C5a receptor 1(C5AR1)		GOTERM_CC_DIRECT	cell-cell junction	40	1.6	5.8e-05	0.0009		BLOC1S6	biogenesis of lysosomal organelles complex 1 subunit 6(BLOC1S6)
C4orf47		C5orf15	chromosome 5 open reading frame 15(C5orf15)		GOTERM_BP_DIRECT	positive regulation of smooth muscle cell proliferation	19	0.8	8.2e-06	0.00094		BST2	bone marrow stromal cell antigen 2(BST2)
C5AR1		C5orf46	chromosome 5 open reading frame 46(C5orf46)		GOTERM_CC_DIRECT	early endosome membrane	42	1.7	6.1e-05	0.00094		BTN3A2	butyrophilin subfamily 3 member A2(BTN3A2)
C5orf15		C8orf44-SGK3	C8orf44-SGK3 readthrough(C8orf44-SGK3)		GOTERM_MF_DIRECT	protein phosphatase binding	26	1	9.3e-06	0.001		BTN3A3	butyrophilin subfamily 3 member A3(BTN3A3)
C5orf46		CA9	carbonic anhydrase 9(CA9)		KEGG_PATHWAY	NF-kappa B signaling pathway	30	1.2	0.00019	0.0011		CDH5	cadherin 5(CDH5)
C8orf44-SGK3		CALCRL	calcitonin receptor like receptor(CALCRL)		GOTERM_MF_DIRECT	collagen binding	22	0.9	1.2e-05	0.0012		CIB1	calcium and integrin binding 1(CIB1)
C9orf64		CALHM6	calcium homeostasis modulator family member 6(CALHM6)		GOTERM_MF_DIRECT	cysteine-type endopeptidase activator activity involved in apoptotic process	12	0.5	1.2e-05	0.0012		CALHM6	calcium homeostasis modulator family member 6(CALHM6)
CA9		CALM3	calmodulin 3(CALM3)		KEGG_PATHWAY	Intestinal immune network for IgA production	18	0.7	0.00022	0.0013		CAMLG	calcium modulating ligand(CAMLG)
CALCRL		CAMK1D	calcium/calmodulin dependent protein kinase ID(CAMK1D)		GOTERM_BP_DIRECT	response to virus	29	1.2	1.2e-05	0.0013		CANX	calnexin(CANX)
CALHM6		CAMLG	calcium modulating ligand(CAMLG)		UP_KW_DISEASE	Diamond-Blackfan anemia	12	0.5	1.2e-05	0.0014		CHST11	carbohydrate sulfotransferase 11(CHST11)
CALM3		CANX	calnexin(CANX)		GOTERM_BP_DIRECT	positive regulation of T cell proliferation	20	0.8	1.4e-05	0.0015		CHST14	carbohydrate sulfotransferase 14(CHST14)
CAMK1D		CAP1	cyclase associated actin cytoskeleton regulatory protein 1(CAP1)		GOTERM_BP_DIRECT	cellular glucuronidation	11	0.4	1.4e-05	0.0015		CHST15	carbohydrate sulfotransferase 15(CHST15)
CAMLG		CAPN12	calpain 12(CAPN12)		GOTERM_BP_DIRECT	positive regulation of T cell migration	11	0.4	1.4e-05	0.0015		CA9	carbonic anhydrase 9(CA9)
CANX		CARD10	caspase recruitment domain family member 10(CARD10)		GOTERM_BP_DIRECT	amyloid-beta clearance	9	0.4	1.5e-05	0.0015		CPE	carboxypeptidase E(CPE)
CAP1		CARD16	caspase recruitment domain family member 16(CARD16)		KEGG_PATHWAY	Protein processing in endoplasmic reticulum	42	1.7	0.00027	0.0016		CTSC	cathepsin C(CTSC)
CAPN12		CARD8	caspase recruitment domain family member 8(CARD8)		INTERPRO	SH2_dom_sf	31	1.2	4.5e-06	0.0016		CAV1	caveolin 1(CAV1)
CARD10		CARD8-AS1	CARD8 antisense RNA 1(CARD8-AS1)		INTERPRO	G_AIG1	8	0.3	5.2e-06	0.0016		CDON	cell adhesion associated, oncogene regulated(CDON)
CARD16		CARHSP1	calcium regulated heat stable protein 1(CARHSP1)		INTERPRO	GIMA/IAN/Toc	8	0.3	5.2e-06	0.0016		CDCA7L	cell division cycle associated 7 like(CDCA7L)
CARD8		CARS1	cysteinyl-tRNA synthetase 1(CARS1)		KEGG_PATHWAY	Malaria	18	0.7	0.00029	0.0016		CEMIP2	cell migration inducing hyaluronidase 2(CEMIP2)
CARD8-AS1		CASP1	caspase 1(CASP1)		KEGG_PATHWAY	Chagas disease	29	1.2	0.00032	0.0018		CEP170	centrosomal protein 170(CEP170)
CARHSP1		CASP10	caspase 10(CASP10)		KEGG_PATHWAY	Proteasome	17	0.7	0.00032	0.0018		CKLF	chemokine like factor(CKLF)
CARS1		CASP4	caspase 4(CASP4)		KEGG_PATHWAY	Viral carcinogenesis	48	1.9	0.00035	0.0019		CLIC1	chloride intracellular channel 1(CLIC1)
CASP1		CASP4LP	caspase 4 like, pseudogene(CASP4LP)		GOTERM_MF_DIRECT	cytokine binding	17	0.7	2.1e-05	0.0019		CLIC2	chloride intracellular channel 2(CLIC2)
CASP10		CASP8	caspase 8(CASP8)		GOTERM_MF_DIRECT	molecular adaptor activity	42	1.7	2.2e-05	0.0019		CHPF2	chondroitin polymerizing factor 2(CHPF2)
CASP4		CAV1	caveolin 1(CAV1)		KEGG_PATHWAY	Toll-like receptor signaling pathway	30	1.2	0.00037	0.002		CSGALNACT2	chondroitin sulfate N-acetylgalactosaminyltransferase 2(CSGALNACT2)
CASP4LP		CAV2	caveolin 2(CAV2)		GOTERM_BP_DIRECT	cell adhesion	88	3.5	2e-05	0.002		CSPG4	chondroitin sulfate proteoglycan 4(CSPG4)
CASP8		CAVIN3	caveolae associated protein 3(CAVIN3)		UP_SEQ_FEATURE	CARBOHYD:O-linked (GalNAc...) threonine	34	1.4	5.1e-06	0.002		CHSY1	chondroitin sulfate synthase 1(CHSY1)
CAV1		CBL	Cbl proto-oncogene(CBL)		UP_KW_BIOLOGICAL_PROCESS	Cell adhesion	84	3.4	0.00012	0.0022		C1orf43	chromosome 1 open reading frame 43(C1orf43)
CAV2		CBLB	Cbl proto-oncogene B(CBLB)		KEGG_PATHWAY	Legionellosis	19	0.8	0.00042	0.0022		C16orf54	chromosome 16 open reading frame 54(C16orf54)
CAVIN3		CCDC102B	coiled-coil domain containing 102B(CCDC102B)		GOTERM_BP_DIRECT	activation of cysteine-type endopeptidase activity involved in apoptotic process	23	0.9	2.2e-05	0.0023		C5orf15	chromosome 5 open reading frame 15(C5orf15)
CBL		CCDC124	coiled-coil domain containing 124(CCDC124)		GOTERM_BP_DIRECT	positive regulation of angiogenesis	37	1.5	2.3e-05	0.0023		CLRN3	clarin 3(CLRN3)
CBLB		CCDC142	coiled-coil domain containing 142(CCDC142)		GOTERM_BP_DIRECT	cell-cell adhesion	45	1.8	2.3e-05	0.0023		CLDN1	claudin 1(CLDN1)
CCDC102B		CCDC144BP	coiled-coil domain containing 144B, pseudogene(CCDC144BP)		UP_KW_BIOLOGICAL_PROCESS	Chemotaxis	26	1	0.00014	0.0023		CLDND1	claudin domain containing 1(CLDND1)
CCDC124		CCDC152	coiled-coil domain containing 152(CCDC152)		GOTERM_BP_DIRECT	T cell proliferation	16	0.6	2.5e-05	0.0024		F8	coagulation factor VIII(F8)
CCDC142		CCDC43	coiled-coil domain containing 43(CCDC43)		GOTERM_BP_DIRECT	T cell costimulation	16	0.6	2.5e-05	0.0024		CFL1	cofilin 1(CFL1)
CCDC144BP		CCDC85B	coiled-coil domain containing 85B(CCDC85B)		GOTERM_CC_DIRECT	actin filament	25	1	0.00016	0.0024		CCDC88A	coiled-coil domain containing 88A(CCDC88A)
CCDC152		CCDC88A	coiled-coil domain containing 88A(CCDC88A)		GOTERM_BP_DIRECT	lipopolysaccharide-mediated signaling pathway	14	0.6	2.8e-05	0.0026		COLGALT1	collagen beta(1-O)galactosyltransferase 1(COLGALT1)
CCDC43		CCL20	C-C motif chemokine ligand 20(CCL20)		GOTERM_BP_DIRECT	natural killer cell mediated cytotoxicity	14	0.6	2.8e-05	0.0026		COL1A1	collagen type I alpha 1 chain(COL1A1)
CCDC85B		CCL3	C-C motif chemokine ligand 3(CCL3)		GOTERM_BP_DIRECT	chemotaxis	30	1.2	2.9e-05	0.0026		COL4A1	collagen type IV alpha 1 chain(COL4A1)
CCDC88A		CCL4	C-C motif chemokine ligand 4(CCL4)		GOTERM_CC_DIRECT	actin cytoskeleton	51	2.1	0.00018	0.0027		COL4A2	collagen type IV alpha 2 chain(COL4A2)
CCL20		CCL5	C-C motif chemokine ligand 5(CCL5)		KEGG_PATHWAY	Central carbon metabolism in cancer	22	0.9	0.00051	0.0027		COL15A1	collagen type XV alpha 1 chain(COL15A1)
CCL3		CCM2	CCM2 scaffold protein(CCM2)		KEGG_PATHWAY	Hepatitis C	39	1.6	0.00053	0.0028		CSF1R	colony stimulating factor 1 receptor(CSF1R)
CCL4		CCND1	cyclin D1(CCND1)		GOTERM_MF_DIRECT	MHC class I protein binding	11	0.4	3.3e-05	0.0028		CSF1	colony stimulating factor 1(CSF1)
CCL5		CCND2	cyclin D2(CCND2)		UP_KW_DOMAIN	SH3 domain	41	1.7	0.00081	0.0028		CSF2RA	colony stimulating factor 2 receptor subunit alpha(CSF2RA)
CCM2		CCND2-AS1	CCND2 antisense RNA 1(CCND2-AS1)		GOTERM_MF_DIRECT	signaling receptor activity	47	1.9	3.5e-05	0.0029		C1QB	complement C1q B chain(C1QB)
CCND1		CCNG1	cyclin G1(CCNG1)		GOTERM_BP_DIRECT	cell surface receptor signaling pathway	60	2.4	3.3e-05	0.0029		C1QBP	complement C1q binding protein(C1QBP)
CCND2		CCR1	C-C motif chemokine receptor 1(CCR1)		GOTERM_BP_DIRECT	positive regulation of extrinsic apoptotic signaling pathway	13	0.5	3.4e-05	0.0029		CFI	complement factor I(CFI)
CCND2-AS1		CD109	CD109 molecule(CD109)		GOTERM_BP_DIRECT	immune system process	18	0.7	3.4e-05	0.0029		CPOX	coproporphyrinogen oxidase(CPOX)
CCNG1		CD14	CD14 molecule(CD14)		GOTERM_BP_DIRECT	positive regulation of inflammatory response	28	1.1	3.4e-05	0.0029		C1GALT1	core 1 synthase, glycoprotein-N-acetylgalactosamine 3-beta-galactosyltransferase 1(C1GALT1)
CCR1		CD151	CD151 molecule (Raph blood group)(CD151)		GOTERM_BP_DIRECT	integrin-mediated signaling pathway	28	1.1	3.4e-05	0.0029		CORO1A	coronin 1A(CORO1A)
CD109		CD163	CD163 molecule(CD163)		INTERPRO	MHC_II_a_N	7	0.3	1e-05	0.003		CORO7	coronin 7(CORO7)
CD14		CD2	CD2 molecule(CD2)		KEGG_PATHWAY	Asthma	13	0.5	0.00059	0.003		CUBN	cubilin(CUBN)
CD151		CD200R1	CD200 receptor 1(CD200R1)		KEGG_PATHWAY	Chemokine signaling pathway	45	1.8	0.0006	0.003		CYSLTR1	cysteinyl leukotriene receptor 1(CYSLTR1)
CD163		CD248	CD248 molecule(CD248)		GOTERM_BP_DIRECT	vasculogenesis	20	0.8	3.8e-05	0.0032		CMAHP	cytidine monophospho-N-acetylneuraminic acid hydroxylase, pseudogene(CMAHP)
CD2		CD276	CD276 molecule(CD276)		GOTERM_BP_DIRECT	negative regulation of fatty acid metabolic process	8	0.3	3.8e-05	0.0032		CYP2J2	cytochrome P450 family 2 subfamily J member 2(CYP2J2)
CD200R1		CD300A	CD300a molecule(CD300A)		SMART	MHC_II_alpha	7	0.3	1.3e-05	0.0033		CYP3A5	cytochrome P450 family 3 subfamily A member 5(CYP3A5)
CD248		CD34	CD34 molecule(CD34)		GOTERM_BP_DIRECT	defense response to bacterium	36	1.4	4.2e-05	0.0035		CYBA	cytochrome b-245 alpha chain(CYBA)
CD276		CD36	CD36 molecule (CD36 blood group)(CD36)		GOTERM_CC_DIRECT	caveola	20	0.8	0.00024	0.0035		CYBC1	cytochrome b-245 chaperone 1(CYBC1)
CD300A		CD3D	CD3 delta subunit of T-cell receptor complex(CD3D)		UP_KW_BIOLOGICAL_PROCESS	Antiviral defense	31	1.2	0.00024	0.0036		CYB5R3	cytochrome b5 reductase 3(CYB5R3)
CD34		CD3G	CD3 gamma subunit of T-cell receptor complex(CD3G)		GOTERM_BP_DIRECT	regulation of MAPK cascade	16	0.6	4.6e-05	0.0037		CYB5A	cytochrome b5 type A(CYB5A)
CD36		CD4	CD4 molecule(CD4)		KEGG_PATHWAY	Pentose and glucuronate interconversions	14	0.6	0.00076	0.0037		DCHS1	dachsous cadherin-related 1(DCHS1)
CD3D		CD40	CD40 molecule(CD40)		KEGG_PATHWAY	Endocytosis	55	2.2	0.00076	0.0037		DOCK10	dedicator of cytokinesis 10(DOCK10)
CD3G		CD44	CD44 molecule (IN blood group)(CD44)		GOTERM_BP_DIRECT	positive regulation of MAPK cascade	40	1.6	4.9e-05	0.0038		DOCK2	dedicator of cytokinesis 2(DOCK2)
CD4		CD48	CD48 molecule(CD48)		GOTERM_BP_DIRECT	endothelial cell proliferation	13	0.5	4.9e-05	0.0038		DOCK4	dedicator of cytokinesis 4(DOCK4)
CD40		CD52	CD52 molecule(CD52)		GOTERM_BP_DIRECT	vascular endothelial growth factor receptor signaling pathway	13	0.5	4.9e-05	0.0038		DOCK8	dedicator of cytokinesis 8(DOCK8)
CD44		CD53	CD53 molecule(CD53)		INTERPRO	MHC_I_a_a1/a2	9	0.4	1.5e-05	0.004		DOCK9	dedicator of cytokinesis 9(DOCK9)
CD48		CD63	CD63 molecule(CD63)		UP_KW_BIOLOGICAL_PROCESS	Complement pathway	13	0.5	0.0003	0.0041		DEGS1	delta 4-desaturase, sphingolipid 1(DEGS1)
CD52		CD68	CD68 molecule(CD68)		GOTERM_BP_DIRECT	sprouting angiogenesis	14	0.6	5.7e-05	0.0043		DLL4	delta like canonical Notch ligand 4(DLL4)
CD53		CD69	CD69 molecule(CD69)		GOTERM_BP_DIRECT	telomere organization	12	0.5	5.9e-05	0.0044		DERL1	derlin 1(DERL1)
CD63		CD70	CD70 molecule(CD70)		GOTERM_BP_DIRECT	positive regulation of non-canonical NF-kappaB signal transduction	20	0.8	6e-05	0.0045		DGKZ	diacylglycerol kinase zeta(DGKZ)
CD68		CD74	CD74 molecule(CD74)		GOTERM_BP_DIRECT	positive regulation of B cell proliferation	16	0.6	6.1e-05	0.0045		DAGLB	diacylglycerol lipase beta(DAGLB)
CD69		CD79A	CD79a molecule(CD79A)		GOTERM_BP_DIRECT	positive regulation of peptidyl-tyrosine phosphorylation	23	0.9	6.2e-05	0.0045		DPYSL2	dihydropyrimidinase like 2(DPYSL2)
CD70		CD80	CD80 molecule(CD80)		GOTERM_MF_DIRECT	amyloid-beta binding	24	1	6e-05	0.0047		DIP2B	disco interacting protein 2 homolog B(DIP2B)
CD74		CD84	CD84 molecule(CD84)		UP_KW_CELLULAR_COMPONENT	Proteasome	16	0.6	0.001	0.005		DDOST	dolichyl-diphosphooligosaccharide--protein glycosyltransferase non-catalytic subunit(DDOST)
CD79A		CD8A	CD8 subunit alpha(CD8A)		GOTERM_MF_DIRECT	rRNA binding	16	0.6	6.6e-05	0.005		DPY19L1	dpy-19 like C-mannosyltransferase 1(DPY19L1)
CD80		CD93	CD93 molecule(CD93)		GOTERM_BP_DIRECT	branching involved in blood vessel morphogenesis	13	0.5	7.1e-05	0.0051		DBNL	drebrin like(DBNL)
CD84		CD99	CD99 molecule (Xg blood group)(CD99)		UP_SEQ_FEATURE	MUTAGEN:E->A: No effect on interaction with VRK1.	8	0.3	1.4e-05	0.0054		DYRK2	dual specificity tyrosine phosphorylation regulated kinase 2(DYRK2)
CD8A		CDCA2	cell division cycle associated 2(CDCA2)		KEGG_PATHWAY	Platinum drug resistance	22	0.9	0.0011	0.0055		DYNLL1	dynein light chain LC8-type 1(DYNLL1)
CD93		CDCA7L	cell division cycle associated 7 like(CDCA7L)		GOTERM_BP_DIRECT	positive regulation of phosphatidylinositol 3-kinase/protein kinase B signal transduction	40	1.6	7.9e-05	0.0056		EVI2A	ecotropic viral integration site 2A(EVI2A)
CD99		CDH11	cadherin 11(CDH11)		GOTERM_BP_DIRECT	antimicrobial humoral immune response mediated by antimicrobial peptide	27	1.1	7.9e-05	0.0056		EVI2B	ecotropic viral integration site 2B(EVI2B)
CDCA2		CDH13	cadherin 13(CDH13)		GOTERM_BP_DIRECT	positive regulation of interferon-beta production	15	0.6	8.2e-05	0.0057		ENTPD1	ectonucleoside triphosphate diphosphohydrolase 1(ENTPD1)
CDCA7L		CDH2	cadherin 2(CDH2)		UP_SEQ_FEATURE	DOMAIN:PH	55	2.2	1.7e-05	0.0059		ENPP2	ectonucleotide pyrophosphatase/phosphodiesterase 2(ENPP2)
CDH11		CDH5	cadherin 5(CDH5)		UP_SEQ_FEATURE	CARBOHYD:N-linked (GlcNAc...) (complex) asparagine	31	1.2	1.7e-05	0.0059		EFTUD2	elongation factor Tu GTP binding domain containing 2(EFTUD2)
CDH13		CDH6	cadherin 6(CDH6)		UP_KW_DISEASE	Proto-oncogene	53	2.1	0.0001	0.0059		EMB	embigin(EMB)
CDH2		CDHR5	cadherin related family member 5(CDHR5)		GOTERM_CC_DIRECT	endoplasmic reticulum chaperone complex	7	0.3	0.00041	0.0059		ERAP2	endoplasmic reticulum aminopeptidase 2(ERAP2)
CDH5		CDK14	cyclin dependent kinase 14(CDK14)		GOTERM_BP_DIRECT	toll-like receptor signaling pathway	12	0.5	8.7e-05	0.006		ERO1A	endoplasmic reticulum oxidoreductase 1 alpha(ERO1A)
CDH6		CDK17	cyclin dependent kinase 17(CDK17)		SMART	H3	11	0.4	3.7e-05	0.0062		ERGIC1	endoplasmic reticulum-golgi intermediate compartment 1(ERGIC1)
CDHR5		CDK18	cyclin dependent kinase 18(CDK18)		GOTERM_BP_DIRECT	gene expression	32	1.3	9.1e-05	0.0062		ELMO1	engulfment and cell motility 1(ELMO1)
CDK14		CDKN1A	cyclin dependent kinase inhibitor 1A(CDKN1A)		INTERPRO	Histone_H3/CENP-A	11	0.4	2.6e-05	0.0064		ENO1	enolase 1(ENO1)
CDK17		CDKN1B	cyclin dependent kinase inhibitor 1B(CDKN1B)		UP_SEQ_FEATURE	DOMAIN:TNFR-Cys	10	0.4	2e-05	0.0067		ENO2	enolase 2(ENO2)
CDK18		CDON	cell adhesion associated, oncogene regulated(CDON)		GOTERM_BP_DIRECT	pyroptotic inflammatory response	13	0.5	0.0001	0.0067		EFNB2	ephrin B2(EFNB2)
CDKN1A		CDV3	CDV3 homolog(CDV3)		GOTERM_BP_DIRECT	cellular response to vascular endothelial growth factor stimulus	13	0.5	0.0001	0.0067		EGFR	epidermal growth factor receptor(EGFR)
CDKN1B		CEBPA	CCAAT enhancer binding protein alpha(CEBPA)		GOTERM_CC_DIRECT	ficolin-1-rich granule membrane	17	0.7	0.00048	0.0068		EPPK1	epiplakin 1(EPPK1)
CDON		CEBPB	CCAAT enhancer binding protein beta(CEBPB)		GOTERM_MF_DIRECT	lipopolysaccharide immune receptor activity	6	0.2	9.5e-05	0.0068		EMP3	epithelial membrane protein 3 (MAM blood group)(EMP3)
CDV3		CEBPB-AS1	CEBPB antisense RNA 1(CEBPB-AS1)		KEGG_PATHWAY	Regulation of actin cytoskeleton	50	2	0.0015	0.0071		EEF1G	eukaryotic translation elongation factor 1 gamma(EEF1G)
CEBPA		CEBPD	CCAAT enhancer binding protein delta(CEBPD)		GOTERM_BP_DIRECT	positive regulation of chemokine production	15	0.6	0.00011	0.0072		EEF2	eukaryotic translation elongation factor 2(EEF2)
CEBPB		CEMIP2	cell migration inducing hyaluronidase 2(CEMIP2)		UP_KW_PTM	Ubl conjugation	406	16.3	0.0012	0.0072		EIF2AK3	eukaryotic translation initiation factor 2 alpha kinase 3(EIF2AK3)
CEBPB-AS1		CEMP1	cementum protein 1(CEMP1)		UP_KW_CELLULAR_COMPONENT	MHC I	6	0.2	0.0017	0.0074		EIF3E	eukaryotic translation initiation factor 3 subunit E(EIF3E)
CEBPD		CEP135	centrosomal protein 135(CEP135)		KEGG_PATHWAY	Chronic myeloid leukemia	22	0.9	0.0016	0.0076		EIF4G1	eukaryotic translation initiation factor 4 gamma 1(EIF4G1)
CEMIP2		CEP170	centrosomal protein 170(CEP170)		GOTERM_BP_DIRECT	actin filament organization	34	1.4	0.00012	0.0079		EIF4A1	eukaryotic translation initiation factor 4A1(EIF4A1)
CEMP1		CERNA2	competing endogenous lncRNA 2 for microRNA let-7b(CERNA2)		GOTERM_BP_DIRECT	microglial cell activation	12	0.5	0.00013	0.0082		EIF4A3	eukaryotic translation initiation factor 4A3(EIF4A3)
CEP135		CES2	carboxylesterase 2(CES2)		UP_KW_DOMAIN	Redox-active center	14	0.6	0.0028	0.0086		EIF5A	eukaryotic translation initiation factor 5A(EIF5A)
CEP170		CES3	carboxylesterase 3(CES3)		GOTERM_CC_DIRECT	proteasome core complex	9	0.4	0.00062	0.0086		EVA1B	eva-1 homolog B(EVA1B)
CERNA2		CES4A	carboxylesterase 4A(CES4A)		GOTERM_CC_DIRECT	endolysosome membrane	9	0.4	0.00062	0.0086		EZR	ezrin(EZR)
CES2		CFAP418	cilia and flagella associated protein 418(CFAP418)		KEGG_PATHWAY	Bacterial invasion of epithelial cells	22	0.9	0.0019	0.009		FAM174C	family with sequence similarity 174 member C(FAM174C)
CES3		CFB	complement factor B(CFB)		INTERPRO	UDP_glucos_trans	11	0.4	4.2e-05	0.0092		FAM210A	family with sequence similarity 210 member A(FAM210A)
CES4A		CFH	complement factor H(CFH)		INTERPRO	UDP_glycos_trans_CS	11	0.4	4.2e-05	0.0092		FER1L4	fer-1 like family member 4 (pseudogene)(FER1L4)
CFAP418		CFI	complement factor I(CFI)		INTERPRO	SH2	28	1.1	4.3e-05	0.0092		FRRS1	ferric chelate reductase 1(FRRS1)
CFB		CFL1	cofilin 1(CFL1)		KEGG_PATHWAY	Transcriptional misregulation in cancer	43	1.7	0.0021	0.0095		FTH1	ferritin heavy chain 1(FTH1)
CFH		CGAS	cyclic GMP-AMP synthase(CGAS)		GOTERM_CC_DIRECT	plasma membrane raft	12	0.5	0.0007	0.0096		FTL	ferritin light chain(FTL)
CFI		CGREF1	cell growth regulator with EF-hand domain 1(CGREF1)		GOTERM_BP_DIRECT	neutrophil chemotaxis	22	0.9	0.00015	0.0099		FBL	fibrillarin(FBL)
CFL1		CHML	CHM like Rab escort protein(CHML)		KEGG_PATHWAY	Lysosome	32	1.3	0.0022	0.01		FNDC3B	fibronectin type III domain containing 3B(FNDC3B)
CGAS		CHMP4A	charged multivesicular body protein 4A(CHMP4A)		GOTERM_MF_DIRECT	GTPase activator activity	54	2.2	0.00015	0.01		FIS1	fission, mitochondrial 1(FIS1)
CGREF1		CHMP7	charged multivesicular body protein 7(CHMP7)		UP_SEQ_FEATURE	TRANSMEM:Helical; Signal-anchor for type II membrane protein	71	2.9	3.3e-05	0.01		FMO1	flavin containing dimethylaniline monoxygenase 1(FMO1)
CHML		CHPF	chondroitin polymerizing factor(CHPF)		KEGG_PATHWAY	Phospholipase D signaling pathway	35	1.4	0.0024	0.011		FMO3	flavin containing dimethylaniline monoxygenase 3(FMO3)
CHMP4A		CHPF2	chondroitin polymerizing factor 2(CHPF2)		SMART	SH2	27	1.1	8.4e-05	0.011		FOLH1	folate hydrolase 1(FOLH1)
CHMP7		CHRAC1	chromatin accessibility complex subunit 1(CHRAC1)		UP_SEQ_FEATURE	DOMAIN:AIG1-type G	7	0.3	3.5e-05	0.011		FPR1	formyl peptide receptor 1(FPR1)
CHPF		CHST11	carbohydrate sulfotransferase 11(CHST11)		UP_SEQ_FEATURE	REPEAT:TNFR-Cys	10	0.4	3.6e-05	0.011		FPR3	formyl peptide receptor 3(FPR3)
CHPF2		CHST14	carbohydrate sulfotransferase 14(CHST14)		GOTERM_BP_DIRECT	peptidyl-tyrosine phosphorylation	16	0.6	0.00018	0.011		FRZB	frizzled related protein(FRZB)
CHRAC1		CHST15	carbohydrate sulfotransferase 15(CHST15)		GOTERM_MF_DIRECT	ephrin receptor binding	12	0.5	0.00017	0.011		FUT4	fucosyltransferase 4(FUT4)
CHST11		CHST2	carbohydrate sulfotransferase 2(CHST2)		GOTERM_BP_DIRECT	response to endoplasmic reticulum stress	24	1	0.00019	0.012		GALK1	galactokinase 1(GALK1)
CHST14		CHSY1	chondroitin sulfate synthase 1(CHSY1)		UP_KW_BIOLOGICAL_PROCESS	Carbohydrate metabolism	23	0.9	0.0011	0.013		GAL3ST1	galactose-3-O-sulfotransferase 1(GAL3ST1)
CHST15		CIAO2B	cytosolic iron-sulfur assembly component 2B(CIAO2B)		UP_KW_DISEASE	Osteogenesis imperfecta	12	0.5	0.00038	0.013		GAL3ST4	galactose-3-O-sulfotransferase 4(GAL3ST4)
CHST2		CIB1	calcium and integrin binding 1(CIB1)		UP_KW_DISEASE	Age-related macular degeneration	9	0.4	0.00046	0.013		LGALS3	galectin 3(LGALS3)
CHSY1		CIITA	class II major histocompatibility complex transactivator(CIITA)		KEGG_PATHWAY	ErbB signaling pathway	23	0.9	0.0031	0.014		GGT1	gamma-glutamyltransferase 1(GGT1)
CIAO2B		CINP	cyclin dependent kinase 2 interacting protein(CINP)		GOTERM_BP_DIRECT	defense response	22	0.9	0.00022	0.014		GSDMD	gasdermin D(GSDMD)
CIB1		CIP2A	cellular inhibitor of PP2A(CIP2A)		GOTERM_BP_DIRECT	B cell homeostasis	11	0.4	0.00022	0.014		GEMIN5	gem nuclear organelle associated protein 5(GEMIN5)
CIITA		CITED2	Cbp/p300 interacting transactivator with Glu/Asp rich carboxy-terminal domain 2(CITED2)		GOTERM_BP_DIRECT	immunoglobulin mediated immune response	26	1	0.00024	0.014		GXYLT2	glucoside xylosyltransferase 2(GXYLT2)
CINP		CITED4	Cbp/p300 interacting transactivator with Glu/Asp rich carboxy-terminal domain 4(CITED4)		GOTERM_BP_DIRECT	cellular response to xenobiotic stimulus	19	0.8	0.00024	0.014		GUSB	glucuronidase beta(GUSB)
CIP2A		CKLF	chemokine like factor(CKLF)		GOTERM_BP_DIRECT	response to ischemia	19	0.8	0.00024	0.014		GRINA	glutamate ionotropic receptor NMDA type subunit associated protein 1(GRINA)
CITED2		CLDN1	claudin 1(CLDN1)		GOTERM_BP_DIRECT	response to cytokine	15	0.6	0.00024	0.014		GPX8	glutathione peroxidase 8 (putative)(GPX8)
CITED4		CLDN2	claudin 2(CLDN2)		GOTERM_BP_DIRECT	positive regulation of substrate adhesion-dependent cell spreading	15	0.6	0.00024	0.014		GAPDH	glyceraldehyde-3-phosphate dehydrogenase(GAPDH)
CKLF		CLDND1	claudin domain containing 1(CLDND1)		UP_SEQ_FEATURE	CARBOHYD:O-linked (Xyl...) (chondroitin sulfate) serine	18	0.7	5e-05	0.015		GYS1	glycogen synthase 1(GYS1)
CLDN1		CLEC14A	C-type lectin domain containing 14A(CLEC14A)		GOTERM_BP_DIRECT	positive regulation of T cell mediated cytotoxicity	14	0.6	0.00026	0.015		GYPC	glycophorin C (Gerbich blood group)(GYPC)
CLDN2		CLEC18A	C-type lectin domain family 18 member A(CLEC18A)		GOTERM_BP_DIRECT	positive regulation of respiratory burst	6	0.2	0.00026	0.015		GGTA1	glycoprotein alpha-galactosyltransferase 1 (inactive)(GGTA1)
CLDND1		CLEC18B	C-type lectin domain family 18 member B(CLEC18B)		GOTERM_BP_DIRECT	small GTPase-mediated signal transduction	24	1	0.00026	0.015		GPNMB	glycoprotein nmb(GPNMB)
CLEC14A		CLEC18C	C-type lectin domain family 18 member C(CLEC18C)		UP_KW_CELLULAR_COMPONENT	Golgi apparatus	143	5.8	0.0036	0.015		GLMP	glycosylated lysosomal membrane protein(GLMP)
CLEC18A		CLEC2B	C-type lectin domain family 2 member B(CLEC2B)		INTERPRO	PH-like_dom_sf	77	3.1	7.4e-05	0.015		GASK1B	golgi associated kinase 1B(GASK1B)
CLEC18B		CLEC2D	C-type lectin domain family 2 member D(CLEC2D)		GOTERM_CC_DIRECT	vesicle	34	1.4	0.0011	0.015		GOLIM4	golgi integral membrane protein 4(GOLIM4)
CLEC18C		CLEC7A	C-type lectin domain containing 7A(CLEC7A)		GOTERM_CC_DIRECT	MHC class I protein complex	6	0.2	0.0012	0.016		GOLT1B	golgi transport 1B(GOLT1B)
CLEC2B		CLIC1	chloride intracellular channel 1(CLIC1)		UP_SEQ_FEATURE	DOMAIN:SH2	27	1.1	5.7e-05	0.016		GRN	granulin precursor(GRN)
CLEC2D		CLIC2	chloride intracellular channel 2(CLIC2)		UP_KW_MOLECULAR_FUNCTION	Glycosyltransferase	46	1.9	0.00045	0.016		GBP5	guanylate binding protein 5(GBP5)
CLEC7A		CLMAT3	colorectal liver metastasis associated transcript 3(CLMAT3)		GOTERM_MF_DIRECT	actin filament binding	46	1.9	0.00026	0.016		HECA	hdc homolog, cell cycle regulator(HECA)
CLIC1		CLPP	caseinolytic mitochondrial matrix peptidase proteolytic subunit(CLPP)		GOTERM_MF_DIRECT	lipopolysaccharide binding	14	0.6	0.00027	0.016		HEG1	heart development protein with EGF like domains 1(HEG1)
CLIC2		CLPTM1L	CLPTM1 like(CLPTM1L)		GOTERM_MF_DIRECT	GTP binding	70	2.8	0.00027	0.016		HSP90B1	heat shock protein 90 beta family member 1(HSP90B1)
CLMAT3		CLRN3	clarin 3(CLRN3)		GOTERM_BP_DIRECT	cellular response to transforming growth factor beta stimulus	19	0.8	0.0003	0.016		HELZ2	helicase with zinc finger 2(HELZ2)
CLPP		CLSTN3	calsyntenin 3(CLSTN3)		GOTERM_BP_DIRECT	low-density lipoprotein particle clearance	8	0.3	0.0003	0.016		HMOX1	heme oxygenase 1(HMOX1)
CLPTM1L		CLTRN	collectrin, amino acid transport regulator(CLTRN)		GOTERM_BP_DIRECT	positive regulation of B cell differentiation	9	0.4	0.0003	0.016		HMOX2	heme oxygenase 2(HMOX2)
CLRN3		CMAHP	cytidine monophospho-N-acetylneuraminic acid hydroxylase, pseudogene(CMAHP)		GOTERM_BP_DIRECT	negative regulation of B cell proliferation	9	0.4	0.0003	0.016		HS2ST1	heparan sulfate 2-O-sulfotransferase 1(HS2ST1)
CLSTN3		CMBL	carboxymethylenebutenolidase homolog(CMBL)		KEGG_PATHWAY	Pancreatic cancer	21	0.8	0.0039	0.017		HSPG2	heparan sulfate proteoglycan 2(HSPG2)
CLTRN		CMC4	C-X9-C motif containing 4(CMC4)		UP_SEQ_FEATURE	MOTIF:Prevents secretion from ER	18	0.7	6.4e-05	0.018		HAVCR2	hepatitis A virus cellular receptor 2(HAVCR2)
CMAHP		CMIP	c-Maf inducing protein(CMIP)		UP_KW_BIOLOGICAL_PROCESS	Glycolysis	12	0.5	0.0016	0.018		HK2	hexokinase 2(HK2)
CMBL		CMTM3	CKLF like MARVEL transmembrane domain containing 3(CMTM3)		GOTERM_CC_DIRECT	basolateral plasma membrane	46	1.9	0.0014	0.018		HEXB	hexosaminidase subunit beta(HEXB)
CMC4		CNEP1R1	CTD nuclear envelope phosphatase 1 regulatory subunit 1(CNEP1R1)		GOTERM_BP_DIRECT	cellular response to amino acid stimulus	18	0.7	0.00034	0.019		HPCAL1	hippocalcin like 1(HPCAL1)
CMIP		CNPY3	canopy FGF signaling regulator 3(CNPY3)		GOTERM_BP_DIRECT	viral protein processing	12	0.5	0.00035	0.019		HM13	histocompatibility minor 13(HM13)
CMTM3		CNPY3-GNMT	CNPY3-GNMT readthrough(CNPY3-GNMT)		UP_SEQ_FEATURE	TOPO_DOM:Extracellular	383	15.4	7.1e-05	0.019		HILPDA	hypoxia inducible lipid droplet associated(HILPDA)
CNEP1R1		COA4	cytochrome c oxidase assembly factor 4 homolog(COA4)		GOTERM_CC_DIRECT	ruffle	22	0.9	0.0015	0.019		IGSF6	immunoglobulin superfamily member 6(IGSF6)
CNPY3		COA8	cytochrome c oxidase assembly factor 8(COA8)		UP_KW_CELLULAR_COMPONENT	Mitochondrion outer membrane	31	1.2	0.0051	0.019		IRAG2	inositol 1,4,5-triphosphate receptor associated 2(IRAG2)
CNPY3-GNMT		COL15A1	collagen type XV alpha 1 chain(COL15A1)		KEGG_PATHWAY	Human papillomavirus infection	65	2.6	0.0046	0.02		INSR	insulin receptor(INSR)
COA4		COL1A1	collagen type I alpha 1 chain(COL1A1)		KEGG_PATHWAY	Drug metabolism - cytochrome P450	20	0.8	0.0047	0.02		ITGA1	integrin subunit alpha 1(ITGA1)
COA8		COL1A2	collagen type I alpha 2 chain(COL1A2)		KEGG_PATHWAY	C-type lectin receptor signaling pathway	26	1	0.0047	0.02		ITGA4	integrin subunit alpha 4(ITGA4)
COL15A1		COL23A1	collagen type XXIII alpha 1 chain(COL23A1)		INTERPRO	PH_domain	52	2.1	0.00011	0.02		ITGAL	integrin subunit alpha L(ITGAL)
COL1A1		COL3A1	collagen type III alpha 1 chain(COL3A1)		KEGG_PATHWAY	Glutathione metabolism	17	0.7	0.005	0.02		ITGAM	integrin subunit alpha M(ITGAM)
COL1A2		COL4A1	collagen type IV alpha 1 chain(COL4A1)		KEGG_PATHWAY	Viral protein interaction with cytokine and cytokine receptor	25	1	0.005	0.02		ITGAX	integrin subunit alpha X(ITGAX)
COL23A1		COL4A2	collagen type IV alpha 2 chain(COL4A2)		GOTERM_BP_DIRECT	response to lipopolysaccharide	30	1.2	0.00039	0.021		ITGB2	integrin subunit beta 2(ITGB2)
COL3A1		COL4A2-AS1	COL4A2 antisense RNA 1(COL4A2-AS1)		UP_KW_PTM	S-nitrosylation	18	0.7	0.0044	0.021		ICAM1	intercellular adhesion molecule 1(ICAM1)
COL4A1		COL4A2-AS2	COL4A2 antisense RNA 2(COL4A2-AS2)		UP_KW_PTM	Lipoprotein	156	6.3	0.0047	0.021		ICAM2	intercellular adhesion molecule 2(ICAM2)
COL4A2		COL5A2	collagen type V alpha 2 chain(COL5A2)		KEGG_PATHWAY	Ras signaling pathway	49	2	0.0052	0.021		ICAM3	intercellular adhesion molecule 3(ICAM3)
COL4A2-AS1		COL6A2	collagen type VI alpha 2 chain(COL6A2)		UP_KW_LIGAND	Vitamin C	9	0.4	0.00097	0.022		IFNAR2	interferon alpha and beta receptor subunit 2(IFNAR2)
COL4A2-AS2		COL6A3	collagen type VI alpha 3 chain(COL6A3)		GOTERM_CC_DIRECT	synapse	76	3.1	0.0017	0.022		IFI27L2	interferon alpha inducible protein 27 like 2(IFI27L2)
COL5A2		COL8A1	collagen type VIII alpha 1 chain(COL8A1)		GOTERM_CC_DIRECT	phagocytic cup	10	0.4	0.0018	0.022		IFI27	interferon alpha inducible protein 27(IFI27)
COL6A2		COLGALT1	collagen beta(1-O)galactosyltransferase 1(COLGALT1)		GOTERM_MF_DIRECT	double-stranded RNA binding	20	0.8	0.00038	0.023		IFI6	interferon alpha inducible protein 6(IFI6)
COL6A3		COPE	COPI coat complex subunit epsilon(COPE)		GOTERM_BP_DIRECT	phagocytosis	19	0.8	0.00043	0.023		IFI16	interferon gamma inducible protein 16(IFI16)
COL8A1		COPG1	COPI coat complex subunit gamma 1(COPG1)		GOTERM_BP_DIRECT	protein-containing complex assembly	30	1.2	0.00044	0.023		IFNGR1	interferon gamma receptor 1(IFNGR1)
COLGALT1		CORO1A	coronin 1A(CORO1A)		GOTERM_BP_DIRECT	positive regulation of GTPase activity	28	1.1	0.00044	0.023		IFNGR2	interferon gamma receptor 2(IFNGR2)
COPE		CORO1C	coronin 1C(CORO1C)		GOTERM_MF_DIRECT	protein kinase C binding	16	0.6	0.00041	0.023		IRAK1	interleukin 1 receptor associated kinase 1(IRAK1)
COPG1		CORO7	coronin 7(CORO7)		GOTERM_BP_DIRECT	positive regulation of calcium-mediated signaling	13	0.5	0.00046	0.024		IL10RA	interleukin 10 receptor subunit alpha(IL10RA)
CORO1A		CORO7-PAM16	CORO7-PAM16 readthrough(CORO7-PAM16)		KEGG_PATHWAY	EGFR tyrosine kinase inhibitor resistance	21	0.8	0.0062	0.025		IL10RB	interleukin 10 receptor subunit beta(IL10RB)
CORO1C		COTL1	coactosin like F-actin binding protein 1(COTL1)		GOTERM_CC_DIRECT	lipid droplet	23	0.9	0.002	0.025		IL18R1	interleukin 18 receptor 1(IL18R1)
CORO7		COX4I2	cytochrome c oxidase subunit 4I2(COX4I2)		GOTERM_CC_DIRECT	recycling endosome membrane	24	1	0.002	0.025		IL2RG	interleukin 2 receptor subunit gamma(IL2RG)
CORO7-PAM16		CPA3	carboxypeptidase A3(CPA3)		GOTERM_BP_DIRECT	transport across blood-brain barrier	21	0.8	0.00052	0.026		IL32	interleukin 32(IL32)
COTL1		CPE	carboxypeptidase E(CPE)		GOTERM_BP_DIRECT	positive regulation of endothelial cell proliferation	19	0.8	0.00052	0.026		IL4R	interleukin 4 receptor(IL4R)
COX4I2		CPEB2	cytoplasmic polyadenylation element binding protein 2(CPEB2)		GOTERM_CC_DIRECT	cell body	18	0.7	0.0022	0.027		IL6R	interleukin 6 receptor(IL6R)
CPA3		CPNE2	copine 2(CPNE2)		UP_KW_CELLULAR_COMPONENT	Extracellular matrix	47	1.9	0.0075	0.027		JTB	jumping translocation breakpoint(JTB)
CPE		CPNE8	copine 8(CPNE8)		KEGG_PATHWAY	Biosynthesis of cofactors	34	1.4	0.0068	0.027		KPNA2	karyopherin subunit alpha 2(KPNA2)
CPEB2		CPOX	coproporphyrinogen oxidase(CPOX)		GOTERM_BP_DIRECT	protein transport	68	2.7	0.00056	0.027		KLHL23	kelch like family member 23(KLHL23)
CPNE2		CRK	CRK proto-oncogene, adaptor protein(CRK)		GOTERM_BP_DIRECT	positive regulation of phagocytosis	16	0.6	0.00056	0.027		KLRK1	killer cell lectin like receptor K1(KLRK1)
CPNE8		CRKL	CRK like proto-oncogene, adaptor protein(CRKL)		GOTERM_BP_DIRECT	positive regulation of kinase activity	16	0.6	0.00056	0.027		KIF2A	kinesin family member 2A(KIF2A)
CPOX		CSF1	colony stimulating factor 1(CSF1)		GOTERM_BP_DIRECT	positive regulation of nitric oxide biosynthetic process	14	0.6	0.00056	0.027		LDHA	lactate dehydrogenase A(LDHA)
CRK		CSF1R	colony stimulating factor 1 receptor(CSF1R)		GOTERM_BP_DIRECT	positive regulation of protein autophosphorylation	10	0.4	0.00058	0.028		LMNB1	lamin B1(LMNB1)
CRKL		CSF2RA	colony stimulating factor 2 receptor subunit alpha(CSF2RA)		GOTERM_BP_DIRECT	cell-matrix adhesion	25	1	0.00061	0.029		LAMA4	laminin subunit alpha 4(LAMA4)
CSF1		CSGALNACT2	chondroitin sulfate N-acetylgalactosaminyltransferase 2(CSGALNACT2)		GOTERM_BP_DIRECT	CMP catabolic process	5	0.2	0.00063	0.029		LEPROTL1	leptin receptor overlapping transcript like 1(LEPROTL1)
CSF1R		CSK	C-terminal Src kinase(CSK)		GOTERM_BP_DIRECT	flavonoid glucuronidation	5	0.2	0.00063	0.029		LRG1	leucine rich alpha-2-glycoprotein 1(LRG1)
CSF2RA		CSPG4	chondroitin sulfate proteoglycan 4(CSPG4)		GOTERM_BP_DIRECT	UMP catabolic process	5	0.2	0.00063	0.029		LINGO3	leucine rich repeat and Ig domain containing 3(LINGO3)
CSGALNACT2		CST3	cystatin C(CST3)		GOTERM_BP_DIRECT	flavone metabolic process	5	0.2	0.00063	0.029		LRRC25	leucine rich repeat containing 25(LRRC25)
CSK		CST7	cystatin F(CST7)		GOTERM_BP_DIRECT	homeostasis of number of cells within a tissue	12	0.5	0.00063	0.029		LRRC41	leucine rich repeat containing 41(LRRC41)
CSPG4		CSTB	cystatin B(CSTB)		GOTERM_MF_DIRECT	cell adhesion molecule binding	19	0.8	0.00053	0.029		LRRC59	leucine rich repeat containing 59(LRRC59)
CST3		CTAGE9	CTAGE family member 9(CTAGE9)		GOTERM_MF_DIRECT	actin binding	52	2.1	0.00055	0.029		LRRC8A	leucine rich repeat containing 8 VRAC subunit A(LRRC8A)
CST7		CTDNEP1	CTD nuclear envelope phosphatase 1(CTDNEP1)		KEGG_PATHWAY	Colorectal cancer	22	0.9	0.0078	0.03		LRRC8C	leucine rich repeat containing 8 VRAC subunit C(LRRC8C)
CSTB		CTHRC1	collagen triple helix repeat containing 1(CTHRC1)		GOTERM_CC_DIRECT	phagocytic vesicle	18	0.7	0.0026	0.031		LONP1	lon peptidase 1, mitochondrial(LONP1)
CTAGE9		CTSB	cathepsin B(CTSB)		UP_KW_BIOLOGICAL_PROCESS	Blood coagulation	14	0.6	0.0031	0.031		LINC02912	long intergenic non-protein coding RNA 2912(LINC02912)
CTDNEP1		CTSC	cathepsin C(CTSC)		UP_KW_BIOLOGICAL_PROCESS	Hemostasis	14	0.6	0.0031	0.031		LDLRAD2	low density lipoprotein receptor class A domain containing 2(LDLRAD2)
CTHRC1		CTSD	cathepsin D(CTSD)		GOTERM_CC_DIRECT	apical plasma membrane	63	2.5	0.0027	0.032		LNPK	lunapark, ER junction formation factor(LNPK)
CTSB		CTSL	cathepsin L(CTSL)		GOTERM_MF_DIRECT	cargo receptor activity	12	0.5	0.00062	0.032		LAX1	lymphocyte transmembrane adaptor 1(LAX1)
CTSC		CTSL3P	cathepsin L family member 3, pseudogene(CTSL3P)		GOTERM_BP_DIRECT	antigen processing and presentation of endogenous peptide antigen via MHC class I via ER pathway, TAP-independent	9	0.4	0.00071	0.032		LPAR2	lysophosphatidic acid receptor 2(LPAR2)
CTSD		CTSS	cathepsin S(CTSS)		GOTERM_BP_DIRECT	antigen processing and presentation of endogenous peptide antigen via MHC class Ib	9	0.4	0.00071	0.032		LPAR5	lysophosphatidic acid receptor 5(LPAR5)
CTSL		CTSZ	cathepsin Z(CTSZ)		GOTERM_CC_DIRECT	cell cortex	31	1.2	0.0028	0.033		LPAR6	lysophosphatidic acid receptor 6(LPAR6)
CTSL3P		CUBN	cubilin(CUBN)		GOTERM_BP_DIRECT	negative regulation of interleukin-6 production	18	0.7	0.00074	0.033		LPCAT1	lysophosphatidylcholine acyltransferase 1(LPCAT1)
CTSS		CX3CL1	C-X3-C motif chemokine ligand 1(CX3CL1)		GOTERM_BP_DIRECT	proteasome-mediated ubiquitin-dependent protein catabolic process	45	1.8	0.00074	0.033		LPGAT1	lysophosphatidylglycerol acyltransferase 1(LPGAT1)
CTSZ		CXCL10	C-X-C motif chemokine ligand 10(CXCL10)		GOTERM_BP_DIRECT	regulation of small GTPase mediated signal transduction	26	1	0.00075	0.033		LOXL2	lysyl oxidase like 2(LOXL2)
CUBN		CXCL14	C-X-C motif chemokine ligand 14(CXCL14)		KEGG_PATHWAY	Cholesterol metabolism	15	0.6	0.0087	0.034		MSR1	macrophage scavenger receptor 1(MSR1)
CX3CL1		CXCL16	C-X-C motif chemokine ligand 16(CXCL16)		GOTERM_CC_DIRECT	azurophil granule membrane	15	0.6	0.0029	0.034		MGRN1	mahogunin ring finger 1(MGRN1)
CXCL10		CXCL2	C-X-C motif chemokine ligand 2(CXCL2)		GOTERM_BP_DIRECT	regulation of actin filament polymerization	13	0.5	0.00077	0.034		MFSD1	major facilitator superfamily domain containing 1(MFSD1)
CXCL14		CXCR4	C-X-C motif chemokine receptor 4(CXCR4)		GOTERM_BP_DIRECT	extrinsic apoptotic signaling pathway via death domain receptors	13	0.5	0.00077	0.034		HLA-A	major histocompatibility complex, class I, A(HLA-A)
CXCL16		CXorf38	chromosome X open reading frame 38(CXorf38)		GOTERM_BP_DIRECT	in utero embryonic development	41	1.7	0.00078	0.034		HLA-B	major histocompatibility complex, class I, B(HLA-B)
CXCL2		CYB5A	cytochrome b5 type A(CYB5A)		GOTERM_CC_DIRECT	IgG immunoglobulin complex	7	0.3	0.003	0.035		HLA-C	major histocompatibility complex, class I, C(HLA-C)
CXCR4		CYB5R3	cytochrome b5 reductase 3(CYB5R3)		GOTERM_CC_DIRECT	nuclear envelope	37	1.5	0.0031	0.035		HLA-E	major histocompatibility complex, class I, E(HLA-E)
CXorf38		CYBA	cytochrome b-245 alpha chain(CYBA)		GOTERM_BP_DIRECT	decidualization	10	0.4	0.00082	0.035		HLA-F	major histocompatibility complex, class I, F(HLA-F)
CYB5A		CYBB	cytochrome b-245 beta chain(CYBB)		GOTERM_BP_DIRECT	release of cytochrome c from mitochondria	10	0.4	0.00082	0.035		HLA-DMA	major histocompatibility complex, class II, DM alpha(HLA-DMA)
CYB5R3		CYBC1	cytochrome b-245 chaperone 1(CYBC1)		UP_KW_PTM	Sulfation	16	0.6	0.0096	0.036		HLA-DMB	major histocompatibility complex, class II, DM beta(HLA-DMB)
CYBA		CYP27A1	cytochrome P450 family 27 subfamily A member 1(CYP27A1)		UP_KW_PTM	Palmitate	69	2.8	0.01	0.036		HLA-DPA1	major histocompatibility complex, class II, DP alpha 1(HLA-DPA1)
CYBB		CYP2J2	cytochrome P450 family 2 subfamily J member 2(CYP2J2)		KEGG_PATHWAY	Cytosolic DNA-sensing pathway	21	0.8	0.0095	0.036		HLA-DPB1	major histocompatibility complex, class II, DP beta 1(HLA-DPB1)
CYBC1		CYP3A5	cytochrome P450 family 3 subfamily A member 5(CYP3A5)		GOTERM_BP_DIRECT	response to bacterium	26	1	0.00085	0.036		HLA-DQA1	major histocompatibility complex, class II, DQ alpha 1(HLA-DQA1)
CYP27A1		CYREN	cell cycle regulator of NHEJ(CYREN)		GOTERM_BP_DIRECT	platelet activation	17	0.7	0.00087	0.037		HLA-DQA2	major histocompatibility complex, class II, DQ alpha 2(HLA-DQA2)
CYP2J2		CYRIA	CYFIP related Rac1 interactor A(CYRIA)		KEGG_PATHWAY	Steroid hormone biosynthesis	17	0.7	0.0099	0.037		HLA-DQB1	major histocompatibility complex, class II, DQ beta 1(HLA-DQB1)
CYP3A5		CYSLTR1	cysteinyl leukotriene receptor 1(CYSLTR1)		GOTERM_CC_DIRECT	NLRP1 inflammasome complex	5	0.2	0.0034	0.038		HLA-DRA	major histocompatibility complex, class II, DR alpha(HLA-DRA)
CYREN		CYTH4	cytohesin 4(CYTH4)		GOTERM_CC_DIRECT	transport vesicle	21	0.8	0.0034	0.038		HLA-DRB1	major histocompatibility complex, class II, DR beta 1(HLA-DRB1)
CYRIA		CYTIP	cytohesin 1 interacting protein(CYTIP)		SMART	PH	50	2	0.00041	0.039		HLA-DRB5	major histocompatibility complex, class II, DR beta 5(HLA-DRB5)
CYSLTR1		CYTOR	cytoskeleton regulator RNA(CYTOR)		SMART	DEATH	11	0.4	0.00046	0.039		MVP	major vault protein(MVP)
CYTH4		DAB2	DAB adaptor protein 2(DAB2)		KEGG_PATHWAY	Non-small cell lung cancer	19	0.8	0.011	0.039		MALL	mal, T cell differentiation protein like(MALL)
CYTIP		DAGLB	diacylglycerol lipase beta(DAGLB)		UP_KW_PTM	Pyrrolidone carboxylic acid	23	0.9	0.013	0.04		MLEC	malectin(MLEC)
CYTOR		DARS1	aspartyl-tRNA synthetase 1(DARS1)		SMART	TNFR	10	0.4	0.00056	0.04		M6PR	mannose-6-phosphate receptor, cation dependent(M6PR)
DAB2		DARS1-AS1	DARS1 antisense RNA 1(DARS1-AS1)		UP_KW_LIGAND	Nucleotide-binding	248	10	0.0028	0.041		MAN1B1	mannosidase alpha class 1B member 1(MAN1B1)
DAGLB		DBNL	drebrin like(DBNL)		UP_KW_LIGAND	GTP-binding	61	2.5	0.0036	0.041		MMP14	matrix metallopeptidase 14(MMP14)
DARS1		DCAF12	DDB1 and CUL4 associated factor 12(DCAF12)		KEGG_PATHWAY	PD-L1 expression and PD-1 checkpoint pathway in cancer	22	0.9	0.012	0.042		MCAM	melanoma cell adhesion molecule(MCAM)
DARS1-AS1		DCAF13	DDB1 and CUL4 associated factor 13(DCAF13)		KEGG_PATHWAY	Fluid shear stress and atherosclerosis	31	1.2	0.012	0.042		MFRP	membrane frizzled-related protein(MFRP)
DBNL		DCHS1	dachsous cadherin-related 1(DCHS1)		UP_KW_CELLULAR_COMPONENT	Cell junction	63	2.5	0.013	0.043		MME	membrane metalloendopeptidase(MME)
DCAF12		DCTD	dCMP deaminase(DCTD)		GOTERM_MF_DIRECT	guanyl-nucleotide exchange factor activity	44	1.8	0.00085	0.043		MS4A6A	membrane spanning 4-domains A6A(MS4A6A)
DCAF13		DDB2	damage specific DNA binding protein 2(DDB2)		KEGG_PATHWAY	Pyrimidine metabolism	16	0.6	0.012	0.044		MS4A7	membrane spanning 4-domains A7(MS4A7)
DCHS1		DDHD1	DDHD domain containing 1(DDHD1)		GOTERM_BP_DIRECT	lipoprotein metabolic process	9	0.4	0.001	0.044		MTDH	metadherin(MTDH)
DCTD		DDIT4	DNA damage inducible transcript 4(DDIT4)		GOTERM_BP_DIRECT	positive regulation of interleukin-8 production	17	0.7	0.001	0.044		MGST1	microsomal glutathione S-transferase 1(MGST1)
DDB2		DDO	D-aspartate oxidase(DDO)		UP_KW_MOLECULAR_FUNCTION	IgG-binding protein	6	0.2	0.0016	0.044		MCM5	minichromosome maintenance complex component 5(MCM5)
DDHD1		DDOST	dolichyl-diphosphooligosaccharide--protein glycosyltransferase non-catalytic subunit(DDOST)		GOTERM_BP_DIRECT	regulation of angiogenesis	12	0.5	0.0011	0.045		MCUB	mitochondrial calcium uniporter dominant negative subunit beta(MCUB)
DDIT4		DDX23	DEAD-box helicase 23(DDX23)		GOTERM_BP_DIRECT	B cell activation	12	0.5	0.0011	0.045		MTFP1	mitochondrial fission process 1(MTFP1)
DDO		DDX39A	DExD-box helicase 39A(DDX39A)		UP_KW_MOLECULAR_FUNCTION	Hydrolase	244	9.8	0.0023	0.045		MPV17	mitochondrial inner membrane protein MPV17(MPV17)
DDOST		DDX41	DEAD-box helicase 41(DDX41)		UP_KW_MOLECULAR_FUNCTION	Isomerase	32	1.3	0.0025	0.045		MAP3K11	mitogen-activated protein kinase kinase kinase 11(MAP3K11)
DDX23		DDX47	DEAD-box helicase 47(DDX47)		GOTERM_BP_DIRECT	negative regulation of inflammatory response to antigenic stimulus	10	0.4	0.0011	0.046		MGLL	monoglyceride lipase(MGLL)
DDX39A		DDX49	DEAD-box helicase 49(DDX49)		GOTERM_BP_DIRECT	leukocyte migration	10	0.4	0.0011	0.046		MYO9B	myosin IXB(MYO9B)
DDX41		DDX60	DExD/H-box helicase 60(DDX60)		GOTERM_BP_DIRECT	heterotypic cell-cell adhesion	11	0.4	0.0011	0.046		MYO5A	myosin VA(MYO5A)
DDX47		DDX60L	DExD/H-box 60 like(DDX60L)		GOTERM_BP_DIRECT	complement activation	11	0.4	0.0011	0.046		MTMR11	myotubularin related protein 11(MTMR11)
DDX49		DECR2	2,4-dienoyl-CoA reductase 2(DECR2)		GOTERM_BP_DIRECT	immunoglobulin production	21	0.8	0.0011	0.046		NKG7	natural killer cell granule protein 7(NKG7)
DDX60		DEF6	DEF6 guanine nucleotide exchange factor(DEF6)		GOTERM_MF_DIRECT	calcium ion binding	112	4.5	0.00096	0.047		NPDC1	neural proliferation, differentiation and control 1(NPDC1)
DDX60L		DEGS1	delta 4-desaturase, sphingolipid 1(DEGS1)		GOTERM_MF_DIRECT	IgG binding	7	0.3	0.00098	0.047		NEU1	neuraminidase 1(NEU1)
DECR2		DENND3	DENN domain containing 3(DENND3)		GOTERM_MF_DIRECT	T cell receptor binding	7	0.3	0.00098	0.047		NRP1	neuropilin 1(NRP1)
DEF6		DENND5A	DENN domain containing 5A(DENND5A)		GOTERM_CC_DIRECT	symbiont cell surface	4	0.2	0.0044	0.047		NRP2	neuropilin 2(NRP2)
DEGS1		DENND5B	DENN domain containing 5B(DENND5B)		GOTERM_CC_DIRECT	tumor necrosis factor receptor superfamily complex	4	0.2	0.0044	0.047		NETO2	neuropilin and tolloid like 2(NETO2)
DENND3		DEPDC7	DEP domain containing 7(DEPDC7)		GOTERM_CC_DIRECT	monomeric IgA immunoglobulin complex	4	0.2	0.0044	0.047		NCEH1	neutral cholesterol ester hydrolase 1(NCEH1)
DENND5A		DEPP1	DEPP autophagy regulator 1(DEPP1)		GOTERM_CC_DIRECT	platelet alpha granule	7	0.3	0.0044	0.047		NID1	nidogen 1(NID1)
DENND5B		DERA	deoxyribose-phosphate aldolase(DERA)		GOTERM_CC_DIRECT	endocytic vesicle	16	0.6	0.0045	0.047		NOTCH1	notch receptor 1(NOTCH1)
DEPDC7		DERL1	derlin 1(DERL1)		UP_KW_PTM	Zymogen	42	1.7	0.016	0.047		NR3C1	nuclear receptor subfamily 3 group C member 1(NR3C1)
DEPP1		DGCR5	DiGeorge syndrome critical region gene 5(DGCR5)		GOTERM_MF_DIRECT	pattern recognition receptor activity	10	0.4	0.001	0.048		NOL3	nucleolar protein 3(NOL3)
DERA		DGKD	diacylglycerol kinase delta(DGKD)		GOTERM_MF_DIRECT	glucuronosyltransferase activity	11	0.4	0.0011	0.049		NPM1	nucleophosmin 1(NPM1)
DERL1		DGKH	diacylglycerol kinase eta(DGKH)		GOTERM_CC_DIRECT	tertiary granule lumen	14	0.6	0.005	0.052		OR2A4	olfactory receptor family 2 subfamily A member 4(OR2A4)
DGCR5		DGKZ	diacylglycerol kinase zeta(DGKZ)		UP_SEQ_FEATURE	CARBOHYD:N-acetyl-D-glucosamine	7	0.3	0.00022	0.054		OSMR	oncostatin M receptor(OSMR)
DGCR9		DIAPH1	diaphanous related formin 1(DIAPH1)		UP_SEQ_FEATURE	REGION:Alpha-3	7	0.3	0.00022	0.054		OPN3	opsin 3(OPN3)
DGKD		DIAPH2	diaphanous related formin 2(DIAPH2)		GOTERM_BP_DIRECT	T cell chemotaxis	7	0.3	0.0014	0.056		OLR1	oxidized low density lipoprotein receptor 1(OLR1)
DGKH		DIP2B	disco interacting protein 2 homolog B(DIP2B)		GOTERM_MF_DIRECT	L-ascorbic acid binding	9	0.4	0.0013	0.056		PPT1	palmitoyl-protein thioesterase 1(PPT1)
DGKZ		DIPK2A	divergent protein kinase domain 2A(DIPK2A)		GOTERM_MF_DIRECT	enzyme inhibitor activity	13	0.5	0.0013	0.056		PANX1	pannexin 1(PANX1)
DIAPH1		DIPK2B	divergent protein kinase domain 2B(DIPK2B)		GOTERM_CC_DIRECT	proteasome core complex, beta-subunit complex	6	0.2	0.0056	0.057		PAM	peptidylglycine alpha-amidating monooxygenase(PAM)
DIAPH2		DISC1	DISC1 scaffold protein(DISC1)		GOTERM_CC_DIRECT	protein phosphatase type 1 complex	6	0.2	0.0056	0.057		PPIB	peptidylprolyl isomerase B(PPIB)
DIP2B		DLEU2	deleted in lymphocytic leukemia 2(DLEU2)		KEGG_PATHWAY	Proteoglycans in cancer	41	1.7	0.016	0.058		PRF1	perforin 1(PRF1)
DIPK2A		DLL4	delta like canonical Notch ligand 4(DLL4)		KEGG_PATHWAY	Riboflavin metabolism	5	0.2	0.017	0.06		PLIN3	perilipin 3(PLIN3)
DIPK2B		DNAH11	dynein axonemal heavy chain 11(DNAH11)		GOTERM_MF_DIRECT	SH3 domain binding	27	1.1	0.0014	0.06		PES1	pescadillo ribosomal biogenesis factor 1(PES1)
DISC1		DNAJB11	DnaJ heat shock protein family (Hsp40) member B11(DNAJB11)		GOTERM_MF_DIRECT	5S rRNA binding	6	0.2	0.0015	0.06		FARSA	phenylalanyl-tRNA synthetase subunit alpha(FARSA)
DLEU2		DNAJB9	DnaJ heat shock protein family (Hsp40) member B9(DNAJB9)		GOTERM_MF_DIRECT	phosphatidic acid transfer activity	6	0.2	0.0015	0.06		PIK3CG	phosphatidylinositol-4,5-bisphosphate 3-kinase catalytic subunit gamma(PIK3CG)
DLL4		DNAJC1	DnaJ heat shock protein family (Hsp40) member C1(DNAJC1)		KEGG_PATHWAY	Leukocyte transendothelial migration	26	1	0.017	0.06		PFKP	phosphofructokinase, platelet(PFKP)
DNAH11		DNAJC22	DnaJ heat shock protein family (Hsp40) member C22(DNAJC22)		GOTERM_MF_DIRECT	low-density lipoprotein particle binding	8	0.3	0.0015	0.06		PGK1	phosphoglycerate kinase 1(PGK1)
DNAJB11		DNAJC25-GNG10	DNAJC25-GNG10 readthrough(DNAJC25-GNG10)		GOTERM_BP_DIRECT	response to gamma radiation	10	0.4	0.0015	0.06		PGAM1	phosphoglycerate mutase 1(PGAM1)
DNAJB9		DNASE1L1	deoxyribonuclease 1 like 1(DNASE1L1)		GOTERM_BP_DIRECT	positive regulation of immunoglobulin production	10	0.4	0.0015	0.06		PIK3AP1	phosphoinositide-3-kinase adaptor protein 1(PIK3AP1)
DNAJC1		DNASE2	deoxyribonuclease 2, lysosomal(DNASE2)		KEGG_PATHWAY	Hepatitis B	34	1.4	0.017	0.06		PLAAT4	phospholipase A and acyltransferase 4(PLAAT4)
DNAJC22		DNMT1	DNA methyltransferase 1(DNMT1)		KEGG_PATHWAY	T cell receptor signaling pathway	27	1.1	0.018	0.06		PLA2G4C	phospholipase A2 group IVC(PLA2G4C)
DNAJC25-GNG10		DNPH1	2'-deoxynucleoside 5'-phosphate N-hydrolase 1(DNPH1)		GOTERM_CC_DIRECT	Derlin-1 retrotranslocation complex	5	0.2	0.0062	0.061		PLD3	phospholipase D family member 3(PLD3)
DNASE1L1		DOC2A	double C2 domain alpha(DOC2A)		GOTERM_CC_DIRECT	fibrinogen complex	5	0.2	0.0062	0.061		PLD1	phospholipase D1(PLD1)
DNASE2		DOCK10	dedicator of cytokinesis 10(DOCK10)		GOTERM_CC_DIRECT	immunoglobulin complex, circulating	7	0.3	0.0063	0.061		PLPP1	phospholipid phosphatase 1(PLPP1)
DNMT1		DOCK2	dedicator of cytokinesis 2(DOCK2)		INTERPRO	TIR_dom	11	0.4	0.00033	0.062		PLPP3	phospholipid phosphatase 3(PLPP3)
DNPH1		DOCK4	dedicator of cytokinesis 4(DOCK4)		GOTERM_BP_DIRECT	cell surface receptor protein tyrosine kinase signaling pathway	24	1	0.0016	0.064		PRPS1	phosphoribosyl pyrophosphate synthetase 1(PRPS1)
DOC2A		DOCK5	dedicator of cytokinesis 5(DOCK5)		SMART	SH3	40	1.6	0.001	0.064		PIEZO1	piezo type mechanosensitive ion channel component 1 (Er blood group)(PIEZO1)
DOCK10		DOCK8	dedicator of cytokinesis 8(DOCK8)		BIOCARTA	B Lymphocyte Cell Surface Molecules	9	0.4	0.00029	0.064		PGF	placental growth factor(PGF)
DOCK2		DOCK8-AS1	DOCK8 antisense RNA 1(DOCK8-AS1)		BIOCARTA	T Helper Cell Surface Molecules	9	0.4	0.00071	0.064		PKP2	plakophilin 2(PKP2)
DOCK4		DOCK9	dedicator of cytokinesis 9(DOCK9)		BIOCARTA	T Cytotoxic Cell Surface Molecules	9	0.4	0.00071	0.064		PLVAP	plasmalemma vesicle associated protein(PLVAP)
DOCK5		DOK2	docking protein 2(DOK2)		GOTERM_BP_DIRECT	negative regulation of tumor necrosis factor production	19	0.8	0.0017	0.065		PLAUR	plasminogen activator, urokinase receptor(PLAUR)
DOCK8		DOK3	docking protein 3(DOK3)		GOTERM_BP_DIRECT	glycolytic process	14	0.6	0.0017	0.065		PTAFR	platelet activating factor receptor(PTAFR)
DOCK8-AS1		DOK4	docking protein 4(DOK4)		GOTERM_BP_DIRECT	dUMP catabolic process	5	0.2	0.0017	0.066		PDGFC	platelet derived growth factor C(PDGFC)
DOCK9		DOP1B	DOP1 leucine zipper like protein B(DOP1B)		GOTERM_BP_DIRECT	dCMP catabolic process	5	0.2	0.0017	0.066		PDGFRB	platelet derived growth factor receptor beta(PDGFRB)
DOK2		DPP7	dipeptidyl peptidase 7(DPP7)		UP_KW_MOLECULAR_FUNCTION	Actin-binding	49	2	0.0042	0.066		PLEKHA2	pleckstrin homology domain containing A2(PLEKHA2)
DOK3		DPP9	dipeptidyl peptidase 9(DPP9)		GOTERM_BP_DIRECT	innate immune response in mucosa	12	0.5	0.0018	0.067		PLEK	pleckstrin(PLEK)
DOK4		DPY19L1	dpy-19 like C-mannosyltransferase 1(DPY19L1)		UP_KW_PTM	Disulfide bond	551	22.2	0.027	0.068		PLXNC1	plexin C1(PLXNC1)
DOP1B		DPY19L2P2	DPY19L2 pseudogene 2(DPY19L2P2)		UP_KW_PTM	Thioester bond	6	0.2	0.028	0.068		PLXND1	plexin D1(PLXND1)
DPP7		DPYD	dihydropyrimidine dehydrogenase(DPYD)		UP_KW_PTM	Proteoglycan	21	0.8	0.029	0.068		PLXDC1	plexin domain containing 1(PLXDC1)
DPP9		DPYS	dihydropyrimidinase(DPYS)		GOTERM_CC_DIRECT	integrin complex	9	0.4	0.0071	0.069		PLXDC2	plexin domain containing 2(PLXDC2)
DPY19L1		DPYSL2	dihydropyrimidinase like 2(DPYSL2)		GOTERM_BP_DIRECT	cellular response to exogenous dsRNA	8	0.3	0.0019	0.07		PABPC1	poly(A) binding protein cytoplasmic 1(PABPC1)
DPY19L2P2		DRAP1	DR1 associated protein 1(DRAP1)		GOTERM_BP_DIRECT	ribosomal large subunit assembly	8	0.3	0.0019	0.07		PARP14	poly(ADP-ribose) polymerase family member 14(PARP14)
DPYD		DTX3L	deltex E3 ubiquitin ligase 3L(DTX3L)		GOTERM_BP_DIRECT	response to X-ray	8	0.3	0.0019	0.07		PARP8	poly(ADP-ribose) polymerase family member 8(PARP8)
DPYS		DUSP23	dual specificity phosphatase 23(DUSP23)		SMART	H2B	10	0.4	0.0016	0.071		PARP9	poly(ADP-ribose) polymerase family member 9(PARP9)
DPYSL2		DYNLL1	dynein light chain LC8-type 1(DYNLL1)		SMART	RA	11	0.4	0.0016	0.071		PCBP1	poly(rC) binding protein 1(PCBP1)
DRAP1		DYRK2	dual specificity tyrosine phosphorylation regulated kinase 2(DYRK2)		SMART	P4Hc	8	0.3	0.0016	0.071		GALNT1	polypeptide N-acetylgalactosaminyltransferase 1(GALNT1)
DTX3L		DYSF	dysferlin(DYSF)		SMART	CUB	15	0.6	0.0018	0.071		GALNT2	polypeptide N-acetylgalactosaminyltransferase 2(GALNT2)
DUSP23		EBI3	Epstein-Barr virus induced 3(EBI3)		SMART	IGv	56	2.3	0.0019	0.071		KCTD20	potassium channel tetramerization domain containing 20(KCTD20)
DYNLL1		ECSCR	endothelial cell surface expressed chemotaxis and apoptosis regulator(ECSCR)		SMART	TIR	9	0.4	0.002	0.071		KCNJ2	potassium inwardly rectifying channel subfamily J member 2(KCNJ2)
DYRK2		ECT2	epithelial cell transforming 2(ECT2)		GOTERM_BP_DIRECT	intrinsic apoptotic signaling pathway in response to DNA damage by p53 class mediator	11	0.4	0.0019	0.071		KCNK3	potassium two pore domain channel subfamily K member 3(KCNK3)
DYSF		EDEM1	ER degradation enhancing alpha-mannosidase like protein 1(EDEM1)		GOTERM_CC_DIRECT	immunological synapse	12	0.5	0.0075	0.072		PFN1	profilin 1(PFN1)
EBI3		EDEM2	ER degradation enhancing alpha-mannosidase like protein 2(EDEM2)		GOTERM_CC_DIRECT	endoplasmic reticulum exit site	10	0.4	0.0075	0.072		PGRMC2	progesterone receptor membrane component 2(PGRMC2)
ECSCR		EDIL3	EGF like repeats and discoidin domains 3(EDIL3)		UP_SEQ_FEATURE	DOMAIN:TIR	11	0.4	0.0003	0.072		P3H1	prolyl 3-hydroxylase 1(P3H1)
ECT2		EDN1	endothelin 1(EDN1)		GOTERM_BP_DIRECT	MAPK cascade	26	1	0.002	0.073		P4HA1	prolyl 4-hydroxylase subunit alpha 1(P4HA1)
EDEM1		EDNRA	endothelin receptor type A(EDNRA)		KEGG_PATHWAY	Relaxin signaling pathway	28	1.1	0.022	0.074		PCSK6	proprotein convertase subtilisin/kexin type 6(PCSK6)
EDEM2		EEF1AKMT3	EEF1A lysine methyltransferase 3(EEF1AKMT3)		GOTERM_BP_DIRECT	response to type II interferon	10	0.4	0.002	0.075		PTGIR	prostaglandin I2 receptor(PTGIR)
EDIL3		EEF1B2	eukaryotic translation elongation factor 1 beta 2(EEF1B2)		GOTERM_BP_DIRECT	regulation of peptidyl-tyrosine phosphorylation	9	0.4	0.0021	0.075		PMEPA1	prostate transmembrane protein, androgen induced 1(PMEPA1)
EDN1		EEF1D	eukaryotic translation elongation factor 1 delta(EEF1D)		GOTERM_CC_DIRECT	lamellipodium membrane	8	0.3	0.008	0.075		PSMA1	proteasome 20S subunit alpha 1(PSMA1)
EDNRA		EEF1G	eukaryotic translation elongation factor 1 gamma(EEF1G)		GOTERM_CC_DIRECT	ribonucleoprotein complex	35	1.4	0.0082	0.075		PSMB2	proteasome 20S subunit beta 2(PSMB2)
EEF1AKMT3		EEF2	eukaryotic translation elongation factor 2(EEF2)		GOTERM_CC_DIRECT	NLRP3 inflammasome complex	6	0.2	0.0083	0.075		PSMC3	proteasome 26S subunit, ATPase 3(PSMC3)
EEF1B2		EEIG2	EEIG family member 2(EEIG2)		GOTERM_CC_DIRECT	alpha-beta T cell receptor complex	6	0.2	0.0083	0.075		PSMD13	proteasome 26S subunit, non-ATPase 13(PSMD13)
EEF1D		EFEMP2	EGF containing fibulin extracellular matrix protein 2(EFEMP2)		GOTERM_CC_DIRECT	collagen type IV trimer	6	0.2	0.0083	0.075		PSMD3	proteasome 26S subunit, non-ATPase 3(PSMD3)
EEF1G		EFHD2	EF-hand domain family member D2(EFHD2)		KEGG_PATHWAY	Bile secretion	21	0.8	0.023	0.076		PSME2	proteasome activator subunit 2(PSME2)
EEF2		EFNA1	ephrin A1(EFNA1)		GOTERM_MF_DIRECT	ubiquitin protein ligase binding	53	2.1	0.002	0.077		POMP	proteasome maturation protein(POMP)
EEIG2		EFNB2	ephrin B2(EFNB2)		UP_SEQ_FEATURE	MOTIF:Cell attachment site	22	0.9	0.00032	0.077		PPP1R15A	protein phosphatase 1 regulatory subunit 15A(PPP1R15A)
EFEMP2		EFTUD2	elongation factor Tu GTP binding domain containing 2(EFTUD2)		GOTERM_BP_DIRECT	rRNA processing	26	1	0.0022	0.08		PTPN1	protein tyrosine phosphatase non-receptor type 1(PTPN1)
EFHD2		EGFL7	EGF like domain multiple 7(EGFL7)		GOTERM_BP_DIRECT	activation of NF-kappaB-inducing kinase activity	7	0.3	0.0022	0.08		PTPN6	protein tyrosine phosphatase non-receptor type 6(PTPN6)
EFNA1		EGFR	epidermal growth factor receptor(EGFR)		GOTERM_BP_DIRECT	Fc-gamma receptor signaling pathway	7	0.3	0.0022	0.08		PTPRC	protein tyrosine phosphatase receptor type C(PTPRC)
EFNB2		EGLN1	egl-9 family hypoxia inducible factor 1(EGLN1)		GOTERM_BP_DIRECT	actin cytoskeleton organization	40	1.6	0.0022	0.08		PTPRE	protein tyrosine phosphatase receptor type E(PTPRE)
EFTUD2		EGLN3	egl-9 family hypoxia inducible factor 3(EGLN3)		UP_KW_PTM	Glycoprotein	670	27	0.036	0.08		PTPRF	protein tyrosine phosphatase receptor type F(PTPRF)
EGFL7		EHBP1L1	EH domain binding protein 1 like 1(EHBP1L1)		GOTERM_BP_DIRECT	negative regulation of cell-cell adhesion mediated by cadherin	6	0.2	0.0023	0.081		PTPRK	protein tyrosine phosphatase receptor type K(PTPRK)
EGFR		EHD1	EH domain containing 1(EHD1)		GOTERM_BP_DIRECT	antibody-dependent cellular cytotoxicity	6	0.2	0.0023	0.081		PTPRM	protein tyrosine phosphatase receptor type M(PTPRM)
EGLN1		EHD2	EH domain containing 2(EHD2)		GOTERM_BP_DIRECT	neutrophil homeostasis	6	0.2	0.0023	0.081		PLP2	proteolipid protein 2(PLP2)
EGLN3		EHD4	EH domain containing 4(EHD4)		GOTERM_BP_DIRECT	negative regulation of T cell apoptotic process	6	0.2	0.0023	0.081		PCDH17	protocadherin 17(PCDH17)
EHBP1L1		EHHADH	enoyl-CoA hydratase and 3-hydroxyacyl CoA dehydrogenase(EHHADH)		SMART	MHC_II_beta	8	0.3	0.0024	0.082		PCDHB16	protocadherin beta 16(PCDHB16)
EHD1		EIF2AK3	eukaryotic translation initiation factor 2 alpha kinase 3(EIF2AK3)		GOTERM_BP_DIRECT	cell-cell signaling	41	1.7	0.0024	0.082		PCDHB3	protocadherin beta 3(PCDHB3)
EHD2		EIF2S2	eukaryotic translation initiation factor 2 subunit beta(EIF2S2)		GOTERM_BP_DIRECT	cellular response to amyloid-beta	13	0.5	0.0024	0.082		PCDHGC3	protocadherin gamma subfamily C, 3(PCDHGC3)
EHD4		EIF3B	eukaryotic translation initiation factor 3 subunit B(EIF3B)		GOTERM_CC_DIRECT	cell periphery	14	0.6	0.0092	0.083		PRUNE2	prune homolog 2 with BCH domain(PRUNE2)
EHHADH		EIF3C	eukaryotic translation initiation factor 3 subunit C(EIF3C)		GOTERM_BP_DIRECT	xenobiotic metabolic process	25	1	0.0024	0.083		P2RX4	purinergic receptor P2X 4(P2RX4)
EIF2AK3		EIF3CL	eukaryotic translation initiation factor 3 subunit C like(EIF3CL)		GOTERM_BP_DIRECT	apoptotic signaling pathway	17	0.7	0.0024	0.083		P2RX7	purinergic receptor P2X 7(P2RX7)
EIF2S2		EIF3E	eukaryotic translation initiation factor 3 subunit E(EIF3E)		INTERPRO	Toll_tir_struct_dom_sf	11	0.4	0.00047	0.083		QRFPR	pyroglutamylated RFamide peptide receptor(QRFPR)
EIF3B		EIF4A1	eukaryotic translation initiation factor 4A1(EIF4A1)		GOTERM_CC_DIRECT	late endosome	28	1.1	0.0094	0.084		RHOC	ras homolog family member C(RHOC)
EIF3C		EIF4A3	eukaryotic translation initiation factor 4A3(EIF4A3)		KEGG_PATHWAY	B cell receptor signaling pathway	21	0.8	0.025	0.085		RAMP2	receptor activity modifying protein 2(RAMP2)
EIF3CL		EIF4EBP1	eukaryotic translation initiation factor 4E binding protein 1(EIF4EBP1)		GOTERM_BP_DIRECT	positive regulation of protein localization to plasma membrane	15	0.6	0.0025	0.085		RTP4	receptor transporter protein 4(RTP4)
EIF3E		EIF4G1	eukaryotic translation initiation factor 4 gamma 1(EIF4G1)		GOTERM_BP_DIRECT	intracellular signal transduction	67	2.7	0.0025	0.086		RGS5	regulator of G protein signaling 5(RGS5)
EIF4A1		EIF5A	eukaryotic translation initiation factor 5A(EIF5A)		UP_SEQ_FEATURE	REPEAT:TNFR-Cys 3	10	0.4	0.00037	0.086		RCC2	regulator of chromosome condensation 2(RCC2)
EIF4A3		EIF6	eukaryotic translation initiation factor 6(EIF6)		GOTERM_MF_DIRECT	extracellular matrix structural constituent	25	1	0.0023	0.088		RETREG1	reticulophagy regulator 1(RETREG1)
EIF4EBP1		ELF4	E74 like ETS transcription factor 4(ELF4)		GOTERM_BP_DIRECT	negative regulation of phagocytosis	8	0.3	0.0027	0.088		RRM1	ribonucleotide reductase catalytic subunit M1(RRM1)
EIF4G1		ELK2AP	ETS transcription factor ELK2A, pseudogene(ELK2AP)		GOTERM_BP_DIRECT	vascular endothelial growth factor signaling pathway	8	0.3	0.0027	0.088		RPN2	ribophorin II(RPN2)
EIF5A		ELK3	ETS transcription factor ELK3(ELK3)		GOTERM_BP_DIRECT	melanosome assembly	8	0.3	0.0027	0.088		RSL1D1	ribosomal L1 domain containing 1(RSL1D1)
EIF6		ELL2	elongation factor for RNA polymerase II 2(ELL2)		GOTERM_BP_DIRECT	blood vessel morphogenesis	8	0.3	0.0027	0.088		RPL10	ribosomal protein L10(RPL10)
ELF4		ELMO1	engulfment and cell motility 1(ELMO1)		GOTERM_CC_DIRECT	endolysosome lumen	4	0.2	0.01	0.089		RPL10A	ribosomal protein L10a(RPL10A)
ELK2AP		ELOB	elongin B(ELOB)		GOTERM_CC_DIRECT	secretory IgA immunoglobulin complex	4	0.2	0.01	0.089		RPL11	ribosomal protein L11(RPL11)
ELK3		ELOF1	elongation factor 1(ELOF1)		GOTERM_MF_DIRECT	protein kinase binding	78	3.1	0.0024	0.09		RPL12	ribosomal protein L12(RPL12)
ELL2		ELOVL5	ELOVL fatty acid elongase 5(ELOVL5)		GOTERM_MF_DIRECT	extracellular matrix binding	11	0.4	0.0024	0.09		RPL13	ribosomal protein L13(RPL13)
ELMO1		EMB	embigin(EMB)		GOTERM_BP_DIRECT	blood vessel remodeling	12	0.5	0.0028	0.09		RPL13A	ribosomal protein L13a(RPL13A)
ELOB		EMILIN2	elastin microfibril interfacer 2(EMILIN2)		GOTERM_BP_DIRECT	positive regulation of release of cytochrome c from mitochondria	9	0.4	0.0028	0.09		RPL18	ribosomal protein L18(RPL18)
ELOF1		EML1	EMAP like 1(EML1)		GOTERM_BP_DIRECT	Ras protein signal transduction	20	0.8	0.0028	0.09		RPL18A	ribosomal protein L18a(RPL18A)
ELOVL5		EML4	EMAP like 4(EML4)		GOTERM_MF_DIRECT	scavenger receptor activity	10	0.4	0.0026	0.092		RPL19	ribosomal protein L19(RPL19)
EMB		EMP3	epithelial membrane protein 3 (MAM blood group)(EMP3)		KEGG_PATHWAY	p53 signaling pathway	18	0.7	0.028	0.094		RPL23	ribosomal protein L23(RPL23)
EMILIN2		ENO1	enolase 1(ENO1)		GOTERM_BP_DIRECT	negative regulation of viral genome replication	13	0.5	0.0029	0.094		RPL27A	ribosomal protein L27a(RPL27A)
EML1		ENO2	enolase 2(ENO2)		UP_KW_DISEASE	Ehlers-Danlos syndrome	8	0.3	0.0042	0.097		RPL28	ribosomal protein L28(RPL28)
EML4		ENPEP	glutamyl aminopeptidase(ENPEP)		GOTERM_BP_DIRECT	positive regulation of NF-kappaB transcription factor activity	27	1.1	0.0031	0.1		RPL29	ribosomal protein L29(RPL29)
EMP3		ENPP2	ectonucleotide pyrophosphatase/phosphodiesterase 2(ENPP2)		GOTERM_BP_DIRECT	positive regulation of interleukin-2 production	11	0.4	0.0031	0.1		RPL30	ribosomal protein L30(RPL30)
ENO1		ENPP3	ectonucleotide pyrophosphatase/phosphodiesterase 3(ENPP3)		GOTERM_BP_DIRECT	positive regulation of cell population proliferation	76	3.1	0.0031	0.1		RPL32	ribosomal protein L32(RPL32)
ENO2		ENTPD1	ectonucleoside triphosphate diphosphohydrolase 1(ENTPD1)		INTERPRO	MHC_I-like_Ag-recog	11	0.4	0.00064	0.1		RPL35	ribosomal protein L35(RPL35)
ENPEP		EPAS1	endothelial PAS domain protein 1(EPAS1)		INTERPRO	MHC_I-like_Ag-recog_sf	11	0.4	0.00064	0.1		RPL35A	ribosomal protein L35a(RPL35A)
ENPP2		EPB41	erythrocyte membrane protein band 4.1(EPB41)		INTERPRO	CARD	11	0.4	0.00064	0.1		RPL36	ribosomal protein L36(RPL36)
ENPP3		EPB41L3	erythrocyte membrane protein band 4.1 like 3(EPB41L3)		UP_KW_MOLECULAR_FUNCTION	Guanine-nucleotide releasing factor	31	1.2	0.0075	0.1		RPL6	ribosomal protein L6(RPL6)
ENTPD1		EPB41L4A-AS1	EPB41L4A antisense RNA 1(EPB41L4A-AS1)		GOTERM_CC_DIRECT	Arp2/3 protein complex	6	0.2	0.012	0.1		RPL7	ribosomal protein L7(RPL7)
EPAS1		EPB41L4A-DT	EPB41L4A divergent transcript(EPB41L4A-DT)		KEGG_PATHWAY	Small cell lung cancer	21	0.8	0.031	0.1		RPL7A	ribosomal protein L7a(RPL7A)
EPB41		EPHA3	EPH receptor A3(EPHA3)		KEGG_PATHWAY	Endocrine resistance	22	0.9	0.032	0.1		RPL8	ribosomal protein L8(RPL8)
EPB41L3		EPPK1	epiplakin 1(EPPK1)		GOTERM_BP_DIRECT	protein localization to lysosome	7	0.3	0.0034	0.11		RPL9	ribosomal protein L9(RPL9)
EPB41L4A-AS1		EPS8	EGFR pathway substrate 8, signaling adaptor(EPS8)		GOTERM_BP_DIRECT	cell adhesion mediated by integrin	12	0.5	0.0034	0.11		RPS10	ribosomal protein S10(RPS10)
EPB41L4A-DT		EPSTI1	epithelial stromal interaction 1(EPSTI1)		GOTERM_BP_DIRECT	T cell differentiation	12	0.5	0.0034	0.11		RPS11	ribosomal protein S11(RPS11)
EPHA3		ERAP2	endoplasmic reticulum aminopeptidase 2(ERAP2)		GOTERM_BP_DIRECT	collagen fibril organization	16	0.6	0.0034	0.11		RPS13	ribosomal protein S13(RPS13)
EPPK1		ERCC1	ERCC excision repair 1, endonuclease non-catalytic subunit(ERCC1)		UP_SEQ_FEATURE	MOTIF:GFFKR motif	8	0.3	0.00048	0.11		RPS14	ribosomal protein S14(RPS14)
EPS8		ERCC5	ERCC excision repair 5, endonuclease(ERCC5)		GOTERM_BP_DIRECT	negative regulation of interleukin-2 production	10	0.4	0.0035	0.11		RPS15	ribosomal protein S15(RPS15)
EPSTI1		ERGIC1	endoplasmic reticulum-golgi intermediate compartment 1(ERGIC1)		SMART	Int_alpha	8	0.3	0.0035	0.11		RPS15A	ribosomal protein S15a(RPS15A)
ERAP2		ERO1A	endoplasmic reticulum oxidoreductase 1 alpha(ERO1A)		GOTERM_BP_DIRECT	cell-cell adhesion mediated by integrin	5	0.2	0.0037	0.11		RPS16	ribosomal protein S16(RPS16)
ERCC1		ERRFI1	ERBB receptor feedback inhibitor 1(ERRFI1)		GOTERM_BP_DIRECT	actin polymerization-dependent cell motility	5	0.2	0.0037	0.11		RPS17	ribosomal protein S17(RPS17)
ERCC5		ESM1	endothelial cell specific molecule 1(ESM1)		GOTERM_BP_DIRECT	antigen processing and presentation of exogenous peptide antigen via MHC class I	5	0.2	0.0037	0.11		RPS18	ribosomal protein S18(RPS18)
ERGIC1		ETS1	ETS proto-oncogene 1, transcription factor(ETS1)		GOTERM_BP_DIRECT	positive regulation of microglial cell migration	5	0.2	0.0037	0.11		RPS19	ribosomal protein S19(RPS19)
ERO1A		ETS1-AS1	ETS1 antisense RNA 1(ETS1-AS1)		GOTERM_BP_DIRECT	xenobiotic glucuronidation	5	0.2	0.0037	0.11		RPS2	ribosomal protein S2(RPS2)
ERRFI1		ETS2	ETS proto-oncogene 2, transcription factor(ETS2)		GOTERM_BP_DIRECT	positive regulation of phosphate metabolic process	5	0.2	0.0037	0.11		RPS23	ribosomal protein S23(RPS23)
ESM1		EVA1B	eva-1 homolog B(EVA1B)		GOTERM_BP_DIRECT	platelet dense granule organization	9	0.4	0.0037	0.11		RPS24	ribosomal protein S24(RPS24)
ETS1		EVI2A	ecotropic viral integration site 2A(EVI2A)		GOTERM_BP_DIRECT	aorta development	9	0.4	0.0037	0.11		RPS26	ribosomal protein S26(RPS26)
ETS1-AS1		EVI2B	ecotropic viral integration site 2B(EVI2B)		GOTERM_BP_DIRECT	natural killer cell activation	9	0.4	0.0037	0.11		RPS3	ribosomal protein S3(RPS3)
ETS2		EVL	Enah/Vasp-like(EVL)		GOTERM_MF_DIRECT	endopeptidase inhibitor activity	13	0.5	0.0031	0.11		RPS4X	ribosomal protein S4 X-linked(RPS4X)
EVA1B		EXOC3L1	exocyst complex component 3 like 1(EXOC3L1)		GOTERM_BP_DIRECT	positive regulation of macrophage derived foam cell differentiation	8	0.3	0.0037	0.11		RPS5	ribosomal protein S5(RPS5)
EVI2A		EXOC3L2	exocyst complex component 3 like 2(EXOC3L2)		GOTERM_CC_DIRECT	transport vesicle membrane	11	0.4	0.013	0.11		RPS7	ribosomal protein S7(RPS7)
EVI2B		EXOSC5	exosome component 5(EXOSC5)		UP_KW_MOLECULAR_FUNCTION	Integrin	12	0.5	0.012	0.11		RPS8	ribosomal protein S8(RPS8)
EVL		EXOSC6	exosome component 6(EXOSC6)		UP_KW_MOLECULAR_FUNCTION	rRNA-binding	9	0.4	0.013	0.11		RPS9	ribosomal protein S9(RPS9)
EXOC3L1		EXOSC9	exosome component 9(EXOSC9)		UP_KW_MOLECULAR_FUNCTION	Elongation factor	9	0.4	0.013	0.11		RPLP0	ribosomal protein lateral stalk subunit P0(RPLP0)
EXOC3L2		EZR	ezrin(EZR)		UP_KW_MOLECULAR_FUNCTION	GTPase activation	35	1.4	0.013	0.11		RPLP2	ribosomal protein lateral stalk subunit P2(RPLP2)
EXOSC5		EZR-AS1	EZR antisense RNA 1(EZR-AS1)		UP_KW_MOLECULAR_FUNCTION	Oxidoreductase	89	3.6	0.014	0.11		RNF122	ring finger protein 122(RNF122)
EXOSC6		F13A1	coagulation factor XIII A chain(F13A1)		UP_KW_MOLECULAR_FUNCTION	Host cell receptor for virus entry	16	0.6	0.014	0.11		RNF128	ring finger protein 128(RNF128)
EXOSC9		F2R	coagulation factor II thrombin receptor(F2R)		GOTERM_BP_DIRECT	protein autoubiquitination	17	0.7	0.0038	0.11		RNF13	ring finger protein 13(RNF13)
EZR		F2RL3	F2R like thrombin or trypsin receptor 3(F2RL3)		UP_KW_PTM	Prenylation	32	1.3	0.055	0.11		RNF130	ring finger protein 130(RNF130)
EZR-AS1		F8	coagulation factor VIII(F8)		GOTERM_BP_DIRECT	heme catabolic process	6	0.2	0.0039	0.11		RNF145	ring finger protein 145(RNF145)
F13A1		F8A2	coagulation factor VIII associated 2(F8A2)		GOTERM_MF_DIRECT	signaling adaptor activity	17	0.7	0.0034	0.11		RNF149	ring finger protein 149(RNF149)
F2R		F8A3	coagulation factor VIII associated 3(F8A3)		GOTERM_MF_DIRECT	protein-disulfide reductase activity	9	0.4	0.0034	0.11		RNF19A	ring finger protein 19A, RBR E3 ubiquitin protein ligase(RNF19A)
F2RL3		FABP7	fatty acid binding protein 7(FABP7)		GOTERM_MF_DIRECT	laminin binding	9	0.4	0.0034	0.11		RNF213	ring finger protein 213(RNF213)
F8		FADD	Fas associated via death domain(FADD)		GOTERM_CC_DIRECT	cell projection	32	1.3	0.013	0.11		SCARB1	scavenger receptor class B member 1(SCARB1)
F8A2		FAH	fumarylacetoacetate hydrolase(FAH)		INTERPRO	Integrin_alpha_C_CS	8	0.3	0.00084	0.12		SCARF1	scavenger receptor class F member 1(SCARF1)
F8A3		FAHD1	fumarylacetoacetate hydrolase domain containing 1(FAHD1)		INTERPRO	Integrin_alpha_Ig-like_1	8	0.3	0.00084	0.12		SLFN12L	schlafen family member 12 like(SLFN12L)
FABP7		FAM110C	family with sequence similarity 110 member C(FAM110C)		INTERPRO	TNFR/NGFR_Cys_rich_reg	10	0.4	0.00084	0.12		SPARC	secreted protein acidic and cysteine rich(SPARC)
FADD		FAM114A1	family with sequence similarity 114 member A1(FAM114A1)		INTERPRO	Proteasome_bsu_CS	7	0.3	0.00085	0.12		SEZ6L2	seizure related 6 homolog like 2(SEZ6L2)
FAH		FAM120AOS	family with sequence similarity 120 member A opposite strand(FAM120AOS)		GOTERM_CC_DIRECT	clathrin-coated pit	14	0.6	0.014	0.12		SELPLG	selectin P ligand(SELPLG)
FAHD1		FAM13A	family with sequence similarity 13 member A(FAM13A)		GOTERM_BP_DIRECT	positive regulation of endothelial cell migration	16	0.6	0.004	0.12		SELENOP	selenoprotein P(SELENOP)
FAM110C		FAM13A-AS1	FAM13A antisense RNA 1(FAM13A-AS1)		GOTERM_BP_DIRECT	negative regulation of ERK1 and ERK2 cascade	18	0.7	0.0042	0.12		SEMA4B	semaphorin 4B(SEMA4B)
FAM114A1		FAM149A	family with sequence similarity 149 member A(FAM149A)		GOTERM_BP_DIRECT	semaphorin-plexin signaling pathway	12	0.5	0.0042	0.12		SEMA5B	semaphorin 5B(SEMA5B)
FAM120AOS		FAM153A	family with sequence similarity 153 member A(FAM153A)		GOTERM_BP_DIRECT	actin filament bundle assembly	12	0.5	0.0042	0.12		SEMA6A	semaphorin 6A(SEMA6A)
FAM13A		FAM153CP	family with sequence similarity 153 member C, pseudogene(FAM153CP)		UP_SEQ_FEATURE	DOMAIN:MHC class II alpha chain N-terminal	5	0.2	0.0006	0.12		SEMA6B	semaphorin 6B(SEMA6B)
FAM13A-AS1		FAM167B	family with sequence similarity 167 member B(FAM167B)		UP_SEQ_FEATURE	MUTAGEN:N->A: No effect on interaction with VRK1.	5	0.2	0.0006	0.12		SERPINB1	serpin family B member 1(SERPINB1)
FAM149A		FAM174C	family with sequence similarity 174 member C(FAM174C)		UP_SEQ_FEATURE	MUTAGEN:D->A: Decreased interaction with VRK1.	5	0.2	0.0006	0.12		SERPINB6	serpin family B member 6(SERPINB6)
FAM153A		FAM210A	family with sequence similarity 210 member A(FAM210A)		UP_SEQ_FEATURE	MUTAGEN:E->A: Decreased interaction with VRK1.	5	0.2	0.0006	0.12		SERPINB9	serpin family B member 9(SERPINB9)
FAM153CP		FAM216A	family with sequence similarity 216 member A(FAM216A)		UP_SEQ_FEATURE	MUTAGEN:D->A: No effect on interaction with VRK1.	5	0.2	0.0006	0.12		SIGLEC1	sialic acid binding Ig like lectin 1(SIGLEC1)
FAM167B		FAM32A	family with sequence similarity 32 member A(FAM32A)		GOTERM_BP_DIRECT	positive regulation of protein secretion	13	0.5	0.0043	0.12		SPN	sialophorin(SPN)
FAM174C		FAM3A	FAM3 metabolism regulating signaling molecule A(FAM3A)		GOTERM_BP_DIRECT	negative regulation of T cell proliferation	13	0.5	0.0043	0.12		SFXN1	sideroflexin 1(SFXN1)
FAM210A		FAM47E-STBD1	FAM47E-STBD1 readthrough(FAM47E-STBD1)		UP_KW_CELLULAR_COMPONENT	Lipid droplet	14	0.6	0.04	0.12		SFXN3	sideroflexin 3(SFXN3)
FAM216A		FAM89B	family with sequence similarity 89 member B(FAM89B)		UP_KW_CELLULAR_COMPONENT	Inflammasome	5	0.2	0.04	0.12		SIRPA	signal regulatory protein alpha(SIRPA)
FAM32A		FARSA	phenylalanyl-tRNA synthetase subunit alpha(FARSA)		UP_KW_BIOLOGICAL_PROCESS	Protein biosynthesis	28	1.1	0.013	0.12		SSR2	signal sequence receptor subunit 2(SSR2)
FAM3A		FAS	Fas cell surface death receptor(FAS)		KEGG_PATHWAY	ECM-receptor interaction	20	0.8	0.038	0.12		SMIM24	small integral membrane protein 24(SMIM24)
FAM47E-STBD1		FAU	FAU ubiquitin like and ribosomal protein S30 fusion(FAU)		GOTERM_BP_DIRECT	liver regeneration	10	0.4	0.0044	0.13		SLC1A3	solute carrier family 1 member 3(SLC1A3)
FAM89B		FBL	fibrillarin(FBL)		UP_KW_DOMAIN	EGF-like domain	37	1.5	0.045	0.13		SLC1A4	solute carrier family 1 member 4(SLC1A4)
FARSA		FBXL5	F-box and leucine rich repeat protein 5(FBXL5)		GOTERM_BP_DIRECT	ubiquitin-dependent protein catabolic process	40	1.6	0.0045	0.13		SLC1A5	solute carrier family 1 member 5(SLC1A5)
FAS		FBXO17	F-box protein 17(FBXO17)		BIOCARTA	Antigen Processing and Presentation	8	0.3	0.0023	0.13		SLC12A6	solute carrier family 12 member 6(SLC12A6)
FAU		FBXO28	F-box protein 28(FBXO28)		BIOCARTA	Lck and Fyn tyrosine kinases in initiation of TCR Activation	8	0.3	0.0023	0.13		SLC15A4	solute carrier family 15 member 4(SLC15A4)
FBL		FBXO6	F-box protein 6(FBXO6)		GOTERM_BP_DIRECT	cytokine-mediated signaling pathway	29	1.2	0.0046	0.13		SLC16A1	solute carrier family 16 member 1(SLC16A1)
FBXL5		FBXW5	F-box and WD repeat domain containing 5(FBXW5)		KEGG_PATHWAY	Amino sugar and nucleotide sugar metabolism	13	0.5	0.04	0.13		SLC16A3	solute carrier family 16 member 3(SLC16A3)
FBXO17		FBXW7	F-box and WD repeat domain containing 7(FBXW7)		GOTERM_BP_DIRECT	complement-mediated synapse pruning	4	0.2	0.0047	0.13		SLC16A4	solute carrier family 16 member 4(SLC16A4)
FBXO28		FCER1G	Fc epsilon receptor Ig(FCER1G)		GOTERM_BP_DIRECT	adrenomedullin receptor signaling pathway	4	0.2	0.0047	0.13		SLC17A1	solute carrier family 17 member 1(SLC17A1)
FBXO6		FCGR1A	Fc gamma receptor Ia(FCGR1A)		GOTERM_MF_DIRECT	polysaccharide binding	7	0.3	0.004	0.13		SLC17A3	solute carrier family 17 member 3(SLC17A3)
FBXW5		FCGR2A	Fc gamma receptor IIa(FCGR2A)		GOTERM_BP_DIRECT	cellular response to interleukin-1	18	0.7	0.0048	0.13		SLC17A4	solute carrier family 17 member 4(SLC17A4)
FBXW7		FCGR2B	Fc gamma receptor IIb(FCGR2B)		GOTERM_BP_DIRECT	phospholipase C-activating G protein-coupled receptor signaling pathway	21	0.8	0.0048	0.13		SLC2A1	solute carrier family 2 member 1(SLC2A1)
FCER1G		FCGR2C	Fc gamma receptor IIc (gene/pseudogene)(FCGR2C)		GOTERM_BP_DIRECT	positive regulation of immune response	11	0.4	0.0049	0.13		SLC2A2	solute carrier family 2 member 2(SLC2A2)
FCGR1A		FCGR3A	Fc gamma receptor IIIa(FCGR3A)		GOTERM_BP_DIRECT	animal organ regeneration	11	0.4	0.0049	0.13		SLC2A3	solute carrier family 2 member 3(SLC2A3)
FCGR2A		FCGRT	Fc gamma receptor and transporter(FCGRT)		GOTERM_BP_DIRECT	intrinsic apoptotic signaling pathway	11	0.4	0.0049	0.13		SLC2A5	solute carrier family 2 member 5(SLC2A5)
FCGR2B		FCN3	ficolin 3(FCN3)		GOTERM_BP_DIRECT	positive regulation of cell-substrate adhesion	11	0.4	0.0049	0.13		SLC25A24	solute carrier family 25 member 24(SLC25A24)
FCGR2C		FEM1C	fem-1 homolog C(FEM1C)		GOTERM_BP_DIRECT	positive regulation of endothelial cell apoptotic process	9	0.4	0.0049	0.13		SLC25A32	solute carrier family 25 member 32(SLC25A32)
FCGR3A		FER1L4	fer-1 like family member 4 (pseudogene)(FER1L4)		GOTERM_BP_DIRECT	tumor necrosis factor-mediated signaling pathway	15	0.6	0.0049	0.13		SLC25A43	solute carrier family 25 member 43(SLC25A43)
FCGRT		FERMT3	FERM domain containing kindlin 3(FERMT3)		GOTERM_BP_DIRECT	vasculature development	7	0.3	0.0049	0.13		SLC27A2	solute carrier family 27 member 2(SLC27A2)
FCN3		FGA	fibrinogen alpha chain(FGA)		UP_KW_DOMAIN	Annexin	5	0.2	0.052	0.13		SLC35F6	solute carrier family 35 member F6(SLC35F6)
FEM1C		FGB	fibrinogen beta chain(FGB)		GOTERM_CC_DIRECT	FNIP-folliculin RagC/D GAP	5	0.2	0.016	0.13		SLC37A4	solute carrier family 37 member 4(SLC37A4)
FER1L4		FGD2	FYVE, RhoGEF and PH domain containing 2(FGD2)		GOTERM_CC_DIRECT	vesicle membrane	10	0.4	0.016	0.13		SLC38A1	solute carrier family 38 member 1(SLC38A1)
FERMT3		FGD5	FYVE, RhoGEF and PH domain containing 5(FGD5)		KEGG_PATHWAY	Glycolysis / Gluconeogenesis	16	0.6	0.042	0.13		SLC38A10	solute carrier family 38 member 10(SLC38A10)
FGA		FGD6	FYVE, RhoGEF and PH domain containing 6(FGD6)		GOTERM_BP_DIRECT	positive regulation of MAP kinase activity	14	0.6	0.005	0.13		SLC39A1	solute carrier family 39 member 1(SLC39A1)
FGB		FGG	fibrinogen gamma chain(FGG)		GOTERM_BP_DIRECT	regulation of innate immune response	8	0.3	0.0051	0.13		SLC39A14	solute carrier family 39 member 14(SLC39A14)
FGD2		FIBP	FGF1 intracellular binding protein(FIBP)		GOTERM_BP_DIRECT	establishment of endothelial barrier	8	0.3	0.0051	0.13		SLC4A4	solute carrier family 4 member 4(SLC4A4)
FGD5		FIS1	fission, mitochondrial 1(FIS1)		GOTERM_BP_DIRECT	platelet aggregation	13	0.5	0.0051	0.13		SLC43A3	solute carrier family 43 member 3(SLC43A3)
FGD6		FJX1	four-jointed box kinase 1(FJX1)		GOTERM_BP_DIRECT	blood vessel development	13	0.5	0.0051	0.13		SLC46A3	solute carrier family 46 member 3(SLC46A3)
FGG		FKBP10	FKBP prolyl isomerase 10(FKBP10)		KEGG_PATHWAY	FoxO signaling pathway	27	1.1	0.043	0.14		SLC47A1	solute carrier family 47 member 1(SLC47A1)
FIBP		FKBP11	FKBP prolyl isomerase 11(FKBP11)		UP_SEQ_FEATURE	DOMAIN:Death	13	0.5	0.00071	0.14		SLC50A1	solute carrier family 50 member 1(SLC50A1)
FIS1		FKBP15	FKBP prolyl isomerase family member 15(FKBP15)		KEGG_PATHWAY	Nucleotide metabolism	19	0.8	0.046	0.14		SLC6A13	solute carrier family 6 member 13(SLC6A13)
FJX1		FKBP1A	FKBP prolyl isomerase 1A(FKBP1A)		KEGG_PATHWAY	Cellular senescence	31	1.2	0.046	0.14		SLC6A3	solute carrier family 6 member 3(SLC6A3)
FKBP10		FKBP1A-SDCBP2	FKBP1A-SDCBP2 readthrough (NMD candidate)(FKBP1A-SDCBP2)		INTERPRO	Sperma_CUB_dom_sf	16	0.6	0.0011	0.14		SLC6A8	solute carrier family 6 member 8(SLC6A8)
FKBP11		FLI1	Fli-1 proto-oncogene, ETS transcription factor(FLI1)		GOTERM_MF_DIRECT	phospholipase activator activity	6	0.2	0.0045	0.14		SLC7A5P2	solute carrier family 7 member 5 pseudogene 2(SLC7A5P2)
FKBP15		FLJ32255	uncharacterized LOC643977(FLJ32255)		GOTERM_MF_DIRECT	lipid binding	32	1.3	0.0045	0.14		SLC7A5	solute carrier family 7 member 5(SLC7A5)
FKBP1A		FLT1	fms related receptor tyrosine kinase 1(FLT1)		GOTERM_MF_DIRECT	receptor tyrosine kinase binding	17	0.7	0.0045	0.14		SLC7A7	solute carrier family 7 member 7(SLC7A7)
FKBP1A-SDCBP2		FLT4	fms related receptor tyrosine kinase 4(FLT4)		GOTERM_CC_DIRECT	brush border	13	0.5	0.017	0.14		SLC7A9	solute carrier family 7 member 9(SLC7A9)
FLI1		FLVCR2	FLVCR choline and putative heme transporter 2(FLVCR2)		GOTERM_MF_DIRECT	small GTPase binding	49	2	0.0046	0.14		SLC9A9	solute carrier family 9 member A9(SLC9A9)
FLJ32255		FMNL3	formin like 3(FMNL3)		UP_SEQ_FEATURE	REPEAT:TNFR-Cys 2	10	0.4	0.00076	0.14		SLCO2A1	solute carrier organic anion transporter family member 2A1(SLCO2A1)
FLT1		FMO1	flavin containing dimethylaniline monoxygenase 1(FMO1)		UP_SEQ_FEATURE	REPEAT:TNFR-Cys 1	10	0.4	0.00076	0.14		SLCO2B1	solute carrier organic anion transporter family member 2B1(SLCO2B1)
FLT4		FMO3	flavin containing dimethylaniline monoxygenase 3(FMO3)		GOTERM_MF_DIRECT	coreceptor activity	15	0.6	0.0047	0.14		SNX10	sorting nexin 10(SNX10)
FLVCR2		FN1	fibronectin 1(FN1)		UP_SEQ_FEATURE	DOMAIN:CARD	11	0.4	0.00078	0.14		SNX17	sorting nexin 17(SNX17)
FMNL3		FNDC3B	fibronectin type III domain containing 3B(FNDC3B)		KEGG_PATHWAY	Insulin resistance	23	0.9	0.047	0.14		SNX22	sorting nexin 22(SNX22)
FMO1		FOLH1	folate hydrolase 1(FOLH1)		GOTERM_BP_DIRECT	cellular response to tumor necrosis factor	26	1	0.0057	0.15		SNX33	sorting nexin 33(SNX33)
FMO3		FOLR2	folate receptor beta(FOLR2)		INTERPRO	ADF-H/Gelsolin-like_dom_sf	10	0.4	0.0012	0.15		SGMS2	sphingomyelin synthase 2(SGMS2)
FN1		FOXJ3	forkhead box J3(FOXJ3)		UP_KW_DOMAIN	Transmembrane beta strand	5	0.2	0.065	0.15		SPRY4	sprouty RTK signaling antagonist 4(SPRY4)
FNDC3B		FPR1	formyl peptide receptor 1(FPR1)		UP_KW_BIOLOGICAL_PROCESS	Protein transport	92	3.7	0.017	0.15		STAB1	stabilin 1(STAB1)
FOLH1		FPR3	formyl peptide receptor 3(FPR3)		GOTERM_CC_DIRECT	CD95 death-inducing signaling complex	4	0.2	0.019	0.15		SND1	staphylococcal nuclease and tudor domain containing 1(SND1)
FOLR2		FRMD8	FERM domain containing 8(FRMD8)		GOTERM_MF_DIRECT	death effector domain binding	4	0.2	0.0051	0.15		STBD1	starch binding domain 1(STBD1)
FOXJ3		FRRS1	ferric chelate reductase 1(FRRS1)		UP_KW_PTM	Isopeptide bond	268	10.8	0.079	0.15		SCD	stearoyl-CoA desaturase(SCD)
FPR1		FRZB	frizzled related protein(FRZB)		INTERPRO	Pro_4_hyd_alph	8	0.3	0.0013	0.15		STS	steroid sulfatase(STS)
FPR3		FSCN1	fascin actin-bundling protein 1(FSCN1)		INTERPRO	RA_dom	13	0.5	0.0013	0.15		STOM	stomatin(STOM)
FRMD8		FSTL1	follistatin like 1(FSTL1)		INTERPRO	SARAH_dom	6	0.2	0.0013	0.15		SDF2L1	stromal cell derived factor 2 like 1(SDF2L1)
FRRS1		FSTL3	follistatin like 3(FSTL3)		GOTERM_BP_DIRECT	positive chemotaxis	13	0.5	0.0061	0.15		SDF4	stromal cell derived factor 4(SDF4)
FRZB		FTH1	ferritin heavy chain 1(FTH1)		GOTERM_BP_DIRECT	positive regulation by host of viral process	6	0.2	0.0061	0.15		SUSD6	sushi domain containing 6(SUSD6)
FSCN1		FTL	ferritin light chain(FTL)		GOTERM_BP_DIRECT	T cell apoptotic process	6	0.2	0.0061	0.15		SYNGR2	synaptogyrin 2(SYNGR2)
FSTL1		FUNDC2	FUN14 domain containing 2(FUNDC2)		GOTERM_BP_DIRECT	regulation of epidermal growth factor receptor signaling pathway	6	0.2	0.0061	0.15		SNAP23	synaptosome associated protein 23(SNAP23)
FSTL3		FUT11	fucosyltransferase 11(FUT11)		GOTERM_BP_DIRECT	oligosaccharide catabolic process	6	0.2	0.0061	0.15		SDC3	syndecan 3(SDC3)
FTH1		FUT4	fucosyltransferase 4(FUT4)		GOTERM_BP_DIRECT	negative regulation of blood coagulation	6	0.2	0.0061	0.15		STX4	syntaxin 4(STX4)
FTL		FYB1	FYN binding protein 1(FYB1)		INTERPRO	Death_domain	12	0.5	0.0014	0.15		TSPAN13	tetraspanin 13(TSPAN13)
FUNDC2		FYN	FYN proto-oncogene, Src family tyrosine kinase(FYN)		INTERPRO	Grb2-like	7	0.3	0.0014	0.15		TSPAN4	tetraspanin 4(TSPAN4)
FUT11		FZD1	frizzled class receptor 1(FZD1)		INTERPRO	Growth_fac_rcpt_cys_sf	29	1.2	0.0014	0.15		TSPAN9	tetraspanin 9(TSPAN9)
FUT4		FZD4	frizzled class receptor 4(FZD4)		INTERPRO	SH3-like_dom_sf	40	1.6	0.0015	0.15		TXNDC15	thioredoxin domain containing 15(TXNDC15)
FYB1		FZD5	frizzled class receptor 5(FZD5)		GOTERM_BP_DIRECT	positive regulation of epithelial cell proliferation	16	0.6	0.0062	0.16		THBD	thrombomodulin(THBD)
FYN		GABRE	gamma-aminobutyric acid type A receptor subunit epsilon(GABRE)		GOTERM_BP_DIRECT	regulation of cell migration	23	0.9	0.0062	0.16		TBXAS1	thromboxane A synthase 1(TBXAS1)
FZD1		GADD45GIP1	GADD45G interacting protein 1(GADD45GIP1)		GOTERM_BP_DIRECT	positive regulation of cholesterol efflux	9	0.4	0.0063	0.16		TLR1	toll like receptor 1(TLR1)
FZD4		GAL3ST1	galactose-3-O-sulfotransferase 1(GAL3ST1)		GOTERM_BP_DIRECT	positive regulation of protein dephosphorylation	9	0.4	0.0063	0.16		TLR2	toll like receptor 2(TLR2)
FZD5		GAL3ST4	galactose-3-O-sulfotransferase 4(GAL3ST4)		GOTERM_BP_DIRECT	positive regulation of neutrophil chemotaxis	9	0.4	0.0063	0.16		TLR3	toll like receptor 3(TLR3)
GABRE		GALK1	galactokinase 1(GALK1)		UP_SEQ_FEATURE	DOMAIN:SH3	40	1.6	0.00087	0.16		TLR4	toll like receptor 4(TLR4)
GADD45GIP1		GALK2	galactokinase 2(GALK2)		KEGG_PATHWAY	Fc epsilon RI signaling pathway	16	0.6	0.053	0.16		TLR8	toll like receptor 8(TLR8)
GAL3ST1		GALNT1	polypeptide N-acetylgalactosaminyltransferase 1(GALNT1)		KEGG_PATHWAY	Bladder cancer	11	0.4	0.053	0.16		TOR4A	torsin family 4 member A(TOR4A)
GAL3ST4		GALNT2	polypeptide N-acetylgalactosaminyltransferase 2(GALNT2)		KEGG_PATHWAY	Cytokine-cytokine receptor interaction	53	2.1	0.053	0.16		TFRC	transferrin receptor(TFRC)
GALK1		GAMT	guanidinoacetate N-methyltransferase(GAMT)		KEGG_PATHWAY	Biosynthesis of amino acids	17	0.7	0.054	0.16		TGFA	transforming growth factor alpha(TGFA)
GALK2		GAPDH	glyceraldehyde-3-phosphate dehydrogenase(GAPDH)		UP_SEQ_FEATURE	DOMAIN:Ras-associating	13	0.5	0.00091	0.16		TGFBR2	transforming growth factor beta receptor 2(TGFBR2)
GALNT1		GAS2L3	growth arrest specific 2 like 3(GAS2L3)		BIOCARTA	Induction of apoptosis through DR3 and DR4/5 Death Receptors	15	0.6	0.0035	0.16		TOMM22	translocase of outer mitochondrial membrane 22(TOMM22)
GALNT2		GAS5	growth arrest specific 5(GAS5)		GOTERM_MF_DIRECT	protein sequestering activity	10	0.4	0.0055	0.16		TOMM40	translocase of outer mitochondrial membrane 40(TOMM40)
GAMT		GAS5-AS1	GAS5 antisense RNA 1(GAS5-AS1)		BBID	46.P13K_PTEN	9	0.4	0.0032	0.16		TOMM70	translocase of outer mitochondrial membrane 70(TOMM70)
GAPDH		GASK1B	golgi associated kinase 1B(GASK1B)		BBID	99.NF-kB_activation	11	0.4	0.0035	0.16		TM4SF18	transmembrane 4 L six family member 18(TM4SF18)
GAS2L3		GATM	glycine amidinotransferase(GATM)		GOTERM_BP_DIRECT	regulation of actin cytoskeleton organization	20	0.8	0.0067	0.16		TMCC1	transmembrane and coiled-coil domain family 1(TMCC1)
GAS5		GBA1	glucosylceramidase beta 1(GBA1)		GOTERM_BP_DIRECT	TRAIL-activated apoptotic signaling pathway	5	0.2	0.0067	0.16		TMCC3	transmembrane and coiled-coil domain family 3(TMCC3)
GAS5-AS1		GBA3	glucosylceramidase beta 3 (gene/pseudogene)(GBA3)		GOTERM_BP_DIRECT	I-kappaB phosphorylation	5	0.2	0.0067	0.16		TYROBP	transmembrane immune signaling adaptor TYROBP(TYROBP)
GASK1B		GBP1	guanylate binding protein 1(GBP1)		GOTERM_BP_DIRECT	peptidyl-proline hydroxylation to 4-hydroxy-L-proline	5	0.2	0.0067	0.16		TMEM106A	transmembrane protein 106A(TMEM106A)
GATM		GBP2	guanylate binding protein 2(GBP2)		GOTERM_BP_DIRECT	positive regulation of cholesterol storage	5	0.2	0.0067	0.16		TMEM140	transmembrane protein 140(TMEM140)
GBA1		GBP3	guanylate binding protein 3(GBP3)		INTERPRO	Histone_H2B	10	0.4	0.0016	0.16		TMEM14A	transmembrane protein 14A(TMEM14A)
GBA3		GBP5	guanylate binding protein 5(GBP5)		KEGG_PATHWAY	Choline metabolism in cancer	21	0.8	0.056	0.16		TMEM176A	transmembrane protein 176A(TMEM176A)
GBP1		GCLM	glutamate-cysteine ligase modifier subunit(GCLM)		SMART	IG	80	3.2	0.0058	0.16		TMEM176B	transmembrane protein 176B(TMEM176B)
GBP2		GDA	guanine deaminase(GDA)		SMART	TyrKc	20	0.8	0.0059	0.16		TMEM200A	transmembrane protein 200A(TMEM200A)
GBP3		GEMIN5	gem nuclear organelle associated protein 5(GEMIN5)		INTERPRO	SH3_domain	41	1.7	0.0017	0.16		TMEM219	transmembrane protein 219(TMEM219)
GBP5		GGT1	gamma-glutamyltransferase 1(GGT1)		INTERPRO	Poxin-SLFN/SLFN_N	5	0.2	0.0017	0.16		TMEM45A	transmembrane protein 45A(TMEM45A)
GCLM		GGT8P	gamma-glutamyltransferase 8 pseudogene(GGT8P)		INTERPRO	SLFN_GTPase-like	5	0.2	0.0017	0.16		TMEM64	transmembrane protein 64(TMEM64)
GDA		GGTA1	glycoprotein alpha-galactosyltransferase 1 (inactive)(GGTA1)		INTERPRO	RASSF1-6	5	0.2	0.0017	0.16		TMEM91	transmembrane protein 91(TMEM91)
GEMIN5		GHDC	GH3 domain containing(GHDC)		GOTERM_BP_DIRECT	symbiont entry into host cell	21	0.8	0.0068	0.16		TAP1	transporter 1, ATP binding cassette subfamily B member(TAP1)
GGT1		GIMAP1	GTPase, IMAP family member 1(GIMAP1)		GOTERM_CC_DIRECT	multivesicular body	11	0.4	0.02	0.17		TAP2	transporter 2, ATP binding cassette subfamily B member(TAP2)
GGT8P		GIMAP1-GIMAP5	GIMAP1-GIMAP5 readthrough(GIMAP1-GIMAP5)		INTERPRO	CUB_dom	15	0.6	0.0018	0.17		TREM2	triggering receptor expressed on myeloid cells 2(TREM2)
GGTA1		GIMAP2	GTPase, IMAP family member 2(GIMAP2)		INTERPRO	Integrin_alpha_Ig-like_2	8	0.3	0.0019	0.17		TP53I13	tumor protein p53 inducible protein 13(TP53I13)
GHDC		GIMAP4	GTPase, IMAP family member 4(GIMAP4)		INTERPRO	Integrin_alpha	8	0.3	0.0019	0.17		YWHAG	tyrosine 3-monooxygenase/tryptophan 5-monooxygenase activation protein gamma(YWHAG)
GIMAP1		GIMAP5	GTPase, IMAP family member 5(GIMAP5)		INTERPRO	MHC_II_b_N	8	0.3	0.0019	0.17		UBE2J1	ubiquitin conjugating enzyme E2 J1(UBE2J1)
GIMAP1-GIMAP5		GIMAP6	GTPase, IMAP family member 6(GIMAP6)		GOTERM_BP_DIRECT	pattern recognition receptor signaling pathway	7	0.3	0.0069	0.17		UNC93B1	unc-93 homolog B1, TLR signaling regulator(UNC93B1)
GIMAP2		GIMAP7	GTPase, IMAP family member 7(GIMAP7)		GOTERM_BP_DIRECT	macrophage differentiation	10	0.4	0.0069	0.17		LOC112694756	uncharaterized LOC112694756(LOC112694756)
GIMAP4		GIMAP8	GTPase, IMAP family member 8(GIMAP8)		GOTERM_BP_DIRECT	negative regulation of gene expression	49	2	0.007	0.17		VMP1	vacuole membrane protein 1(VMP1)
GIMAP5		GIPC2	GIPC PDZ domain containing family member 2(GIPC2)		GOTERM_MF_DIRECT	immunoglobulin receptor binding	9	0.4	0.0059	0.17		VCAM1	vascular cell adhesion molecule 1(VCAM1)
GIMAP6		GIT2	GIT ArfGAP 2(GIT2)		KEGG_PATHWAY	Pentose phosphate pathway	9	0.4	0.059	0.17		VEGFA	vascular endothelial growth factor A(VEGFA)
GIMAP7		GJA1	gap junction protein alpha 1(GJA1)		KEGG_PATHWAY	Glioma	17	0.7	0.06	0.17		VEGFC	vascular endothelial growth factor C(VEGFC)
GIMAP8		GJA4	gap junction protein alpha 4(GJA4)		GOTERM_CC_DIRECT	endoplasmic reticulum quality control compartment	6	0.2	0.022	0.17		VCAN	versican(VCAN)
GIPC2		GJB2	gap junction protein beta 2(GJB2)		GOTERM_BP_DIRECT	heterochromatin organization	11	0.4	0.0073	0.17		VAT1	vesicle amine transport 1(VAT1)
GIT2		GJC1	gap junction protein gamma 1(GJC1)		GOTERM_MF_DIRECT	UDP-glycosyltransferase activity	8	0.3	0.0061	0.17		VDAC1	voltage dependent anion channel 1(VDAC1)
GJA1		GK	glycerol kinase(GK)		INTERPRO	Ig_V-set	74	3	0.002	0.17		ZFAND2B	zinc finger AN1-type containing 2B(ZFAND2B)
GJA4		GLB1L	galactosidase beta 1 like(GLB1L)		INTERPRO	Proteasome_sua/b	9	0.4	0.0021	0.18		ZNF66	zinc finger protein 66(ZNF66)
GJB2		GLIPR1	GLI pathogenesis related 1(GLIPR1)		INTERPRO	Ig_sub	80	3.2	0.0021	0.18
GJC1		GLMP	glycosylated lysosomal membrane protein(GLMP)		GOTERM_CC_DIRECT	endoplasmic reticulum-Golgi intermediate compartment	16	0.6	0.022	0.18
GK		GLRX	glutaredoxin(GLRX)		GOTERM_CC_DIRECT	filopodium	16	0.6	0.022	0.18
GLB1L		GLYAT	glycine-N-acyltransferase(GLYAT)		GOTERM_CC_DIRECT	microvillus	15	0.6	0.023	0.18
GLIPR1		GM2A	ganglioside GM2 activator(GM2A)		SMART	EGF_CA	26	1	0.0067	0.18
GLMP		GMCL1	germ cell-less 1, spermatogenesis associated(GMCL1)		GOTERM_MF_DIRECT	transmembrane signaling receptor activity	33	1.3	0.0063	0.18
GLRX		GMFG	glia maturation factor gamma(GMFG)		UP_KW_BIOLOGICAL_PROCESS	Ribosome biogenesis	20	0.8	0.022	0.18
GLYAT		GMIP	GEM interacting protein(GMIP)		UP_KW_BIOLOGICAL_PROCESS	Glycogen metabolism	8	0.3	0.023	0.18
GM2A		GNA13	G protein subunit alpha 13(GNA13)		KEGG_PATHWAY	Glycosaminoglycan biosynthesis - chondroitin sulfate / dermatan sulfate	7	0.3	0.063	0.18
GMCL1		GNAI2	G protein subunit alpha i2(GNAI2)		GOTERM_BP_DIRECT	positive regulation of gene expression	74	3	0.0077	0.18
GMFG		GNB1	G protein subunit beta 1(GNB1)		KEGG_PATHWAY	Chemical carcinogenesis - DNA adducts	16	0.6	0.065	0.18
GMIP		GNB4	G protein subunit beta 4(GNB4)		GOTERM_BP_DIRECT	nucleosome assembly	29	1.2	0.0078	0.18
GNA13		GNG10	G protein subunit gamma 10(GNG10)		GOTERM_BP_DIRECT	protein localization to membrane	9	0.4	0.008	0.19
GNAI2		GNG11	G protein subunit gamma 11(GNG11)		GOTERM_BP_DIRECT	defense response to protozoan	9	0.4	0.008	0.19
GNB1		GNL2	G protein nucleolar 2(GNL2)		GOTERM_BP_DIRECT	negative regulation of T cell receptor signaling pathway	9	0.4	0.008	0.19
GNB4		GNPDA1	glucosamine-6-phosphate deaminase 1(GNPDA1)		GOTERM_BP_DIRECT	maturation of SSU-rRNA from tricistronic rRNA transcript (SSU-rRNA, 5.8S rRNA, LSU-rRNA)	9	0.4	0.008	0.19
GNG10		GOLIM4	golgi integral membrane protein 4(GOLIM4)		INTERPRO	Pept_asp_AS	6	0.2	0.0024	0.19
GNG11		GOLPH3L	golgi phosphoprotein 3 like(GOLPH3L)		INTERPRO	NA-bd_OB-fold	21	0.8	0.0024	0.19
GNL2		GOLT1B	golgi transport 1B(GOLT1B)		GOTERM_BP_DIRECT	protein secretion	16	0.6	0.0082	0.19
GNPDA1		GPC6	glypican 6(GPC6)		UP_KW_LIGAND	Calcium/phospholipid-binding	6	0.2	0.021	0.19
GOLIM4		GPNMB	glycoprotein nmb(GPNMB)		KEGG_PATHWAY	Insulin signaling pathway	27	1.1	0.069	0.19
GOLPH3L		GPR137B	G protein-coupled receptor 137B(GPR137B)		KEGG_PATHWAY	Apoptosis - multiple species	9	0.4	0.07	0.19
GOLT1B		GPR174	G protein-coupled receptor 174(GPR174)		GOTERM_BP_DIRECT	positive regulation of protein-containing complex assembly	13	0.5	0.0084	0.2
GPC6		GPR183	G protein-coupled receptor 183(GPR183)		UP_KW_BIOLOGICAL_PROCESS	Symport	22	0.9	0.026	0.2
GPNMB		GPR34	G protein-coupled receptor 34(GPR34)		INTERPRO	Serpin_CS	11	0.4	0.0025	0.2
GPR137B		GPR4	G protein-coupled receptor 4(GPR4)		BIOCARTA	Classical Complement Pathway	9	0.4	0.0051	0.2
GPR174		GPR65	G protein-coupled receptor 65(GPR65)		GOTERM_BP_DIRECT	response to toxic substance	17	0.7	0.0086	0.2
GPR183		GPR84-AS1	GPR84, ZNF385A, ITGA5 and GTSF1 antisense RNA 1(GPR84-AS1)		GOTERM_MF_DIRECT	phosphorylation-dependent protein binding	5	0.2	0.0075	0.2
GPR34		GPRIN3	GPRIN family member 3(GPRIN3)		GOTERM_MF_DIRECT	IgG receptor activity	5	0.2	0.0075	0.2
GPR4		GPSM3	G protein signaling modulator 3(GPSM3)		GOTERM_MF_DIRECT	vascular endothelial growth factor receptor activity	5	0.2	0.0075	0.2
GPR65		GPX1	glutathione peroxidase 1(GPX1)		GOTERM_MF_DIRECT	beta-2-microglobulin binding	5	0.2	0.0075	0.2
GPR84-AS1		GPX3	glutathione peroxidase 3(GPX3)		GOTERM_MF_DIRECT	translation initiation factor binding	9	0.4	0.0076	0.2
GPRIN3		GPX4	glutathione peroxidase 4(GPX4)		GOTERM_BP_DIRECT	acute-phase response	11	0.4	0.0088	0.2
GPSM3		GPX8	glutathione peroxidase 8 (putative)(GPX8)		UP_SEQ_FEATURE	MUTAGEN:S->A: Blocks the inhibition of transcription by RPS6KA5/MSK1.	8	0.3	0.0012	0.2
GPX1		GRAMD1A	GRAM domain containing 1A(GRAMD1A)		UP_SEQ_FEATURE	REPEAT:FG-GAP	8	0.3	0.0012	0.2
GPX3		GRAMD4	GRAM domain containing 4(GRAMD4)		GOTERM_BP_DIRECT	regulation of calcium ion transport	8	0.3	0.0089	0.2
GPX4		GRB10	growth factor receptor bound protein 10(GRB10)		GOTERM_BP_DIRECT	DNA damage response, signal transduction by p53 class mediator resulting in cell cycle arrest	8	0.3	0.0089	0.2
GPX8		GRB2	growth factor receptor bound protein 2(GRB2)		GOTERM_BP_DIRECT	basement membrane organization	8	0.3	0.0089	0.2
GRAMD1A		GRINA	glutamate ionotropic receptor NMDA type subunit associated protein 1(GRINA)		GOTERM_BP_DIRECT	activation of cysteine-type endopeptidase activity	6	0.2	0.009	0.2
GRAMD4		GRK2	G protein-coupled receptor kinase 2(GRK2)		GOTERM_BP_DIRECT	positive regulation of phagocytosis, engulfment	6	0.2	0.009	0.2
GRB10		GRK3	G protein-coupled receptor kinase 3(GRK3)		GOTERM_BP_DIRECT	L-alpha-amino acid transmembrane transport	6	0.2	0.009	0.2
GRB2		GRK5-IT1	GRK5 intronic transcript 1(GRK5-IT1)		UP_SEQ_FEATURE	DOMAIN:SARAH	6	0.2	0.0012	0.2
GRINA		GRN	granulin precursor(GRN)		UP_KW_BIOLOGICAL_PROCESS	Stress response	21	0.8	0.029	0.21
GRK2		GRPEL2	GrpE like 2, mitochondrial(GRPEL2)		INTERPRO	Int_alpha_beta-p	8	0.3	0.0027	0.21
GRK3		GSDMD	gasdermin D(GSDMD)		GOTERM_BP_DIRECT	positive regulation of superoxide anion generation	7	0.3	0.0094	0.21
GRK5-IT1		GSK3A	glycogen synthase kinase 3 alpha(GSK3A)		GOTERM_BP_DIRECT	response to steroid hormone	7	0.3	0.0094	0.21
GRN		GSN	gelsolin(GSN)		GOTERM_BP_DIRECT	intrinsic apoptotic signaling pathway in response to oxidative stress	7	0.3	0.0094	0.21
GRPEL2		GSTA1	glutathione S-transferase alpha 1(GSTA1)		GOTERM_CC_DIRECT	COPII-coated ER to Golgi transport vesicle	11	0.4	0.027	0.21
GSDMD		GSTA2	glutathione S-transferase alpha 2(GSTA2)		INTERPRO	Histone_H2A_CS	9	0.4	0.0029	0.21
GSK3A		GSTO1	glutathione S-transferase omega 1(GSTO1)		INTERPRO	vWFA_dom_sf	22	0.9	0.0029	0.21
GSN		GTF3A	general transcription factor IIIA(GTF3A)		GOTERM_CC_DIRECT	brush border membrane	13	0.5	0.028	0.22
GSTA1		GUCD1	guanylyl cyclase domain containing 1(GUCD1)		GOTERM_BP_DIRECT	regulation of protein phosphorylation	13	0.5	0.0098	0.22
GSTA2		GUCY1B1	guanylate cyclase 1 soluble subunit beta 1(GUCY1B1)		UP_SEQ_FEATURE	ACT_SITE:Proton donor	43	1.7	0.0014	0.22
GSTO1		GUK1	guanylate kinase 1(GUK1)		UP_SEQ_FEATURE	SITE:Not glycosylated	11	0.4	0.0014	0.22
GTF3A		GUSB	glucuronidase beta(GUSB)		UP_SEQ_FEATURE	DOMAIN:MHC class I-like antigen recognition-like	9	0.4	0.0014	0.22
GUCD1		GXYLT2	glucoside xylosyltransferase 2(GXYLT2)		KEGG_PATHWAY	Melanoma	16	0.6	0.08	0.22
GUCY1B1		GYPC	glycophorin C (Gerbich blood group)(GYPC)		KEGG_PATHWAY	Metabolism of xenobiotics by cytochrome P450	17	0.7	0.08	0.22
GUK1		GYS1	glycogen synthase 1(GYS1)		GOTERM_MF_DIRECT	signaling receptor complex adaptor activity	10	0.4	0.0085	0.22
GUSB		GZMA	granzyme A(GZMA)		GOTERM_BP_DIRECT	negative regulation of angiogenesis	25	1	0.01	0.22
GXYLT2		GZMK	granzyme K(GZMK)		KEGG_PATHWAY	Sphingolipid signaling pathway	24	1	0.082	0.22
GYPC		H1-5	H1.5 linker histone, cluster member(H1-5)		GOTERM_BP_DIRECT	endoplasmic reticulum unfolded protein response	12	0.5	0.01	0.23
GYS1		H2AC11	H2A clustered histone 11(H2AC11)		GOTERM_BP_DIRECT	establishment or maintenance of cell polarity	12	0.5	0.01	0.23
GZMA		H2AC12	H2A clustered histone 12(H2AC12)		UP_KW_DISEASE	SCID	8	0.3	0.012	0.23
GZMK		H2AC13	H2A clustered histone 13(H2AC13)		GOTERM_MF_DIRECT	protein-containing complex binding	52	2.1	0.0089	0.23
H1-5		H2AC14	H2A clustered histone 14(H2AC14)		GOTERM_CC_DIRECT	death-inducing signaling complex	4	0.2	0.03	0.23
H2AC11		H2AC15	H2A clustered histone 15(H2AC15)		GOTERM_CC_DIRECT	IgA immunoglobulin complex	4	0.2	0.03	0.23
H2AC12		H2AC16	H2A clustered histone 16(H2AC16)		GOTERM_CC_DIRECT	TOM complex	4	0.2	0.03	0.23
H2AC13		H2AC17	H2A clustered histone 17(H2AC17)		INTERPRO	ApoL	5	0.2	0.0037	0.23
H2AC14		H2AC4	H2A clustered histone 4(H2AC4)		INTERPRO	Schlafen_AlbA_2_dom_sf	5	0.2	0.0037	0.23
H2AC15		H2AZ1	H2A.Z variant histone 1(H2AZ1)		INTERPRO	Schlafen_AlbA_2_dom	5	0.2	0.0037	0.23
H2AC16		H2BC10	H2B clustered histone 10(H2BC10)		INTERPRO	Schlafen	5	0.2	0.0037	0.23
H2AC17		H2BC11	H2B clustered histone 11(H2BC11)		INTERPRO	Toll-like_receptor	5	0.2	0.0037	0.23
H2AC4		H2BC12	H2B clustered histone 12(H2BC12)		INTERPRO	Tyr_kinase_cat_dom	20	0.8	0.0038	0.23
H2AZ1		H2BC13	H2B clustered histone 13(H2BC13)		INTERPRO	Histone_H2A_C	9	0.4	0.0038	0.23
H2BC10		H2BC15	H2B clustered histone 15(H2BC15)		INTERPRO	Proteasome_suB-type	6	0.2	0.004	0.23
H2BC11		H2BC17	H2B clustered histone 17(H2BC17)		INTERPRO	DOCKER_Lobe_C	6	0.2	0.004	0.23
H2BC12		H2BC26	H2B clustered histone 26(H2BC26)		INTERPRO	C2_DOCK-type_domain	6	0.2	0.004	0.23
H2BC13		H2BC4	H2B clustered histone 4(H2BC4)		INTERPRO	DOCK	6	0.2	0.004	0.23
H2BC15		H2BC7	H2B clustered histone 7(H2BC7)		INTERPRO	DOCKER_dom	6	0.2	0.004	0.23
H2BC17		H2BC9	H2B clustered histone 9(H2BC9)		INTERPRO	DOCKER_Lobe_A	6	0.2	0.004	0.23
H2BC26		H3C10	H3 clustered histone 10(H3C10)		INTERPRO	DOCK_C_lobe_C	6	0.2	0.004	0.23
H2BC4		H3C11	H3 clustered histone 11(H3C11)		INTERPRO	DOCKER_Lobe_B	6	0.2	0.004	0.23
H2BC7		H3C12	H3 clustered histone 12(H3C12)		INTERPRO	DOCK_C_lobe_A	6	0.2	0.004	0.23
H2BC9		H3C13	H3 clustered histone 13(H3C13)		INTERPRO	EGF-like_Ca-bd_dom	26	1	0.004	0.23
H3C10		H3C14	H3 clustered histone 14(H3C14)		GOTERM_CC_DIRECT	complement component C1 complex	3	0.1	0.031	0.23
H3C11		H3C15	H3 clustered histone 15(H3C15)		GOTERM_CC_DIRECT	adrenomedullin receptor complex	3	0.1	0.031	0.23
H3C12		H3C2	H3 clustered histone 2(H3C2)		GOTERM_CC_DIRECT	muscle cell projection membrane	3	0.1	0.031	0.23
H3C13		H3C3	H3 clustered histone 3(H3C3)		GOTERM_CC_DIRECT	complement component C1q complex	3	0.1	0.031	0.23
H3C14		H3C4	H3 clustered histone 4(H3C4)		GOTERM_CC_DIRECT	secretory dimeric IgA immunoglobulin complex	3	0.1	0.031	0.23
H3C15		H3C7	H3 clustered histone 7(H3C7)		GOTERM_BP_DIRECT	positive regulation of defense response to virus by host	10	0.4	0.01	0.23
H3C2		H3C8	H3 clustered histone 8(H3C8)		GOTERM_BP_DIRECT	actin filament polymerization	11	0.4	0.01	0.23
H3C3		H4C11	H4 clustered histone 11(H4C11)		GOTERM_BP_DIRECT	glomerular endothelium development	4	0.2	0.011	0.23
H3C4		H4C12	H4 clustered histone 12(H4C12)		GOTERM_BP_DIRECT	toll-like receptor 7 signaling pathway	4	0.2	0.011	0.23
H3C7		H4C4	H4 clustered histone 4(H4C4)		GOTERM_BP_DIRECT	cellular response to diacyl bacterial lipopeptide	4	0.2	0.011	0.23
H3C8		H4C9	H4 clustered histone 9(H4C9)		GOTERM_BP_DIRECT	membrane to membrane docking	4	0.2	0.011	0.23
H4C11		H6PD	hexose-6-phosphate dehydrogenase/glucose 1-dehydrogenase(H6PD)		GOTERM_BP_DIRECT	positive regulation of pyroptotic inflammatory response	4	0.2	0.011	0.23
H4C12		HAAO	3-hydroxyanthranilate 3,4-dioxygenase(HAAO)		GOTERM_BP_DIRECT	detection of lipopolysaccharide	4	0.2	0.011	0.23
H4C4		HAPLN1	hyaluronan and proteoglycan link protein 1(HAPLN1)		GOTERM_BP_DIRECT	regulation of vascular endothelial growth factor receptor signaling pathway	4	0.2	0.011	0.23
H4C9		HARS1	histidyl-tRNA synthetase 1(HARS1)		GOTERM_BP_DIRECT	toll-like receptor 9 signaling pathway	5	0.2	0.011	0.23
H6PD		HAUS6	HAUS augmin like complex subunit 6(HAUS6)		GOTERM_BP_DIRECT	T-helper 1 type immune response	5	0.2	0.011	0.23
HAAO		HAUS7	HAUS augmin like complex subunit 7(HAUS7)		GOTERM_BP_DIRECT	regulation of protein localization to nucleus	5	0.2	0.011	0.23
HAPLN1		HAVCR1	hepatitis A virus cellular receptor 1(HAVCR1)		GOTERM_BP_DIRECT	regulation of ruffle assembly	5	0.2	0.011	0.23
HARS1		HAVCR2	hepatitis A virus cellular receptor 2(HAVCR2)		GOTERM_BP_DIRECT	alpha-beta T cell activation	5	0.2	0.011	0.23
HAUS6		HCK	HCK proto-oncogene, Src family tyrosine kinase(HCK)		GOTERM_BP_DIRECT	positive regulation of T cell apoptotic process	5	0.2	0.011	0.23
HAUS7		HCLS1	hematopoietic cell-specific Lyn substrate 1(HCLS1)		GOTERM_BP_DIRECT	microglial cell proliferation	5	0.2	0.011	0.23
HAVCR1		HCP5	HLA complex P5(HCP5)		UP_KW_MOLECULAR_FUNCTION	Dioxygenase	17	0.7	0.035	0.23
HAVCR2		HDGF	heparin binding growth factor(HDGF)		UP_KW_MOLECULAR_FUNCTION	Kinase	103	4.1	0.036	0.23
HCK		HECA	hdc homolog, cell cycle regulator(HECA)		UP_KW_MOLECULAR_FUNCTION	Transferase	261	10.5	0.038	0.23
HCLS1		HECW2	HECT, C2 and WW domain containing E3 ubiquitin protein ligase 2(HECW2)		UP_KW_MOLECULAR_FUNCTION	Tyrosine-protein kinase	21	0.8	0.038	0.23
HCP5		HEG1	heart development protein with EGF like domains 1(HEG1)		KEGG_PATHWAY	Prostate cancer	20	0.8	0.086	0.23
HDGF		HELB	DNA helicase B(HELB)		KEGG_PATHWAY	Gap junction	19	0.8	0.087	0.23
HECA		HELZ2	helicase with zinc finger 2(HELZ2)		GOTERM_MF_DIRECT	cytokine receptor activity	12	0.5	0.0092	0.23
HECW2		HES4	hes family bHLH transcription factor 4(HES4)		BIOCARTA	Ceramide Signaling Pathway	11	0.4	0.0075	0.23
HEG1		HEXB	hexosaminidase subunit beta(HEXB)		BIOCARTA	IL-2 Receptor Beta Chain in T cell Activation	16	0.6	0.0077	0.23
HELB		HEY1	hes related family bHLH transcription factor with YRPW motif 1(HEY1)		GOTERM_CC_DIRECT	sarcolemma	19	0.8	0.033	0.23
HELZ2		HEYL	hes related family bHLH transcription factor with YRPW motif like(HEYL)		GOTERM_BP_DIRECT	negative regulation of endothelial cell migration	8	0.3	0.011	0.23
HES4		HGD	homogentisate 1,2-dioxygenase(HGD)		GOTERM_BP_DIRECT	carbohydrate metabolic process	27	1.1	0.011	0.23
HEXB		HHLA2	HHLA2 member of B7 family(HHLA2)		GOTERM_BP_DIRECT	blood coagulation	19	0.8	0.011	0.23
HEY1		HIF1A-AS3	HIF1A antisense RNA 3(HIF1A-AS3)		GOTERM_BP_DIRECT	positive regulation of fibroblast proliferation	13	0.5	0.011	0.23
HEYL		HIGD2A	HIG1 hypoxia inducible domain family member 2A(HIGD2A)		SMART	SERPIN	11	0.4	0.0099	0.24
HGD		HILPDA	hypoxia inducible lipid droplet associated(HILPDA)		SMART	PX	12	0.5	0.01	0.24
HHLA2		HINT1	histidine triad nucleotide binding protein 1(HINT1)		GOTERM_BP_DIRECT	cellular oxidant detoxification	16	0.6	0.012	0.24
HIF1A-AS3		HK2	hexokinase 2(HK2)		GOTERM_BP_DIRECT	inner ear development	12	0.5	0.012	0.24
HIGD2A		HLA-A	major histocompatibility complex, class I, A(HLA-A)		GOTERM_BP_DIRECT	cellular response to glucose starvation	12	0.5	0.012	0.24
HILPDA		HLA-B	major histocompatibility complex, class I, B(HLA-B)		GOTERM_BP_DIRECT	cholesterol efflux	9	0.4	0.012	0.24
HILPDA-AS1		HLA-C	major histocompatibility complex, class I, C(HLA-C)		GOTERM_BP_DIRECT	negative regulation of extrinsic apoptotic signaling pathway via death domain receptors	9	0.4	0.012	0.24
HINT1		HLA-DMA	major histocompatibility complex, class II, DM alpha(HLA-DMA)		GOTERM_BP_DIRECT	toll-like receptor 4 signaling pathway	9	0.4	0.012	0.24
HK2		HLA-DMB	major histocompatibility complex, class II, DM beta(HLA-DMB)		GOTERM_BP_DIRECT	cortical actin cytoskeleton organization	9	0.4	0.012	0.24
HLA-A		HLA-DOA	major histocompatibility complex, class II, DO alpha(HLA-DOA)		GOTERM_BP_DIRECT	multicellular organism development	17	0.7	0.012	0.24
HLA-B		HLA-DPA1	major histocompatibility complex, class II, DP alpha 1(HLA-DPA1)		GOTERM_BP_DIRECT	protein K63-linked ubiquitination	14	0.6	0.012	0.24
HLA-C		HLA-DPB1	major histocompatibility complex, class II, DP beta 1(HLA-DPB1)		GOTERM_BP_DIRECT	cellular response to ionizing radiation	11	0.4	0.012	0.24
HLA-DMA		HLA-DQA1	major histocompatibility complex, class II, DQ alpha 1(HLA-DQA1)		GOTERM_BP_DIRECT	positive regulation of Rho protein signal transduction	11	0.4	0.012	0.24
HLA-DMB		HLA-DQA2	major histocompatibility complex, class II, DQ alpha 2(HLA-DQA2)		GOTERM_BP_DIRECT	chondroitin sulfate biosynthetic process	7	0.3	0.013	0.24
HLA-DOA		HLA-DQB1	major histocompatibility complex, class II, DQ beta 1(HLA-DQB1)		GOTERM_BP_DIRECT	endocardial cushion morphogenesis	7	0.3	0.013	0.24
HLA-DPA1		HLA-DQB1-AS1	HLA-DQB1 antisense RNA 1(HLA-DQB1-AS1)		GOTERM_BP_DIRECT	apoptotic cell clearance	7	0.3	0.013	0.24
HLA-DPB1		HLA-DRA	major histocompatibility complex, class II, DR alpha(HLA-DRA)		GOTERM_BP_DIRECT	DNA damage response, signal transduction by p53 class mediator	7	0.3	0.013	0.24
HLA-DQA1		HLA-DRB1	major histocompatibility complex, class II, DR beta 1(HLA-DRB1)		GOTERM_BP_DIRECT	positive regulation of phosphoprotein phosphatase activity	6	0.2	0.013	0.25
HLA-DQA2		HLA-DRB5	major histocompatibility complex, class II, DR beta 5(HLA-DRB5)		GOTERM_BP_DIRECT	negative regulation of catalytic activity	6	0.2	0.013	0.25
HLA-DQB1		HLA-DRB6	major histocompatibility complex, class II, DR beta 6 (pseudogene)(HLA-DRB6)		GOTERM_BP_DIRECT	cellular response to oxidised low-density lipoprotein particle stimulus	6	0.2	0.013	0.25
HLA-DQB1-AS1		HLA-E	major histocompatibility complex, class I, E(HLA-E)		GOTERM_BP_DIRECT	positive regulation of MHC class II biosynthetic process	6	0.2	0.013	0.25
HLA-DRA		HLA-F	major histocompatibility complex, class I, F(HLA-F)		GOTERM_BP_DIRECT	positive regulation of cyclin-dependent protein serine/threonine kinase activity	6	0.2	0.013	0.25
HLA-DRB1		HLA-F-AS1	HLA-F antisense RNA 1(HLA-F-AS1)		BIOCARTA	Neutrophil and Its Surface Molecules	6	0.2	0.012	0.25
HLA-DRB5		HLA-H	major histocompatibility complex, class I, H (pseudogene)(HLA-H)		BIOCARTA	Complement Pathway	10	0.4	0.012	0.25
HLA-DRB6		HLX	H2.0 like homeobox(HLX)		BIOCARTA	IL-7 Signal Transduction	9	0.4	0.013	0.25
HLA-E		HM13	histocompatibility minor 13(HM13)		BIOCARTA	Monocyte and its Surface Molecules	7	0.3	0.014	0.25
HLA-F		HMCN1	hemicentin 1(HMCN1)		BIOCARTA	CTL mediated immune response against target cells	8	0.3	0.014	0.25
HLA-F-AS1		HMGN3	high mobility group nucleosomal binding domain 3(HMGN3)		BIOCARTA	Adhesion and Diapedesis of Lymphocytes	8	0.3	0.014	0.25
HLA-H		HMOX1	heme oxygenase 1(HMOX1)		KEGG_PATHWAY	Fructose and mannose metabolism	9	0.4	0.094	0.25
HLX		HMOX2	heme oxygenase 2(HMOX2)		KEGG_PATHWAY	JAK-STAT signaling pathway	31	1.2	0.094	0.25
HM13		HNF4G	hepatocyte nuclear factor 4 gamma(HNF4G)		SMART	Pept_C1	6	0.2	0.011	0.25
HMCN1		HNRNPA1P10	heterogeneous nuclear ribonucleoprotein A1 pseudogene 10(HNRNPA1P10)		GOTERM_CC_DIRECT	CENP-A containing nucleosome	6	0.2	0.035	0.25
HMGN3		HNRNPAB	heterogeneous nuclear ribonucleoprotein A/B(HNRNPAB)		GOTERM_MF_DIRECT	insulin-like growth factor I binding	6	0.2	0.01	0.25
HMOX1		HPCAL1	hippocalcin like 1(HPCAL1)		GOTERM_MF_DIRECT	high-density lipoprotein particle binding	6	0.2	0.01	0.25
HMOX2		HPS3	HPS3 biogenesis of lysosomal organelles complex 2 subunit 1(HPS3)		GOTERM_MF_DIRECT	ADP binding	11	0.4	0.011	0.26
HNF4G		HPS6	HPS6 biogenesis of lysosomal organelles complex 2 subunit 3(HPS6)		GOTERM_MF_DIRECT	epidermal growth factor receptor binding	12	0.5	0.011	0.26
HNRNPA1P10		HS2ST1	heparan sulfate 2-O-sulfotransferase 1(HS2ST1)		GOTERM_BP_DIRECT	lung development	17	0.7	0.014	0.27
HNRNPAB		HSD17B11	hydroxysteroid 17-beta dehydrogenase 11(HSD17B11)		GOTERM_BP_DIRECT	regulation of GTPase activity	14	0.6	0.014	0.27
HPCAL1		HSD17B14	hydroxysteroid 17-beta dehydrogenase 14(HSD17B14)		GOTERM_BP_DIRECT	negative regulation of cell population proliferation	63	2.5	0.014	0.27
HPS3		HSD17B7	hydroxysteroid 17-beta dehydrogenase 7(HSD17B7)		GOTERM_BP_DIRECT	negative regulation of viral entry into host cell	8	0.3	0.014	0.27
HPS6		HSD3B7	hydroxy-delta-5-steroid dehydrogenase, 3 beta- and steroid delta-isomerase 7(HSD3B7)		GOTERM_BP_DIRECT	positive regulation of phosphorylation	8	0.3	0.014	0.27
HS2ST1		HSF4	heat shock transcription factor 4(HSF4)		GOTERM_BP_DIRECT	negative regulation of Rho protein signal transduction	8	0.3	0.014	0.27
HSD17B11		HSP90B1	heat shock protein 90 beta family member 1(HSP90B1)		GOTERM_BP_DIRECT	Rac protein signal transduction	8	0.3	0.014	0.27
HSD17B14		HSPA13	heat shock protein family A (Hsp70) member 13(HSPA13)		GOTERM_CC_DIRECT	cell junction	29	1.2	0.039	0.28
HSD17B7		HSPA7	heat shock protein family A (Hsp70) member 7 (pseudogene)(HSPA7)		GOTERM_MF_DIRECT	TAP1 binding	4	0.2	0.012	0.28
HSD3B7		HSPB8	heat shock protein family B (small) member 8(HSPB8)		INTERPRO	Integrin_dom_sf	9	0.4	0.005	0.28
HSF4		HSPG2	heparan sulfate proteoglycan 2(HSPG2)		INTERPRO	EGF_Ca-bd_CS	22	0.9	0.0052	0.28
HSP90B1		HTATIP2	HIV-1 Tat interactive protein 2(HTATIP2)		INTERPRO	PX_dom_sf	14	0.6	0.0052	0.28
HSPA13		HTATSF1P2	HIV-1 Tat specific factor 1 pseudogene 2(HTATSF1P2)		INTERPRO	FG-GAP	8	0.3	0.0052	0.28
HSPA7		HTRA1	HtrA serine peptidase 1(HTRA1)		GOTERM_CC_DIRECT	site of double-strand break	18	0.7	0.04	0.28
HSPB11		ICAM1	intercellular adhesion molecule 1(ICAM1)		GOTERM_BP_DIRECT	positive regulation of vasoconstriction	9	0.4	0.015	0.28
HSPB8		ICAM2	intercellular adhesion molecule 2(ICAM2)		GOTERM_BP_DIRECT	aortic valve morphogenesis	10	0.4	0.015	0.28
HSPG2		ICAM3	intercellular adhesion molecule 3(ICAM3)		GOTERM_BP_DIRECT	triglyceride metabolic process	10	0.4	0.015	0.28
HTATIP2		IDH1	isocitrate dehydrogenase (NADP(+)) 1(IDH1)		GOTERM_CC_DIRECT	postsynaptic density	36	1.4	0.04	0.28
HTATSF1P2		IDO1	indoleamine 2,3-dioxygenase 1(IDO1)		GOTERM_MF_DIRECT	ATPase binding	18	0.7	0.012	0.28
HTRA1		IDS	iduronate 2-sulfatase(IDS)		SMART	ORANGE	5	0.2	0.013	0.28
ICAM1		IER5	immediate early response 5(IER5)		GOTERM_CC_DIRECT	uropod	5	0.2	0.041	0.29
ICAM2		IER5L	immediate early response 5 like(IER5L)		GOTERM_BP_DIRECT	humoral immune response	14	0.6	0.016	0.3
ICAM3		IFFO1	intermediate filament family orphan 1(IFFO1)		GOTERM_BP_DIRECT	Rho protein signal transduction	14	0.6	0.016	0.3
IDH1		IFFO2	intermediate filament family orphan 2(IFFO2)		GOTERM_BP_DIRECT	canonical glycolysis	7	0.3	0.016	0.3
IDO1		IFI16	interferon gamma inducible protein 16(IFI16)		GOTERM_BP_DIRECT	fibrinolysis	7	0.3	0.016	0.3
IDS		IFI27	interferon alpha inducible protein 27(IFI27)		GOTERM_BP_DIRECT	positive regulation of monocyte chemotaxis	7	0.3	0.016	0.3
IER5		IFI27L2	interferon alpha inducible protein 27 like 2(IFI27L2)		GOTERM_BP_DIRECT	positive regulation of chemotaxis	7	0.3	0.016	0.3
IER5L		IFI30	IFI30 lysosomal thiol reductase(IFI30)		GOTERM_BP_DIRECT	germinal center formation	5	0.2	0.017	0.3
IFFO1		IFI44	interferon induced protein 44(IFI44)		GOTERM_BP_DIRECT	vascular associated smooth muscle cell development	5	0.2	0.017	0.3
IFFO2		IFI44L	interferon induced protein 44 like(IFI44L)		GOTERM_BP_DIRECT	negative regulation of protein metabolic process	5	0.2	0.017	0.3
IFI16		IFI6	interferon alpha inducible protein 6(IFI6)		GOTERM_BP_DIRECT	B cell apoptotic process	5	0.2	0.017	0.3
IFI27		IFIH1	interferon induced with helicase C domain 1(IFIH1)		GOTERM_BP_DIRECT	cholesterol catabolic process	5	0.2	0.017	0.3
IFI27L2		IFITM2	interferon induced transmembrane protein 2(IFITM2)		GOTERM_BP_DIRECT	regulation of T cell activation	5	0.2	0.017	0.3
IFI30		IFITM3	interferon induced transmembrane protein 3(IFITM3)		GOTERM_BP_DIRECT	pore complex assembly	5	0.2	0.017	0.3
IFI44		IFNAR2	interferon alpha and beta receptor subunit 2(IFNAR2)		GOTERM_BP_DIRECT	regulation of signaling	5	0.2	0.017	0.3
IFI44L		IFNGR1	interferon gamma receptor 1(IFNGR1)		GOTERM_BP_DIRECT	erythrocyte homeostasis	5	0.2	0.017	0.3
IFI6		IFNGR2	interferon gamma receptor 2(IFNGR2)		GOTERM_BP_DIRECT	cellular response to lipoteichoic acid	5	0.2	0.017	0.3
IFIH1		IGBP1	immunoglobulin binding protein 1(IGBP1)		GOTERM_BP_DIRECT	nitric oxide-cGMP-mediated signaling	5	0.2	0.017	0.3
IFITM2		IGFBP1	insulin like growth factor binding protein 1(IGFBP1)		GOTERM_BP_DIRECT	positive regulation of extracellular matrix assembly	5	0.2	0.017	0.3
IFITM3		IGFBP3	insulin like growth factor binding protein 3(IGFBP3)		GOTERM_BP_DIRECT	positive regulation of signal transduction by p53 class mediator	5	0.2	0.017	0.3
IFNAR2		IGFBP4	insulin like growth factor binding protein 4(IGFBP4)		GOTERM_BP_DIRECT	lymph vessel development	5	0.2	0.017	0.3
IFNGR1		IGFLR1	IGF like family receptor 1(IGFLR1)		GOTERM_BP_DIRECT	antigen processing and presentation of endogenous peptide antigen via MHC class I	5	0.2	0.017	0.3
IFNGR2		IGHA1	immunoglobulin heavy constant alpha 1(IGHA1)		GOTERM_CC_DIRECT	cortical actin cytoskeleton	13	0.5	0.043	0.3
IGBP1		IGHA2	immunoglobulin heavy constant alpha 2 (A2m marker)(IGHA2)		UP_KW_BIOLOGICAL_PROCESS	Lipid metabolism	102	4.1	0.044	0.3
IGFBP1		IGHG1	immunoglobulin heavy constant gamma 1 (G1m marker)(IGHG1)		GOTERM_BP_DIRECT	positive regulation of interleukin-12 production	11	0.4	0.017	0.3
IGFBP3		IGHG3	immunoglobulin heavy constant gamma 3 (G3m marker)(IGHG3)		GOTERM_CC_DIRECT	COP9 signalosome	10	0.4	0.044	0.3
IGFBP4		IGHG4	immunoglobulin heavy constant gamma 4 (G4m marker)(IGHG4)		GOTERM_CC_DIRECT	proteasome regulatory particle, lid subcomplex	4	0.2	0.044	0.3
IGFLR1		IGHGP	immunoglobulin heavy constant gamma P (non-functional)(IGHGP)		GOTERM_BP_DIRECT	positive regulation of viral entry into host cell	6	0.2	0.018	0.3
IGHA1		IGHJ3	immunoglobulin heavy joining 3(IGHJ3)		GOTERM_BP_DIRECT	T cell mediated cytotoxicity	6	0.2	0.018	0.3
IGHA2		IGHJ4	immunoglobulin heavy joining 4(IGHJ4)		GOTERM_BP_DIRECT	complement receptor mediated signaling pathway	6	0.2	0.018	0.3
IGHG1		IGHJ5	immunoglobulin heavy joining 5(IGHJ5)		GOTERM_BP_DIRECT	maturation of LSU-rRNA from tricistronic rRNA transcript (SSU-rRNA, 5.8S rRNA, LSU-rRNA)	6	0.2	0.018	0.3
IGHG3		IGHJ6	immunoglobulin heavy joining 6(IGHJ6)		GOTERM_BP_DIRECT	negative regulation of DNA damage response, signal transduction by p53 class mediator	6	0.2	0.018	0.3
IGHG4		IGHV1-18	immunoglobulin heavy variable 1-18(IGHV1-18)		GOTERM_BP_DIRECT	DNA metabolic process	8	0.3	0.018	0.3
IGHGP		IGHV1-3	immunoglobulin heavy variable 1-3(IGHV1-3)		GOTERM_BP_DIRECT	regulation of Rho protein signal transduction	8	0.3	0.018	0.3
IGHJ3		IGHV1-69D	immunoglobulin heavy variable 1-69D(IGHV1-69D)		GOTERM_BP_DIRECT	microtubule-based process	8	0.3	0.018	0.3
IGHJ4		IGHV2-5	immunoglobulin heavy variable 2-5(IGHV2-5)		GOTERM_BP_DIRECT	positive regulation of interferon-alpha production	8	0.3	0.018	0.3
IGHJ5		IGHV3-11	immunoglobulin heavy variable 3-11(IGHV3-11)		GOTERM_BP_DIRECT	T cell homeostasis	10	0.4	0.018	0.3
IGHJ6		IGHV3-15	immunoglobulin heavy variable 3-15(IGHV3-15)		GOTERM_BP_DIRECT	negative regulation of endothelial cell apoptotic process	10	0.4	0.018	0.3
IGHV1-18		IGHV3-30	immunoglobulin heavy variable 3-30(IGHV3-30)
IGHV1-3		IGHV3-33	immunoglobulin heavy variable 3-33(IGHV3-33)
IGHV1-69D		IGHV3-48	immunoglobulin heavy variable 3-48(IGHV3-48)
IGHV2-5		IGHV3-72	immunoglobulin heavy variable 3-72(IGHV3-72)
IGHV3-11		IGHV4-39	immunoglobulin heavy variable 4-39(IGHV4-39)
IGHV3-15		IGHV4-4	immunoglobulin heavy variable 4-4(IGHV4-4)
IGHV3-30		IGHV4-59	immunoglobulin heavy variable 4-59(IGHV4-59)
IGHV3-33		IGHV4-61	immunoglobulin heavy variable 4-61(IGHV4-61)
IGHV3-48		IGHV6-1	immunoglobulin heavy variable 6-1(IGHV6-1)
IGHV3-72		IGHV7-4-1	immunoglobulin heavy variable 7-4-1(IGHV7-4-1)
IGHV4-39		IGKC	immunoglobulin kappa constant(IGKC)
IGHV4-4		IGKJ1	immunoglobulin kappa joining 1(IGKJ1)
IGHV4-59		IGKJ2	immunoglobulin kappa joining 2(IGKJ2)
IGHV4-61		IGKJ3	immunoglobulin kappa joining 3(IGKJ3)
IGHV6-1		IGKJ4	immunoglobulin kappa joining 4(IGKJ4)
IGHV7-4-1		IGKV1-16	immunoglobulin kappa variable 1-16(IGKV1-16)
IGKC		IGKV1-17	immunoglobulin kappa variable 1-17(IGKV1-17)
IGKJ1		IGKV1-27	immunoglobulin kappa variable 1-27(IGKV1-27)
IGKJ2		IGKV1-39	immunoglobulin kappa variable 1-39(IGKV1-39)
IGKJ3		IGKV1-5	immunoglobulin kappa variable 1-5(IGKV1-5)
IGKJ4		IGKV1-9	immunoglobulin kappa variable 1-9(IGKV1-9)
IGKV1-16		IGKV1D-12	immunoglobulin kappa variable 1D-12(IGKV1D-12)
IGKV1-17		IGKV1D-39	immunoglobulin kappa variable 1D-39(IGKV1D-39)
IGKV1-27		IGKV2-28	immunoglobulin kappa variable 2-28(IGKV2-28)
IGKV1-39		IGKV2-30	immunoglobulin kappa variable 2-30(IGKV2-30)
IGKV1-5		IGKV2D-28	immunoglobulin kappa variable 2D-28(IGKV2D-28)
IGKV1-9		IGKV2D-29	immunoglobulin kappa variable 2D-29(IGKV2D-29)
IGKV1D-12		IGKV3-15	immunoglobulin kappa variable 3-15(IGKV3-15)
IGKV1D-39		IGKV3-20	immunoglobulin kappa variable 3-20(IGKV3-20)
IGKV2-28		IGKV3D-15	immunoglobulin kappa variable 3D-15(IGKV3D-15)
IGKV2-30		IGKV4-1	immunoglobulin kappa variable 4-1(IGKV4-1)
IGKV2D-28		IGKV6-21	immunoglobulin kappa variable 6-21 (non-functional)(IGKV6-21)
IGKV2D-29		IGLC3	immunoglobulin lambda constant 3 (Kern-Oz+ marker)(IGLC3)
IGKV3-15		IGLC5	immunoglobulin lambda constant 5 (pseudogene)(IGLC5)
IGKV3-20		IGLJ1	immunoglobulin lambda joining 1(IGLJ1)
IGKV3D-15		IGLJ2	immunoglobulin lambda joining 2(IGLJ2)
IGKV4-1		IGLJ3	immunoglobulin lambda joining 3(IGLJ3)
IGKV6-21		IGLL5	immunoglobulin lambda like polypeptide 5(IGLL5)
IGLC3		IGLV1-51	immunoglobulin lambda variable 1-51(IGLV1-51)
IGLC5		IGLV2-23	immunoglobulin lambda variable 2-23(IGLV2-23)
IGLJ1		IGLV2-28	immunoglobulin lambda variable 2-28 (pseudogene)(IGLV2-28)
IGLJ2		IGLV2-8	immunoglobulin lambda variable 2-8(IGLV2-8)
IGLJ3		IGLV3-1	immunoglobulin lambda variable 3-1(IGLV3-1)
IGLL5		IGSF6	immunoglobulin superfamily member 6(IGSF6)
IGLV1-51		IKBIP	IKBKB interacting protein(IKBIP)
IGLV2-23		IKZF3	IKAROS family zinc finger 3(IKZF3)
IGLV2-28		IL10RA	interleukin 10 receptor subunit alpha(IL10RA)
IGLV2-8		IL10RB	interleukin 10 receptor subunit beta(IL10RB)
IGLV3-1		IL10RB-DT	IL10RB divergent transcript(IL10RB-DT)
IGSF6		IL18	interleukin 18(IL18)
IKBIP		IL18R1	interleukin 18 receptor 1(IL18R1)
IKZF3		IL27RA	interleukin 27 receptor subunit alpha(IL27RA)
IL10RA		IL2RG	interleukin 2 receptor subunit gamma(IL2RG)
IL10RB		IL32	interleukin 32(IL32)
IL10RB-DT		IL4R	interleukin 4 receptor(IL4R)
IL18		IL6R	interleukin 6 receptor(IL6R)
IL18R1		IL7	interleukin 7(IL7)
IL27RA		IL7R	interleukin 7 receptor(IL7R)
IL2RG		ILRUN	inflammation and lipid regulator with UBA-like and NBR1-like domains(ILRUN)
IL32		IMP3	IMP U3 small nucleolar ribonucleoprotein 3(IMP3)
IL4R		INAFM2	InaF motif containing 2(INAFM2)
IL6R		INF2	inverted formin 2(INF2)
IL7		INHBB	inhibin subunit beta B(INHBB)
IL7R		INPP1	inositol polyphosphate-1-phosphatase(INPP1)
ILRUN		INPP5D	inositol polyphosphate-5-phosphatase D(INPP5D)
IMP3		INSIG2	insulin induced gene 2(INSIG2)
INAFM2		INSR	insulin receptor(INSR)
INF2		INTS6L	integrator complex subunit 6 like(INTS6L)
INHBB		INTS7	integrator complex subunit 7(INTS7)
INPP1		IPMK	inositol polyphosphate multikinase(IPMK)
INPP5D		IQGAP2	IQ motif containing GTPase activating protein 2(IQGAP2)
INSIG2		IRAG2	inositol 1,4,5-triphosphate receptor associated 2(IRAG2)
INSR		IRAK1	interleukin 1 receptor associated kinase 1(IRAK1)
INTS6L		IRF1	interferon regulatory factor 1(IRF1)
INTS7		IRF8	interferon regulatory factor 8(IRF8)
IPMK		IRF9	interferon regulatory factor 9(IRF9)
IQGAP2		ISG15	ISG15 ubiquitin like modifier(ISG15)
IRAG2		ISOC2	isochorismatase domain containing 2(ISOC2)
IRAK1		ITGA1	integrin subunit alpha 1(ITGA1)
IRF1		ITGA3	integrin subunit alpha 3(ITGA3)
IRF8		ITGA4	integrin subunit alpha 4(ITGA4)
IRF9		ITGA5	integrin subunit alpha 5(ITGA5)
ISG15		ITGA6	integrin subunit alpha 6(ITGA6)
ISOC2		ITGAL	integrin subunit alpha L(ITGAL)
ITGA1		ITGAM	integrin subunit alpha M(ITGAM)
ITGA3		ITGAX	integrin subunit alpha X(ITGAX)
ITGA4		ITGB2	integrin subunit beta 2(ITGB2)
ITGA5		ITIH5	inter-alpha-trypsin inhibitor heavy chain 5(ITIH5)
ITGA6		ITK	IL2 inducible T cell kinase(ITK)
ITGAL		ITM2A	integral membrane protein 2A(ITM2A)
ITGAM		ITPKC	inositol-trisphosphate 3-kinase C(ITPKC)
ITGAX		JAGN1	jagunal homolog 1(JAGN1)
ITGB2		JAK3	Janus kinase 3(JAK3)
ITIH5		JAML	junction adhesion molecule like(JAML)
ITK		JAZF1	JAZF zinc finger 1(JAZF1)
ITM2A		JCAD	junctional cadherin 5 associated(JCAD)
ITPKC		JCHAIN	joining chain of multimeric IgA and IgM(JCHAIN)
JAGN1		JOSD1	Josephin domain containing 1(JOSD1)
JAK3		JOSD2	Josephin domain containing 2(JOSD2)
JAML		JTB	jumping translocation breakpoint(JTB)
JAZF1		JUN	Jun proto-oncogene, AP-1 transcription factor subunit(JUN)
JCAD		JUNB	JunB proto-oncogene, AP-1 transcription factor subunit(JUNB)
JCHAIN		KARS1	lysyl-tRNA synthetase 1(KARS1)
JOSD1		KBTBD11	kelch repeat and BTB domain containing 11(KBTBD11)
JOSD2		KCMF1	potassium channel modulatory factor 1(KCMF1)
JTB		KCNE3	potassium voltage-gated channel subfamily E regulatory subunit 3(KCNE3)
JUN		KCNJ2	potassium inwardly rectifying channel subfamily J member 2(KCNJ2)
JUNB		KCNK3	potassium two pore domain channel subfamily K member 3(KCNK3)
KARS1		KCNMA1-AS3	KCNMA1 antisense RNA 3(KCNMA1-AS3)
KBTBD11		KCNRG	potassium channel regulator(KCNRG)
KCMF1		KCTD10	potassium channel tetramerization domain containing 10(KCTD10)
KCNE3		KCTD20	potassium channel tetramerization domain containing 20(KCTD20)
KCNJ2		KCTD3	potassium channel tetramerization domain containing 3(KCTD3)
KCNK3		KDELR1	KDEL endoplasmic reticulum protein retention receptor 1(KDELR1)
KCNMA1-AS3		KDM5C	lysine demethylase 5C(KDM5C)
KCNRG		KDR	kinase insert domain receptor(KDR)
KCTD10		KEAP1	kelch like ECH associated protein 1(KEAP1)
KCTD20		KHK	ketohexokinase(KHK)
KCTD3		KIAA0930	KIAA0930(KIAA0930)
KDELR1		KIAA1191	KIAA1191(KIAA1191)
KDM5C		KIAA2013	KIAA2013(KIAA2013)
KDR		KIF2A	kinesin family member 2A(KIF2A)
KEAP1		KIRREL1	kirre like nephrin family adhesion molecule 1(KIRREL1)
KHK		KISS1R	KISS1 receptor(KISS1R)
KIAA0930		KLF10	KLF transcription factor 10(KLF10)
KIAA1191		KLF6	KLF transcription factor 6(KLF6)
KIAA2013		KLF8	KLF transcription factor 8(KLF8)
KIF2A		KLHDC10	kelch domain containing 10(KLHDC10)
KIRREL1		KLHL23	kelch like family member 23(KLHL23)
KISS1R		KLHL6	kelch like family member 6(KLHL6)
KLF10		KLRC4-KLRK1	KLRC4-KLRK1 readthrough(KLRC4-KLRK1)
KLF6		KLRK1	killer cell lectin like receptor K1(KLRK1)
KLF8		KMO	kynurenine 3-monooxygenase(KMO)
KLHDC10		KPNA2	karyopherin subunit alpha 2(KPNA2)
KLHL23		KRBA1	KRAB-A domain containing 1(KRBA1)
KLHL6		KRBOX4	KRAB box domain containing 4(KRBOX4)
KLRC4-KLRK1		L3HYPDH	trans-L-3-hydroxyproline dehydratase(L3HYPDH)
KLRK1		LAIR1	leukocyte associated immunoglobulin like receptor 1(LAIR1)
KMO		LAMA4	laminin subunit alpha 4(LAMA4)
KPNA2		LAMC1	laminin subunit gamma 1(LAMC1)
KRBA1		LAMTOR1	late endosomal/lysosomal adaptor, MAPK and MTOR activator 1(LAMTOR1)
KRBOX4		LAMTOR2	late endosomal/lysosomal adaptor, MAPK and MTOR activator 2(LAMTOR2)
L3HYPDH		LAMTOR4	late endosomal/lysosomal adaptor, MAPK and MTOR activator 4(LAMTOR4)
LAIR1		LAP3	leucine aminopeptidase 3(LAP3)
LAMA4		LAPTM5	lysosomal protein transmembrane 5(LAPTM5)
LAMC1		LASP1	LIM and SH3 protein 1(LASP1)
LAMTOR1		LAT2	linker for activation of T cells family member 2(LAT2)
LAMTOR2		LAX1	lymphocyte transmembrane adaptor 1(LAX1)
LAMTOR4		LBH	LBH regulator of WNT signaling pathway(LBH)
LAP3		LCK	LCK proto-oncogene, Src family tyrosine kinase(LCK)
LAPTM5		LCP1	lymphocyte cytosolic protein 1(LCP1)
LASP1		LCP2	lymphocyte cytosolic protein 2(LCP2)
LAT2		LDAF1	lipid droplet assembly factor 1(LDAF1)
LAX1		LDB2	LIM domain binding 2(LDB2)
LBH		LDHA	lactate dehydrogenase A(LDHA)
LCK		LDLRAD2	low density lipoprotein receptor class A domain containing 2(LDLRAD2)
LCP1		LEPROTL1	leptin receptor overlapping transcript like 1(LEPROTL1)
LCP2		LGALS1	galectin 1(LGALS1)
LDAF1		LGALS2	galectin 2(LGALS2)
LDB2		LGALS3	galectin 3(LGALS3)
LDHA		LGI4	leucine rich repeat LGI family member 4(LGI4)
LDLRAD2		LGMN	legumain(LGMN)
LEPROTL1		LHFPL2	LHFPL tetraspan subfamily member 2(LHFPL2)
LGALS1		LIF	LIF interleukin 6 family cytokine(LIF)
LGALS2		LIMD2	LIM domain containing 2(LIMD2)
LGALS3		LIMS1	LIM zinc finger domain containing 1(LIMS1)
LGI4		LINC00260	long intergenic non-protein coding RNA 260(LINC00260)
LGMN		LINC00621	long intergenic non-protein coding RNA 621(LINC00621)
LHFPL2		LINC00861	long intergenic non-protein coding RNA 861(LINC00861)
LIF		LINC00887	long intergenic non-protein coding RNA 887(LINC00887)
LIMD2		LINC00921	long intergenic non-protein coding RNA 921(LINC00921)
LIMS1		LINC01060	long intergenic non-protein coding RNA 1060(LINC01060)
LINC00260		LINC01320	long intergenic non-protein coding RNA 1320(LINC01320)
LINC00621		LINC01426	long intergenic non-protein coding RNA 1426(LINC01426)
LINC00861		LINC01697	long intergenic non-protein coding RNA 1697(LINC01697)
LINC00887		LINC01943	long intergenic non-protein coding RNA 1943(LINC01943)
LINC00921		LINC02048	long intergenic non-protein coding RNA 2048(LINC02048)
LINC01060		LINC02067	long intergenic non-protein coding RNA 2067(LINC02067)
LINC01320		LINC02274	long intergenic non-protein coding RNA 2274(LINC02274)
LINC01426		LINC02384	long intergenic non-protein coding RNA 2384(LINC02384)
LINC01697		LINC02605	long intergenic non-protein coding RNA 2605(LINC02605)
LINC01943		LINC02615	long intergenic non-protein coding RNA 2615(LINC02615)
LINC02048		LINC02747	long intergenic non-protein coding RNA 2747(LINC02747)
LINC02067		LINC02802	long intergenic non-protein coding RNA 2802(LINC02802)
LINC02274		LINC02888	long intergenic non-protein coding RNA 2888(LINC02888)
LINC02384		LINC02889	long intergenic non-protein coding RNA 2889(LINC02889)
LINC02605		LINC02912	long intergenic non-protein coding RNA 2912(LINC02912)
LINC02615		LINC02932	long intergenic non-protein coding RNA 2932(LINC02932)
LINC02747		LINC02985	long intergenic non-protein coding RNA 2985(LINC02985)
LINC02802		LINC03040	long intergenic non-protein coding RNA 3040(LINC03040)
LINC02888		LINGO3	leucine rich repeat and Ig domain containing 3(LINGO3)
LINC02889		LIPA	lipase A, lysosomal acid type(LIPA)
LINC02912		LIX1L	limb and CNS expressed 1 like(LIX1L)
LINC02932		LIX1L-AS1	LIX1L antisense RNA 1(LIX1L-AS1)
LINC02985		LMAN2	lectin, mannose binding 2(LMAN2)
LINC03040		LMNA	lamin A/C(LMNA)
LINGO3		LMNB1	lamin B1(LMNB1)
LIPA		LNPK	lunapark, ER junction formation factor(LNPK)
LIX1L		LOC100129034	uncharacterized LOC100129034(LOC100129034)
LIX1L-AS1		LOC100310756	uncharacterized LOC100310756(LOC100310756)
LMAN2		LOC100506076	uncharacterized LOC100506076(LOC100506076)
LMNA		LOC100506664	uncharacterized LOC100506664(LOC100506664)
LMNB1		LOC100507472	uncharacterized LOC100507472(LOC100507472)
LNPK		LOC100652758	uncharacterized LOC100652758(LOC100652758)
LOC100129034		LOC101927741	uncharacterized LOC101927741(LOC101927741)
LOC100310756		LOC101927825	uncharacterized LOC101927825(LOC101927825)
LOC100506076		LOC101928371	uncharacterized LOC101928371(LOC101928371)
LOC100506664		LOC101928415	uncharacterized LOC101928415(LOC101928415)
LOC100507156		LOC101929240	U5 small nuclear ribonucleoprotein 200 kDa helicase-like(LOC101929240)
LOC100507472		LOC101929319	uncharacterized LOC101929319(LOC101929319)
LOC100652758		LOC102723544	uncharacterized LOC102723544(LOC102723544)
LOC100996842		LOC102723663	uncharacterized LOC102723663(LOC102723663)
LOC101927741		LOC102724428	salt inducible kinase 1B (putative)(LOC102724428)
LOC101927825		LOC102724545	uncharacterized LOC102724545(LOC102724545)
LOC101928152		LOC105369457	uncharacterized LOC105369457(LOC105369457)
LOC101928371		LOC105369914	uncharacterized LOC105369914(LOC105369914)
LOC101928383		LOC105371729	uncharacterized LOC105371729(LOC105371729)
LOC101928415		LOC105372857	uncharacterized LOC105372857(LOC105372857)
LOC101928554		LOC105373347	periphilin-1(LOC105373347)
LOC101928762		LOC105373511	uncharacterized LOC105373511(LOC105373511)
LOC101929240		LOC105373791	uncharacterized LOC105373791(LOC105373791)
LOC101929319		LOC105373989	putative cuticle collagen 91(LOC105373989)
LOC102723544		LOC105374114	uncharacterized LOC105374114(LOC105374114)
LOC102723663		LOC105374225	uncharacterized LOC105374225(LOC105374225)
LOC102724428		LOC105374459	uncharacterized LOC105374459(LOC105374459)
LOC102724545		LOC105374709	uncharacterized LOC105374709(LOC105374709)
LOC102724584		LOC105374836	uncharacterized LOC105374836(LOC105374836)
LOC105369457		LOC105375172	uncharacterized LOC105375172(LOC105375172)
LOC105369771		LOC105375183	uncharacterized LOC105375183(LOC105375183)
LOC105369914		LOC105375282	uncharacterized LOC105375282(LOC105375282)
LOC105371729		LOC105375692	uncharacterized LOC105375692(LOC105375692)
LOC105372857		LOC105375772	uncharacterized LOC105375772(LOC105375772)
LOC105373233		LOC105375781	uncharacterized LOC105375781(LOC105375781)
LOC105373347		LOC105375912	uncharacterized LOC105375912(LOC105375912)
LOC105373511		LOC105375913	uncharacterized LOC105375913(LOC105375913)
LOC105373791		LOC105375945	uncharacterized LOC105375945(LOC105375945)
LOC105373826		LOC105377227	uncharacterized LOC105377227(LOC105377227)
LOC105373989		LOC105377299	uncharacterized LOC105377299(LOC105377299)
LOC105374114		LOC105378211	uncharacterized LOC105378211(LOC105378211)
LOC105374225		LOC105378281	uncharacterized LOC105378281(LOC105378281)
LOC105374459		LOC105379080	uncharacterized LOC105379080(LOC105379080)
LOC105374709		LOC105379082	uncharacterized LOC105379082(LOC105379082)
LOC105374836		LOC105379173	uncharacterized LOC105379173(LOC105379173)
LOC105375172		LOC105379193	uncharacterized LOC105379193(LOC105379193)
LOC105375183		LOC105379827	uncharacterized LOC105379827(LOC105379827)
LOC105375282		LOC107984123	uncharacterized LOC107984123(LOC107984123)
LOC105375692		LOC107984440	uncharacterized LOC107984440(LOC107984440)
LOC105375772		LOC107984790	uncharacterized LOC107984790(LOC107984790)
LOC105375781		LOC107984974	SMAD specific E3 ubiquitin protein ligase 2 (SMURF2) pseudogene(LOC107984974)
LOC105375896		LOC107985134	uncharacterized LOC107985134(LOC107985134)
LOC105375912		LOC107985201	uncharacterized LOC107985201(LOC107985201)
LOC105375913		LOC107985561	uncharacterized LOC107985561(LOC107985561)
LOC105375914		LOC107985865	uncharacterized LOC107985865(LOC107985865)
LOC105375945		LOC107986347	uncharacterized LOC107986347(LOC107986347)
LOC105377227		LOC107986433	uncharacterized LOC107986433(LOC107986433)
LOC105377299		LOC107986633	uncharacterized LOC107986633(LOC107986633)
LOC105377756		LOC107986838	uncharacterized LOC107986838(LOC107986838)
LOC105378211		LOC107986949	uncharacterized LOC107986949(LOC107986949)
LOC105378281		LOC107987292	putative proline-rich protein 21(LOC107987292)
LOC105379080		LOC112267910	NACHT, LRR and PYD domains-containing protein 10-like(LOC112267910)
LOC105379082		LOC112267937	uncharacterized LOC112267937(LOC112267937)
LOC105379173		LOC112268096	uncharacterized LOC112268096(LOC112268096)
LOC105379193		LOC112268174	uncharacterized LOC112268174(LOC112268174)
LOC105379827		LOC112268267	uncharacterized LOC112268267(LOC112268267)
LOC107984123		LOC112268474	uncharacterized LOC112268474(LOC112268474)
LOC107984440		LOC112694756	uncharaterized LOC112694756(LOC112694756)
LOC107984751		LOC154761	family with sequence similarity 115, member C pseudogene(LOC154761)
LOC107984790		LOC374443	C-type lectin domain family 2 member D pseudogene(LOC374443)
LOC107984974		LOC400464	ubiquitin conjugating enzyme E2 Q2 pseudogene(LOC400464)
LOC107985134		LOC400541	uncharacterized LOC400541(LOC400541)
LOC107985201		LOC606724	coronin 1A pseudogene(LOC606724)
LOC107985561		LOC613206	uncharacterized LOC613206(LOC613206)
LOC107985865		LONP1	lon peptidase 1, mitochondrial(LONP1)
LOC107986035		LOX	lysyl oxidase(LOX)
LOC107986148		LOXL2	lysyl oxidase like 2(LOXL2)
LOC107986153		LPAR2	lysophosphatidic acid receptor 2(LPAR2)
LOC107986347		LPAR5	lysophosphatidic acid receptor 5(LPAR5)
LOC107986433		LPAR6	lysophosphatidic acid receptor 6(LPAR6)
LOC107986477		LPCAT1	lysophosphatidylcholine acyltransferase 1(LPCAT1)
LOC107986589		LPGAT1	lysophosphatidylglycerol acyltransferase 1(LPGAT1)
LOC107986633		LRG1	leucine rich alpha-2-glycoprotein 1(LRG1)
LOC107986838		LRP1	LDL receptor related protein 1(LRP1)
LOC107986949		LRP1-AS	LRP1 antisense RNA(LRP1-AS)
LOC107987055		LRP2	LDL receptor related protein 2(LRP2)
LOC107987222		LRRC25	leucine rich repeat containing 25(LRRC25)
LOC107987292		LRRC41	leucine rich repeat containing 41(LRRC41)
LOC107987373		LRRC59	leucine rich repeat containing 59(LRRC59)
LOC112267910		LRRC75A	leucine rich repeat containing 75A(LRRC75A)
LOC112267915		LRRC8A	leucine rich repeat containing 8 VRAC subunit A(LRRC8A)
LOC112267937		LRRC8C	leucine rich repeat containing 8 VRAC subunit C(LRRC8C)
LOC112268096		LSP1P4	LSP1 pseudogene 4(LSP1P4)
LOC112268100		LUCAT1	lung cancer associated transcript 1(LUCAT1)
LOC112268170		LY6E	lymphocyte antigen 6 family member E(LY6E)
LOC112268174		LY96	lymphocyte antigen 96(LY96)
LOC112268267		LYN	LYN proto-oncogene, Src family tyrosine kinase(LYN)
LOC112268296		LYSMD2	LysM domain containing 2(LYSMD2)
LOC112268430		LYZ	lysozyme(LYZ)
LOC112268474		LZTS1	leucine zipper tumor suppressor 1(LZTS1)
LOC112694756		M6PR	mannose-6-phosphate receptor, cation dependent(M6PR)
LOC154761		MAD2L2	mitotic arrest deficient 2 like 2(MAD2L2)
LOC374443		MAF	MAF bZIP transcription factor(MAF)
LOC400464		MAFB	MAF bZIP transcription factor B(MAFB)
LOC400541		MAFF	MAF bZIP transcription factor F(MAFF)
LOC606724		MALL	mal, T cell differentiation protein like(MALL)
LOC613206		MALT1	MALT1 paracaspase(MALT1)
LONP1		MALT1-AS1	MALT1 antisense RNA 1(MALT1-AS1)
LOX		MAN1B1	mannosidase alpha class 1B member 1(MAN1B1)
LOXL2		MAN2B1	mannosidase alpha class 2B member 1(MAN2B1)
LPAR2		MANBA	mannosidase beta(MANBA)
LPAR5		MANEA	mannosidase endo-alpha(MANEA)
LPAR6		MAOB	monoamine oxidase B(MAOB)
LPCAT1		MAP1S	microtubule associated protein 1S(MAP1S)
LPGAT1		MAP2K1	mitogen-activated protein kinase kinase 1(MAP2K1)
LRG1		MAP3K11	mitogen-activated protein kinase kinase kinase 11(MAP3K11)
LRP1		MAP3K14	mitogen-activated protein kinase kinase kinase 14(MAP3K14)
LRP1-AS		MAP3K5	mitogen-activated protein kinase kinase kinase 5(MAP3K5)
LRP2		MAP4K4	mitogen-activated protein kinase kinase kinase kinase 4(MAP4K4)
LRRC25		MAP7D2	MAP7 domain containing 2(MAP7D2)
LRRC41		MAPK3	mitogen-activated protein kinase 3(MAPK3)
LRRC58-DT		MAPK6	mitogen-activated protein kinase 6(MAPK6)
LRRC59		MAPKAPK2	MAPK activated protein kinase 2(MAPKAPK2)
LRRC75A		MAPRE2	microtubule associated protein RP/EB family member 2(MAPRE2)
LRRC8A		MARCHF2	membrane associated ring-CH-type finger 2(MARCHF2)
LRRC8C		MARCKS	myristoylated alanine rich protein kinase C substrate(MARCKS)
LSP1P4		MARCKSL1	MARCKS like 1(MARCKSL1)
LUCAT1		MAT2B	methionine adenosyltransferase 2 non-catalytic beta subunit(MAT2B)
LY6E		MAZ	MYC associated zinc finger protein(MAZ)
LY96		MBD3	methyl-CpG binding domain protein 3(MBD3)
LYN		MBNL1	muscleblind like splicing regulator 1(MBNL1)
LYSMD2		MCAM	melanoma cell adhesion molecule(MCAM)
LYZ		MCFD2	multiple coagulation factor deficiency 2, ER cargo receptor complex subunit(MCFD2)
LZTS1		MCL1	MCL1 apoptosis regulator, BCL2 family member(MCL1)
M6PR		MCM5	minichromosome maintenance complex component 5(MCM5)
MAD2L2		MCRIP1	MAPK regulated corepressor interacting protein 1(MCRIP1)
MAF		MCUB	mitochondrial calcium uniporter dominant negative subunit beta(MCUB)
MAFB		MDM2	MDM2 proto-oncogene(MDM2)
MAFF		ME1	malic enzyme 1(ME1)
MALL		MED13L	mediator complex subunit 13L(MED13L)
MALT1		MED30	mediator complex subunit 30(MED30)
MALT1-AS1		MEF2C	myocyte enhancer factor 2C(MEF2C)
MAN1B1		MEF2C-AS2	MEF2C antisense RNA 2(MEF2C-AS2)
MAN2B1		MET	MET proto-oncogene, receptor tyrosine kinase(MET)
MANBA		METTL26	methyltransferase like 26(METTL26)
MANEA		METTL9	methyltransferase 9, His-X-His N1(pi)-histidine(METTL9)
MAOB		MEX3D	mex-3 RNA binding family member D(MEX3D)
MAP1S		MFAP3	microfibril associated protein 3(MFAP3)
MAP2K1		MFNG	MFNG O-fucosylpeptide 3-beta-N-acetylglucosaminyltransferase(MFNG)
MAP3K11		MFRP	membrane frizzled-related protein(MFRP)
MAP3K14		MFSD1	major facilitator superfamily domain containing 1(MFSD1)
MAP3K5		MGARP	mitochondria localized glutamic acid rich protein(MGARP)
MAP4K4		MGAT1	alpha-1,3-mannosyl-glycoprotein 2-beta-N-acetylglucosaminyltransferase(MGAT1)
MAP7D2		MGAT2	alpha-1,6-mannosyl-glycoprotein 2-beta-N-acetylglucosaminyltransferase(MGAT2)
MAPK3		MGLL	monoglyceride lipase(MGLL)
MAPK6		MGRN1	mahogunin ring finger 1(MGRN1)
MAPKAPK2		MGST1	microsomal glutathione S-transferase 1(MGST1)
MAPRE2		MICAL1	microtubule associated monooxygenase, calponin and LIM domain containing 1(MICAL1)
MARCHF2		MIDN	midnolin(MIDN)
MARCKS		MIF	macrophage migration inhibitory factor(MIF)
MARCKSL1		MIF-AS1	MIF antisense RNA 1(MIF-AS1)
MAT2B		MILR1	mast cell immunoglobulin like receptor 1(MILR1)
MAZ		MIR10394	microRNA 10394(MIR10394)
MBD3		MIR1181	microRNA 1181(MIR1181)
MBNL1		MIR155HG	MIR155 host gene(MIR155HG)
MCAM		MIR181A1HG	MIR181A1 host gene(MIR181A1HG)
MCFD2		MIR198	microRNA 198(MIR198)
MCL1		MIR210HG	MIR210 host gene(MIR210HG)
MCM5		MIR34AHG	MIR34A host gene(MIR34AHG)
MCRIP1		MIR3615	microRNA 3615(MIR3615)
MCUB		MIR3652	microRNA 3652(MIR3652)
MDM2		MIR3654	microRNA 3654(MIR3654)
ME1		MIR4435-2HG	MIR4435-2 host gene(MIR4435-2HG)
MED13L		MIR612	microRNA 612(MIR612)
MED30		MIR650	microRNA 650(MIR650)
MEF2C		MIR7846	microRNA 7846(MIR7846)
MEF2C-AS2		MLEC	malectin(MLEC)
MET		MLKL	mixed lineage kinase domain like pseudokinase(MLKL)
METTL26		MME	membrane metalloendopeptidase(MME)
METTL7B		MMP14	matrix metallopeptidase 14(MMP14)
METTL9		MNDA	myeloid cell nuclear differentiation antigen(MNDA)
MEX3D		MOB3A	MOB kinase activator 3A(MOB3A)
MFAP3		MPEG1	macrophage expressed 1(MPEG1)
MFNG		MPG	N-methylpurine DNA glycosylase(MPG)
MFRP		MPI	mannose phosphate isomerase(MPI)
MFSD1		MPP1	MAGUK p55 scaffold protein 1(MPP1)
MGARP		MPST	mercaptopyruvate sulfurtransferase(MPST)
MGAT1		MPV17	mitochondrial inner membrane protein MPV17(MPV17)
MGAT2		MPV17L	MPV17 mitochondrial inner membrane protein like(MPV17L)
MGLL		MPZL2	myelin protein zero like 2(MPZL2)
MGRN1		MROCKI	MARCKS cis regulating lncRNA promoter of cytokines and inflammation(MROCKI)
MGST1		MRPL17	mitochondrial ribosomal protein L17(MRPL17)
MICAL1		MRPL20	mitochondrial ribosomal protein L20(MRPL20)
MIDN		MRPL23	mitochondrial ribosomal protein L23(MRPL23)
MIF		MRPL27	mitochondrial ribosomal protein L27(MRPL27)
MIF-AS1		MRPL44	mitochondrial ribosomal protein L44(MRPL44)
MILR1		MRPL46	mitochondrial ribosomal protein L46(MRPL46)
MIR10394		MRPL53	mitochondrial ribosomal protein L53(MRPL53)
MIR1181		MRPL54	mitochondrial ribosomal protein L54(MRPL54)
MIR155HG		MRS2P2	MRS2 pseudogene 2(MRS2P2)
MIR181A1HG		MRTO4	MRT4 homolog, ribosome maturation factor(MRTO4)
MIR198		MS4A1	membrane spanning 4-domains A1(MS4A1)
MIR210HG		MS4A4A	membrane spanning 4-domains A4A(MS4A4A)
MIR34AHG		MS4A6A	membrane spanning 4-domains A6A(MS4A6A)
MIR3615		MS4A7	membrane spanning 4-domains A7(MS4A7)
MIR3652		MSANTD3	Myb/SANT DNA binding domain containing 3(MSANTD3)
MIR3654		MSC	musculin(MSC)
MIR4435-2HG		MSC-AS1	MSC antisense RNA 1(MSC-AS1)
MIR612		MSL3	MSL complex subunit 3(MSL3)
MIR650		MSN	moesin(MSN)
MIR7846		MSR1	macrophage scavenger receptor 1(MSR1)
MLEC		MT1E	metallothionein 1E(MT1E)
MLKL		MT1F	metallothionein 1F(MT1F)
MME		MT2A	metallothionein 2A(MT2A)
MMP14		MT3	metallothionein 3(MT3)
MNDA		MTCL1	microtubule crosslinking factor 1(MTCL1)
MOB3A		MTCP1	mature T cell proliferation 1(MTCP1)
MPEG1		MTDH	metadherin(MTDH)
MPG		MTFP1	mitochondrial fission process 1(MTFP1)
MPI		MTHFR	methylenetetrahydrofolate reductase(MTHFR)
MPP1		MTMR11	myotubularin related protein 11(MTMR11)
MPST		MVB12A	multivesicular body subunit 12A(MVB12A)
MPV17		MVP	major vault protein(MVP)
MPV17L		MXD1	MAX dimerization protein 1(MXD1)
MPZL2		MXD3	MAX dimerization protein 3(MXD3)
MROCKI		MXI1	MAX interactor 1, dimerization protein(MXI1)
MRPL17		MYADM	myeloid associated differentiation marker(MYADM)
MRPL20		MYBL1	MYB proto-oncogene like 1(MYBL1)
MRPL23		MYC	MYC proto-oncogene, bHLH transcription factor(MYC)
MRPL27		MYD88	MYD88 innate immune signal transduction adaptor(MYD88)
MRPL44		MYDGF	myeloid derived growth factor(MYDGF)
MRPL46		MYO1B	myosin IB(MYO1B)
MRPL53		MYO1F	myosin IF(MYO1F)
MRPL54		MYO5A	myosin VA(MYO5A)
MRS2P2		MYO9B	myosin IXB(MYO9B)
MRTO4		MYOCOS	myocilin opposite strand(MYOCOS)
MS4A1		MYOF	myoferlin(MYOF)
MS4A4A		MZB1	marginal zone B and B1 cell specific protein(MZB1)
MS4A6A		MZT2A	mitotic spindle organizing protein 2A(MZT2A)
MS4A7		MZT2B	mitotic spindle organizing protein 2B(MZT2B)
MSANTD3		NAB2	NGFI-A binding protein 2(NAB2)
MSC		NABP1	nucleic acid binding protein 1(NABP1)
MSC-AS1		NABP2	nucleic acid binding protein 2(NABP2)
MSL3		NACA	nascent polypeptide associated complex subunit alpha(NACA)
MSN		NADSYN1	NAD synthetase 1(NADSYN1)
MSR1		NAGA	alpha-N-acetylgalactosaminidase(NAGA)
MT1E		NAMPT	nicotinamide phosphoribosyltransferase(NAMPT)
MT1F		NANS	N-acetylneuraminate synthase(NANS)
MT2A		NAPSB	napsin B aspartic peptidase (pseudogene)(NAPSB)
MT3		NAT8	N-acetyltransferase 8 (putative)(NAT8)
MTCL1		NBN	nibrin(NBN)
MTCP1		NBPF15	NBPF member 15(NBPF15)
MTDH		NCEH1	neutral cholesterol ester hydrolase 1(NCEH1)
MTFP1		NCK1	NCK adaptor protein 1(NCK1)
MTHFR		NCK1-DT	NCK1 divergent transcript(NCK1-DT)
MTMR11		NCK2	NCK adaptor protein 2(NCK2)
MVB12A		NCKAP1L	NCK associated protein 1 like(NCKAP1L)
MVP		NDRG1	N-myc downstream regulated 1(NDRG1)
MXD1		NDST1	N-deacetylase and N-sulfotransferase 1(NDST1)
MXD3		NDUFA4L2	NDUFA4 mitochondrial complex associated like 2(NDUFA4L2)
MXI1		NDUFC1	NADH:ubiquinone oxidoreductase subunit C1(NDUFC1)
MYADM		NECAP2	NECAP endocytosis associated 2(NECAP2)
MYBL1		NEDD4	NEDD4 E3 ubiquitin protein ligase(NEDD4)
MYC		NEK6	NIMA related kinase 6(NEK6)
MYD88		NEMP1	nuclear envelope integral membrane protein 1(NEMP1)
MYDGF		NETO2	neuropilin and tolloid like 2(NETO2)
MYO1B		NEU1	neuraminidase 1(NEU1)
MYO1F		NFATC2	nuclear factor of activated T cells 2(NFATC2)
MYO5A		NFIL3	nuclear factor, interleukin 3 regulated(NFIL3)
MYO9B		NFKB1	nuclear factor kappa B subunit 1(NFKB1)
MYOCOS		NFKB2	nuclear factor kappa B subunit 2(NFKB2)
MYOF		NFKBIE	NFKB inhibitor epsilon(NFKBIE)
MZB1		NHERF1	NHERF family PDZ scaffold protein 1(NHERF1)
MZT2A		NID1	nidogen 1(NID1)
MZT2B		NIFK	nucleolar protein interacting with the FHA domain of MKI67(NIFK)
NAB2		NIN	ninein(NIN)
NABP1		NIP7	nucleolar pre-rRNA processing protein NIP7(NIP7)
NABP2		NKAPD1	NKAP domain containing 1(NKAPD1)
NACA		NKG7	natural killer cell granule protein 7(NKG7)
NADSYN1		NLGN1-AS1	NLGN1 antisense RNA 1(NLGN1-AS1)
NAGA		NLRC5	NLR family CARD domain containing 5(NLRC5)
NAMPT		NLRP1	NLR family pyrin domain containing 1(NLRP1)
NANS		NMB	neuromedin B(NMB)
NAPSB		NME1	NME/NM23 nucleoside diphosphate kinase 1(NME1)
NAT8		NME1-NME2	NME1-NME2 readthrough(NME1-NME2)
NBN		NME2	NME/NM23 nucleoside diphosphate kinase 2(NME2)
NBPF15		NME3	NME/NM23 nucleoside diphosphate kinase 3(NME3)
NCEH1		NMI	N-myc and STAT interactor(NMI)
NCK1		NNMT	nicotinamide N-methyltransferase(NNMT)
NCK1-DT		NOCT	nocturnin(NOCT)
NCK2		NOD1	nucleotide binding oligomerization domain containing 1(NOD1)
NCKAP1L		NOG	noggin(NOG)
NDRG1		NOL3	nucleolar protein 3(NOL3)
NDST1		NOP10	NOP10 ribonucleoprotein(NOP10)
NDUFA4L2		NOP16	NOP16 nucleolar protein(NOP16)
NDUFC1		NOP53	NOP53 ribosome biogenesis factor(NOP53)
NECAP2		NOP56	NOP56 ribonucleoprotein(NOP56)
NEDD4		NOSIP	nitric oxide synthase interacting protein(NOSIP)
NEK6		NOTCH1	notch receptor 1(NOTCH1)
NEMP1		NOTCH3	notch receptor 3(NOTCH3)
NETO2		NOTCH4	notch receptor 4(NOTCH4)
NEU1		NOX4	NADPH oxidase 4(NOX4)
NFATC2		NPC2	NPC intracellular cholesterol transporter 2(NPC2)
NFIL3		NPDC1	neural proliferation, differentiation and control 1(NPDC1)
NFKB1		NPHP3-ACAD11	NPHP3-ACAD11 readthrough (NMD candidate)(NPHP3-ACAD11)
NFKB2		NPL	N-acetylneuraminate pyruvate lyase(NPL)
NFKBIE		NPM1	nucleophosmin 1(NPM1)
NHERF1		NPTX2	neuronal pentraxin 2(NPTX2)
NID1		NPY6R	neuropeptide Y receptor Y6 (pseudogene)(NPY6R)
NIFK		NQO2	N-ribosyldihydronicotinamide:quinone dehydrogenase 2(NQO2)
NIN		NR1H2	nuclear receptor subfamily 1 group H member 2(NR1H2)
NIP7		NR1H3	nuclear receptor subfamily 1 group H member 3(NR1H3)
NKAPD1		NR1H4	nuclear receptor subfamily 1 group H member 4(NR1H4)
NKG7		NR2C2AP	nuclear receptor 2C2 associated protein(NR2C2AP)
NLGN1-AS1		NR3C1	nuclear receptor subfamily 3 group C member 1(NR3C1)
NLRC5		NRARP	NOTCH regulated ankyrin repeat protein(NRARP)
NLRP1		NRAS	NRAS proto-oncogene, GTPase(NRAS)
NMB		NRAV	negative regulator of antiviral response(NRAV)
NME1		NRBF2	nuclear receptor binding factor 2(NRBF2)
NME1-NME2		NREP	neuronal regeneration related protein(NREP)
NME2		NRP1	neuropilin 1(NRP1)
NME3		NRP2	neuropilin 2(NRP2)
NMI		NRROS	negative regulator of reactive oxygen species(NRROS)
NNMT		NT5C	5', 3'-nucleotidase, cytosolic(NT5C)
NOCT		NT5C3A	5'-nucleotidase, cytosolic IIIA(NT5C3A)
NOD1		NT5DC3	5'-nucleotidase domain containing 3(NT5DC3)
NOG		NT5E	5'-nucleotidase ecto(NT5E)
NOL3		NTAN1	N-terminal asparagine amidase(NTAN1)
NOP10		NUCB2	nucleobindin 2(NUCB2)
NOP16		NUDT19	nudix hydrolase 19(NUDT19)
NOP53		NUP50	nucleoporin 50(NUP50)
NOP56		NUP58	nucleoporin 58(NUP58)
NOSIP		NUP62	nucleoporin 62(NUP62)
NOTCH1		NUSAP1	nucleolar and spindle associated protein 1(NUSAP1)
NOTCH3		OAS2	2'-5'-oligoadenylate synthetase 2(OAS2)
NOTCH4		OAS3	2'-5'-oligoadenylate synthetase 3(OAS3)
NOX4		OAZ2	ornithine decarboxylase antizyme 2(OAZ2)
NPC2		OBI1	ORC ubiquitin ligase 1(OBI1)
NPDC1		OCIAD2	OCIA domain containing 2(OCIAD2)
NPHP3-ACAD11		OLFML2A	olfactomedin like 2A(OLFML2A)
NPL		OLR1	oxidized low density lipoprotein receptor 1(OLR1)
NPM1		OPN3	opsin 3(OPN3)
NPTX2		OPTN	optineurin(OPTN)
NPY6R		OR2A4	olfactory receptor family 2 subfamily A member 4(OR2A4)
NQO2		OR7E47P	olfactory receptor family 7 subfamily E member 47 pseudogene(OR7E47P)
NR1H2		ORAI1	ORAI calcium release-activated calcium modulator 1(ORAI1)
NR1H3		ORAI2	ORAI calcium release-activated calcium modulator 2(ORAI2)
NR1H4		ORAI3	ORAI calcium release-activated calcium modulator 3(ORAI3)
NR2C2AP		OS9	OS9 endoplasmic reticulum lectin(OS9)
NR3C1		OSMR	oncostatin M receptor(OSMR)
NRARP		OST4	oligosaccharyltransferase complex subunit 4, non-catalytic(OST4)
NRAS		OSTC	oligosaccharyltransferase complex non-catalytic subunit(OSTC)
NRAV		OSTF1	osteoclast stimulating factor 1(OSTF1)
NRBF2		OTUD3	OTU deubiquitinase 3(OTUD3)
NREP		OTULIN	OTU deubiquitinase with linear linkage specificity(OTULIN)
NRP1		OXA1L	OXA1L mitochondrial inner membrane protein(OXA1L)
NRP2		P2RX4	purinergic receptor P2X 4(P2RX4)
NRROS		P2RX7	purinergic receptor P2X 7(P2RX7)
NT5C		P2RY1	purinergic receptor P2Y1(P2RY1)
NT5C3A		P2RY8	P2Y receptor family member 8(P2RY8)
NT5DC3		P3H1	prolyl 3-hydroxylase 1(P3H1)
NT5E		P4HA1	prolyl 4-hydroxylase subunit alpha 1(P4HA1)
NTAN1		P4HA2	prolyl 4-hydroxylase subunit alpha 2(P4HA2)
NUCB2		P4HA2-AS1	P4HA2 antisense RNA 1(P4HA2-AS1)
NUDT19		P4HB	prolyl 4-hydroxylase subunit beta(P4HB)
NUP50		PABPC1	poly(A) binding protein cytoplasmic 1(PABPC1)
NUP58		PAG1	phosphoprotein membrane anchor with glycosphingolipid microdomains 1(PAG1)
NUP62		PAK1	p21 (RAC1) activated kinase 1(PAK1)
NUSAP1		PALD1	phosphatase domain containing paladin 1(PALD1)
OAS2		PAM	peptidylglycine alpha-amidating monooxygenase(PAM)
OAS3		PANX1	pannexin 1(PANX1)
OAZ2		PARP10	poly(ADP-ribose) polymerase family member 10(PARP10)
OBI1		PARP14	poly(ADP-ribose) polymerase family member 14(PARP14)
OCIAD2		PARP8	poly(ADP-ribose) polymerase family member 8(PARP8)
ODF3B		PARP9	poly(ADP-ribose) polymerase family member 9(PARP9)
OLFML2A		PARVG	parvin gamma(PARVG)
OLR1		PCA3	prostate cancer associated 3(PCA3)
OPN3		PCBP1	poly(rC) binding protein 1(PCBP1)
OPTN		PCDH12	protocadherin 12(PCDH12)
OR2A4		PCDH17	protocadherin 17(PCDH17)
OR7E47P		PCDHB16	protocadherin beta 16(PCDHB16)
ORAI1		PCDHB3	protocadherin beta 3(PCDHB3)
ORAI2		PCDHGA10	protocadherin gamma subfamily A, 10(PCDHGA10)
ORAI3		PCDHGA12	protocadherin gamma subfamily A, 12(PCDHGA12)
OS9		PCDHGA6	protocadherin gamma subfamily A, 6(PCDHGA6)
OSMR		PCDHGB1	protocadherin gamma subfamily B, 1(PCDHGB1)
OST4		PCDHGB5	protocadherin gamma subfamily B, 5(PCDHGB5)
OSTC		PCDHGB8P	protocadherin gamma subfamily B, 8 pseudogene(PCDHGB8P)
OSTF1		PCDHGC3	protocadherin gamma subfamily C, 3(PCDHGC3)
OTUD3		PCED1B	PC-esterase domain containing 1B(PCED1B)
OTULIN		PCED1B-AS1	PCED1B antisense RNA 1(PCED1B-AS1)
OXA1L		PCNA-AS1	PCNA antisense RNA 1(PCNA-AS1)
P2RX4		PCOLCE2	procollagen C-endopeptidase enhancer 2(PCOLCE2)
P2RX7		PCSK6	proprotein convertase subtilisin/kexin type 6(PCSK6)
P2RY1		PDCD5	programmed cell death 5(PDCD5)
P2RY8		PDE4B	phosphodiesterase 4B(PDE4B)
P3H1		PDE7A	phosphodiesterase 7A(PDE7A)
P4HA1		PDE8A	phosphodiesterase 8A(PDE8A)
P4HA2		PDGFC	platelet derived growth factor C(PDGFC)
P4HA2-AS1		PDGFD	platelet derived growth factor D(PDGFD)
P4HB		PDGFRB	platelet derived growth factor receptor beta(PDGFRB)
PABPC1		PDIA4	protein disulfide isomerase family A member 4(PDIA4)
PAG1		PDIA5	protein disulfide isomerase family A member 5(PDIA5)
PAK1		PDK1	pyruvate dehydrogenase kinase 1(PDK1)
PALD1		PDLIM1	PDZ and LIM domain 1(PDLIM1)
PAM		PDPR	pyruvate dehydrogenase phosphatase regulatory subunit(PDPR)
PANX1		PDXP	pyridoxal phosphatase(PDXP)
PARP10		PDZD11	PDZ domain containing 11(PDZD11)
PARP14		PDZK1IP1	PDZK1 interacting protein 1(PDZK1IP1)
PARP8		PEA15	proliferation and apoptosis adaptor protein 15(PEA15)
PARP9		PECAM1	platelet and endothelial cell adhesion molecule 1(PECAM1)
PARVG		PER2	period circadian regulator 2(PER2)
PCA3		PES1	pescadillo ribosomal biogenesis factor 1(PES1)
PCBP1		PFDN5	prefoldin subunit 5(PFDN5)
PCDH12		PFKFB4	6-phosphofructo-2-kinase/fructose-2,6-biphosphatase 4(PFKFB4)
PCDH17		PFKP	phosphofructokinase, platelet(PFKP)
PCDHB16		PFN1	profilin 1(PFN1)
PCDHB3		PFN1P2	profilin 1 pseudogene 2(PFN1P2)
PCDHGA10		PGAM1	phosphoglycerate mutase 1(PGAM1)
PCDHGA12		PGAM4	phosphoglycerate mutase family member 4(PGAM4)
PCDHGA6		PGF	placental growth factor(PGF)
PCDHGB1		PGK1	phosphoglycerate kinase 1(PGK1)
PCDHGB5		PGLS	6-phosphogluconolactonase(PGLS)
PCDHGB8P		PGM2	phosphoglucomutase 2(PGM2)
PCDHGC3		PGM2L1	phosphoglucomutase 2 like 1(PGM2L1)
PCED1B		PGRMC2	progesterone receptor membrane component 2(PGRMC2)
PCED1B-AS1		PHAX	phosphorylated adaptor for RNA export(PHAX)
PCNA-AS1		PHB2	prohibitin 2(PHB2)
PCOLCE2		PHKA2	phosphorylase kinase regulatory subunit alpha 2(PHKA2)
PCSK6		PHKA2-AS1	PHKA2 antisense RNA 1(PHKA2-AS1)
PDCD5		PHLDA1	pleckstrin homology like domain family A member 1(PHLDA1)
PDE4B		PHLDA3	pleckstrin homology like domain family A member 3(PHLDA3)
PDE7A		PHOSPHO2-KLHL23	PHOSPHO2-KLHL23 readthrough(PHOSPHO2-KLHL23)
PDE8A		PHYKPL	5-phosphohydroxy-L-lysine phospho-lyase(PHYKPL)
PDGFC		PIEZO1	piezo type mechanosensitive ion channel component 1 (Er blood group)(PIEZO1)
PDGFD		PIK3AP1	phosphoinositide-3-kinase adaptor protein 1(PIK3AP1)
PDGFRB		PIK3CD	phosphatidylinositol-4,5-bisphosphate 3-kinase catalytic subunit delta(PIK3CD)
PDIA4		PIK3CG	phosphatidylinositol-4,5-bisphosphate 3-kinase catalytic subunit gamma(PIK3CG)
PDIA5		PIK3R2	phosphoinositide-3-kinase regulatory subunit 2(PIK3R2)
PDK1		PIM1	Pim-1 proto-oncogene, serine/threonine kinase(PIM1)
PDLIM1		PIM2	Pim-2 proto-oncogene, serine/threonine kinase(PIM2)
PDPR		PIN1	peptidylprolyl cis/trans isomerase, NIMA-interacting 1(PIN1)
PDXP		PIP4K2A	phosphatidylinositol-5-phosphate 4-kinase type 2 alpha(PIP4K2A)
PDZD11		PITHD1	PITH domain containing 1(PITHD1)
PDZK1IP1		PITPNC1	phosphatidylinositol transfer protein cytoplasmic 1(PITPNC1)
PEA15		PKN1	protein kinase N1(PKN1)
PECAM1		PKP2	plakophilin 2(PKP2)
PER2		PLA2G4C	phospholipase A2 group IVC(PLA2G4C)
PES1		PLAAT3	phospholipase A and acyltransferase 3(PLAAT3)
PFDN5		PLAAT4	phospholipase A and acyltransferase 4(PLAAT4)
PFKFB4		PLAC8	placenta associated 8(PLAC8)
PFKP		PLAUR	plasminogen activator, urokinase receptor(PLAUR)
PFN1		PLBD2	phospholipase B domain containing 2(PLBD2)
PFN1P2		PLD1	phospholipase D1(PLD1)
PGAM1		PLD3	phospholipase D family member 3(PLD3)
PGAM4		PLEC	plectin(PLEC)
PGF		PLEK	pleckstrin(PLEK)
PGK1		PLEKHA2	pleckstrin homology domain containing A2(PLEKHA2)
PGLS		PLEKHG2	pleckstrin homology and RhoGEF domain containing G2(PLEKHG2)
PGM2		PLEKHM2	pleckstrin homology and RUN domain containing M2(PLEKHM2)
PGM2L1		PLEKHO1	pleckstrin homology domain containing O1(PLEKHO1)
PGRMC2		PLEKHO2	pleckstrin homology domain containing O2(PLEKHO2)
PHAX		PLIN2	perilipin 2(PLIN2)
PHB2		PLIN3	perilipin 3(PLIN3)
PHKA2		PLK2	polo like kinase 2(PLK2)
PHKA2-AS1		PLK3	polo like kinase 3(PLK3)
PHLDA1		PLOD1	procollagen-lysine,2-oxoglutarate 5-dioxygenase 1(PLOD1)
PHLDA3		PLOD2	procollagen-lysine,2-oxoglutarate 5-dioxygenase 2(PLOD2)
PHOSPHO2-KLHL23		PLOD3	procollagen-lysine,2-oxoglutarate 5-dioxygenase 3(PLOD3)
PHYKPL		PLP2	proteolipid protein 2(PLP2)
PIEZO1		PLPP1	phospholipid phosphatase 1(PLPP1)
PIK3AP1		PLPP3	phospholipid phosphatase 3(PLPP3)
PIK3CD		PLTP	phospholipid transfer protein(PLTP)
PIK3CG		PLVAP	plasmalemma vesicle associated protein(PLVAP)
PIK3R2		PLXDC1	plexin domain containing 1(PLXDC1)
PIM1		PLXDC2	plexin domain containing 2(PLXDC2)
PIM2		PLXNC1	plexin C1(PLXNC1)
PIN1		PLXND1	plexin D1(PLXND1)
PIP4K2A		PMEPA1	prostate transmembrane protein, androgen induced 1(PMEPA1)
PITHD1		PML	PML nuclear body scaffold(PML)
PITPNC1		PMM2	phosphomannomutase 2(PMM2)
PKN1		PNCK	pregnancy up-regulated nonubiquitous CaM kinase(PNCK)
PKP2		PNMA2	PNMA family member 2(PNMA2)
PLA2G4C		PNO1	partner of NOB1 homolog(PNO1)
PLAAT3		PNRC1	proline rich nuclear receptor coactivator 1(PNRC1)
PLAAT4		POGLUT2	protein O-glucosyltransferase 2(POGLUT2)
PLAC8		POGLUT3	protein O-glucosyltransferase 3(POGLUT3)
PLAUR		POLD4	DNA polymerase delta 4, accessory subunit(POLD4)
PLBD2		POLE3	DNA polymerase epsilon 3, accessory subunit(POLE3)
PLD1		POLG	DNA polymerase gamma, catalytic subunit(POLG)
PLD3		POLR1D	RNA polymerase I and III subunit D(POLR1D)
PLEC		POLR2D	RNA polymerase II subunit D(POLR2D)
PLEK		POLR2E	RNA polymerase II, I and III subunit E(POLR2E)
PLEKHA2		POMK	protein O-mannose kinase(POMK)
PLEKHG2		POMP	proteasome maturation protein(POMP)
PLEKHM2		POSTN	periostin(POSTN)
PLEKHO1		POU5F1	POU class 5 homeobox 1(POU5F1)
PLEKHO2		PPDPFL	pancreatic progenitor cell differentiation and proliferation factor like(PPDPFL)
PLIN2		PPIB	peptidylprolyl isomerase B(PPIB)
PLIN3		PPM1D	protein phosphatase, Mg2+/Mn2+ dependent 1D(PPM1D)
PLK2		PPM1F	protein phosphatase, Mg2+/Mn2+ dependent 1F(PPM1F)
PLK3		PPP1CA	protein phosphatase 1 catalytic subunit alpha(PPP1CA)
PLOD1		PPP1CC	protein phosphatase 1 catalytic subunit gamma(PPP1CC)
PLOD2		PPP1R14B	protein phosphatase 1 regulatory inhibitor subunit 14B(PPP1R14B)
PLOD3		PPP1R15A	protein phosphatase 1 regulatory subunit 15A(PPP1R15A)
PLP2		PPP1R18	protein phosphatase 1 regulatory subunit 18(PPP1R18)
PLPP1		PPP1R35	protein phosphatase 1 regulatory subunit 35(PPP1R35)
PLPP3		PPP1R37	protein phosphatase 1 regulatory subunit 37(PPP1R37)
PLTP		PPP1R3B	protein phosphatase 1 regulatory subunit 3B(PPP1R3B)
PLVAP		PPP1R3C	protein phosphatase 1 regulatory subunit 3C(PPP1R3C)
PLXDC1		PPP1R3G	protein phosphatase 1 regulatory subunit 3G(PPP1R3G)
PLXDC2		PPP1R9B	protein phosphatase 1 regulatory subunit 9B(PPP1R9B)
PLXNC1		PPP4C	protein phosphatase 4 catalytic subunit(PPP4C)
PLXND1		PPP4R1L	protein phosphatase 4 regulatory subunit 1 like (pseudogene)(PPP4R1L)
PMEPA1		PPT1	palmitoyl-protein thioesterase 1(PPT1)
PML		PRDM1	PR/SET domain 1(PRDM1)
PMM2		PRDX4	peroxiredoxin 4(PRDX4)
PNCK		PRELID1	PRELI domain containing 1(PRELID1)
PNMA2		PRELID2	PRELI domain containing 2(PRELID2)
PNO1		PREX1	phosphatidylinositol-3,4,5-trisphosphate dependent Rac exchange factor 1(PREX1)
PNRC1		PREX2	phosphatidylinositol-3,4,5-trisphosphate dependent Rac exchange factor 2(PREX2)
POGLUT2		PRF1	perforin 1(PRF1)
POGLUT3		PRKCH	protein kinase C eta(PRKCH)
POLD4		PRKCSH	PRKCSH beta subunit of glucosidase II(PRKCSH)
POLE3		PROCR	protein C receptor(PROCR)
POLG		PROS1	protein S(PROS1)
POLR1D		PRPF4	pre-mRNA splicing tri-snRNP complex factor PRPF4(PRPF4)
POLR2D		PRPS1	phosphoribosyl pyrophosphate synthetase 1(PRPS1)
POLR2E		PRRC1	proline rich coiled-coil 1(PRRC1)
POMK		PRSS23	serine protease 23(PRSS23)
POMP		PRUNE2	prune homolog 2 with BCH domain(PRUNE2)
POSTN		PRXL2C	peroxiredoxin like 2C(PRXL2C)
POU5F1		PSMA1	proteasome 20S subunit alpha 1(PSMA1)
PPDPFL		PSMA4	proteasome 20S subunit alpha 4(PSMA4)
PPIB		PSMA7	proteasome 20S subunit alpha 7(PSMA7)
PPM1D		PSMB10	proteasome 20S subunit beta 10(PSMB10)
PPM1F		PSMB2	proteasome 20S subunit beta 2(PSMB2)
PPP1CA		PSMB4	proteasome 20S subunit beta 4(PSMB4)
PPP1CC		PSMB7	proteasome 20S subunit beta 7(PSMB7)
PPP1R14B		PSMB8	proteasome 20S subunit beta 8(PSMB8)
PPP1R15A		PSMB8-AS1	PSMB8 antisense RNA 1 (head to head)(PSMB8-AS1)
PPP1R18		PSMB9	proteasome 20S subunit beta 9(PSMB9)
PPP1R35		PSMC3	proteasome 26S subunit, ATPase 3(PSMC3)
PPP1R37		PSMD10	proteasome 26S subunit, non-ATPase 10(PSMD10)
PPP1R3B		PSMD13	proteasome 26S subunit, non-ATPase 13(PSMD13)
PPP1R3C		PSMD3	proteasome 26S subunit, non-ATPase 3(PSMD3)
PPP1R3G		PSMD4	proteasome 26S subunit ubiquitin receptor, non-ATPase 4(PSMD4)
PPP1R9B		PSMD8	proteasome 26S subunit, non-ATPase 8(PSMD8)
PPP4C		PSME2	proteasome activator subunit 2(PSME2)
PPP4R1L		PSMG3	proteasome assembly chaperone 3(PSMG3)
PPT1		PSORS1C3	psoriasis susceptibility 1 candidate 3(PSORS1C3)
PRDM1		PTAFR	platelet activating factor receptor(PTAFR)
PRDX4		PTGIR	prostaglandin I2 receptor(PTGIR)
PRELID1		PTP4A3	protein tyrosine phosphatase 4A3(PTP4A3)
PRELID2		PTPA	protein phosphatase 2 phosphatase activator(PTPA)
PREX1		PTPN1	protein tyrosine phosphatase non-receptor type 1(PTPN1)
PREX2		PTPN12	protein tyrosine phosphatase non-receptor type 12(PTPN12)
PRF1		PTPN18	protein tyrosine phosphatase non-receptor type 18(PTPN18)
PRKCH		PTPN6	protein tyrosine phosphatase non-receptor type 6(PTPN6)
PRKCSH		PTPRC	protein tyrosine phosphatase receptor type C(PTPRC)
PROCR		PTPRCAP	protein tyrosine phosphatase receptor type C associated protein(PTPRCAP)
PROS1		PTPRE	protein tyrosine phosphatase receptor type E(PTPRE)
PRPF4		PTPRF	protein tyrosine phosphatase receptor type F(PTPRF)
PRPS1		PTPRK	protein tyrosine phosphatase receptor type K(PTPRK)
PRRC1		PTPRM	protein tyrosine phosphatase receptor type M(PTPRM)
PRSS23		PUS7	pseudouridine synthase 7(PUS7)
PRUNE2		PVT1	Pvt1 oncogene(PVT1)
PRXL2C		PXDC1	PX domain containing 1(PXDC1)
PSMA1		PXDN	peroxidasin(PXDN)
PSMA4		PYCARD	PYD and CARD domain containing(PYCARD)
PSMA7		PYCARD-AS1	PYCARD antisense RNA 1(PYCARD-AS1)
PSMB10		PYGL	glycogen phosphorylase L(PYGL)
PSMB2		QRFPR	pyroglutamylated RFamide peptide receptor(QRFPR)
PSMB4		R3HDM4	R3H domain containing 4(R3HDM4)
PSMB7		RAB13	RAB13, member RAS oncogene family(RAB13)
PSMB8		RAB20	RAB20, member RAS oncogene family(RAB20)
PSMB8-AS1		RAB24	RAB24, member RAS oncogene family(RAB24)
PSMB9		RAB31	RAB31, member RAS oncogene family(RAB31)
PSMC3		RAB32	RAB32, member RAS oncogene family(RAB32)
PSMD10		RAB33B	RAB33B, member RAS oncogene family(RAB33B)
PSMD13		RAB35	RAB35, member RAS oncogene family(RAB35)
PSMD3		RAB38	RAB38, member RAS oncogene family(RAB38)
PSMD4		RAB42	RAB42, member RAS oncogene family(RAB42)
PSMD8		RAB5IF	RAB5 interacting factor(RAB5IF)
PSME2		RAB8A	RAB8A, member RAS oncogene family(RAB8A)
PSMG3		RAB8B	RAB8B, member RAS oncogene family(RAB8B)
PSORS1C3		RABGGTB	Rab geranylgeranyltransferase subunit beta(RABGGTB)
PTAFR		RAC2	Rac family small GTPase 2(RAC2)
PTGIR		RACK1	receptor for activated C kinase 1(RACK1)
PTP4A3		RALB	RAS like proto-oncogene B(RALB)
PTPA		RALGDS	ral guanine nucleotide dissociation stimulator(RALGDS)
PTPN1		RAMP2	receptor activity modifying protein 2(RAMP2)
PTPN12		RAMP3	receptor activity modifying protein 3(RAMP3)
PTPN18		RAP2A	RAP2A, member of RAS oncogene family(RAP2A)
PTPN6		RAP2B	RAP2B, member of RAS oncogene family(RAP2B)
PTPRC		RAPGEF1	Rap guanine nucleotide exchange factor 1(RAPGEF1)
PTPRCAP		RAPGEF6	Rap guanine nucleotide exchange factor 6(RAPGEF6)
PTPRE		RARS1	arginyl-tRNA synthetase 1(RARS1)
PTPRF		RASA4	RAS p21 protein activator 4(RASA4)
PTPRK		RASA4B	RAS p21 protein activator 4B(RASA4B)
PTPRM		RASAL3	RAS protein activator like 3(RASAL3)
PUS7		RASGRP3	RAS guanyl releasing protein 3(RASGRP3)
PVT1		RASSF1	Ras association domain family member 1(RASSF1)
PXDC1		RASSF2	Ras association domain family member 2(RASSF2)
PXDN		RASSF4	Ras association domain family member 4(RASSF4)
PYCARD		RASSF5	Ras association domain family member 5(RASSF5)
PYCARD-AS1		RASSF6	Ras association domain family member 6(RASSF6)
PYGL		RBCK1	RANBP2-type and C3HC4-type zinc finger containing 1(RBCK1)
QRFPR		RBM22	RNA binding motif protein 22(RBM22)
R3HDM4		RBM3	RNA binding motif protein 3(RBM3)
RAB13		RBM34	RNA binding motif protein 34(RBM34)
RAB20		RBM7	RNA binding motif protein 7(RBM7)
RAB24		RBP5	retinol binding protein 5(RBP5)
RAB31		RCC2	regulator of chromosome condensation 2(RCC2)
RAB32		RCN1	reticulocalbin 1(RCN1)
RAB33B		RCSD1	RCSD domain containing 1(RCSD1)
RAB35		RDH5	retinol dehydrogenase 5(RDH5)
RAB38		RDM1P5	RDM1 pseudogene 5(RDM1P5)
RAB42		RECQL	RecQ like helicase(RECQL)
RAB5IF		RELB	RELB proto-oncogene, NF-kB subunit(RELB)
RAB8A		RELL1	RELT like 1(RELL1)
RAB8B		RESF1	retroelement silencing factor 1(RESF1)
RABGGTB		RETREG1	reticulophagy regulator 1(RETREG1)
RAC2		REX1BD	required for excision 1-B domain containing(REX1BD)
RACK1		RFC2	replication factor C subunit 2(RFC2)
RALB		RFK	riboflavin kinase(RFK)
RALGDS		RFLNB	refilin B(RFLNB)
RAMP2		RFTN1	raftlin, lipid raft linker 1(RFTN1)
RAMP3		RFX5	regulatory factor X5(RFX5)
RAP2A		RFXANK	regulatory factor X associated ankyrin containing protein(RFXANK)
RAP2B		RGCC	regulator of cell cycle(RGCC)
RAPGEF1		RGL1	ral guanine nucleotide dissociation stimulator like 1(RGL1)
RAPGEF6		RGS1	regulator of G protein signaling 1(RGS1)
RARS1		RGS10	regulator of G protein signaling 10(RGS10)
RASA4		RGS5	regulator of G protein signaling 5(RGS5)
RASA4B		RHBDF2	rhomboid 5 homolog 2(RHBDF2)
RASAL3		RHOB	ras homolog family member B(RHOB)
RASGRP3		RHOBTB1	Rho related BTB domain containing 1(RHOBTB1)
RASSF1		RHOC	ras homolog family member C(RHOC)
RASSF2		RHOG	ras homolog family member G(RHOG)
RASSF4		RHOU	ras homolog family member U(RHOU)
RASSF5		RIC8A	RIC8 guanine nucleotide exchange factor A(RIC8A)
RASSF6		RIDA	reactive intermediate imine deaminase A homolog(RIDA)
RBCK1		RIGI	RNA sensor RIG-I(RIGI)
RBM22		RILPL2	Rab interacting lysosomal protein like 2(RILPL2)
RBM3		RINL	Ras and Rab interactor like(RINL)
RBM34		RIPOR2	RHO family interacting cell polarization regulator 2(RIPOR2)
RBM7		RIT1	Ras like without CAAX 1(RIT1)
RBP5		RITA1	RBPJ interacting and tubulin associated 1(RITA1)
RCC2		RNASE4	ribonuclease A family member 4(RNASE4)
RCN1		RNASE6	ribonuclease A family member k6(RNASE6)
RCSD1		RNASEH2C	ribonuclease H2 subunit C(RNASEH2C)
RDH5		RNASEL	ribonuclease L(RNASEL)
RDM1P5		RNASET2	ribonuclease T2(RNASET2)
RECQL		RNF113A	ring finger protein 113A(RNF113A)
RELB		RNF122	ring finger protein 122(RNF122)
RELL1		RNF125	ring finger protein 125(RNF125)
RESF1		RNF128	ring finger protein 128(RNF128)
RETREG1		RNF13	ring finger protein 13(RNF13)
REX1BD		RNF130	ring finger protein 130(RNF130)
RFC2		RNF135	ring finger protein 135(RNF135)
RFK		RNF145	ring finger protein 145(RNF145)
RFLNB		RNF149	ring finger protein 149(RNF149)
RFTN1		RNF181	ring finger protein 181(RNF181)
RFX5		RNF186	ring finger protein 186(RNF186)
RFXANK		RNF187	ring finger protein 187(RNF187)
RGCC		RNF19A	ring finger protein 19A, RBR E3 ubiquitin protein ligase(RNF19A)
RGL1		RNF19B	ring finger protein 19B(RNF19B)
RGS1		RNF213	ring finger protein 213(RNF213)
RGS10		RNF7	ring finger protein 7(RNF7)
RGS5		RNPEP	arginyl aminopeptidase(RNPEP)
RHBDF2		RNU1-1	RNA, U1 small nuclear 1(RNU1-1)
RHOB		RNU1-2	RNA, U1 small nuclear 2(RNU1-2)
RHOBTB1		RNU1-3	RNA, U1 small nuclear 3(RNU1-3)
RHOC		RNU1-4	RNA, U1 small nuclear 4(RNU1-4)
RHOG		RNVU1-18	RNA, variant U1 small nuclear 18(RNVU1-18)
RHOU		RNVU1-7	RNA, variant U1 small nuclear 7(RNVU1-7)
RIC8A		ROBO1	roundabout guidance receptor 1(ROBO1)
RIDA		ROMO1	reactive oxygen species modulator 1(ROMO1)
RIGI		RP2	RP2 activator of ARL3 GTPase(RP2)
RILPL2		RPF2	ribosome production factor 2 homolog(RPF2)
RINL		RPL10	ribosomal protein L10(RPL10)
RIPOR2		RPL10A	ribosomal protein L10a(RPL10A)
RIT1		RPL11	ribosomal protein L11(RPL11)
RITA1		RPL12	ribosomal protein L12(RPL12)
RNASE4		RPL13	ribosomal protein L13(RPL13)
RNASE6		RPL13A	ribosomal protein L13a(RPL13A)
RNASEH2C		RPL17	ribosomal protein L17(RPL17)
RNASEL		RPL18	ribosomal protein L18(RPL18)
RNASET2		RPL18A	ribosomal protein L18a(RPL18A)
RNF113A		RPL19	ribosomal protein L19(RPL19)
RNF122		RPL21P28	ribosomal protein L21 pseudogene 28(RPL21P28)
RNF125		RPL21P44	ribosomal protein L21 pseudogene 44(RPL21P44)
RNF128		RPL22L1	ribosomal protein L22 like 1(RPL22L1)
RNF13		RPL23	ribosomal protein L23(RPL23)
RNF130		RPL23A	ribosomal protein L23a(RPL23A)
RNF135		RPL23AP82	ribosomal protein L23a pseudogene 82(RPL23AP82)
RNF145		RPL26L1	ribosomal protein L26 like 1(RPL26L1)
RNF149		RPL27A	ribosomal protein L27a(RPL27A)
RNF181		RPL28	ribosomal protein L28(RPL28)
RNF186		RPL29	ribosomal protein L29(RPL29)
RNF187		RPL30	ribosomal protein L30(RPL30)
RNF19A		RPL32	ribosomal protein L32(RPL32)
RNF19B		RPL34	ribosomal protein L34(RPL34)
RNF213		RPL35	ribosomal protein L35(RPL35)
RNF7		RPL35A	ribosomal protein L35a(RPL35A)
RNPEP		RPL36	ribosomal protein L36(RPL36)
RNU1-1		RPL36A	ribosomal protein L36a(RPL36A)
RNU1-2		RPL37	ribosomal protein L37(RPL37)
RNU1-3		RPL37A	ribosomal protein L37a(RPL37A)
RNU1-4		RPL38	ribosomal protein L38(RPL38)
RNVU1-18		RPL39	ribosomal protein L39(RPL39)
RNVU1-7		RPL41	ribosomal protein L41(RPL41)
ROBO1		RPL6	ribosomal protein L6(RPL6)
ROMO1		RPL7	ribosomal protein L7(RPL7)
RP2		RPL7A	ribosomal protein L7a(RPL7A)
RPF2		RPL8	ribosomal protein L8(RPL8)
RPL10		RPL9	ribosomal protein L9(RPL9)
RPL10A		RPLP0	ribosomal protein lateral stalk subunit P0(RPLP0)
RPL11		RPLP2	ribosomal protein lateral stalk subunit P2(RPLP2)
RPL12		RPN2	ribophorin II(RPN2)
RPL13		RPS10	ribosomal protein S10(RPS10)
RPL13A		RPS10-NUDT3	RPS10-NUDT3 readthrough(RPS10-NUDT3)
RPL17		RPS11	ribosomal protein S11(RPS11)
RPL18		RPS13	ribosomal protein S13(RPS13)
RPL18A		RPS14	ribosomal protein S14(RPS14)
RPL19		RPS15	ribosomal protein S15(RPS15)
RPL21P28		RPS15A	ribosomal protein S15a(RPS15A)
RPL21P44		RPS16	ribosomal protein S16(RPS16)
RPL22L1		RPS17	ribosomal protein S17(RPS17)
RPL23		RPS18	ribosomal protein S18(RPS18)
RPL23A		RPS19	ribosomal protein S19(RPS19)
RPL23AP82		RPS19BP1	ribosomal protein S19 binding protein 1(RPS19BP1)
RPL26L1		RPS2	ribosomal protein S2(RPS2)
RPL27A		RPS21	ribosomal protein S21(RPS21)
RPL28		RPS23	ribosomal protein S23(RPS23)
RPL29		RPS24	ribosomal protein S24(RPS24)
RPL30		RPS25	ribosomal protein S25(RPS25)
RPL32		RPS26	ribosomal protein S26(RPS26)
RPL34		RPS28	ribosomal protein S28(RPS28)
RPL35		RPS3	ribosomal protein S3(RPS3)
RPL35A		RPS4X	ribosomal protein S4 X-linked(RPS4X)
RPL36		RPS5	ribosomal protein S5(RPS5)
RPL36A		RPS7	ribosomal protein S7(RPS7)
RPL37		RPS8	ribosomal protein S8(RPS8)
RPL37A		RPS9	ribosomal protein S9(RPS9)
RPL38		RPUSD4	RNA pseudouridine synthase D4(RPUSD4)
RPL39		RRAGA	Ras related GTP binding A(RRAGA)
RPL41		RRAGC	Ras related GTP binding C(RRAGC)
RPL6		RRM1	ribonucleotide reductase catalytic subunit M1(RRM1)
RPL7		RRN3P2	RRN3 pseudogene 2(RRN3P2)
RPL7A		RRS1	ribosome biogenesis regulator 1 homolog(RRS1)
RPL8		RSL1D1	ribosomal L1 domain containing 1(RSL1D1)
RPL9		RSL24D1	ribosomal L24 domain containing 1(RSL24D1)
RPLP0		RSU1	Ras suppressor protein 1(RSU1)
RPLP2		RTP4	receptor transporter protein 4(RTP4)
RPN2		RUNX1	RUNX family transcription factor 1(RUNX1)
RPS10		RUVBL2	RuvB like AAA ATPase 2(RUVBL2)
RPS10-NUDT3		S100A16	S100 calcium binding protein A16(S100A16)
RPS11		S1PR1	sphingosine-1-phosphate receptor 1(S1PR1)
RPS13		S1PR4	sphingosine-1-phosphate receptor 4(S1PR4)
RPS14		SACS	sacsin molecular chaperone(SACS)
RPS15		SAMD9L	sterile alpha motif domain containing 9 like(SAMD9L)
RPS15A		SAMHD1	SAM and HD domain containing deoxynucleoside triphosphate triphosphohydrolase 1(SAMHD1)
RPS16		SAP30	Sin3A associated protein 30(SAP30)
RPS17		SAP30-DT	SAP30 divergent transcript(SAP30-DT)
RPS18		SARAF	store-operated calcium entry associated regulatory factor(SARAF)
RPS19		SASH3	SAM and SH3 domain containing 3(SASH3)
RPS19BP1		SBNO2	strawberry notch homolog 2(SBNO2)
RPS2		SCAMP1-AS1	SCAMP1 antisense RNA 1(SCAMP1-AS1)
RPS21		SCAND1	SCAN domain containing 1(SCAND1)
RPS23		SCAND2P	SCAN domain containing 2 pseudogene(SCAND2P)
RPS24		SCARB1	scavenger receptor class B member 1(SCARB1)
RPS25		SCARF1	scavenger receptor class F member 1(SCARF1)
RPS26		SCD	stearoyl-CoA desaturase(SCD)
RPS28		SCN9A	sodium voltage-gated channel alpha subunit 9(SCN9A)
RPS3		SCO2	synthesis of cytochrome C oxidase 2(SCO2)
RPS4X		SCRG1	stimulator of chondrogenesis 1(SCRG1)
RPS5		SDC3	syndecan 3(SDC3)
RPS7		SDF2L1	stromal cell derived factor 2 like 1(SDF2L1)
RPS8		SDF4	stromal cell derived factor 4(SDF4)
RPS9		SDHAP3	SDHA pseudogene 3(SDHAP3)
RPUSD4		SDS	serine dehydratase(SDS)
RRAGA		SEC11C	SEC11 homolog C, signal peptidase complex subunit(SEC11C)
RRAGC		SEC14L1	SEC14 like lipid binding 1(SEC14L1)
RRM1		SEC23A	SEC23 homolog A, COPII coat complex component(SEC23A)
RRN3P2		SEC23B	SEC23 homolog B, COPII coat complex component(SEC23B)
RRS1		SEC24A	SEC24 homolog A, COPII coat complex component(SEC24A)
RSL1D1		SEC24D	SEC24 homolog D, COPII coat complex component(SEC24D)
RSL24D1		SEC61A1	SEC61 translocon subunit alpha 1(SEC61A1)
RSU1		SEC61G	SEC61 translocon subunit gamma(SEC61G)
RTP4		SEL1L	SEL1L adaptor subunit of SYVN1 ubiquitin ligase(SEL1L)
RUNX1		SEL1L3	SEL1L family member 3(SEL1L3)
RUVBL2		SELENOH	selenoprotein H(SELENOH)
S100A16		SELENOP	selenoprotein P(SELENOP)
S1PR1		SELENOS	selenoprotein S(SELENOS)
S1PR4		SELPLG	selectin P ligand(SELPLG)
SACS		SEMA3F	semaphorin 3F(SEMA3F)
SAMD9L		SEMA4B	semaphorin 4B(SEMA4B)
SAMHD1		SEMA5B	semaphorin 5B(SEMA5B)
SAP30		SEMA6A	semaphorin 6A(SEMA6A)
[truncated: 521 more rows]

## Sheet: LCEXO ToppGene
Category	ID	Name	Source	p-value	q-value Bonferroni	q-value FDR B&H	q-value FDR B&Y	Hit Count in Query List	Hit Count in Genome	Hit in Query List
Computational	MODULE_5	Lung genes.	C4:CM: Cancer Modules	1.124e-40	1.113e-37	5.563e-38	4.159e-37	188	434	MAOB,ACP2,ACP5,PLIN2,ADM,HEG1,AIF1,CMAHP,MNDA,ALOX5,RGS5,ANXA1,ANXA2,ANXA4,BIRC2,MYO1B,CST7,APOC1,APOE,APRT,RHOB,RHOG,ARHGAP4,ARHGDIB,TNFSF10,TNFRSF14,CCND1,BLVRB,NFIL3,C1QB,C1S,C2,NKG7,NNMT,NOTCH3,P4HA2,SOCS3,CASP4,CAV1,CAV2,SLC7A7,SERPINH1,LDB2,CD14,SLC16A3,CD34,CD44,CD53,ADGRE5,CD151,CDH5,CDH11,CDKN1A,CD52,IL32,UBE2L6,PDGFRB,ENPP2,CTSC,PECAM1,CD163,SERPINA1,PIM1,CCR1,PLAUR,PLEC,COL1A2,COL3A1,C…
Computational	MODULE_44	Thymus genes.	C4:CM: Cancer Modules	1.752e-30	1.734e-27	4.335e-28	3.241e-27	142	325	ACP2,ACP5,MBNL1,PLIN2,MME,BIRC2,APOC1,APOE,RHOG,ARHGAP4,ARHGDIB,ATP2A3,TNFRSF14,BCL2,C1QB,C1S,C2,NUCB2,CASP4,CAV1,CD2,CD3D,CD8A,CD14,CD34,CD44,CD48,CD53,CD69,CD79A,CD52,IL32,UBE2L6,CTSC,PECAM1,CD163,TNFAIP8,PLEC,ITM2A,ARHGEF6,IL27RA,COL1A2,COL4A1,COL6A2,COL6A3,DDIT4,GMFG,CPE,ISG15,LGMN,RASSF2,DAB2,PSMB9,PTPN6,PTPN12,PTPRC,PTPRCAP,RAC2,DOCK2,PLAAT4,TSC22D3,TYMP,RGS1,RGS10,RNASE6,EGFR,EMP3,ETS1,EVI…
Computational	MODULE_1	Ovary genes.	C4:CM: Cancer Modules	1.241e-11	1.228e-08	3.149e-10	2.354e-09	117	368	MAN2B1,MAOB,MBNL1,HEG1,RGS5,ANXA1,BIRC2,APOE,RHOB,MYC,CCND1,TNFRSF10B,NFIL3,C1QB,C1S,NOTCH3,CAV1,CAV2,SERPINH1,CCND2,CD14,P4HA1,CD34,SERPINE1,CD44,CD151,CDH11,CDKN1A,PDGFRB,ENPP2,PECAM1,PIM1,PLEC,ITM2A,COL1A1,COL1A2,COL3A1,COL4A1,COL5A2,COL6A2,COL6A3,COL15A1,WWTR1,CPE,TIPARP,LGMN,RASSF2,DAB2,PTPN12,PTPRK,CHPF,RAB13,CLEC2B,EDNRA,OPTN,RNASE4,NAMPT,LHFPL2,EMP3,EPS8,LPCAT1,FSTL3,F13A1,CITED2,IRF9,CHS…
Computational	MODULE_19	Adrenal gland - metabolic genes.	C4:CM: Cancer Modules	0.02311	22.88	0.1485	1.11	78	313	MAOB,MBNL1,MEF2C,PLIN2,MCFD2,RGS5,BIRC2,APOC1,APOE,APRT,RHOB,ABCC3,CCND1,TNFRSF10B,C1QB,C1S,NME3,NPTX2,SERPINH1,CCND2,CD14,CD34,CDH2,PDGFRB,ENPP2,CD163,NHERF1,PLK3,COL1A2,COL4A1,COL6A2,DDIT4,COL15A1,WWTR1,CPE,VCAN,CYB5A,DAB2,PTPN12,RAB13,SCO2,EGFR,EMP3,EPAS1,RIDA,FSTL3,CITED2,IRF9,FCGRT,SELENOP,SGK1,ST6GALNAC4,IQGAP2,TBC1D2B,EPB41L3,STAB1,GJA1,GLRX,MAPRE2,RAB31,GPX3,GRB10,GSTA2,TGFBR2,TGM2,FSTL1,…
GO: Biological Process	GO:0051707	response to other organism		6.858e-42	7.152e-38	1.788e-38	1.757e-37	411	1951	PIK3AP1,ABCA1,MAOB,ACP5,CARD16,TRAC,DTX3L,STING1,MEF2C,MAP3K5,ADM,H2AC4,H2BC13,SLAMF6,H2BC7,H2BC9,H2BC10,H2BC4,OTULIN,MGST1,CIITA,MIF,AHR,AIF1,MNDA,IGKV3-20,WDFY1,ANG,ANXA1,PPM1D,CGAS,BIRC2,RNF213,APOB,APOE,APOL1,FCN3,KMO,ARF1,RHOG,MT1E,MT1F,MT2A,ARRB2,PYCARD,RNASET2,MYO1F,CLEC2D,SLAMF7,MYD88,SNX3,AXL,ADAM9,RNF19B,TNFRSF14,FADD,BAX,TRIM65,NCK1,BCL2,BCL3,CFB,NEDD4,PRDM1,CD84,MLKL,BNIP3,BNIP3L,GBP5…
GO: Biological Process	GO:0043207	response to external biotic stimulus		1.175e-41	1.226e-37	2.451e-38	2.41e-37	411	1955	PIK3AP1,ABCA1,MAOB,ACP5,CARD16,TRAC,DTX3L,STING1,MEF2C,MAP3K5,ADM,H2AC4,H2BC13,SLAMF6,H2BC7,H2BC9,H2BC10,H2BC4,OTULIN,MGST1,CIITA,MIF,AHR,AIF1,MNDA,IGKV3-20,WDFY1,ANG,ANXA1,PPM1D,CGAS,BIRC2,RNF213,APOB,APOE,APOL1,FCN3,KMO,ARF1,RHOG,MT1E,MT1F,MT2A,ARRB2,PYCARD,RNASET2,MYO1F,CLEC2D,SLAMF7,MYD88,SNX3,AXL,ADAM9,RNF19B,TNFRSF14,FADD,BAX,TRIM65,NCK1,BCL2,BCL3,CFB,NEDD4,PRDM1,CD84,MLKL,BNIP3,BNIP3L,GBP5…
GO: Biological Process	GO:0009607	response to biotic stimulus		1.586e-41	1.654e-37	2.757e-38	2.71e-37	417	1998	PIK3AP1,ABCA1,MAOB,ACP5,CARD16,TRAC,DTX3L,STING1,MEF2C,MAP3K5,ADM,H2AC4,H2BC13,SLAMF6,H2BC7,H2BC9,H2BC10,H2BC4,OTULIN,MGST1,CIITA,MIF,AHR,AIF1,MNDA,IGKV3-20,WDFY1,ANG,ANXA1,PPM1D,APAF1,CGAS,BIRC2,RNF213,APOB,APOE,APOL1,FCN3,KMO,ARF1,RHOG,MT1E,MT1F,MT2A,ARRB2,PYCARD,RNASET2,MYO1F,CLEC2D,SLAMF7,MYD88,SNX3,AXL,ADAM9,RNF19B,TNFRSF14,FADD,BAX,TRIM65,NCK1,BCL2,BCL3,TNFRSF10B,CFB,BID,NEDD4,PRDM1,CD84,ML…
GO: Biological Process	GO:0098542	defense response to other organism		7.849e-39	8.185e-35	1.023e-35	1.006e-34	327	1445	PIK3AP1,ACP5,DTX3L,STING1,MAP3K5,ADM,H2AC4,H2BC13,SLAMF6,H2BC7,H2BC9,H2BC10,H2BC4,OTULIN,CIITA,MIF,AIF1,MNDA,IGKV3-20,WDFY1,ANG,ANXA1,CGAS,BIRC2,RNF213,APOE,APOL1,FCN3,ARRB2,PYCARD,RNASET2,MYO1F,CLEC2D,SLAMF7,MYD88,AXL,RNF19B,TNFRSF14,FADD,TRIM65,NCK1,BCL2,BCL3,CFB,NEDD4,PRDM1,CD84,MLKL,BNIP3,BNIP3L,GBP5,BST2,SQSTM1,NFKB1,BTK,NFKB2,C1QBP,C1QA,C1QB,C1QC,C1R,C1S,C2,C3,C4A,C4B,NKG7,C5AR1,NMB,H2BC11,…
GO: Biological Process	GO:0001816	cytokine production		2.063e-16	2.152e-12	2.69e-14	2.644e-13	218	1110	ABL2,ACP5,CARD16,STING1,DYSF,ADCY7,MET,HEG1,SLAMF6,GRK2,AGT,MIF,AIF1,MNDA,ALOX5,ANXA1,ANXA4,RGCC,CGAS,CD200R1,MT1E,MT1F,MT2A,ARRB2,PYCARD,CLEC2D,MYD88,TRADD,TNFSF9,AXL,RNF19B,TNFRSF14,FADD,TRIM65,BCL3,IL18R1,CD84,GBP5,NFATC2,BST2,NFKB1,BTK,C1QBP,C3,C3AR1,C5AR1,NMB,NOTCH1,NRAS,CASP1,CASP4,CASP8,OAS2,OAS3,RUNX1,CD2,NMI,CD4,CD14,P2RX7,CD80,CD34,CD36,CD40,ERRFI1,SERPINE1,TREM2,CD74,PDE4B,CEBPB,MAPKAP…
GO: Biological Process	GO:0009615	response to virus		1.529e-11	1.594e-07	1.085e-09	1.066e-08	116	522	DTX3L,STING1,MNDA,CGAS,APOB,FCN3,ARF1,PYCARD,MYD88,FADD,BAX,TRIM65,NCK1,BCL2,BCL3,MLKL,BNIP3,BNIP3L,GBP5,BST2,NFKB1,C1QBP,NMB,MAP3K14,CASP1,OAS2,OAS3,CAV1,NMI,CD8A,CD40,CFL1,TICAM2,AP1S1,DDX60L,PML,DDIT4,SAMHD1,ISG15,PRF1,SLFN11,HTRA1,TOMM70,PTPRC,RNF125,PARP9,ATG16L1,EGLN3,EEF1G,RNASE6,RNASEL,EIF5A,ENO1,IFI27L2,NT5C3A,MARCHF2,RPS15A,TLR7,TRIM22,TLR8,IRF9,NOD1,IFITM3,SPON2,NLRC5,CCL3,CCL4,CCL5,CC…
GO: Biological Process	GO:0051607	defense response to virus		1.172e-10	1.222e-06	7.274e-09	7.15e-08	93	392	DTX3L,STING1,MNDA,CGAS,FCN3,PYCARD,MYD88,FADD,TRIM65,NCK1,BCL2,MLKL,BNIP3,BNIP3L,GBP5,BST2,C1QBP,NMB,MAP3K14,CASP1,OAS2,OAS3,CAV1,CD8A,CD40,TICAM2,DDX60L,PML,DDIT4,SAMHD1,ISG15,PRF1,SLFN11,HTRA1,TOMM70,PTPRC,RNF125,PARP9,ATG16L1,EGLN3,RNASE6,RNASEL,IFI27L2,NT5C3A,MARCHF2,TLR7,TRIM22,TLR8,IRF9,NOD1,IFITM3,SPON2,CCL5,DDX41,SEC14L1,DDX60,RNF135,NLRP1,IFITM2,CARD8,IFI6,SPN,TAGAP,GBP1,GBP2,GBP3,TRIM21…
GO: Biological Process	GO:0140546	defense response to symbiont		1.376e-10	1.435e-06	8.393e-09	8.25e-08	93	393	DTX3L,STING1,MNDA,CGAS,FCN3,PYCARD,MYD88,FADD,TRIM65,NCK1,BCL2,MLKL,BNIP3,BNIP3L,GBP5,BST2,C1QBP,NMB,MAP3K14,CASP1,OAS2,OAS3,CAV1,CD8A,CD40,TICAM2,DDX60L,PML,DDIT4,SAMHD1,ISG15,PRF1,SLFN11,HTRA1,TOMM70,PTPRC,RNF125,PARP9,ATG16L1,EGLN3,RNASE6,RNASEL,IFI27L2,NT5C3A,MARCHF2,TLR7,TRIM22,TLR8,IRF9,NOD1,IFITM3,SPON2,CCL5,DDX41,SEC14L1,DDX60,RNF135,NLRP1,IFITM2,CARD8,IFI6,SPN,TAGAP,GBP1,GBP2,GBP3,TRIM21…
GO: Biological Process	GO:0032606	type I interferon production		0.0004875	5.084	0.01048	0.103	36	140	STING1,CGAS,PYCARD,MYD88,TRADD,TRIM65,NMB,OAS2,OAS3,NMI,CD14,TICAM2,ISG15,XAF1,SIRPA,TOMM70,RNF125,RELB,TLR7,TLR8,IRF9,RNF135,GAPDH,TRIM21,TMED7-TICAM2,IFIH1,HAVCR2,TLR2,TLR3,TLR4,RIGI,TYROBP,ILRUN,IRF8,IRAK1,IRF1
Human Phenotype	HP:0012649	Increased inflammatory response		8.779e-12	6.417e-08	2.07e-09	1.961e-08	266	1351	MAN2B1,CLTRN,ACP5,TRAC,STING1,MET,OTULIN,AP1B1,CIITA,MIF,MME,MPV17,DIP2B,ANGPT2,APOE,APOL1,APRT,FAS,FCN3,MSN,ARHGDIA,ARSB,RFXANK,DNAH11,MYD88,ATP6V1B2,ATP6V0A1,NBN,PGM2L1,BCL2,CFB,BRCA2,BTD,NFKB1,BTK,NFKB2,JAZF1,C1QA,C1QB,C1QC,C1R,C1S,C3,C4A,C4B,NPM1,P4HA2,MAP3K14,CARS1,CASP8,CASP10,CAV1,RUNX1,SLC7A7,CBL,CBLB,SERPINH1,CLDN1,CD3D,CD3G,CD4,DPP9,MS4A1,CD79A,CD151,CDKN1B,CTSC,SOX18,CARD10,LONP1,SERPI…
Human Phenotype	HP:0010978	Abnormality of immune system physiology		1.959e-10	1.432e-06	3.769e-08	3.571e-07	327	1802	MAN2B1,MANBA,CLTRN,KDM5C,ACP5,TRAC,STING1,ACVRL1,MET,MGAT2,OTULIN,AP1B1,CIITA,MIF,ALB,MME,ALOX5,MPV17,DIP2B,LAMTOR2,ANGPT2,PPM1D,APOE,APOL1,APRT,FAS,FCN3,YARS1,MSN,ARHGDIA,ARSB,ARSL,RFXANK,DNAH11,MYC,MYD88,ATP6V1B2,ATP6V0A1,MYO5A,FADD,NBN,PGM2L1,CCND1,BCL2,CFB,BRCA2,BTD,NFKB1,BTK,NFKB2,JAZF1,C1QA,C1QB,C1QC,C1R,C1S,C2,C3,C4A,C4B,NPM1,P4HA2,NRAS,MAP3K14,CARS1,CASP8,CASP10,CAV1,RUNX1,SLC7A7,CBL,CBLB…
Human Phenotype	HP:0032101	Unusual infection		6.113e-09	4.469e-05	8.937e-07	8.467e-06	215	1081	MAN2B1,MANBA,CLTRN,KDM5C,ACP5,TRAC,STING1,ACVRL1,MGAT2,OTULIN,CIITA,MIF,ALB,DIP2B,LAMTOR2,PPM1D,APRT,FAS,FCN3,MSN,ARSB,ARSL,RFXANK,DNAH11,MYD88,MYO5A,FADD,NBN,BCL2,CFB,BRCA2,BTD,NFKB1,BTK,NFKB2,C1QA,C1QB,C1QC,C1R,C3,C4A,C4B,NPM1,P4HA2,NRAS,MAP3K14,CARS1,CASP8,SLC7A7,CBLB,SERPINH1,CD3D,CD3G,CD4,CD8A,DPP9,MS4A1,CD40,CD70,CD79A,CTSC,CARD10,PHKA2,LONP1,SERPINA1,SASH3,PIK3CD,PIK3CG,SNX10,TSEN34,CCR1,P…
Human Phenotype	HP:0002719	Recurrent infections		2.721e-07	0.001989	3.552e-05	0.0003365	200	1023	MAN2B1,MANBA,KDM5C,ACP5,TRAC,STING1,MGAT2,OTULIN,CIITA,MIF,ALB,DIP2B,LAMTOR2,PPM1D,APRT,FCN3,MSN,ARSB,ARSL,RFXANK,DNAH11,MYD88,MYO5A,FADD,NBN,CFB,BRCA2,BTD,NFKB1,BTK,NFKB2,C1QA,C1QB,C1R,C3,C4B,NPM1,P4HA2,NRAS,MAP3K14,CARS1,CASP8,SLC7A7,CBLB,SERPINH1,CD3D,CD3G,CD4,CD8A,DPP9,MS4A1,CD40,CD70,CD79A,CTSC,CARD10,PHKA2,LONP1,SERPINA1,SASH3,PIK3CD,PIK3CG,SNX10,TSEN34,PLEC,PLOD1,SEC61A1,EIF2AK3,COL5A2,COL…
Human Phenotype	HP:0004429	Recurrent viral infections		8.253e-07	0.006033	0.0001023	0.0009688	40	111	CIITA,FCN3,RFXANK,BTD,BTK,NFKB2,MAP3K14,CASP8,CD3D,CD4,CD8A,DPP9,CD79A,SASH3,PIK3CD,SEC61A1,ISG15,DEF6,RFX5,ARPC5,IRF9,FCGR3A,POMP,FLI1,CIB1,SPI1,STK4,IFIH1,MALT1,TLR3,LRRC8A,NCKAP1L,IGKC,IL2RG,IL7,IL7R,JAK3,CXCR4,UNC93B1,DOCK8
Human Phenotype	HP:0011830	Abnormal oral mucosa morphology		9.432e-06	0.06895	0.001045	0.009897	91	386	MAN2B1,CLTRN,ACVRL1,MGAT2,MMP14,MCFD2,FAS,MYD88,ATP6V1B2,NAGA,NEU1,JAZF1,C1QB,C1R,C1S,C4A,C4B,NOTCH3,NPM1,CASP10,FCGR2C,CDKN1A,CDKN1B,PDGFRB,CTSC,SASH3,CCR1,PLEC,SERPINF2,SEC61A1,PML,COL3A1,PRF1,CYBA,CYBB,CYBC1,ZEB2,RNF125,TINF2,RHBDF2,RFC2,ELF4,TBL2,ETS1,TNIP1,TLR7,F8,TLR8,F13A1,IRF9,FCGR2B,FGA,FGB,NOP10,FGG,HPS3,FYB1,SLC37A4,SPP1,TBC1D2B,GBA1,ADA2,STK4,MALT1,GJB2,FBXO28,NR3C1,ORAI1,GUSB,TLR4,TN…
Pathway	MM14662	REACTOME_IMMUNE_SYSTEM	Reactome Pathways	9.798e-40	4.744e-36	1.581e-36	1.433e-35	416	1707	PIK3AP1,BTBD6,ABL2,MAN2B1,MANBA,ACLY,DTX3L,STING1,IGLL5,SLAMF6,H3C4,MGST1,AP1B1,HECW2,MIF,IGKV2D-28,MME,ALDH3B1,ALDOA,ALDOC,IGKV1D-12,MNDA,ALOX5,IGKV2-28,LAMTOR2,ANPEP,ANXA2,ANXA2P2,APAF1,BIRC2,RNF213,APOB,APRT,DEGS1,ARF1,CD200R1,RHOG,ARSB,TRIB3,PYCARD,RNASET2,DYNLL1,ATOX1,SLAMF7,MYD88,ATP6V1B2,ATP6V0A1,MYO5A,TNFSF9,MYO9B,RNF19B,TNFRSF14,FADD,SNAP23,NCK1,BCL2,FBXO17,CFB,NEDD4,NEU1,RAB24,NFATC2,BS…
Pathway	M1060	REACTOME_CYTOKINE_SIGNALING_IN_IMMUNE_SYSTEM	Reactome Pathways	3.804e-32	1.842e-28	2.631e-29	2.384e-28	231	792	ABL2,MCL1,MEF2C,H3C4,H3C3,H3C11,H3C8,H3C12,CIITA,H3C10,H3C2,MIF,ALOX5,ANXA1,ANXA2,BIRC2,ARF1,MSN,MT2A,MYC,MYD88,TNFSF9,TNFRSF14,TNFRSF6B,NCK1,CCND1,BCL2,IL18R1,NEDD4,GBP5,BST2,SQSTM1,NFKB1,NFKB2,EIF2S2,NPM1,H3C7,NRAS,CANX,MAP3K14,SOCS3,CASP1,CASP8,OAS2,OAS3,UBE2M,CBL,CD4,P4HB,CD80,CD36,CD40,CD44,CD70,OSMR,CDKN1A,CDKN1B,IL32,CEBPD,UBE2L6,MAPKAPK2,CFL1,RHOU,PIM1,PIK3CD,PIK3CG,PIK3R2,PIN1,CCR1,GSTO1…
Pathway	M42569	WP_NETWORK_MAP_OF_SARS_COV_2_SIGNALING_PATHWAY	WikiPathways	5.164e-11	2.501e-07	4.465e-09	4.047e-08	71	218	AGT,AHR,ALB,APOC1,APOL1,MYD88,TNFSF10,CFB,BID,BST2,NFKB2,C1QBP,C1R,C1S,CASP8,OAS2,CXCL16,CD2,CD3G,CD4,CD8A,CD14,SERPINE1,CEBPB,CD163,DDIT4,CTSB,CTSD,CTSL,CTSZ,PTPN6,EIF4EBP1,LRG1,IRF9,IFITM3,FGA,FGB,CCL3,CCL4,CCL5,FGG,CCL20,FN1,NLRP1,FYN,IFI6,APOM,IFIH1,IFI44L,CXCL2,BTN3A1,GSN,TGFBR2,CFH,TRAF2,RIGI,HLA-DRA,HLA-DRB1,HLA-DRB5,CFI,IFI27,IGFBP3,IL7,IL18,CXCL10,VPS33A,IRAK1,ITGA3,JUN,JUNB,LCK
Pathway	M965	REACTOME_INTERFERON_GAMMA_SIGNALING	Reactome Pathways	2.626e-10	1.272e-06	2.119e-08	1.921e-07	42	98	CIITA,MT2A,GBP5,SOCS3,OAS2,OAS3,CD44,PML,MAPK3,PTAFR,TRIM14,PTPN1,PTPN6,TRIM22,IRF9,FCGR1A,IFI30,SP100,GBP1,GBP2,GBP3,TRIM21,HLA-A,HLA-B,HLA-C,HLA-DPA1,HLA-DPB1,HLA-DQA1,HLA-DQA2,HLA-DQB1,HLA-DRA,HLA-DRB1,HLA-DRB5,HLA-E,HLA-F,HLA-H,VCAM1,ICAM1,IRF8,IFNGR1,IFNGR2,IRF1
Pathway	MM14539	REACTOME_CYTOKINE_SIGNALING_IN_IMMUNE_SYSTEM	Reactome Pathways	3.151e-08	0.0001526	2.062e-06	1.868e-05	110	453	ABL2,H3C4,BIRC2,MYD88,TNFSF9,TNFRSF14,NCK1,NEDD4,SQSTM1,NFKB1,NFKB2,NPM1,H3C7,CANX,MAP3K14,SOCS3,CASP1,CASP8,UBE2M,CBL,CD4,CD40,CD70,OSMR,CDKN1B,UBE2L6,MAPKAPK2,PIK3CD,PIK3R2,IL27RA,CRK,CRKL,RNF7,CSF1,CSF1R,ISG15,CSK,MAPK3,EIF4A3,PSMA1,PSMA4,PSMA7,PSMB2,PSMB4,PSMB7,PSMB8,PSMB10,PSMC3,PSMD3,PSMD4,PSMD8,PSMD10,PSMD13,PSME2,PTPN1,PTPN6,SH2B3,RELB,RNASEL,EBI3,EHHADH,GSDMD,EIF4A1,EIF4G1,TNFRSF12A,TUBA…
Pathway	M983	REACTOME_INTERFERON_SIGNALING	Reactome Pathways	1.495e-07	0.0007239	8.32e-06	7.54e-05	75	274	CIITA,MT2A,NCK1,NEDD4,GBP5,BST2,EIF2S2,NPM1,SOCS3,OAS2,OAS3,CD44,UBE2L6,PIN1,PML,SAMHD1,ISG15,XAF1,MAPK3,EIF4A3,PSMB8,NUP58,PTAFR,TRIM14,PTPN1,PTPN6,RNASEL,EIF4A1,EIF4G1,TRIM22,TUBA1B,IRF9,TUBB4B,FCGR1A,IFITM3,IFI30,IFITM2,IFI6,NUP50,SP100,GBP1,GBP2,GBP3,TRIM21,STAT2,TUBB6,TUBA1C,HLA-A,HLA-B,RIGI,HLA-C,HLA-DPA1,HLA-DPB1,HLA-DQA1,HLA-DQA2,HLA-DQB1,HLA-DRA,HLA-DRB1,HLA-DRB5,HLA-E,HLA-F,HLA-H,NUP62,…
Pathway	M973	REACTOME_INTERFERON_ALPHA_BETA_SIGNALING	Reactome Pathways	6.036e-05	0.2922	0.001935	0.01754	29	78	BST2,SOCS3,OAS2,OAS3,SAMHD1,ISG15,XAF1,PSMB8,PTPN1,PTPN6,RNASEL,IRF9,IFITM3,IFITM2,IFI6,GBP2,STAT2,HLA-A,HLA-B,HLA-C,HLA-E,HLA-F,HLA-H,UBA52,UBC,IRF8,IFI27,IFNAR2,IRF1
Pathway	M39363	WP_TYPE_II_INTERFERON_SIGNALING	WikiPathways	0.0001686	0.8163	0.004691	0.04251	18	37	CIITA,SOCS3,ISG15,CYBB,PSMB9,IRF9,IFI6,SPI1,GBP1,STAT2,TAP1,HLA-B,ICAM1,IRF8,IFNGR1,IFNGR2,CXCL10,IRF1
Pathway	MM15958	WP_TYPE_II_INTERFERON_SIGNALING_IFNG	WikiPathways	0.000291	1.409	0.007496	0.06793	16	31	CIITA,SOCS3,ISG15,CYBB,PSMB9,IRF9,SPI1,GBP2,STAT2,TAP1,ICAM1,IRF8,IFNGR1,IFNGR2,CXCL10,IRF1
Pathway	M42547	WP_MEASLES_VIRUS_INFECTION	WikiPathways	0.0003763	1.822	0.009345	0.08469	40	136	APAF1,FAS,MSN,MYD88,TRADD,BAD,FADD,BAX,CCND1,BCL2,BID,NFKB1,NFKB2,CASP8,OAS2,OAS3,CBLB,CCND2,CD3D,CD3G,CDKN1B,PIK3CD,PIK3R2,EIF2AK3,TLR7,IRF9,RACK1,FCGR2B,BBC3,STAT2,IFIH1,TLR2,TLR4,TNFAIP3,RIGI,IFNAR2,IL2RG,IRAK1,JAK3,JUN
Transcription Factor Binding Site	M30207	TFEB_TARGET_GENES	MSigDB	3.265e-22	3.588e-19	1.794e-19	1.36e-18	235	1402	ABL2,ACP5,TRAC,STING1,MDM2,MCRIP1,MEF2C,TMCC3,PLIN2,MFNG,MGAT2,HECW2,MPG,ANPEP,ANXA4,APEX1,ZNF622,BHLHE40,ARHGDIA,MT2A,LAMTOR4,TRIB3,MTHFR,ATIC,DNAH11,ATP6V1B2,ATP6V0A1,AXL,NAB2,TNFRSF14,BAX,SEC11C,BCL2,NRP1,NEU1,BNIP3L,APLN,BRCA2,SQSTM1,BTK,C2,NRAS,CANX,CASP4,CXCL16,P4HB,CD34,SERPINE1,CD63,CD68,PAM,TRIM47,CDH5,CDKN1B,PFN1,CDK14,NREP,PGK1,BOD1,LONP1,MSANTD3,CYREN,TPP1,RASGRP3,NOCT,LRP1-AS,TSR3,DP…
Transcription Factor Binding Site	M40827	WRNIP1_TARGET_GENES	MSigDB	2.71e-11	2.978e-08	1.752e-09	1.328e-08	157	1006	LIX1L-AS1,MAP3K5,CIITA,ZC3H12D,ALDOA,RGS5,APRT,ARHGDIA,ARHGDIB,RFXANK,POLD4,ATP2B4,B4GALT4,BCL2A1,NDUFC1,NFKB2,EIF2S2,C2,NME1,NOTCH1,NPM1,CD8A,DPP9,CDKN1B,STK17B,CFL1,ENPP3,LIX1L,DGKH,MIR181A1HG,PIK3R2,TPP1,PLK3,POLG,GEMIN5,CPOX,MILR1,CRK,TIPARP,CCDC144BP,CSK,DEF6,RPS19BP1,HIF1A-AS3,SH3BGRL3,GIPC2,MLEC,PSMD3,TRMT10C,GUCD1,DIAPH1,DNMT1,SLC12A6,RARS1,PPP1R3B,RBM3,FIS1,IGFLR1,ARPC5,NOSIP,RIT1,POLR1D…
Transcription Factor Binding Site	M40698	CBFA2T2_TARGET_GENES	MSigDB	2.224e-07	0.0002444	7.189e-06	5.449e-05	218	1704	CPNE2,PIK3AP1,TP53INP1,EPSTI1,ACP5,MBNL1,DNAJB9,MEF2C,TMCC3,PLIN2,AP1B1,MPV17,DIP2B,ANPEP,ANXA6,RGCC,APEX1,APOC1,ARHGAP4,ARHGDIA,CHMP4A,CCDC124,YIF1B,LAMTOR4,TRIB3,STC2,MTHFR,EIF3B,ATIC,ATOX1,AXL,BAX,SEC11C,BCL2,TNFRSF10B,CFB,NEU1,BNIP3L,RAB24,BRCA2,NOTCH4,F2RL3,CANX,POLE3,CD63,CD70,STK17B,CFL1,EFTUD2,RPL23,LONP1,SERPINE2,SH3TC1,CLIC2,PIM1,TPP1,EXOC3L1,ABCG2,TSR3,ITM2A,TMEM64,DPP7,THEMIS2,COL4A2,…
Transcription Factor Binding Site	CACGTG_V$MYC_Q2	CACGTG_V$MYC_Q2	TFBS	3.878e-06	0.004262	9.472e-05	0.0007179	117	803	ABCA1,ACLY,MBNL1,DNAJB9,ADCY3,TAGLN2,ARRDC3,ALDH3B1,ALDOA,MPV17,ANGPT2,ANXA6,APEX1,YBX3,BHLHE40,STC2,EIF3B,ATIC,BAX,RAB24,C1QBP,NOTCH1,NPM1,NRAS,CANX,CEBPA,CEBPB,CFL1,PFN1,CHST11,PPP1R3C,CSK,PRKCH,PRPS1,BHLHE41,MXD3,GLB1L,DIAPH1,RNF128,SLC12A6,PDPR,PPP1R3B,RBM3,ABCB6,RELB,RFX5,ARPC5,LAP3,EEF1B2,EIF4A1,EIF4G1,AATF,EPB41,RPL19,RIDA,RPL30,RAMP2,FBL,RPS2,RPS11,MRPL27,RPS19,BFAR,RPS28,FKBP11,CITED2,IR…
Transcription Factor Binding Site	CTTTGT_V$LEF1_Q2	CTTTGT_V$LEF1_Q2	TFBS	5.686e-06	0.006249	0.0001302	0.0009868	195	1543	MEF2C,MAP3K5,FZD1,MET,MAP3K11,SEMA6A,ARRDC3,MMP14,BBOX1,LINC03040,ANGPT2,ANXA6,APEX1,DGKZ,RHOB,ARRB2,STC2,POLD4,MXI1,ATP6V0A1,TNFSF10,CCND1,SAP30,NRP2,NEDD4,BNIP3,BNIP3L,NFIL3,NOTCH1,NOTCH3,CA9,NRAS,CALM3,MAP3K14,OAZ2,SLC7A7,CBL,LDB2,P2RX7,PDLIM1,PAK1,CD74,PCBP1,CDH2,CDH5,CDH11,CDK17,PDE7A,TMOD2,PGF,SERPINI1,SEMA5B,PIM1,PIK3CD,SUN2,CTHRC1,PLEC,SMOX,SEC61A1,MAP4K4,PLOD2,COL1A1,COL3A1,DDIT4,COL15A1…
Transcription Factor Binding Site	M40732	NUP153_TARGET_GENES	MSigDB	1.565e-05	0.0172	0.0003072	0.002329	203	1642	ACLY,ACP2,DNAJB9,FZD1,MAP3K11,NCEH1,ALDOA,EPB41L4A-AS1,ALDOC,LAMTOR2,MCFD2,DGKZ,SLC43A3,ARF1,RHOC,ARRB2,LAMTOR4,RPS10-NUDT3,ATP2B4,MYC,SNAP23,NBN,BCL3,IL18R1,RPL10A,NEU1,BST2,NFKBIE,PPP1R35,CARS1,POLE3,DPP9,CD53,C1orf52,TBRG4,ENPP3,PFDN5,EFTUD2,AP2M1,AP1S1,AP2S1,PIM1,FBXW5,EXOC3L1,FAM216A,PLOD1,PLK3,TMEM64,TOMM7,RPL36,DCAF13,DDX49,GEMIN5,PPIB,PPM1F,DEF6,KCTD20,MAPK6,CTSS,SRXN1,CYP3A5,EIF4A3,PSMA1…
Transcription Factor Binding Site	TTCYNRGAA_V$STAT5B_01	TTCYNRGAA_V$STAT5B_01	TFBS	2.467e-05	0.02711	0.0004595	0.003483	51	266	AGT,BIRC2,DGKZ,ASPH,NRP1,PRDM1,NFIL3,BTK,NKG7,CBL,CCND2,PDLIM1,ENPP2,AP2M1,AP2S1,PLEC,MAP4K4,ADAMTS4,DLL4,SLC30A7,PROS1,DOCK4,PSMD3,ELMO1,RAP2A,TLR7,IRF9,FGA,CCL5,FLT1,FN1,SLC1A5,ITPKC,HSD3B7,NEK6,STC1,GK,PPP1R9B,GRB10,GSK3A,SCRG1,UGCG,MAFF,HSF4,ICAM1,TNFRSF9,ZYX,ADAMTS9,LCP2,LIF,CITED4
Transcription Factor Binding Site	V$ISRE_01	V$ISRE_01	TFBS	3.567e-05	0.0392	0.0006269	0.004752	40	187	EPSTI1,MEF2C,MET,AIF1,MAP3K11,GPR65,ASPA,BST2,MS4A1,CD151,PCDHGC3,PGK1,ARHGEF6,PML,CRK,OPTN,PLXNC1,GSDMD,ANGPTL4,GNB4,NT5C3A,TLR7,EHD4,IRF9,DDX60,IFI44,SLA,TNFSF13B,SLC12A7,TAPBP,GPX1,RIGI,HLA-C,HLA-F,HPCAL1,YWHAG,AGXT2,CXCL10,CXCR4,LRP2
Transcription Factor Binding Site	GGGTGGRR_V$PAX4_03	GGGTGGRR_V$PAX4_03	TFBS	3.594e-05	0.0395	0.0006269	0.004752	142	1068	MAN2B1,MBNL1,CD109,FZD4,AHR,MAP3K11,SEMA6A,ARRDC3,LINC03040,PPM1D,CIP2A,ANXA4,YBX3,MBD3,MSN,SCARF1,ARHGDIB,PLPP3,MTHFR,POLD4,MXI1,S1PR4,AXL,NAB2,BAD,NEDD4,PRDM1,RPL10A,BLVRB,SQSTM1,BTK,OAZ2,CCND2,FMNL3,MS4A1,ENTPD1,SERPINE1,CD63,ADGRE5,CDKN1A,CDKN1B,CDK17,CPNE8,MSC,CFL1,AP3S1,SERPINI1,PIM1,PLEC,PLP2,COL1A1,SLC25A24,COL6A3,DDIT4,S100A16,DLL4,ZNF521,POU5F1,CRK,HAPLN1,CSK,MAPK3,CLSTN3,RASSF2,PITPNC1…
Transcription Factor Binding Site	V$IRF1_01	V$IRF1_01	TFBS	4.493e-05	0.04938	0.0007481	0.005671	42	203	MGAT2,MAP3K11,ASPA,MXI1,BST2,NRAS,LDB2,NOG,ARHGEF6,COL4A1,COL4A2,CHST11,MXD3,PSMB8,PSMB9,PSMB10,RIT1,PLXNC1,GSDMD,EPAS1,NT5C3A,IRF9,CCL5,TFEC,UBD,TNFSF13B,RAPGEF6,EHD1,PDGFC,TAP1,TAPBP,DOCK9,RIGI,HLA-C,HLX,HPCAL1,YWHAG,CXCL10,KARS1,LIF,LOX,IRAG2
Transcription Factor Binding Site	TTGTTT_V$FOXO4_01	TTGTTT_V$FOXO4_01	TFBS	0.0002061	0.2265	0.003061	0.0232	193	1599	CLTRN,MEF2C,SEMA6A,SPARCL1,ALB,ARRDC3,DYRK2,ANGPT2,ANXA1,PPM1D,AQP9,ARF1,RHOB,ARRB2,PLPP3,STC2,ASPA,SLC4A4,MXI1,DNAH11,ATP6V0A1,BCL2,IL18R1,SAP30,BICD1,NRP2,NRP1,NEDD4,PRDM1,PER2,SQSTM1,NFKBIE,C1S,NPTX2,NRAS,CAV2,RUNX1,CBLB,LDB2,FMNL3,CD36,ENTPD1,CD68,PAM,CD74,CDH5,CDH6,CDH11,CDKN1B,CDK17,MSC,PDE7A,PDGFRB,ENPP2,HMGN3,RPL23,OSTC,NHERF1,SEMA5B,PIM1,PIK3CD,PIK3CG,SUN2,RASGRP3,PLD1,MAP4K4,EIF2AK3,ARH…
Transcription Factor Binding Site	M30273	ZNF2_TARGET_GENES	MSigDB	0.0002318	0.2548	0.003308	0.02508	152	1198	ACP2,MAP3K5,MET,MFAP3,MGAT1,MIF,AK4,SEMA6A,ALDOA,EPB41L4A-AS1,DOC2A,TMEM14A,YBX3,RFXANK,MXI1,ATP6V0A1,MYO9B,CCND1,NDUFC1,BNIP3,RAB24,BTD,BUD31,NME2,DAGLB,CANX,SOCS3,CASP8,DPP9,CDK18,MSC,PDE8A,STK17B,ENPP3,TMOD2,TBCB,SERPINI1,PIK3R2,PLEC,RPL36,EEF1AKMT3,GEMIN5,APBA3,C17orf58,CRKL,TIPARP,PPP1CC,CCDC144BP,DECR2,PRKCSH,TMEM219,MLEC,SNX17,ZEB2,CDCA2,CEP170,CHMP7,GUCD1,PTPRK,DIAPH1,NUDT19,RALGDS,RARS1,…
Transcription Factor Binding Site	V$IRF_Q6	V$IRF_Q6	TFBS	0.0003127	0.3436	0.004141	0.03139	38	187	MAP3K11,CCND1,NRP1,NEDD4,BST2,FCGR2C,MS4A1,CD80,PCDHGC3,UBE2L6,PDGFRB,ARHGEF6,HAPLN1,CYBB,PSMB8,PSMB10,PLXNC1,GSDMD,SNX22,NT5C3A,TLR7,SLC15A3,IRF9,FCGR2B,FLI1,DDX60,IFI44,SLC2A5,TNFSF13B,ACSL5,RAPGEF6,EHD1,TAPBP,HLA-C,HLA-F,HPCAL1,CXCL10,CXCR4
Transcription Factor Binding Site	M30379	ZNF7_TARGET_GENES	MSigDB	0.0005705	0.627	0.007207	0.05462	120	908	MAZ,MCL1,TMCC3,SNX30,HEG1,H2BC7,MGAT2,AIF1,TP53I13,RPL22L1,ALDH3B1,ALDOC,DIP2B,ANG,RGS5,MT1E,CCDC124,MXI1,SAP30,NRP1,DLEU2,C2,NME1,NME2,PLOD3,NUCB2,SLC16A3,CPNE8,CEBPB,PDE8A,NREP,CLIC1,PIM1,PIK3R2,EXOC3L1,RNF186,EFEMP2,CPE,H6PD,CSK,KCTD20,CTSB,TMEM219,ELMO1,TRMT10C,PTPRK,STMN3,C11orf68,PPP1R37,REX1BD,SEZ6L2,RNASE4,GOLPH3L,UGT2A3,ELK3,EGFL7,CALCRL,ENO1,RSL24D1,SNHG5,EPS8,RPLP2,RPS5,BCKDK,TNIP1,IRF…
Transcription Factor Binding Site	M40753	IRF9_TARGET_GENES	MSigDB	0.004161	4.573	0.04083	0.3095	212	1867	CPNE2,ACLY,MCM5,ADCY7,SNX30,IGKV4-1,LAMTOR2,MCFD2,TMEM14A,ANXA4,DEGS1,YARS1,ARF1,GBA3,BABAM1,TRIB3,RNASET2,ASPH,MYO1F,PNCK,EIF3B,POGLUT3,ATP6V0A1,AXL,ADAM9,NAB2,CCND1,BCL3,FBXO17,CFB,BUD31,NPM1,OAS3,POLE3,CBLB,P2RY1,P4HB,CD44,TREM2,PAK1,CDKN1A,CDK17,TBRG4,PDE7A,PDGFRB,STK17B,ENPP2,CARD10,DGKH,PGK1,RHOU,RPL23,BOD1,SERPINE2,AP2S1,SNX10,DDX23,LRP1-AS,PLOD1,EIF2AK3,PLK3,TMEM64,DCAF12,THEMIS2,SLC25A24…
Transcription Factor Binding Site	M40756	EWSR1_TARGET_GENES	MSigDB	0.004239	4.658	0.04122	0.3125	110	849	ACP2,MAZ,ARRDC3,EPB41L4A-AS1,ANG,APRT,ASPH,NACA,NCK1,NDUFC1,RPL10A,BRCA2,NFKB2,NME1,DAGLB,CARS1,POLE3,DPP9,P4HB,SYNGR2,PAK1,FIBP,CD68,PDE8A,STK17A,CTSC,AP2M1,CYREN,PIK3CG,FBXW5,EEF1AKMT3,POLG,PPIB,CRK,PTPA,PSMA1,DDB2,ZEB2,ADPRS,TINF2,PVT1,DIAPH1,PPP1R37,FERMT3,REX1BD,ATG16L1,NR1H3,BOLA1,THAP1,NOSIP,EEF1G,RNASE4,HMCN1,NKAPD1,TMEM39A,CCDC102B,RPL10,SNHG5,RPL27A,ERCC1,RPS3,RPS4X,SELENOH,RPS7,EVI2B,R…
Transcription Factor Binding Site	M30360	ZNF589_TARGET_GENES	MSigDB	0.004336	4.765	0.0418	0.3168	94	698	CPNE2,ACP5,MAZ,MEF2C,EHBP1L1,ANPEP,RHOG,CCDC124,BABAM1,TRIB3,STC2,EIF3B,ADAM9,TNFRSF10A,SAP30,CALM3,NUCB2,CXCL16,DPP9,P4HB,CMTM3,CFL1,BOD1,AP2S1,NOP53,UBALD2,MILR1,ABCG1,PPT1,PKN1,PRKCSH,CTSB,ZEB2,SLC35F6,RALGDS,LINC00887,NOSIP,TM2D2,KCTD10,SNHG5,UBA5,SELENOH,MARCHF2,PPP4R1L,AKR1A1,RPS26,IRF9,SAMD9L,SLC7A5P2,RELL1,LRRC41,SELPLG,SH3GL1,SAP30-DT,STAP2,ST3GAL2,YJU2,CCDC88A,SND1,LINC02985,CNPY3,SUMO3…
Transcription Factor Binding Site	M30270	ZNF184_TARGET_GENES	MSigDB	0.01378	15.14	0.1139	0.863	174	1510	PIK3AP1,MBNL1,KIAA2013,MET,H2BC15,MGAT1,ARRDC3,CMAHP,FGD2,ANXA2,DGKZ,SLC43A3,YARS1,ANKRD36B,BABAM1,PNCK,ATOX1,MXI1,ABCC3,MYO9B,AXL,BCL3,FBXO17,RPL10A,NFKBIE,NME1,NME2,CCND2,DPP9,P4HB,CD34,SCARB1,ERRFI1,CD68,ADGRE5,CMTM3,TBCB,SEMA5B,CLIC2,TPP1,DDX60L,EIF2AK3,COL4A2,NRBF2,DLL4,UBALD2,C17orf58,CRKL,CCDC144BP,PTPA,SIPA1L1,PRKCSH,MYADM,GIPC2,SUSD6,EIF4A3,GLB1L,PSMD4,KEAP1,DDB2,FBXL5,C11orf68,FAM174C,D…
Transcription Factor Binding Site	V$STAT5A_01	V$STAT5A_01	TFBS	0.01646	18.09	0.1321	1.001	36	203	NRP1,PRDM1,NFIL3,PDLIM1,ENPP2,AP2S1,MAP4K4,ADAMTS4,DLL4,PROS1,PSMD3,TLR7,AKR1A1,IRF9,PRELID2,FGA,CCL5,FLT1,ITPKC,STC1,GK,GRB10,GRN,GSK3A,SCRG1,SYNPO,MAFF,HSF4,NDST1,ICAM1,TNFRSF9,IRF1,ZYX,ADAMTS9,LIF,CITED4
Transcription Factor Binding Site	M40692	TP73_TARGET_GENES	MSigDB	0.01889	20.76	0.1483	1.124	110	878	MANBA,MDM2,TMCC3,MGAT1,H2BC7,MGAT2,SEMA6A,DGKZ,SLC43A3,FAS,LAMTOR4,SNAP23,TNFRSF10B,NDUFC1,PRDM1,RPL10A,BST2,NFKB1,EIF2S2,CAV1,RUNX1,DPP9,SERPINE1,CDKN1A,TBRG4,PDE7A,CDK14,AP2S1,SH3TC1,C1orf43,CPOX,TIPARP,PPM1F,SIPA1L1,RSL1D1,SNX17,PSMC3,GIT2,CCM2,PTPRF,PVT1,DIAPH1,HSPB8,RABGGTB,RALB,ABCB6,RECQL,FIS1,GOLT1B,NOSIP,MYOF,NKAPD1,ANGPTL4,KIRREL1,TMEM39A,RSL24D1,RPL18A,ERCC1,RPLP2,RPS7,RPS8,RPS9,RPS19,…
Transcription Factor Binding Site	M30310	ZNF391_TARGET_GENES	MSigDB	0.02256	24.79	0.1719	1.303	118	960	MAZ,MDM2,MAP3K5,FZD1,SEMA6A,TAGLN2,EPB41L4A-AS1,MPI,DOC2A,RGS5,DBNL,YARS1,STC2,HES4,MXI1,MYO9B,NBN,PGM2L1,NDUFC1,SQSTM1,NFKB1,NME1,NME2,NOTCH1,DPP9,PAK1,ADGRE5,ENPP3,PFKFB4,PHKA2,AP2S1,COL1A1,DLL4,H2BC26,WWTR1,C17orf58,CRK,CCDC144BP,ISG15,MLEC,PSMD4,BLOC1S6,PTPN12,GUCD1,STMN3,C11orf68,JOSD1,PPP1R3B,SLFN12,SRFBP1,NOSIP,EEF2,OPTN,EFNB2,METTL9,NKAPD1,KCTD10,CFAP418,RPL11,RPL18,RPN2,RPS4X,RPS8,RPS15,…
Transcription Factor Binding Site	M30041	KLF7_TARGET_GENES	MSigDB	0.04572	50.24	0.3064	2.322	114	936	KDM5C,MAZ,MCAM,MET,SEMA6A,TAGLN2,ALDOA,RGS5,BHLHE40,RHOC,YIF1B,BUD31,PPP1R35,NME1,NRAS,CAV1,DPP9,ADGRE5,TMSB10,TBRG4,CEBPA,CFL1,ENPP3,PFN1,B4GALT5,PIM1,PKP2,TNFAIP8,COL1A1,GEMIN5,CPOX,PPT1,EIF4A3,FBXL5,CDCA2,STMN3,DPYSL2,SH2B3,RBM3,RECQL,GOLT1B,COLGALT1,PTPN18,NKAPD1,KCTD10,RP2,STARD3NL,PLIN3,FBXW7,RPL29,RPL37,RPL37A,ERCC5,RPL38,RPL41,RPLP2,SELENOH,RPS7,RPS8,MRPL27,RPS14,ETS2,LRRC59,RPS26,WDR76,S…
Coexpression	M5389	RODWELL_AGING_KIDNEY_UP	C2:CGP: Chemical and Genetic Perturbations	1.101e-134	1.177e-130	2.942e-131	2.899e-130	260	501	MAN2B1,MCAM,DTX3L,STING1,EHBP1L1,MGAT1,IGKV2D-28,SPARCL1,TAGLN2,IGKV1D-39,PREX1,ALOX5,ANXA2,RNF213,APRT,FAS,DEGS1,MSR1,ARHGDIB,STS,MYO1F,AXL,PGM2L1,BCL2A1,CFB,GBP5,JAZF1,C1QA,C1QB,C1QC,C1R,C1S,C4A,NKG7,NNMT,PLOD3,NT5E,CANX,SOCS3,CASP1,CXCL16,CLDN1,CCND2,SLC46A3,CD14,P4HB,SYNGR2,CD53,CD69,PAM,ADGRE5,TMSB10,OSMR,TRIM47,CDH6,CDH11,ALPK2,CMTM3,IL32,PFN1,MS4A7,TBCB,SERPINE2,CLIC1,PIK3CD,PIK3CG,PGLS,CT…
Computational	MODULE_84	Immune (humoral) and inflammatory response.	C4:CM: Cancer Modules	6.256e-52	6.194e-49	6.194e-49	4.63e-48	236	546	ABCA1,MAN2B1,ACP5,PLIN2,ADM,IGLJ3,AIF1,MME,MNDA,ALOX5,GPR65,ANPEP,ANXA1,AOAH,CST7,APOC1,APOE,AQP9,ARHGDIB,ATP2A3,S1PR4,TNFSF10,CCND1,BCL2A1,BMP1,C1QB,C1QC,C1S,C2,C3AR1,NKG7,NNMT,CASP1,CXCL16,CAV1,SLC7A7,OLR1,CCND2,CD2,CD3D,CD4,CD8A,CD14,SLC16A3,SERPINE1,CD48,CD53,CD69,CD74,CD79A,CDKN1A,CD52,IL32,PDE4B,UBE2L6,STK17B,CTSC,PECAM1,MS4A7,CD163,SERPINA1,NHERF1,SASH3,CCR1,TNFAIP8,PLEC,PLEK,ITM2A,ARHGEF6…
Computational	MODULE_45	Whole blood genes.	C4:CM: Cancer Modules	4.637e-33	4.59e-30	1.53e-30	1.144e-29	213	581	ABCA1,MAN2B1,KDM5C,ADCY7,RAB8A,ADM,HEG1,AIF1,MME,MNDA,ALOX5,MPP1,ANPEP,ANXA1,AOAH,CST7,AQP9,RHOG,ARHGAP4,ARHGDIB,ATP2A3,S1PR4,TNFSF10,BCL2A1,TNFRSF10B,BMP1,NFIL3,NFKB2,C2,NKG7,CASP1,CASP4,DOK2,SLC7A7,CCND2,CD2,CD3D,NMI,CD8A,CD14,SLC16A3,CD34,SERPINE1,CD44,CD48,CD53,CD79A,ADGRE5,LPAR2,CD52,IL32,PDE4B,UBE2L6,CTSC,PECAM1,CARD10,PFKFB4,SERPINA1,NHERF1,SASH3,PIM1,PIK3CD,CCR1,TNFAIP8,PLEK,PLK3,ARHGEF6,…
Computational	MORF_ACTG1	Neighborhood of ACTG1	C4:CGN: Cancer Gene Neighborhoods	2.882e-23	2.854e-20	5.707e-21	4.266e-20	76	138	MAZ,TAGLN2,NACA,RPL10A,NME2,NPM1,CFL1,PFN1,PGK1,RPL23,CLIC1,RBM3,ARPC3,ARPC2,EEF1B2,EEF1G,EEF2,EIF4A1,ENO1,RPL6,RPL7,RPL8,RPL9,RPL10,RPL11,RPL12,RPL13,RPL17,RPL18,RPL18A,RPL19,RPL23A,RPL30,RPL27A,RPL28,RPL29,RPL32,RPL34,RPL37,RPL38,RPL36A,RPLP0,RPLP2,RPS3,RPS4X,RPS5,RPS7,RPS8,RPS9,RPS10,RPS11,RPS13,RPS14,RPS15A,RPS16,RPS17,RPS18,RPS19,RPS23,RPS24,RPS25,RPS28,TUBA1B,FAU,RACK1,PABPC1,SUMO3,SNRPB,SS…
Computational	GCM_TPT1	Neighborhood of TPT1	C4:CGN: Cancer Gene Neighborhoods	6.048e-21	5.988e-18	9.98e-19	7.46e-18	49	70	NACA,RPL10A,NPM1,CFL1,RPL23,CLEC18C,EEF1G,EEF2,RPL6,RPL7,RPL7A,RPL9,RPL11,RPL17,RPL18,RPL19,RPL23A,RPL27A,RPL28,RPL29,RPL32,RPL34,RPL35A,RPL38,RPL36A,RPLP0,RPLP2,RPS2,RPS3,RPS7,RPS8,RPS9,RPS10,RPS11,RPS14,RPS16,RPS17,RPS18,RPS19,RPS21,RPS23,RPS24,RPS25,RPS28,RACK1,RPL35,RPL13A,TPT1,UBA52
Computational	MODULE_114	Protein biosynthesis and ribosomes.	C4:CM: Cancer Modules	8.979e-21	8.889e-18	1.27e-18	9.493e-18	129	338	MGST1,AIF1,ALDOA,MNDA,CST7,APRT,RHOG,ARHGDIA,DYNLL1,NACA,RPL10A,BST2,NME2,NPM1,CANX,P4HB,ERRFI1,CD63,PCBP1,CTSC,PFDN5,PFN1,RPL23,AP2S1,CLIC1,PLP2,PLTP,DPP7,PPIB,CYBA,PSMA4,PSMB4,PSMB7,PSMD8,PSMD10,PYGL,CHPF,CLEC2B,ARPC3,ARPC1B,ARPC2,EEF1B2,EEF1D,EEF1G,EEF2,EIF4A1,IMP3,RPL6,RPL7,RPL7A,RSL24D1,RPL8,RPL9,RPL10,RPL11,RPL12,RPL13,RPL17,RPL18,RPL18A,RPL19,RPL23A,RPL27A,RPL28,RPL29,RPL32,RPL34,RPL35A,RP…
Computational	MORF_NPM1	Neighborhood of NPM1	C4:CGN: Cancer Gene Neighborhoods	1.859e-20	1.84e-17	2.3e-18	1.72e-17	80	162	MAZ,NACA,RPL10A,NME2,NPM1,CFL1,PFN1,PGK1,RPL23,CLIC1,DDX49,UBA2,ARPC3,EEF1B2,EEF1D,EEF1G,EEF2,EIF4A1,ENO1,RPL6,RPL7,RPL8,RPL9,RPL11,RPL12,RPL13,RPL17,RPL18,RPL18A,RPL19,RPL23A,MRPL23,RPL30,RPL27A,RPL28,RPL29,RPL32,RPL34,RPL37,RPL38,RPL36A,RPLP0,RPLP2,RPS2,RPS3,RPS4X,RPS5,RPS7,RPS8,RPS9,RPS10,RPS11,RPS13,RPS14,RPS15A,RPS16,RPS17,RPS18,RPS19,RPS23,RPS24,RPS25,RPS28,TUBA1B,FAU,RACK1,TUBB,PABPC1,SUMO…
Computational	GAVISH_3CA_METAPROGRAM_ENDOTHELIAL_ENDO_1	Genes upregulated in subsets of cells of a given type within various tumors	C4:3CA: Curated Cancer Cell Atlas gene sets	3.543e-19	3.508e-16	3.87e-17	2.893e-16	39	50	MCAM,HECW2,ANGPT2,RGCC,MYO1B,FCN3,PLPP3,NID1,NOTCH4,MIR4435-2HG,CDH13,COL4A1,COL4A2,COL15A1,HTRA1,PLVAP,MLEC,ACE,TM4SF18,FLT1,PDGFD,SPARC,UNC5B,STC1,GJA1,GRB10,ESM1,PTP4A3,HSPG2,VWA1,IGFBP3,INSR,ITGA1,PXDN,CXCR4,LBH,KDR,LAMA4,SPRY4
Computational	MORF_TPT1	Neighborhood of TPT1	C4:CGN: Cancer Gene Neighborhoods	3.909e-19	3.87e-16	3.87e-17	2.893e-16	59	102	NACA,RPL10A,NPM1,CFL1,PGK1,RPL23,RBM3,EEF1B2,EEF1G,EEF2,RPL6,RPL7,RPL8,RPL9,RPL10,RPL11,RPL12,RPL13,RPL17,RPL18,RPL18A,RPL19,RPL23A,RPL30,RPL27A,RPL28,RPL29,RPL32,RPL34,RPL37,RPL38,RPL36A,RPLP0,RPLP2,RPS3,RPS4X,RPS5,RPS7,RPS8,RPS9,RPS10,RPS11,RPS13,RPS14,RPS15A,RPS16,RPS17,RPS18,RPS19,RPS23,RPS24,RPS25,TUBA1B,FAU,RACK1,PABPC1,RPL13A,TPT1,UBC
Computational	GNF2_EIF3S6	Neighborhood of EIF3S6	C4:CGN: Cancer Gene Neighborhoods	7.614e-19	7.538e-16	6.853e-17	5.123e-16	65	121	NACA,RPL10A,NPM1,RPL23,RPL36,POLR1D,EEF1B2,EEF1G,RPL6,RPL7,RPL7A,RPL8,RPL9,RPL11,RPL12,RPL13,RPL17,RPL18,RPL18A,RPL19,DDX47,RPL23A,RPL30,RPL27A,RPL28,RPL29,RPL32,RPL34,RPL35A,RPL37,RPL38,RPL39,RPL41,RPL36A,RPLP2,FBL,RPS2,RPS3,RPS4X,RPS7,RPS8,RPS9,RPS10,RPS13,RPS14,RPS15,RPS16,RPS17,RPS18,RPS19,RPS21,RPS23,RPS24,RPS25,RPS28,FAU,RACK1,CDV3,PABPC1,GTF3A,RPL35,RPL13A,UBA52,EIF3E,KARS1
Computational	MORF_NME2	Neighborhood of NME2	C4:CGN: Cancer Gene Neighborhoods	2.205e-18	2.183e-15	1.82e-16	1.36e-15	75	155	MIF,ALDOA,NACA,NME1,NME2,NPM1,CANX,CFL1,PFN1,PGK1,TBCB,AP2M1,CLIC1,TSR3,PTPA,PSMB4,PSMD8,EEF1D,EEF1G,EEF2,EIF4A1,ENO1,RPL6,RPL7,RPL8,RPL9,RPL11,RPL12,RPL13,RPL17,RPL18,RPL18A,RPL19,RPL23A,MRPL23,RPL30,RPL27A,RPL32,RPL34,RPL38,RPL36A,RPLP0,RPLP2,RPS3,RPS4X,RPS5,RPS7,RPS8,RPS9,RPS10,RPS11,RPS13,RPS14,RPS15A,RPS16,RPS19,RPS23,RPS24,RPS25,TUBA1B,FAU,RACK1,PABPC1,SUMO3,SNRPB,SSR2,JTB,ELOB,RPL35,RPL13A…
Computational	MODULE_151	Genes in the cancer module 151.	C4:CM: Cancer Modules	3.671e-18	3.634e-15	2.795e-16	2.09e-15	119	318	MGST1,AIF1,MNDA,CST7,APRT,RHOG,DYNLL1,NACA,RPL10A,BST2,NME2,NPM1,CANX,P4HB,ERRFI1,CD63,PCBP1,CTSC,PFN1,RPL23,AP2S1,CLIC1,PLP2,PLTP,DPP7,PPIB,CYBA,PSMA4,PSMB4,PSMD8,PSMD10,PYGL,CHPF,CLEC2B,ARPC3,ARPC1B,ARPC2,EEF1B2,EEF1D,EEF1G,EEF2,IMP3,RPL6,RPL7,RPL7A,RSL24D1,RPL8,RPL9,RPL10,RPL11,RPL12,RPL13,RPL17,RPL18,RPL18A,RPL19,RPL23A,RPL27A,RPL28,RPL29,RPL32,RPL34,RPL35A,RPL38,RPL39,RPL36A,RPLP0,RPS2,RPS3,…
Computational	GNF2_STAT6	Neighborhood of STAT6	C4:CGN: Cancer Gene Neighborhoods	1.957e-17	1.937e-14	1.384e-15	1.034e-14	49	79	MSN,ARHGDIB,RNASET2,MYD88,SNAP23,CASP4,CD48,CD53,CLIC1,ADPGK,CYBA,CYBC1,PSMB8,PSMB10,GIT2,PTPN6,CORO7,RAC2,DOCK2,ARPC5,ARPC3,ARPC1B,ACTR3,ARPC2,ELF4,OSTF1,EMP3,EVI2B,GMIP,CAP1,GPSM3,TAPBP,TGFB1,CORO1A,ACAP2,HCLS1,HLA-A,HLA-B,HLA-C,HLA-E,HLA-F,VAV1,LAT2,ICAM3,INPP5D,LAPTM5,JUNB,LCP1,LYN
Computational	GAVISH_3CA_MALIGNANT_METAPROGRAM_17_INTERFERON_MHC_II_1	Genes upregulated in subsets of cells of a given type within various tumors	C4:3CA: Curated Cancer Cell Atlas gene sets	9.846e-17	9.747e-14	5.734e-15	4.286e-14	37	50	TNFSF10,BST2,C1R,C1S,CD74,UBE2L6,PARP14,ISG15,PSMB8,PSMB9,PARP9,PLAAT4,TYMP,LAP3,IFITM3,IFI44,IFI6,SOD2,GBP1,GBP2,IFI44L,TAP1,HLA-A,HLA-B,HLA-C,HLA-DMA,HLA-DPA1,HLA-DPB1,HLA-DQA1,HLA-DQB1,HLA-DRA,HLA-DRB1,HLA-DRB5,HLA-E,HLA-F,IFI27,CXCL10
Computational	GAVISH_3CA_MALIGNANT_METAPROGRAM_METAPROGRAM_6_HYPOXIA	Genes upregulated in subsets of cells of a given type within various tumors	C4:3CA: Curated Cancer Cell Atlas gene sets	9.846e-17	9.747e-14	5.734e-15	4.286e-14	37	50	DNAJB9,ADM,AK4,ALDOA,EPB41L4A-AS1,MT2A,BNIP3,BNIP3L,CA9,CAV1,SLC16A3,P4HA1,ERRFI1,PDK1,ANKRD37,PFKP,PGK1,HILPDA,PLOD2,DDIT4,ERO1A,EGLN3,TMEM45A,ANGPTL4,INSIG2,ENO1,ENO2,NDRG1,SLC2A1,HK2,VEGFA,VIM,IGFBP3,NDUFA4L2,C4orf3,LDHA,LGALS3
Computational	GAVISH_3CA_METAPROGRAM_MACROPHAGES_LIPID_ASSOCIATED	Genes upregulated in subsets of cells of a given type within various tumors	C4:3CA: Curated Cancer Cell Atlas gene sets	9.846e-17	9.747e-14	5.734e-15	4.286e-14	37	50	ACP5,TMEM176B,APOC1,APOE,MSR1,C1QA,C1QB,C1QC,C2,CD14,TREM2,CTSC,CD163,PLTP,CTSD,CTSL,LGMN,CYP27A1,DAB2,F13A1,MS4A4A,FCGR3A,CCL3,GPNMB,SELENOP,FOLR2,SPP1,STAB1,GM2A,GPR34,NPL,SLCO2B1,VSIG4,PLD3,IFI27,LGALS3,LIPA
Computational	GNF2_CD53	Neighborhood of CD53	C4:CGN: Cancer Gene Neighborhoods	2.095e-16	2.075e-13	1.153e-14	8.616e-14	40	58	MFNG,ARHGDIB,MYD88,CD48,CD53,SASH3,PIK3CD,CYTIP,CSK,CYBC1,PSMB8,PSMB9,PSMB10,GIT2,PTPN6,PTPRC,CORO7,RAC2,DOCK2,ACTR3,ELF4,OSTF1,TRIM22,GPSM3,TAP1,TAPBP,LIMD2,CORO1A,HCLS1,HLA-A,HLA-B,HLA-C,HLA-E,HLA-F,VAV1,WIPF1,IFI16,INPP5D,LAPTM5,LCP1
Computational	MODULE_75	Immune response.	C4:CM: Cancer Modules	5.663e-16	5.607e-13	2.951e-14	2.206e-13	134	398	ADM,AHR,AIF1,MNDA,GPR65,CST7,APOE,FAS,AQP9,ARHGDIB,MTHFR,AKR1C3,MYC,TNFSF10,NAB2,IL18R1,CFB,NRP1,BST2,C1QA,C1R,C1S,C2,C3,C3AR1,C4B,C5AR1,P4HA2,CD2,CD3D,CD3G,CD4,CD8A,CD14,MS4A1,CD48,CD53,CD69,CD79A,OSMR,CDKN1A,CTSC,SERPINF1,CCR1,IL27RA,KLF6,GMFG,CXCL14,CSF1,ISG15,PRF1,CTSS,CYBB,DAB2,PSMB9,PTAFR,CLEC2B,GPR183,EDN1,EDNRA,NAMPT,RNASE6,EMP3,ENPEP,GLYAT,EPS8,IGSF6,ETS1,EVI2A,F8,FCER1G,FCGR2A,FCGR3A,FC…
Computational	MODULE_46	Genes in the cancer module 46.	C4:CM: Cancer Modules	4.74e-15	4.692e-12	2.346e-13	1.754e-12	131	394	CIITA,MNDA,GPR65,CST7,APOE,FAS,AQP9,ARHGDIB,MTHFR,AKR1C3,MYC,TNFSF10,NAB2,BCL2,IL18R1,CFB,NRP1,BST2,C1QA,C1R,C1S,C2,C3,C3AR1,C4B,C5AR1,P4HA2,CD2,CD3D,CD3G,CD4,CD8A,CD14,MS4A1,ENTPD1,CD40,CD48,CD53,CD69,CD79A,OSMR,CEBPB,CTSC,SERPINF1,CCR1,IL27RA,KLF6,CXCL14,CSF1,ISG15,PRF1,CTSS,CYBB,DAB2,PSMB9,PTAFR,CLEC2B,GPR183,EDN1,EDNRA,NAMPT,RNASE6,EMP3,ENPEP,EPS8,IGSF6,ETS1,EVI2A,F8,FCER1G,FCGR2A,FCGR3A,FCGR…
Computational	MODULE_83	Genes in the cancer module 83.	C4:CM: Cancer Modules	2.018e-14	1.998e-11	9.515e-13	7.113e-12	112	320	ALDOA,APRT,ARHGDIA,DYNLL1,EIF3C,NACA,RPL10A,C1QBP,NME2,NPM1,CANX,CARS1,P4HB,CD63,PCBP1,PFDN5,PFN1,RPL23,PPIB,PPP1CC,EIF4A3,PSMA1,PSMA4,PSMB4,PSMB7,PSMD8,PSMD10,RBM3,ARPC3,EEF1B2,EEF1D,EEF1G,EEF2,EIF4A1,EIF5A,IMP3,RPL6,RPL7,RPL7A,RSL24D1,RPL8,RPL9,RPL10,RPL11,RPL12,RPL13,RPL17,RPL18,RPL18A,RPL19,RPL23A,RPL27A,RPL28,RPL29,RPL32,RPL34,RPL35A,RPL37,RPL38,RPL39,RPL36A,RPLP0,RPLP2,RPS2,RPS3,RPS4X,RPS5,…
Computational	GNF2_HCK	Neighborhood of HCK	C4:CGN: Cancer Gene Neighborhoods	7.264e-14	7.192e-11	3.269e-12	2.444e-11	50	94	MCL1,AIF1,MNDA,RHOG,ARRB2,PYCARD,MYO1F,TNFSF10,C5AR1,CASP1,SLC7A7,CD14,PECAM1,CCR1,THEMIS2,PPT1,CTSS,SH3BGRL3,CYBB,FBXL5,DPYD,TYMP,HSD17B11,IGSF6,EVI2A,EVI2B,GMIP,TLR8,FCER1G,CHST15,FCGR2A,FPR1,CD93,RNF130,SPI1,ADA2,MS4A6A,TBXAS1,COTL1,TLR2,TNFAIP2,TNFRSF1B,HCK,CLEC7A,LY96,TYROBP,UBE2D1,IFNGR1,ITGAX,ITGB2
Computational	GNF2_ITGB2	Neighborhood of ITGB2	C4:CGN: Cancer Gene Neighborhoods	1.054e-13	1.044e-10	4.537e-12	3.392e-11	37	57	MCL1,AIF1,AOAH,MSN,RHOG,ARRB2,PYCARD,MYO1F,MYD88,CASP1,DOK2,ADGRE5,PECAM1,THEMIS2,GMFG,EFHD2,SH3BGRL3,FBXL5,ELF4,OSTF1,HSD17B11,GMIP,FCER1G,BIN2,SELPLG,ADA2,TNFRSF1B,ACAP2,HCK,HCLS1,TYROBP,ICAM3,IL10RA,IRF1,ITGAM,ITGAX,ITGB2
Computational	GNF2_PTPRC	Neighborhood of PTPRC	C4:CGN: Cancer Gene Neighborhoods	1.117e-13	1.106e-10	4.608e-12	3.444e-11	41	68	MBNL1,ADCY7,GPR65,ARHGAP4,CASP8,CD48,CD53,ADGRE5,CYTIP,RIPOR2,PTPN6,PTPRC,CLEC2B,RAC2,TSC22D3,PARP8,OSTF1,TRIM22,BTN3A3,ZNF394,BIN2,FLI1,SIPA1,FYB1,HECA,STK10,CORO1A,ARHGAP45,HCLS1,HLA-A,HLA-B,HLA-C,HLA-E,HLA-F,GIMAP6,VAV1,WIPF1,ICAM3,IL10RA,ITGAL,LCP2
Computational	GNF2_GLTSCR2	Neighborhood of GLTSCR2	C4:CGN: Cancer Gene Neighborhoods	1.226e-13	1.213e-10	4.853e-12	3.628e-11	26	31	NOP53,EEF1B2,EEF1D,EEF1G,RPL12,RPL13,RPL18,RPL18A,RPL19,RPL23A,RPL30,RPL28,RPL34,RPL35A,RPL38,RPLP2,RPS9,RPS10,RPS14,RPS15,RPS16,RPS19,RPS21,FAU,RPL35,RPL13A
Computational	GNF2_HLA_C	Neighborhood of HLA-C	C4:CGN: Cancer Gene Neighborhoods	1.327e-13	1.314e-10	5.054e-12	3.778e-11	33	47	ARHGDIB,CD48,CD53,SASH3,CYTIP,CYBA,SUSD6,CYBC1,PSMB10,PTPN6,PTPRC,CORO7,RAC2,TSC22D3,ELF4,TRIM22,SIPA1,GPSM3,PNRC1,TAP1,TAPBP,CORO1A,ARHGAP45,HCLS1,HLA-A,HLA-B,HLA-C,HLA-E,HLA-F,VAV1,INPP5D,IRF1,LAPTM5
Computational	GNF2_CD48	Neighborhood of CD48	C4:CGN: Cancer Gene Neighborhoods	5.545e-13	5.489e-10	2.033e-11	1.52e-10	26	32	ARHGDIB,CD48,CD53,SASH3,TNFAIP8,CSK,PSMB8,PSMB10,PTPN6,PTPRC,CORO7,RAC2,DOCK2,SIPA1,TAPBP,LIMD2,CORO1A,HCLS1,HLA-A,HLA-B,HLA-C,HLA-E,HLA-F,VAV1,INPP5D,LAPTM5
Computational	GNF2_CASP1	Neighborhood of CASP1	C4:CGN: Cancer Gene Neighborhoods	6.939e-13	6.87e-10	2.453e-11	1.834e-10	54	111	MCL1,AIF1,MNDA,AOAH,RHOG,ARRB2,PYCARD,MYO1F,MYD88,CASP1,CD44,PECAM1,CCR1,THEMIS2,GMFG,SAMHD1,PPT1,CTSS,SH3BGRL3,CYBB,FBXL5,MAFB,TYMP,ARPC1B,HSD17B11,IGSF6,EVI2A,EVI2B,GMIP,TLR8,CSGALNACT2,FCER1G,CHST15,CNPY3,ADA2,RAB5IF,MS4A6A,TBXAS1,FKBP15,COTL1,TKT,TLR2,TNFAIP2,TNFRSF1B,ACAP2,HCK,HCLS1,TYROBP,MFSD1,IFNGR1,IL10RA,ITGAM,ITGB2,JUNB
Computational	GNF2_MYD88	Neighborhood of MYD88	C4:CGN: Cancer Gene Neighborhoods	1.24e-12	1.227e-09	4.232e-11	3.164e-10	37	60	MAN2B1,MCL1,RAB8A,PYCARD,RNASET2,MYD88,CASP1,CD53,THEMIS2,SH3BGRL3,CYBA,CYBB,PSMB10,PTPRE,DOCK2,SH2B3,ARPC5,ARPC3,ARPC1B,ELF4,OSTF1,GMIP,FCER1G,CAP1,SELPLG,CNPY3,CYTH4,ADA2,RAB5IF,FKBP15,CORO1A,TNFRSF1B,HCLS1,HLA-B,TYROBP,ITGB2,LYN
Computational	MODULE_170	Immune response.	C4:CM: Cancer Modules	2.015e-12	1.995e-09	6.651e-11	4.972e-10	50	100	AIF1,PLPP3,TNFSF10,C3AR1,CCND2,CD14,CD63,CD151,CDH13,IL32,CEBPD,PDGFRB,CCR1,CSF1R,CTSB,CTSL,CYBB,LGMN,CYP27A1,DAB2,TBC1D8B,LPAR6,FCER1G,FCGR1A,FCGR2A,IFITM3,IFI30,CCL5,FN1,FPR1,IFITM2,FTH1,FTL,SPARC,GBP1,GBP2,GPX1,TIMP1,GZMK,APOL3,TNFAIP6,HLA-DOA,MGLL,TYROBP,VCAM1,VIM,VWF,ITGB2,VMP1,LYZ
Computational	GAVISH_3CA_METAPROGRAM_MACROPHAGES_MAC_3	Genes upregulated in subsets of cells of a given type within various tumors	C4:3CA: Curated Cancer Cell Atlas gene sets	2.331e-12	2.307e-09	7.21e-11	5.39e-10	33	50	MEF2C,AXL,C1QA,C1QB,C1QC,C3,CD14,ENTPD1,TREM2,CD69,CSF1R,HTRA1,MAFB,RGS1,LPAR6,GIMAP4,ABI3,FCGR3A,CCL3,CCL4,CD93,ADAM28,VSIR,STAB1,IFI44L,GPR34,CALHM6,HLA-DQA1,SLCO2B1,YWHAH,IFNGR1,CXCR4,MARCKS
Computational	GAVISH_3CA_METAPROGRAM_B_CELLS_MHC_II	Genes upregulated in subsets of cells of a given type within various tumors	C4:3CA: Curated Cancer Cell Atlas gene sets	2.331e-12	2.307e-09	7.21e-11	5.39e-10	33	50	ARHGDIB,MS4A1,CD48,CD53,CD69,CD74,CD52,STK17A,PFN1,SH3BGRL3,PTPRC,RAC2,GPR183,ARPC1B,IFITM2,GPSM3,COTL1,LIMD2,CORO1A,HLA-DMA,HLA-DMB,HLA-DPA1,HLA-DPB1,HLA-DQA1,HLA-DQB1,HLA-DRA,HLA-DRB1,HLA-DRB5,ZFAS1,LAPTM5,JUNB,CXCR4,LCP1
Computational	GNF2_TPT1	Neighborhood of TPT1	C4:CGN: Cancer Gene Neighborhoods	3.71e-12	3.673e-09	1.113e-10	8.321e-10	28	38	RPL23,EEF1G,RPL9,RPL10,RPL12,RPL19,RPL23A,RPL30,RPL27A,RPL32,RPL37,RPL37A,RPL38,RPL39,RPL41,RPS2,RPS4X,RPS10,RPS11,RPS13,RPS14,RPS17,RPS18,RPS23,RPS24,RPL13A,TPT1,UBA52
Computational	GNF2_INPP5D	Neighborhood of INPP5D	C4:CGN: Cancer Gene Neighborhoods	4.328e-12	4.284e-09	1.26e-10	9.42e-10	30	43	MFNG,ARHGDIB,CD48,CD53,SASH3,CYTIP,CSK,CYBC1,PSMB8,PSMB10,RAC2,ACTR3,ELF4,CDV3,SIPA1,STK10,TAP1,TAPBP,CORO1A,HCLS1,HLA-A,HLA-B,HLA-C,HLA-E,HLA-F,VAV1,WIPF1,IFI16,INPP5D,LAPTM5
Computational	GNF2_VAV1	Neighborhood of VAV1	C4:CGN: Cancer Gene Neighborhoods	5.536e-12	5.481e-09	1.566e-10	1.171e-09	27	36	ARHGDIB,CD48,CD53,SASH3,PIK3CD,CYTIP,CSK,CYBA,PSMB10,GIT2,PTPRC,CORO7,RAC2,DOCK2,ELF4,OSTF1,TRIM22,GPSM3,CORO1A,HCLS1,HLA-B,HLA-C,HLA-E,HLA-F,VAV1,INPP5D,LAPTM5
Computational	MODULE_15	Genes in the cancer module 14.	C4:CM: Cancer Modules	7.493e-12	7.418e-09	2.009e-10	1.502e-09	115	357	MAN2B1,KDM5C,MBNL1,RAB8A,PLIN2,AIF1,MME,MPP1,ANPEP,ANXA1,APEX1,BIRC2,CST7,APOC1,APRT,RHOG,ARHGAP4,ARHGDIB,AKR1C3,ATP2A3,S1PR4,MYC,TNFRSF10B,NFIL3,OAS2,CCND2,CCNG1,NMI,CD34,SERPINE1,CD44,CD53,CD69,CD52,UBE2L6,CTSC,PECAM1,NHERF1,PIM1,TNFAIP8,PLEK,ITM2A,PLK3,ARHGEF6,DDIT4,GMFG,PPP4C,PKN1,PSMA4,PSMB8,SERTAD2,PSMB9,DARS1,ELMO1,PTPN12,PTPRC,PTPRCAP,PYGL,CLEC2B,RAC2,DNMT1,DOCK2,PLAAT4,RGS1,RGS10,RNPEP,E…
Computational	GCM_NPM1	Neighborhood of NPM1	C4:CGN: Cancer Gene Neighborhoods	7.507e-12	7.432e-09	2.009e-10	1.502e-09	54	116	APEX1,APRT,NACA,RPL10A,NPM1,TBCB,RPL23,CLIC1,POLG,CLEC18C,PPP1CC,PSMA1,PSMB4,RABGGTB,EEF1B2,EEF1G,EEF2,RPL6,RPL7,RPL7A,RPL9,RPL11,RPL17,RPL18,RPL19,RPL27A,RPL28,RPL29,RPL32,RPL34,RPL35A,RPL36A,RPS2,RPS3,RPS5,RPS7,RPS8,RPS9,RPS11,RPS14,RPS16,RPS18,RPS19,RPS23,RPS24,RPS28,RACK1,SNRPD2,H2AZ1,RPL35,RPL13A,TPT1,HINT1,UBA52
Computational	MODULE_128	Genes in the cancer module 128.	C4:CM: Cancer Modules	1.236e-11	1.223e-08	3.149e-10	2.354e-09	48	97	AIF1,PLPP3,C3AR1,CCND2,CD14,CD63,CD151,CDH13,IL32,CEBPD,PDGFRB,CCR1,CSF1R,CTSB,CTSL,CYBB,LGMN,CYP27A1,DAB2,TBC1D8B,FCER1G,FCGR1A,FCGR2A,IFITM3,IFI30,CCL5,FN1,FPR1,IFITM2,FTH1,FTL,SPARC,GBP1,GBP2,GPX1,TIMP1,GZMK,APOL3,TNFAIP6,HLA-DOA,MGLL,TYROBP,VCAM1,VIM,VWF,ITGB2,VMP1,LYZ
Computational	MODULE_2	DRG (dorsal root ganglia) genes.	C4:CM: Cancer Modules	2.259e-11	2.237e-08	5.574e-10	4.167e-09	120	384	MAOB,MBNL1,ME1,PLIN2,ADM,AHR,MME,RGS5,ANXA1,BIRC2,APOE,RHOB,ATP6V0A1,TNFRSF14,CCND1,TNFRSF10B,BLVRB,NFIL3,C1S,NNMT,NOTCH3,CAV1,CAV2,SERPINH1,CCND2,CD34,CD44,CD151,CDH5,CDKN1A,UBE2L6,PDE8A,PDGFRB,ENPP2,PECAM1,PLEC,ITM2A,COL1A2,COL3A1,COL4A1,COL6A2,COL6A3,DDIT4,COL15A1,WWTR1,CPE,CSPG4,CYB5A,PTPRC,RGS1,OPTN,RNASE4,EMP3,ENO2,EPS8,SPRY1,RAMP2,FSTL3,ETS2,FABP7,FCGRT,CCL3,GPNMB,SELENOP,FN1,ABLIM3,SLC2A3…
Computational	GAVISH_3CA_METAPROGRAM_MACROPHAGES_MES_GLYCOLYSIS	Genes upregulated in subsets of cells of a given type within various tumors	C4:3CA: Curated Cancer Cell Atlas gene sets	2.308e-11	2.285e-08	5.574e-10	4.167e-09	32	50	PLIN2,ADM,MIF,ANXA1,ANXA2,RGCC,APOC1,MT1E,MT2A,BNIP3,P4HA1,CD52,ERO1A,VCAN,CSTB,CTSL,EMP3,ENO1,NDRG1,SCD,GPNMB,FN1,SLC2A1,SLC2A3,SPP1,TIMP1,HK2,UPP1,VIM,LDHA,LGALS1,LGALS3
Computational	MODULE_79	Genes in the cancer module 79.	C4:CM: Cancer Modules	3.375e-11	3.342e-08	7.956e-10	5.948e-09	48	99	AIF1,PLPP3,C3AR1,CCND2,CD14,CD63,CD151,CDH13,IL32,CEBPD,PDGFRB,CCR1,CSF1R,CTSB,CTSL,CYBB,LGMN,CYP27A1,DAB2,TBC1D8B,FCER1G,FCGR1A,FCGR2A,IFITM3,IFI30,CCL5,FN1,FPR1,IFITM2,FTH1,FTL,SPARC,GBP1,GBP2,GPX1,TIMP1,GZMK,APOL3,TNFAIP6,HLA-DOA,MGLL,TYROBP,VCAM1,VIM,VWF,ITGB2,VMP1,LYZ
Computational	GNF2_PTPN6	Neighborhood of PTPN6	C4:CGN: Cancer Gene Neighborhoods	1.677e-10	1.66e-07	3.861e-09	2.886e-08	30	47	ARHGDIB,CD48,CD53,RIPOR2,CYBC1,GIT2,PTPN6,PTPRC,ARHGAP25,CORO7,RAC2,ARPC3,EMP3,EVI2B,GMIP,SIPA1,GPSM3,TAPBP,LIMD2,CORO1A,ACAP2,HCLS1,HLA-A,HLA-B,HLA-C,HLA-E,HLA-F,ICAM3,LAPTM5,LYN
Computational	GNF2_PECAM1	Neighborhood of PECAM1	C4:CGN: Cancer Gene Neighborhoods	2.783e-10	2.755e-07	6.261e-09	4.681e-08	33	56	MCL1,AIF1,PYCARD,CASP1,CEBPB,CEBPD,PECAM1,CCR1,THEMIS2,PPT1,CTSS,SH3BGRL3,CYBB,MAFB,TYMP,HSD17B11,IGSF6,TLR8,FCER1G,CHST15,CD93,RNF130,ADA2,MS4A6A,TBXAS1,TLR2,TNFAIP2,TNFRSF1B,HCK,TYROBP,MFSD1,IFNGR1,ITGB2
Computational	GAVISH_3CA_MALIGNANT_METAPROGRAM_39_METAL_RESPONSE	Genes upregulated in subsets of cells of a given type within various tumors	C4:3CA: Curated Cancer Cell Atlas gene sets	1.759e-09	1.741e-06	3.869e-08	2.892e-07	30	50	C5orf46,EPB41L4A-AS1,ANXA1,MT1E,MT1F,MT2A,MT3,C1R,C1S,NPTX2,NOL3,CAV1,CEBPB,PLP2,DDIT4,VCAN,TMEM45A,TSC22D3,EDN1,EMP3,RSL24D1,FSTL3,TMEM91,STC1,DEPP1,TGFBI,VCAM1,TUBA1A,LGALS1,LOX
Computational	MODULE_3	Genes in the cancer module 3.	C4:CM: Cancer Modules	1.968e-09	1.948e-06	4.235e-08	3.166e-07	115	384	MBNL1,MCM5,PLIN2,ANPEP,MCFD2,RGS5,ANXA1,ANXA2,APEX1,BIRC2,APRT,DEGS1,RHOG,ARHGDIB,ATIC,ADAM9,FADD,CCND1,TNFRSF10B,NNMT,CASP4,UBE2M,CAV1,CAV2,POLE3,SERPINH1,CCNG1,SLC16A3,SERPINE1,CD44,CD151,CDH2,CDKN1A,CTSC,PECAM1,PGF,PLAUR,MAP4K4,PLOD2,PLK3,COL4A1,WWTR1,PPP4C,MAPK6,PSMA4,PSMB7,DAB2,PSMD4,PTPN12,PTPRK,RAB13,RAC2,DNMT1,RCN1,EIF4EBP1,ELF4,CALCRL,EMP3,EPAS1,LPCAT1,RRM1,F2R,CITED2,TOMM40,SEC23A,VAT1,…
Computational	MODULE_47	ECM and collagens.	C4:CM: Cancer Modules	2.964e-09	2.934e-06	6.244e-08	4.667e-07	78	225	MCAM,CD99,RGS5,ADAM9,BMP1,C1R,C1S,NNMT,NOTCH3,SERPINH1,LDB2,P4HA1,CD34,SERPINE1,CDH5,CDH11,ALPK2,CDKN1A,PDGFRB,PECAM1,SERPINF1,PLAUR,PLOD1,PLTP,COL1A1,COL1A2,COL3A1,COL4A1,COL4A2,COL5A2,COL6A2,COL6A3,COL15A1,ADAMTS1,ZNF521,WWTR1,VCAN,HTRA1,DAB2,EGLN3,IGFLR1,S1PR1,EDNRA,EML1,EMP3,ENPEP,F2R,SELENOP,FN1,FPR1,POSTN,FRZB,SPARC,PLXND1,GJA1,GJB2,GNG11,TCF4,RAB31,ZEB1,TGFBI,THBS2,THY1,TNFAIP6,COPE,VIM,VW…
Computational	MODULE_223	Immune (defense) response.	C4:CM: Cancer Modules	3.153e-09	3.121e-06	6.503e-08	4.861e-07	57	142	MTHFR,AKR1C3,MYC,TNFSF9,NAB2,NRP1,BST2,P4HA2,CD2,CD4,CD8A,CD48,CD69,CD79A,OSMR,SERPINF1,KLF6,CSF1,DAB2,EDN1,EDNRA,NAMPT,RNASE6,EMP3,ENPEP,EPS8,RPS4X,EVI2A,FGA,FGB,FGG,SHC1,FTH1,ZEB1,GRN,TGFA,TGFBI,TIMP1,TLR1,TPSAB1,HLA-A,HLA-B,HLA-C,HLA-DMB,HLA-DOA,HLA-DRA,HLA-DRB5,HLA-F,IL2RG,IL6R,IL18,CXCL10,IRAK1,LIF,LRP1,LY6E,MXD1
Computational	GNF2_MCL1	Neighborhood of MCL1	C4:CGN: Cancer Gene Neighborhoods	4e-09	3.96e-06	8.081e-08	6.041e-07	32	57	MCL1,AIF1,MNDA,ARRB2,PYCARD,MYD88,CASP1,PECAM1,CCR1,THEMIS2,SAMHD1,PPT1,CTSS,CYBB,FBXL5,PTPRE,HSD17B11,IGSF6,EVI2B,GMIP,TLR8,CSGALNACT2,CHST15,CNPY3,ADA2,TLR2,ACAP2,HCK,MFSD1,IFNGR1,ITGB2,JUNB
Computational	GNF2_SELL	Neighborhood of SELL	C4:CGN: Cancer Gene Neighborhoods	1.244e-08	1.232e-05	2.463e-07	1.842e-06	28	47	MCL1,ARHGDIB,ARRB2,RNASET2,MYD88,CASP1,CASP4,CD53,THEMIS2,GMFG,RIPOR2,GIT2,PTPN6,ARPC3,HSD17B11,EVI2B,GMIP,GPSM3,CNPY3,CYTH4,CORO1A,ACAP2,HCLS1,HLA-B,ICAM3,LAPTM5,JUNB,LYN
Computational	MODULE_60	Heart genes.	C4:CM: Cancer Modules	1.313e-08	1.3e-05	2.548e-07	1.905e-06	121	422	ABCA1,MAN2B1,MAOB,KDM5C,AGT,MPG,CST7,APOC1,APOE,APRT,RHOB,MTHFR,S1PR4,ATP6V0A1,TNFRSF14,CCND1,BLVRB,C1QB,C2,NKG7,NME3,NNMT,NOTCH3,SERPINH1,CCND2,CD8A,CD14,CD34,CD79A,ADGRE5,CD151,CDH2,CDH5,CDKN1A,CDK18,CD52,IL32,UBE2L6,PDGFRB,CARD10,NHERF1,CCR1,PLEC,PLK3,COL1A2,COL6A2,DDIT4,COL15A1,IFFO1,ISG15,PRF1,PKN1,LGMN,PSMB10,PTPRCAP,CHPF,RAC2,PLAAT4,TYMP,EIF4EBP1,EMP3,EPAS1,RAMP2,FSTL3,BCKDK,RPS26,CITED2,F…
Computational	GAVISH_3CA_METAPROGRAM_ENDOTHELIAL_INTERFERON	Genes upregulated in subsets of cells of a given type within various tumors	C4:3CA: Curated Cancer Cell Atlas gene sets	1.357e-08	1.344e-05	2.584e-07	1.932e-06	29	50	EPSTI1,MT2A,TNFSF10,BST2,OAS2,OAS3,UBE2L6,SAMHD1,PARP14,ISG15,XAF1,PLAAT4,LAP3,NT5C3A,TRIM22,SAMD9L,IFI44,IFI6,GBP1,GBP2,IFI44L,TAP1,TAP2,APOL6,RIGI,APOL2,CXCL10,IRF1,LY6E
Computational	GAVISH_3CA_METAPROGRAM_CD4_T_CELLS_CYTOTOXIC	Genes upregulated in subsets of cells of a given type within various tumors	C4:3CA: Curated Cancer Cell Atlas gene sets	5.015e-08	4.965e-05	9.265e-07	6.926e-06	28	49	PLIN2,CD99,ANXA1,ANXA2,CST7,BHLHE40,NKG7,CD63,PRF1,CTSD,ZEB2,CLEC2B,CYTOR,CKLF,CCL3,CCL4,CCL5,COTL1,GZMA,GZMK,HLA-DPA1,HLA-DPB1,HLA-DRA,HLA-DRB1,APOBEC3G,ITGB2,JUN,LGALS1
Computational	GNF2_ITGAL	Neighborhood of ITGAL	C4:CGN: Cancer Gene Neighborhoods	5.054e-08	5.003e-05	9.265e-07	6.926e-06	30	55	ABHD17A,MBNL1,ADCY7,GPR65,CASP8,CBLB,ADGRE5,SUN2,CYTIP,PRKCH,PTPRC,CLEC2B,PLAAT4,PARP8,ARL4C,BTN3A3,BIN2,SIPA1,KLRK1,FYN,STK10,BTN3A2,BTN3A1,RASSF1,ARHGAP45,RIGI,HLA-F,GIMAP6,ITGAL,LCP2
Computational	MODULE_64	Membranal receptors.	C4:CM: Cancer Modules	6.199e-08	6.137e-05	1.116e-06	8.342e-06	139	517	ABCA1,MCAM,ADM,AGT,AHR,MMP14,GPR65,ANPEP,RGS5,ANXA1,APOB,APOE,FAS,AQP9,SLC4A4,S1PR4,TNFSF10,AXL,ADAM9,IL18R1,NRP1,BST2,C3,C3AR1,NKG7,C5AR1,CAV1,OLR1,CLDN1,CD2,CD3D,CD3G,CD4,CD8A,CD14,SLC16A4,MS4A1,P2RX7,SLC16A3,CD40,CD53,CD63,CD69,CD79A,CDKN1A,PFKFB4,CD163,CCR1,PLAUR,IL27RA,CXCL14,CSF1,CSF2RA,PRKCH,PTAFR,PTGIR,PTPRC,PTPRE,PTPRM,CLEC2B,GPR183,EDNRA,NAMPT,RNASEL,LPAR6,CALCRL,ENPEP,STOM,GLYAT,IGSF6,…
Computational	GNF2_TNFRSF1B	Neighborhood of TNFRSF1B	C4:CGN: Cancer Gene Neighborhoods	7.183e-08	7.111e-05	1.27e-06	9.493e-06	33	65	AIF1,AOAH,RHOG,ARRB2,PYCARD,MYD88,CASP1,DOK2,SLC7A7,PECAM1,CCR1,THEMIS2,PPT1,CTSS,SH3BGRL3,CYBB,TYMP,ARPC1B,HSD17B11,IGSF6,GMIP,FCER1G,CNPY3,RNF130,ADA2,MS4A6A,TBXAS1,COTL1,TLR2,TNFRSF1B,HCK,TYROBP,ITGB2
Computational	MODULE_29	Genes in the cancer module 29.	C4:CM: Cancer Modules	8.932e-08	8.843e-05	1.52e-06	1.136e-05	20	28	RPS2,RPS3,RPS4X,RPS7,RPS8,RPS10,RPS13,RPS14,RPS15,RPS15A,RPS16,RPS17,RPS18,RPS19,RPS21,RPS23,RPS24,RPS25,RPS26,RPS28
Computational	GAVISH_3CA_METAPROGRAM_ENDOTHELIAL_HEV_2	Genes upregulated in subsets of cells of a given type within various tumors	C4:3CA: Curated Cancer Cell Atlas gene sets	9.67e-08	9.573e-05	1.52e-06	1.136e-05	28	50	EHBP1L1,HEG1,APLNR,APOL1,ENTPD1,PLEC,ADAMTS1,VCAN,DUSP23,CALCRL,EMP3,RAMP3,PCDH12,NDRG1,SEMA3F,FN1,SLCO2A1,PCDH17,STC1,ADIRF,TGM2,THBD,VCAM1,VEGFC,VWF,ITGA6,MALL,MARCKS
Computational	GAVISH_3CA_METAPROGRAM_EPITHELIAL_INTERFERON_MHC	Genes upregulated in subsets of cells of a given type within various tumors	C4:3CA: Curated Cancer Cell Atlas gene sets	9.67e-08	9.573e-05	1.52e-06	1.136e-05	28	50	ANXA2,MT2A,PLPP3,GIMAP7,BST2,CD74,TMSB10,EPAS1,RAMP2,RAMP3,IFITM3,FKBP1A,IFITM2,SPARC,VAMP5,GNG11,HLA-A,HLA-B,HLA-C,HLA-DPA1,HLA-DPB1,HLA-DRA,HLA-DRB1,HLA-DRB5,HLA-E,VIM,IFI27,LGALS1
Computational	GAVISH_3CA_METAPROGRAM_EPITHELIAL_METABOLISM_KIDNEY_1	Genes upregulated in subsets of cells of a given type within various tumors	C4:3CA: Curated Cancer Cell Atlas gene sets	9.67e-08	9.573e-05	1.52e-06	1.136e-05	28	50	CLTRN,MGST1,SLC5A12,BBOX1,APOE,MT1F,AKR1C3,BHMT,NAT8,IL32,OCIAD2,CXCL14,DAB2,SMIM24,RBP5,PDZK1IP1,RIDA,GLYAT,TMEM176A,AKR1A1,SPP1,GATM,GSTA1,UGT2B7,KHK,CUBN,LGALS2,LRP2
Computational	GAVISH_3CA_METAPROGRAM_B_CELLS_PLASMA	Genes upregulated in subsets of cells of a given type within various tumors	C4:3CA: Curated Cancer Cell Atlas gene sets	9.67e-08	9.573e-05	1.52e-06	1.136e-05	28	50	DNAJB9,SEC11C,NUCB2,P4HB,CD63,PPIB,PDIA4,MZB1,RPN2,FKBP11,PRDX4,SELENOS,SSR3,SSR4,MYDGF,PIM2,HSP90B1,SDF2L1,XBP1,IGHA1,IGHA2,IGHG1,IGHG3,IGHG4,IGHGP,JCHAIN,IGKC,IGLC3
Computational	GAVISH_3CA_METAPROGRAM_ENDOTHELIAL_ENDO_3	Genes upregulated in subsets of cells of a given type within various tumors	C4:3CA: Curated Cancer Cell Atlas gene sets	9.67e-08	9.573e-05	1.52e-06	1.136e-05	28	50	SPARCL1,RGCC,FCN3,MT1E,MT2A,TNFSF10,GIMAP7,NOTCH4,CD36,PECAM1,CLEC14A,PLVAP,EDN1,EGFL7,CALCRL,BTNL9,EPAS1,RAMP2,RAMP3,CD93,SPARC,GNG11,GPX3,HSPG2,VWF,IFI27,IFNGR1,IL7R
Computational	GAVISH_3CA_METAPROGRAM_CD8_T_CELLS_UNASSIGNED_2	Genes upregulated in subsets of cells of a given type within various tumors	C4:3CA: Curated Cancer Cell Atlas gene sets	9.67e-08	9.573e-05	1.52e-06	1.136e-05	28	50	MT2A,CALM3,CD52,IL32,PFN1,PGAM1,CLIC1,PPP1CA,SH3BGRL3,PSMA7,PSME2,RAC2,ARPC5,ARPC1B,EMP3,ENO1,CKLF,FKBP1A,CAP1,TUBB,COTL1,CORO1A,GZMA,PPP1R18,TPI1,APOBEC3G,LGALS1,LY6E
Computational	MODULE_38	Placenta genes.	C4:CM: Cancer Modules	1.059e-07	0.0001048	1.638e-06	1.224e-05	127	463	ABCA1,KDM5C,ADCY3,PLIN2,ADM,HEG1,MPP1,ANPEP,ANXA1,APOE,RHOB,ARHGAP4,MTHFR,ATP6V0A1,CCND1,BLVRB,BMP1,C1QB,C2,NOTCH3,CAV1,SERPINH1,CD14,SLC16A3,CD34,SERPINE1,ADGRE5,CD151,CDH5,CDKN1A,IL32,PDGFRB,ENPP2,CTSC,PECAM1,PGF,SERPINB9,PIM1,PLEC,PLK3,COL1A1,COL1A2,COL3A1,COL4A1,COL5A2,COL6A2,COL6A3,COL15A1,CSPG4,LGMN,DAB2,SLC38A10,RHOBTB1,CHPF,MVP,SCO2,RGS10,ARL4C,EFNA1,EGFR,EMP3,EPAS1,LPCAT1,RAMP2,FSTL3,ETS…
Computational	MODULE_171	Genes in the cancer module 171.	C4:CM: Cancer Modules	4.396e-07	0.0004352	6.695e-06	5.005e-05	52	138	CARD16,IGLJ3,CMAHP,AQP9,TNFSF10,CFB,OAS3,SLC7A7,CD2,CD3D,CD14,MS4A1,CD48,CD79A,CEBPD,KLF6,SAMHD1,ISG15,CTSL,LGMN,PTPRCAP,S1PR1,LPAR6,TRIM22,CHST15,IFITM3,NLRC5,FPR1,IFI44,IFITM2,KLRK1,GBP1,GBP2,STAT2,IFI44L,LIMD2,GMCL1,GZMA,APOL3,TNFAIP6,HLA-A,HLA-DPA1,HLA-DPB1,HLA-DQA1,HLA-DQB1,HLA-DRA,VCAM1,IGHG3,IGKC,HELZ2,IL7R,IL10RA
Computational	GAVISH_3CA_METAPROGRAM_FIBROBLASTS_INTERFERON	Genes upregulated in subsets of cells of a given type within various tumors	C4:3CA: Curated Cancer Cell Atlas gene sets	6.364e-07	0.00063	9.131e-06	6.826e-05	27	50	EPSTI1,APOL1,MT2A,TNFSF10,BST2,OAS3,CD74,UBE2L6,PARP14,ISG15,XAF1,CTSS,PSMB9,PLAAT4,LAP3,TNFSF13B,IFI6,SOD2,GBP1,GBP2,IFI44L,TAP1,RIGI,VCAM1,IFI27,IDO1,CXCL10
Computational	GAVISH_3CA_METAPROGRAM_ENDOTHELIAL_ENDO_7	Genes upregulated in subsets of cells of a given type within various tumors	C4:3CA: Curated Cancer Cell Atlas gene sets	6.364e-07	0.00063	9.131e-06	6.826e-05	27	50	SIPA1L2,RGCC,FCN3,MT1E,MT2A,PLPP1,PLPP3,NOTCH4,F2RL3,CD36,ITM2A,DDIT4,COL15A1,MLEC,TM4SF18,TMEM204,BTNL9,RAMP3,SELENOP,SGK1,SPP1,STC1,FAM167B,GYPC,CARHSP1,HLA-DQA1,VWA1
Computational	GAVISH_3CA_MALIGNANT_METAPROGRAM_38_GLUTATHIONE	Genes upregulated in subsets of cells of a given type within various tumors	C4:3CA: Curated Cancer Cell Atlas gene sets	6.364e-07	0.00063	9.131e-06	6.826e-05	27	50	CLTRN,AGT,SLC5A12,BBOX1,CDHR5,CES2,NAT8,GAL3ST1,CXCL14,SMIM24,RBP5,RIDA,GLYAT,SLC6A13,GAMT,SLC17A3,APOM,GPX3,GSTA1,GSTA2,TNFAIP6,CFI,AGXT2,KHK,CUBN,LGALS2,LRP2
Computational	GAVISH_3CA_METAPROGRAM_MACROPHAGES_INTERFERON	Genes upregulated in subsets of cells of a given type within various tumors	C4:3CA: Curated Cancer Cell Atlas gene sets	6.364e-07	0.00063	9.131e-06	6.826e-05	27	50	EPSTI1,MT2A,TNFSF10,GBP5,OAS2,UBE2L6,PARP14,ISG15,PSMB9,PSME2,PLAAT4,LAP3,NT5C3A,SAMD9L,IFITM3,TNFSF13B,IFI6,VAMP5,GBP1,GBP2,IFI44L,TAP1,CALHM6,IFI27,IDO1,CXCL10,LY6E
Computational	MODULE_6	Trachea genes.	C4:CM: Cancer Modules	6.667e-07	0.00066	9.429e-06	7.048e-05	114	413	KDM5C,ADM,ALDH3B1,CMAHP,ANXA1,ANXA4,BIRC2,APRT,RHOB,AKR1C3,ATP2A3,TNFSF10,CCND1,TNFRSF10B,CFB,BMP1,C1S,C2,NME3,NNMT,NOTCH3,NUCB2,CAV1,SERPINH1,CD14,CD34,CD44,CD79A,CD151,CDKN1A,PDGFRB,CTSC,SERPINA1,NHERF1,PLEC,PLK3,COL1A2,COL6A2,COL6A3,DDIT4,WWTR1,CPE,CYB5A,LGMN,PTPRC,PTPRK,CHPF,MVP,RAC2,PLAAT4,RGS1,EFNA1,RNASE4,EGFR,SERPINB1,EMP3,EPAS1,SPRY1,ETS2,CITED2,FCGRT,CCL5,GPNMB,CX3CL1,SELENOP,FN1,SLC2A3…
Computational	GNF2_CARD15	Neighborhood of CARD15	C4:CGN: Cancer Gene Neighborhoods	8.747e-07	0.000866	1.22e-05	9.118e-05	33	70	MCL1,AIF1,MNDA,PYCARD,CASP1,SLC7A7,CD14,PECAM1,CCR1,THEMIS2,PPT1,VCAN,CTSS,CYBB,MAFB,TYMP,IGSF6,TLR8,FCGR1A,CHST15,FPR1,CD93,RNF130,ADA2,MS4A6A,TBXAS1,COTL1,TLR2,TNFAIP2,TNFRSF1B,HCK,TYROBP,MFSD1
Computational	GNF2_RAP1B	Neighborhood of RAP1B	C4:CGN: Cancer Gene Neighborhoods	1.018e-06	0.001008	1.4e-05	0.0001047	22	36	MBNL1,ADCY7,GPR65,MSN,ADGRE5,CYTIP,PTPRC,CLEC2B,RAC2,RAP2B,ACTR3,ELF4,OSTF1,BTN3A3,BIN2,STK10,MAT2B,RASSF1,HLA-E,HLA-F,INPP5D,ITGAL
Computational	GNF2_ICAM3	Neighborhood of ICAM3	C4:CGN: Cancer Gene Neighborhoods	1.148e-06	0.001136	1.557e-05	0.0001164	23	39	ARRB2,MYO1F,CASP4,GMFG,SH3BGRL3,RIPOR2,GIT2,PTPN6,PTPRC,ARHGAP25,EMP3,HSD17B11,EVI2B,GMIP,SLA,GPSM3,ACAP2,HCLS1,HLA-E,HLA-F,ICAM3,IRF1,ITGB2
Computational	GAVISH_3CA_MALIGNANT_METAPROGRAM_36_IG	Genes upregulated in subsets of cells of a given type within various tumors	C4:3CA: Curated Cancer Cell Atlas gene sets	2.19e-06	0.002168	2.929e-05	0.000219	26	49	DNAJB9,IGLL5,IGLV3-1,IGLJ3,IGLJ2,IGLJ1,IGKV4-1,CD63,CD79A,KLF6,TSC22D3,CITED2,PRDX4,ADA2,SEL1L3,HLA-F,IGHA1,IGHA2,IGHG1,IGHG3,IGHG4,IGHGP,JCHAIN,IGKC,IGLC3,IGLC5
Computational	MODULE_177	Genes in the cancer module 177.	C4:CM: Cancer Modules	2.361e-06	0.002337	3.116e-05	0.0002329	41	101	AIF1,ALOX5,MPP1,RHOB,ARHGDIB,NEU1,BST2,NFKB1,NMI,SCARB1,CD48,CD53,CD52,EDEM1,SUSD6,DDOST,PTPN6,PTPRC,DNMT1,RGS1,ARPC1B,TRIM22,SGK1,ST3GAL1,SLA,GLRX,GNB1,NR3C1,TFRC,GYPC,TNFAIP3,TOP2A,HCLS1,HLA-DMB,HLA-DQA1,UCP2,IFI16,IL2RG,IL4R,ITGAL,LCP1
Computational	MODULE_208	Genes in the cancer module 208.	C4:CM: Cancer Modules	2.415e-06	0.002391	3.146e-05	0.0002351	47	124	CARD16,IGLJ3,CMAHP,AQP9,TNFSF10,CFB,OAS3,CD2,CD3D,CD14,MS4A1,CD48,CD74,CD79A,CEBPD,KLF6,ISG15,CTSL,LGMN,S1PR1,LPAR6,IFITM3,NLRC5,FPR1,IFI44,IFITM2,KLRK1,GBP1,GBP2,IFI44L,LIMD2,GMCL1,GZMA,APOL3,TNFAIP6,HLA-DMA,HLA-DMB,HLA-DPA1,HLA-DPB1,HLA-DQA1,HLA-DQB1,HLA-DRA,VCAM1,IGHG3,IGKC,HELZ2,IL7R
Computational	GAVISH_3CA_METAPROGRAM_B_CELLS_INTERFERON	Genes upregulated in subsets of cells of a given type within various tumors	C4:3CA: Curated Cancer Cell Atlas gene sets	3.872e-06	0.003834	4.675e-05	0.0003495	26	50	EPSTI1,MNDA,RNF213,MT2A,TNFSF10,BST2,OAS2,OAS3,NMI,UBE2L6,PARP14,ISG15,XAF1,PARP9,LAP3,NT5C3A,TRIM22,SAMD9L,IFI44,IFI6,GBP1,SLFN5,IFI44L,TAP1,APOL6,LY6E
Computational	GAVISH_3CA_METAPROGRAM_CD4_T_CELLS_UNASSIGNED	Genes upregulated in subsets of cells of a given type within various tumors	C4:3CA: Curated Cancer Cell Atlas gene sets	3.872e-06	0.003834	4.675e-05	0.0003495	26	50	ANXA2,ANXA6,APRT,MT2A,CLIC1,PPP1CA,ISG15,PSME2,ARPC5,ARPC1B,EMP3,CKLF,IFI27L2,CAP1,PRELID1,COTL1,CORO1A,SEC61G,GZMA,APOBEC3G,UCP2,LCK,LCP1,LGALS1,LGALS3,LY6E
Computational	GAVISH_3CA_METAPROGRAM_FIBROBLASTS_LIPID_METABOLISM	Genes upregulated in subsets of cells of a given type within various tumors	C4:3CA: Curated Cancer Cell Atlas gene sets	3.872e-06	0.003834	4.675e-05	0.0003495	26	50	MYO1B,ARHGDIB,CCND1,NID1,OAZ2,CCND2,CD36,COL3A1,COL4A1,COL4A2,COL6A3,GMFG,ISG15,CYBA,STEAP4,CCDC102B,IFI6,PAG1,COX4I2,TFPI,THY1,IFI27,MARCKSL1,ITGA1,APOLD1,PLXDC1
Computational	GAVISH_3CA_METAPROGRAM_ENDOTHELIAL_ENDO_6	Genes upregulated in subsets of cells of a given type within various tumors	C4:3CA: Curated Cancer Cell Atlas gene sets	3.872e-06	0.003834	4.675e-05	0.0003495	26	50	CARD16,SPARCL1,ANXA1,CAV2,SERPINE1,IL32,SERPINB6,ITM2A,CYP3A5,ACE,TMEM204,TYMP,SERPINB1,SGK1,SPARC,DNAJC1,ADIRF,GNG11,DEPP1,HLA-DMA,HLA-DQA1,HLA-DQB1,ICAM2,TUBA1A,LGALS1,MARCKS
Computational	GAVISH_3CA_METAPROGRAM_CD8_T_CELLS_INTERFERON	Genes upregulated in subsets of cells of a given type within various tumors	C4:3CA: Curated Cancer Cell Atlas gene sets	3.872e-06	0.003834	4.675e-05	0.0003495	26	50	EPSTI1,MT2A,TNFSF10,BST2,OAS2,OAS3,NMI,UBE2L6,PARP14,ISG15,XAF1,PARP9,TYMP,LAP3,NT5C3A,TRIM22,SAMD9L,IFI44,IFI6,GBP1,IFIH1,IFI44L,RIGI,IFI16,HELZ2,LY6E
Computational	GAVISH_3CA_METAPROGRAM_FIBROBLASTS_MHC_II_CYTOKINE	Genes upregulated in subsets of cells of a given type within various tumors	C4:3CA: Curated Cancer Cell Atlas gene sets	3.872e-06	0.003834	4.675e-05	0.0003495	26	50	TMEM176B,APOE,C3,SOCS3,CD74,SERPINB9,ABI3BP,CXCL14,CTSS,CLSTN3,RBP5,LAP3,RAMP3,TMEM176A,FMO1,UBD,TNFSF13B,FRZB,SOD2,DEPP1,TGM2,TIMP1,HLA-DRA,HLA-DRB1,ACOT7,VCAM1
Computational	GNF2_CD97	Neighborhood of CD97	C4:CGN: Cancer Gene Neighborhoods	4.305e-06	0.004262	5.135e-05	0.0003839	22	38	ADCY7,GPR65,AOAH,MYO1F,DOK2,ADGRE5,EFHD2,CYTIP,PTPRC,CLEC2B,ELF4,OSTF1,BIN2,SELPLG,STK10,CD300A,HLA-E,HLA-F,GIMAP6,IL10RA,ITGAL,ITGB2
Computational	GNF2_CASP8	Neighborhood of CASP8	C4:CGN: Cancer Gene Neighborhoods	4.605e-06	0.004559	5.428e-05	0.0004057	18	27	MBNL1,CASP8,CYTIP,PTPRC,PARP8,GIMAP4,BTN3A3,BIN2,FYB1,HECA,STK10,BTN3A2,BTN3A1,ARHGAP45,RIGI,GIMAP6,ITGAL,LCP2
Computational	MORF_JUND	Neighborhood of JUND	C4:CGN: Cancer Gene Neighborhoods	6.037e-06	0.005977	6.95e-05	0.0005195	30	64	MCL1,NACA,RPL10A,CFL1,CLIC1,RBM3,EEF1B2,EEF1G,EEF2,RPL6,RPL7,RPL9,RPL11,RPL13,RPL17,RPL18,RPL19,RPL30,RPL27A,RPL34,RPL36A,RPLP2,RPS7,RPS15A,RPS24,RPS25,FAU,RPL13A,TPT1,UBC
Computational	GNF2_ST13	Neighborhood of ST13	C4:CGN: Cancer Gene Neighborhoods	6.037e-06	0.005977	6.95e-05	0.0005195	30	64	NACA,RPL10A,NPM1,RPL23,EEF1B2,EEF1G,RPL6,RPL7,RPL7A,RPL8,RPL9,RPL12,RPL17,RPL19,RPL32,RPL35A,RPL37,RPL38,RPL36A,FBL,RPS3,RPS4X,RPS7,RPS13,RPS17,RPS23,RPS24,RACK1,SNRPD2,EIF3E
Computational	GNF2_SNRK	Neighborhood of SNRK	C4:CGN: Cancer Gene Neighborhoods	1.097e-05	0.01086	0.0001248	0.0009331	18	28	MBNL1,GPR65,CASP8,CYTIP,RIPOR2,PTPRC,CLEC2B,PARP8,BTN3A3,CCL5,BIN2,HECA,STK10,BTN3A2,BTN3A1,GIMAP6,ITGAL,LCP2
Computational	MODULE_32	Genes in the cancer module 32.	C4:CM: Cancer Modules	1.382e-05	0.01368	0.0001554	0.001162	73	241	APEX1,YBX3,RNASET2,EIF3C,NPM1,CARS1,PCBP1,EFTUD2,GNL2,EIF4A3,PSMA1,RAB13,RALB,RBM3,RIT1,EEF1B2,EEF1D,EEF1G,EEF2,RNASE4,EIF4A1,EIF4EBP1,EIF5A,RPL6,RPL7,RPL7A,RPL8,RPL9,RPL11,RPL12,RPL17,RPL18,RPL18A,RPL19,RPL23A,MRPL23,RPL27A,RPL29,RPL32,RPL37,RPL38,RPLP0,RPLP2,FBL,RPS2,RPS3,RPS4X,RPS7,RPS8,RPS10,RPS11,RPS13,RPS15,RPS15A,RPS16,RPS17,RPS19,RPS23,RPS24,RPS25,RPS28,TUBB4B,PABPC1,RRAGA,SNRPD2,SSBP1,GN…
Computational	GAVISH_3CA_METAPROGRAM_ENDOTHELIAL_ENDO_5	Genes upregulated in subsets of cells of a given type within various tumors	C4:3CA: Curated Cancer Cell Atlas gene sets	2.18e-05	0.02158	0.0002371	0.001773	25	50	MCAM,ADM,RGCC,IL32,PGF,CTHRC1,COL4A1,GMFG,EIF4EBP1,PCDH12,CHST15,FSCN1,DEPP1,ESM1,COTL1,GYPC,MGLL,TNFAIP8L1,SLC38A1,PXDN,CXCR4,LAMA4,LGALS1,LOX,MARCKS
Computational	GAVISH_3CA_METAPROGRAM_CD4_T_CELLS_INTERFERON	Genes upregulated in subsets of cells of a given type within various tumors	C4:3CA: Curated Cancer Cell Atlas gene sets	2.18e-05	0.02158	0.0002371	0.001773	25	50	EPSTI1,MT2A,TNFSF10,OAS2,OAS3,UBE2L6,PARP14,ISG15,XAF1,PARP9,LAP3,NT5C3A,TRIM22,SAMD9L,IFI44,RBCK1,IFI6,GBP1,RTP4,STAT2,IFI44L,PARP10,RIGI,HELZ2,LY6E
Computational	GAVISH_3CA_MALIGNANT_METAPROGRAM_18_INTERFERON_MHC_II_2	Genes upregulated in subsets of cells of a given type within various tumors	C4:3CA: Curated Cancer Cell Atlas gene sets	2.18e-05	0.02158	0.0002371	0.001773	25	50	TMEM176B,ANXA1,MT2A,C1R,C1S,C3,NNMT,CD74,ISG15,CTSD,ARPC1B,TMEM176A,IFITM3,SELENOP,IFITM2,IFI6,DEPP1,GPX3,HLA-DMA,HLA-DPA1,HLA-DRA,HLA-DRB1,HLA-DRB5,TUBA1A,LGALS1
Computational	GNF2_S100A4	Neighborhood of S100A4	C4:CGN: Cancer Gene Neighborhoods	2.457e-05	0.02433	0.0002644	0.001977	24	47	MCL1,AIF1,ARRB2,PYCARD,MYO1F,TNFSF10,CASP1,DOK2,PECAM1,CCR1,THEMIS2,SH3BGRL3,TYMP,HSD17B11,IGSF6,GMIP,FCER1G,GLRX,TBXAS1,COTL1,TNFRSF1B,HCK,TYROBP,ITGB2
Computational	GNF2_FGR	Neighborhood of FGR	C4:CGN: Cancer Gene Neighborhoods	2.813e-05	0.02785	0.0002995	0.002239	19	32	AIF1,AOAH,RHOG,PYCARD,CASP1,THEMIS2,EFHD2,CTSS,SH3BGRL3,ARPC1B,GMIP,FCER1G,IFI30,COTL1,TNFRSF1B,HCK,TYROBP,ITGAM,ITGB2
Computational	MODULE_345	Immune response and Ag processing and presentation.	C4:CM: Cancer Modules	4.378e-05	0.04334	0.0004611	0.003447	45	126	CARD16,IGLJ3,AQP9,ATP2A3,TNFSF10,BST2,OAS3,CD2,CD3D,CD14,MS4A1,CD74,CD79A,CEBPD,UBE2L6,PARP14,ISG15,CTSL,LGMN,LPAR6,IFITM3,FPR1,IFI44,KLRK1,GBP1,GBP2,IFI44L,TAP1,LIMD2,APOL3,TNFAIP6,HLA-A,HLA-C,HLA-DMA,HLA-DMB,HLA-DPA1,HLA-DPB1,HLA-DQA1,HLA-DQB1,HLA-DRA,IFI27,IGHG3,IGKC,HELZ2,IL7R
Computational	GNF2_TNFSF10	Neighborhood of TNFSF10	C4:CGN: Cancer Gene Neighborhoods	5.232e-05	0.0518	0.0005453	0.004076	18	30	AIF1,MNDA,ARRB2,MYO1F,TNFSF10,C5AR1,CCR1,PLXNC1,IGSF6,EVI2B,FCGR2A,FPR1,SPI1,TLR1,HCK,CLEC7A,LY96,UBE2D1
Computational	MODULE_292	Genes in the cancer module 292.	C4:CM: Cancer Modules	7.085e-05	0.07014	0.0007306	0.005462	47	136	CARD16,IGLJ3,AQP9,ATP2A3,TNFSF10,OAS3,CD2,CD3D,CD14,MS4A1,CD48,CD74,CD79A,CEBPD,ISG15,CTSL,LGMN,HAUS6,PTPRCAP,LPAR6,IFITM3,NLRC5,FPR1,IFI44,IFITM2,KLRK1,GBP1,GBP2,IFI44L,LIMD2,APOL3,TNFAIP6,HLA-DMA,HLA-DMB,HLA-DPA1,HLA-DPB1,HLA-DQA1,HLA-DQB1,HLA-DRA,UCP2,VCAM1,ICAM3,IGHG3,IGKC,HELZ2,IL7R,LCK
Computational	MODULE_24	Fetal liver genes - metabolism and xenobiotics.	C4:CM: Cancer Modules	9.609e-05	0.09513	0.0009805	0.007329	115	453	ABCA1,MAOB,PLIN2,ADM,AGT,AK4,ALB,MPP1,ANPEP,APOB,CST7,APOC1,APOE,RHOB,MTHFR,AKR1C3,CCND1,TNFRSF10B,CFB,BHMT,BLVRB,NFIL3,C1QB,C1S,C2,NNMT,NAT8,SERPINH1,CD14,P4HA1,SERPINE1,IL32,UBE2L6,CARD10,CD163,SERPINA1,NHERF1,PIM1,PLEC,SERPINF2,SMOX,PLK3,COL1A1,COL1A2,COL3A1,COL4A1,COL5A2,COL6A2,COL6A3,DDIT4,CYB5A,LGMN,CYP2J2,CYP27A1,PYGL,RAC2,SCO2,RGS10,EFNA1,RNASE4,EGFR,EPAS1,RIDA,ETS2,CITED2,FCGRT,FGA,FGB,S…
Computational	MODULE_12	Spinal cord (neuro-development) genes.	C4:CM: Cancer Modules	9.706e-05	0.09609	0.0009805	0.007329	96	360	MAOB,ME1,ADM,AGT,ANXA1,APOC1,APOE,RHOB,SLC4A4,ATP6V0A1,CCND1,C1QB,C1S,NOTCH3,CAV1,SERPINH1,CCND2,CD14,SERPINE1,CDH2,CDKN1A,CDK18,PDE4B,PDE8A,ENPP2,SERPINI1,PLEC,ITM2A,ARHGEF6,COL1A1,COL1A2,COL3A1,COL4A1,COL5A2,COL6A2,COL6A3,DDIT4,COL15A1,WWTR1,CPE,ISG15,VCAN,CSPG4,RASSF2,DAB2,RGS1,NAMPT,LHFPL2,EMP3,ENO2,FABP7,CHST15,FCGRT,CX3CL1,SELENOP,FN1,SLC1A3,SLC2A3,POSTN,SOX9,VAMP5,SPP1,GATM,EPB41L3,PCDH17,…
Computational	GAVISH_3CA_METAPROGRAM_ENDOTHELIAL_HEV_1	Genes upregulated in subsets of cells of a given type within various tumors	C4:3CA: Curated Cancer Cell Atlas gene sets	0.0001135	0.1124	0.00107	0.008001	24	50	NNMT,CD74,CEBPD,CPE,DUSP23,RAMP3,NPC2,POSTN,SLCO2A1,SOD2,ADIRF,CXCL2,TFPI,HLA-DMA,HLA-DPA1,HLA-DPB1,HLA-DQA1,HLA-DQB1,HLA-DRA,HLA-DRB1,HLA-DRB5,VCAM1,VWF,ICAM1
Computational	GAVISH_3CA_METAPROGRAM_ENDOTHELIAL_NF_KB	Genes upregulated in subsets of cells of a given type within various tumors	C4:3CA: Curated Cancer Cell Atlas gene sets	0.0001135	0.1124	0.00107	0.008001	24	50	ABL2,MYC,NNMT,CDKN1A,ADAMTS4,PLVAP,PTPRE,NAMPT,SERPINB1,ETS2,NDRG1,POSTN,SOD2,ARID5A,TUBB6,GJA1,CXCL2,TIMP1,TNFAIP3,UGCG,VCAM1,ICAM1,ADAMTS9,LMNA
Computational	GAVISH_3CA_METAPROGRAM_MACROPHAGES_UNFOLDED_PROTEIN_RESPONSE	Genes upregulated in subsets of cells of a given type within various tumors	C4:3CA: Curated Cancer Cell Atlas gene sets	0.0001135	0.1124	0.00107	0.008001	24	50	DNAJB9,ADM,MT2A,SEC11C,NUCB2,OSTC,PPIB,PDIA4,ISG15,EGLN3,TMEM45A,NDRG1,DNAJB11,SELENOS,GBP2,SSR2,DNAJC1,TAP1,HSP90B1,HMOX1,SDF2L1,ZFAS1,HM13,LY6E
Computational	GAVISH_3CA_METAPROGRAM_FIBROBLASTS_PERICYTE_LIKE	Genes upregulated in subsets of cells of a given type within various tumors	C4:3CA: Curated Cancer Cell Atlas gene sets	0.0001135	0.1124	0.00107	0.008001	24	50	MCAM,MEF2C,SPARCL1,ANGPT2,RGS5,ARHGDIB,NOTCH3,CAV1,PDGFRB,PGF,COL4A1,COL4A2,EPAS1,EPS8,FRZB,TPPP3,GJA4,COX4I2,ADIRF,TFPI,PTP4A3,NDUFA4L2,ITGA1,PLXDC1
Computational	GAVISH_3CA_METAPROGRAM_ENDOTHELIAL_COAGULATION	Genes upregulated in subsets of cells of a given type within various tumors	C4:3CA: Curated Cancer Cell Atlas gene sets	0.0001135	0.1124	0.00107	0.008001	24	50	MEF2C,MIF,SPARCL1,RGCC,NRP2,CALM3,LDB2,DDIT4,CST3,HTRA1,PLVAP,TM4SF18,MRPL20,RBP5,MPZL2,FN1,ADIRF,FAM167B,COTL1,TFPI,VCAM1,VWF,LGALS1,MARCKS
Computational	GAVISH_3CA_MALIGNANT_METAPROGRAM_12_EMT_1	Genes upregulated in subsets of cells of a given type within various tumors	C4:3CA: Curated Cancer Cell Atlas gene sets	0.0001135	0.1124	0.00107	0.008001	24	50	SPARCL1,C1R,C1S,NNMT,CAV1,COL1A1,COL1A2,COL3A1,COL4A1,COL4A2,COL6A2,COL6A3,TSC22D3,FN1,POSTN,SPARC,TCF4,PRSS23,TGFBI,FSTL1,TIMP1,VIM,IGFBP4,LGALS1
Computational	GAVISH_3CA_METAPROGRAM_FIBROBLASTS_CAF_2	Genes upregulated in subsets of cells of a given type within various tumors	C4:3CA: Curated Cancer Cell Atlas gene sets	0.0001135	0.1124	0.00107	0.008001	24	50	SPARCL1,APOE,HES4,BST2,NOTCH3,PDGFRB,CTSC,NREP,COL4A1,COL4A2,SPATS2L,TMEM204,SPRY1,F2R,SPON2,POSTN,PAG1,TNFRSF21,PRSS23,TNFAIP6,IGFBP3,ITGA1,PLXDC1,LOXL2
Computational	MODULE_436	Genes in the cancer module 436.	C4:CM: Cancer Modules	0.0001175	0.1163	0.001097	0.008203	47	138	CARD16,IGLJ3,AQP9,TNFSF10,BST2,OAS3,CD2,CD3D,CD14,MS4A1,CD74,CD79A,CEBPD,UBE2L6,PARP14,ISG15,CTSL,LGMN,LPAR6,RCSD1,IFITM3,SPON2,NLRC5,FPR1,KLRK1,RAPGEF6,GBP1,GBP2,IFI44L,TAP1,LIMD2,APOL3,TNFAIP6,HLA-A,HLA-C,HLA-DMA,HLA-DMB,HLA-DPA1,HLA-DPB1,HLA-DQA1,HLA-DQB1,HLA-DRA,IFI27,IGHG3,IGKC,HELZ2,IL7R
Computational	MODULE_107	Genes in the cancer module 107.	C4:CM: Cancer Modules	0.0001415	0.1401	0.001309	0.009787	32	79	MMP14,ANPEP,APOC1,ADAM9,CFB,BMP1,C1R,C1S,C2,CASP1,CASP4,OLR1,CTSC,CPA3,CTSB,CTSD,CTSL,CTSS,LGMN,HTRA1,PSMB9,ACE,LAP3,ENPEP,UBD,FOLH1,PRSS23,TIMP1,GZMA,GZMK,TPSAB1,CFI
Computational	GNF2_FBL	Neighborhood of FBL	C4:CGN: Cancer Gene Neighborhoods	0.0002916	0.2887	0.002673	0.01998	48	146	APEX1,NACA,RPL10A,NPM1,RPL36,RFX5,POLR1D,EEF1B2,EEF1G,RPL6,RPL7,RPL7A,RPL8,RPL9,RPL12,RPL13,RPL17,RPL19,RPL23A,RPL28,RPL29,RPL32,RPL35A,RPL37,RPL38,FBL,RPS2,RPS3,RPS4X,RPS7,RPS8,RPS10,RPS15,RPS16,RPS17,RPS19,RPS21,RPS23,RPS25,RACK1,SNRPD2,GTF3A,RPL35,RPL13A,HINT1,EIF3E,KARS1,UTP3
Computational	GNF2_MSN	Neighborhood of MSN	C4:CGN: Cancer Gene Neighborhoods	0.0003281	0.3248	0.00298	0.02228	15	24	MSN,PFN1,CLIC1,RAP2B,ARPC5,ACTR3,ARPC2,ELF4,OSTF1,EMP3,CAP1,TGFB1,HCLS1,ITGB2,LASP1
Computational	GAVISH_3CA_METAPROGRAM_MACROPHAGES_MAC_1	Genes upregulated in subsets of cells of a given type within various tumors	C4:3CA: Curated Cancer Cell Atlas gene sets	0.0005471	0.5417	0.004836	0.03615	23	50	RHOC,MT2A,BCL2A1,CD48,CD52,MS4A7,SERPINA1,CYTIP,MAFB,RAC2,ABI3,PLAC8,FCGR3A,IFITM3,IFITM2,SPN,VAMP5,COTL1,CORO1A,TIMP1,HCK,LRRC25,LY6E
Computational	GAVISH_3CA_METAPROGRAM_FIBROBLASTS_HYPOXIA	Genes upregulated in subsets of cells of a given type within various tumors	C4:3CA: Curated Cancer Cell Atlas gene sets	0.0005471	0.5417	0.004836	0.03615	23	50	PLIN2,ADM,MME,MT1E,MT2A,BNIP3,SLC16A3,SERPINE1,PGK1,HILPDA,DDIT4,EGLN3,NAMPT,ANGPTL4,ENO1,NDRG1,SOD2,STC1,CXCL2,TNFAIP6,UPP1,VEGFA,IGFBP3
Computational	GAVISH_3CA_METAPROGRAM_CD8_T_CELLS_UNASSIGNED_1	Genes upregulated in subsets of cells of a given type within various tumors	C4:3CA: Curated Cancer Cell Atlas gene sets	0.0005471	0.5417	0.004836	0.03615	23	50	MBNL1,RNF213,GIMAP7,STK17A,PLEK,RESF1,GIMAP4,CAP1,EVL,IKZF3,GPSM3,FYB1,GIMAP1,BTN3A2,LIMD2,GZMK,PPP1R18,HLA-DRB1,HLA-F,UCP2,IL7R,ITGB2,LCK
Computational	MODULE_121	Genes in the cancer module 121.	C4:CM: Cancer Modules	0.0005818	0.576	0.005097	0.03811	36	99	AKR1C3,MYC,TNFSF9,NAB2,NRP1,BST2,CD2,CD4,CD8A,OSMR,KLF6,CSF1,DAB2,EDN1,EDNRA,NAMPT,EMP3,ENPEP,EPS8,EVI2A,FGA,FGB,FGG,MAPRE2,ZEB1,GRN,TGFA,TIMP1,VEGFC,IL2RG,IL6R,IL18,CXCL10,LIF,LRP1,MXD1
Computational	MODULE_291	B-cell malignancies expression clusters.	C4:CM: Cancer Modules	0.0007309	0.7236	0.006348	0.04745	27	65	MAN2B1,KDM5C,MGAT1,MT2A,C3AR1,C5AR1,NNMT,CD14,P2RX4,CDH11,CCR1,PLOD1,COL1A2,PPIB,LGMN,PIEZO1,CYP27A1,ETS1,FN1,POSTN,SOD2,SPI1,TBXAS1,RAB31,TLR1,PLD3,IFI27
Computational	MODULE_52	Cell line expressed genes.	C4:CM: Cancer Modules	0.0007759	0.7681	0.006679	0.04993	107	430	MAOB,PLIN2,AGT,ALB,ANPEP,RGS5,ANXA1,ANXA2,BIRC2,APOB,CST7,APOC1,APOE,AKR1C3,MYC,ADAM9,TNFRSF10B,BMP1,NNMT,CAV1,CAV2,SERPINH1,SLC16A3,SERPINE1,CD151,CDH2,CDKN1A,IL32,PDE4B,CTSC,PECAM1,CARD10,SERPINA1,NHERF1,PLEC,PLOD2,COL4A1,COL5A2,DDIT4,WWTR1,PDIA4,ISG15,CYB5A,PSMA4,DAB2,LPGAT1,CHPF,RAC2,EIF4EBP1,EMP3,EPAS1,EPS8,RPS26,RRM1,CITED2,FCGRT,FGB,GPNMB,CDV3,FN1,PROCR,SLC2A1,BTBD3,ST6GALNAC4,NUP50,PLK2,S…
Computational	GCM_PFN1	Neighborhood of PFN1	C4:CGN: Cancer Gene Neighborhoods	0.0008469	0.8385	0.007228	0.05403	23	51	APEX1,APRT,MSN,ARHGDIB,CFL1,PFN1,CLIC1,PPP4C,PSMB2,PSMD8,EIF4A1,RPL19,RPL29,RPS5,RPS7,RPS8,RPS19,RPS24,DRAP1,GPSM3,SNRPD2,H2AZ1,HCLS1
Computational	GNF2_CD33	Neighborhood of CD33	C4:CGN: Cancer Gene Neighborhoods	0.001291	1.278	0.01092	0.08164	23	52	PYCARD,CASP1,SLC7A7,CD14,CD163,PPT1,VCAN,CTSS,CYBB,MAFB,TLR8,FCGR1A,IFI30,CD93,RNF130,ADA2,MS4A6A,TBXAS1,TLR2,TNFAIP2,TYROBP,MFSD1,LGALS2
Computational	GNF2_JAK1	Neighborhood of JAK1	C4:CGN: Cancer Gene Neighborhoods	0.001342	1.329	0.01126	0.08418	17	32	ABHD17A,GPR65,ADGRE5,SUN2,CYTIP,PRKCH,PTPRC,CLEC2B,PLAAT4,ARL4C,BTN3A3,BIN2,FYN,STK10,RASSF1,HLA-E,ITGAL
Computational	MODULE_88	Heart, liver, kidney and pancreas metabolic and xenobiotic response genes.	C4:CM: Cancer Modules	0.001487	1.472	0.01237	0.09247	183	834	ABCA1,MAOB,ACP5,MEF2C,PLIN2,ADM,AGT,AK4,ALB,MME,BBOX1,ANPEP,APOB,CST7,APOC1,BARX2,APOE,APOL1,AQP9,RHOB,MTHFR,AKR1C3,SLC4A4,ATP2A3,S1PR4,ABCC3,ATP6V0A1,TNFSF10,TNFRSF14,TNFRSF6B,CCND1,TNFRSF10B,CFB,BLVRB,BMP1,NFIL3,C1QB,C1S,C2,NME3,NNMT,NAT8,CAV1,CAV2,SLC7A7,CCND2,CD14,SLC16A4,P4HA1,SERPINE1,CD79A,CD151,CDKN1A,CDK18,IL32,UBE2L6,ENPP2,CTSC,CD163,SERPINA1,NHERF1,CCR1,PLEC,SERPINF2,SMOX,ITM2A,PLK3,CO…
Computational	GCM_CSNK2B	Neighborhood of CSNK2B	C4:CGN: Cancer Gene Neighborhoods	0.001781	1.763	0.01469	0.1098	35	99	APEX1,EIF3C,NACA,BUD31,NPM1,PCBP1,CFL1,PFN1,TBCB,RPL23,CLIC1,POLG,PPP1CC,PSMA1,PSMB2,PSMB4,PSMC3,PSMD8,EEF1G,EEF2,RPL6,RPL7,RPL11,RPL17,RPL18,RPL19,RPL29,RPL32,RPS5,RPS7,RPS8,RPS16,RACK1,SNRPD2,H2AZ1
Computational	GAVISH_3CA_MALIGNANT_METAPROGRAM_35_HEMATO_RELATED_1	Genes upregulated in subsets of cells of a given type within various tumors	C4:3CA: Curated Cancer Cell Atlas gene sets	0.00244	2.416	0.01948	0.1456	22	50	MGST1,CST7,BST2,CD34,CD44,CD74,CD52,KLF6,CPA3,PTPRCAP,SMIM24,TSC22D3,SERPINB1,PLAC8,TNFSF13B,VAMP5,RAB32,GLIPR1,HLA-DQB1,ICAM3,NPDC1,LYZ
Computational	GAVISH_3CA_METAPROGRAM_CD4_T_CELLS_NAIVE_1	Genes upregulated in subsets of cells of a given type within various tumors	C4:3CA: Curated Cancer Cell Atlas gene sets	0.00244	2.416	0.01948	0.1456	22	50	ANXA1,RGCC,GIMAP7,SOCS3,CD48,CD69,TRAT1,PLAAT4,GPR183,NOSIP,GIMAP4,PLAC8,CCL5,SLC2A3,SNHG8,GZMA,LEPROTL1,IL7R,JUN,JUNB,CXCR4,LMNA
Computational	GAVISH_3CA_MALIGNANT_METAPROGRAM_14_EMT_3	Genes upregulated in subsets of cells of a given type within various tumors	C4:3CA: Curated Cancer Cell Atlas gene sets	0.00244	2.416	0.01948	0.1456	22	50	TAGLN2,ANXA1,ANXA2,RHOC,IL32,CLIC1,PLP2,S100A16,KLF6,ISG15,SH3BGRL3,MYADM,EMP3,TNFRSF12A,C19orf33,EZR,VIM,IFI27,TUBA1A,LGALS1,LGALS3,LMNA
Computational	GAVISH_3CA_MALIGNANT_METAPROGRAM_11_TRANSLATION_INITIATION	Genes upregulated in subsets of cells of a given type within various tumors	C4:3CA: Curated Cancer Cell Atlas gene sets	0.00244	2.416	0.01948	0.1456	22	50	AHCY,RPL22L1,EPB41L4A-AS1,APEX1,MYC,NME1,CCNG1,OXA1L,RSL1D1,PPP1R14B,RGS10,HSD17B11,FBL,SRM,CCDC85B,SNHG8,SNHG19,TKT,IGBP1,EIF3E,EXOSC5,ZFAS1
Computational	MODULE_27	Genes in the cancer module 27.	C4:CM: Cancer Modules	0.00259	2.564	0.02051	0.1533	90	355	CIITA,AHR,GPR65,ANPEP,FAS,AXL,TNFRSF10A,IL18R1,NRP1,C3AR1,C5AR1,OLR1,CD2,CD3D,CD3G,CD4,CD8A,CD14,CD80,CD40,CD69,CD79A,CDKN1A,PDGFRB,PDK1,CD163,CCR1,PLAUR,IL27RA,EFEMP2,CSF2RA,PRKCH,PTAFR,PTPRC,PTPRE,PTPRF,PTPRM,GPR183,EDNRA,RNASEL,LPAR6,CALCRL,GLYAT,IGSF6,RAMP3,EVI2A,FCER1G,FCGR1A,FCGR2A,FCGR3A,FCGRT,FOLR2,FPR1,KLRK1,FRZB,GABRE,TNFRSF21,HCP5,ADGRL2,THBD,TLR1,TLR2,TLR3,TNFRSF1B,HLA-A,HLA-B,HLA-C,H…
Computational	MODULE_241	Genes in the cancer module 241.	C4:CM: Cancer Modules	0.003078	3.047	0.02418	0.1808	28	73	MAN2B1,KDM5C,MGAT1,AOAH,MT2A,C3AR1,C5AR1,NNMT,CD14,P2RX4,CDH11,CCR1,PLOD1,COL1A2,PPIB,LGMN,PIEZO1,CYP27A1,ETS1,FN1,POSTN,SOD2,SPI1,TBXAS1,RAB31,TLR1,PLD3,IFI27
Computational	MODULE_76	Inflammatory response.	C4:CM: Cancer Modules	0.003229	3.196	0.02517	0.1881	30	81	AIF1,ALOX5,ANXA1,AOAH,NFKB1,C3,C3AR1,C4B,NMI,CD14,CD40,CEBPB,CCR1,CXCL14,CYBB,PTAFR,CCL3,CCL4,CCL20,CX3CL1,FN1,FPR1,CXCL2,TLR1,TLR2,TLR3,MGLL,CXCL10,CXCR4,LYZ
Computational	MORF_AP2M1	Neighborhood of AP2M1	C4:CGN: Cancer Gene Neighborhoods	0.003458	3.424	0.02675	0.1999	61	217	AP1B1,MAP3K11,ARHGDIA,EIF3C,ATOX1,SNX3,NACA,BUD31,NME2,PLOD3,CANX,P4HB,CFL1,PGAM1,PGK1,TBCB,AP2M1,AP2S1,CLIC1,TSR3,DDX49,CLEC18C,PPP1CA,PTPA,TMED9,PIEZO1,PSMA4,PSMB4,PSMB7,PSMD8,DDOST,ARPC5,ARPC2,EEF1D,EIF4A1,RPL6,MRPL23,RPN2,TUBA1B,FAU,FKBP1A,TADA3,SUMO3,SNRPB,SSR2,JTB,STX4,KDELR1,GNAI2,ELOB,GPX4,CTDNEP1,HDGF,TPI1,COPE,HNRNPAB,UBC,VCP,KARS1,LASP1,LDHA
Computational	GNF2_SPI1	Neighborhood of SPI1	C4:CGN: Cancer Gene Neighborhoods	0.004016	3.976	0.03082	0.2304	17	34	MNDA,AQP9,ARRB2,MYO1F,TNFSF10,C5AR1,PLXNC1,IGSF6,FCGR2A,FPR1,SPI1,TLR1,HCK,CLEC7A,LY96,UBE2D1,VASP
Computational	MODULE_478	Genes in the cancer module 478.	C4:CM: Cancer Modules	0.004439	4.395	0.03381	0.2527	12	19	P4HA2,PLOD3,P4HB,PLOD1,PLOD2,FCER1G,FCGR2A,FCGR3A,FCGRT,HCP5,TLR3,LGALS3
Computational	MORF_UBE2I	Neighborhood of UBE2I	C4:CGN: Cancer Gene Neighborhoods	0.004859	4.81	0.03672	0.2745	65	238	RAB8A,NACA,RPL10A,NME2,NPM1,CANX,POLE3,OXA1L,CFL1,PGK1,TBCB,AP2M1,CLIC1,DDX49,CSK,PSMB7,PSMD8,RBM3,UBA2,ARPC3,EEF1D,EEF1G,EEF2,EIF4A1,AATF,RPL6,RPL7,RPL9,RPL11,RPL13,RPL17,RPL18,RPL18A,RPL19,MRPL23,RPL30,RPL34,RPLP2,FBL,RPS5,RPS7,RPS11,RPS13,RPS19,RPS24,RPS25,TUBA1B,FAU,RACK1,CDV3,FOXJ3,PABPC1,SUMO3,SNRPB,SSR2,JTB,CTDNEP1,HDGF,HINT1,PHB2,HNRNPAB,UBC,EIF6,KARS1,LDHA
Computational	GNF2_CDH11	Neighborhood of CDH11	C4:CGN: Cancer Gene Neighborhoods	0.005167	5.115	0.03875	0.2897	14	25	SERPINH1,SERPINE1,CDH11,COL1A1,COL1A2,COL3A1,COL5A2,COL6A2,FN1,THBS2,FSTL1,PXDN,LAMC1,LOXL2
Computational	MODULE_399	Genes in the cancer module 399.	C4:CM: Cancer Modules	0.005378	5.324	0.04003	0.2992	22	52	AHR,GPR65,PEA15,BNIP3L,CASP1,CD2,CD14,CD40,PRF1,EMP3,TUBB4B,RRAGA,TNFRSF21,TNFAIP3,TNFRSF1B,TRAF1,VDAC1,IL18,CXCR4,LGALS1,LIMS1,LYZ
Computational	MODULE_321	Genes in the cancer module 321.	C4:CM: Cancer Modules	0.005754	5.697	0.04242	0.3171	37	112	ANXA4,YBX3,FAS,MYC,ADAM9,TNFRSF10B,NRP2,NFIL3,CASP4,CCND2,SLC16A3,CD44,CTSC,PLOD1,PLP2,KLF6,SPATS2L,PSMB8,PTPRE,EHD4,SEC23A,LRRC8C,PHLDA1,PROCR,SHC1,SLC1A5,NEK6,GCLM,GNG10,TGFBR2,LRRC8A,CORO1C,IFNGR1,INHBB,ITGA3,ITGA5,LDHA
Computational	GNF2_CD1D	Neighborhood of CD1D	C4:CGN: Cancer Gene Neighborhoods	0.005784	5.726	0.04242	0.3171	20	45	AIF1,PYCARD,CASP1,SLC7A7,CD14,CTSS,CYBB,MAFB,TYMP,IGSF6,RNF130,ADA2,MS4A6A,TBXAS1,COTL1,TLR2,TNFAIP2,TNFRSF1B,HCK,TYROBP
Computational	MODULE_118	cell line expressed genes.	C4:CM: Cancer Modules	0.006529	6.463	0.04727	0.3534	99	408	ABCA1,PLIN2,AIF1,MNDA,ANXA1,CST7,APOC1,ARHGDIB,MTHFR,S1PR4,MYC,ADAM9,BCL2A1,TNFRSF10B,NNMT,CAV1,CAV2,CCND2,CD3D,SLC16A3,SERPINE1,CD53,CD79A,CD151,CDH2,CDKN1A,PDE4B,CTSC,CARD10,NHERF1,PLOD2,ARHGEF6,COL4A1,COL5A2,DDIT4,ISG15,CEP135,PSMB8,PTPRC,CHPF,CLEC2B,RAC2,DOCK2,RGS1,RGS10,EIF4EBP1,EMP3,ENO2,RRM1,FCER1G,CHST15,CCL3,CCL4,CCL5,FN1,SLA,SLC2A1,BTBD3,GPSM3,SPP1,EPB41L3,GJA1,RAB31,GRN,PRSS23,TGFBR2,T…
Computational	MODULE_119	Genes in the cancer module 119.	C4:CM: Cancer Modules	0.006542	6.476	0.04727	0.3534	44	143	ACP2,CARD16,ALOX5,MT2A,NME3,CASP1,SLC7A7,CD48,CD74,SAMHD1,PRKCH,CYP27A1,PTPRC,PTPRCAP,S1PR1,MYOF,LPAR6,TRIM22,NLRC5,FYN,SPARC,STAT2,PIM2,EML4,LIMD2,GMCL1,GZMA,APOL3,TNFAIP2,HLA-A,HLA-DMA,HLA-DMB,APOBEC3G,VCAM1,IGHG3,IGKC,IL7,IL10RA,IRF1,ITGA1,APOLD1,CXCR4,LCK,IRAG2
Computational	GAVISH_3CA_METAPROGRAM_CD4_T_CELLS_T_REG	Genes upregulated in subsets of cells of a given type within various tumors	C4:3CA: Curated Cancer Cell Atlas gene sets	0.006864	6.795	0.04924	0.3681	21	49	ACP5,CARD16,CST7,GBP5,MIR4435-2HG,CASP1,SYNGR2,CTSC,TYMP,NAMPT,PHLDA1,DNPH1,IFI6,GBP2,GLRX,PIM2,TNFRSF1B,HLA-DRB1,UCP2,TNFRSF9,LGALS1
Computational	MODULE_172	Genes in the cancer module 172.	C4:CM: Cancer Modules	0.006997	6.927	0.04984	0.3725	33	96	MMP14,ANPEP,APOC1,ADAM9,CFB,BMP1,C1R,C1S,C2,CASP1,CASP4,OLR1,CTSC,CPA3,CTSB,CTSD,CTSL,CTSS,LGMN,PSMB9,ACE,LAP3,ENPEP,UBD,FOLH1,PRSS23,TIMP1,GZMA,GZMK,TPSAB1,CFI,LIPA,LYZ
Computational	MODULE_293	Genes in the cancer module 293.	C4:CM: Cancer Modules	0.009191	9.099	0.06499	0.4858	9	12	HLA-A,HLA-B,HLA-C,HLA-DMB,HLA-DOA,HLA-DRA,HLA-DRB5,HLA-E,HLA-F
Computational	MODULE_209	Catabolic peptidases.	C4:CM: Cancer Modules	0.0097	9.603	0.06734	0.5034	31	89	MMP14,ANPEP,APOC1,ADAM9,CFB,BMP1,C1R,C1S,C2,CASP1,CASP4,OLR1,SERPINE1,CTSC,CPA3,CTSL,CTSS,LGMN,PSMB9,ACE,LAP3,ENPEP,UBD,PRSS23,TIMP1,GZMA,GZMK,TPSAB1,CFI,LIPA,LYZ
Computational	GCM_PSME1	Neighborhood of PSME1	C4:CGN: Cancer Gene Neighborhoods	0.009962	9.863	0.06734	0.5034	30	85	APEX1,APRT,MSN,ARHGDIB,NACA,RPL10A,NPM1,TMSB10,PCBP1,CFL1,PFN1,CLIC1,POLG,CLEC18C,PSMA1,RABGGTB,EEF1B2,RPL6,RPL7,RPL11,RPL17,RPL19,RPL35A,RPS5,RPS7,RPS8,RPS19,RPS24,SNRPD2,H2AZ1
Computational	GAVISH_3CA_METAPROGRAM_CD8_T_CELLS_MEMORY_NAIVE_1	Genes upregulated in subsets of cells of a given type within various tumors	C4:3CA: Curated Cancer Cell Atlas gene sets	0.01007	9.966	0.06734	0.5034	21	50	ANXA1,RGCC,CD69,KLF6,MYADM,TSC22D3,GPR183,RGS1,TUBB4B,SLC2A3,SNHG8,GZMK,LEPROTL1,TNFAIP3,PPP1R15A,IL7R,EIF3E,JUN,JUNB,CXCR4,LMNA
Computational	GAVISH_3CA_METAPROGRAM_FIBROBLASTS_MYOFIBROBLASTS	Genes upregulated in subsets of cells of a given type within various tumors	C4:3CA: Curated Cancer Cell Atlas gene sets	0.01007	9.966	0.06734	0.5034	21	50	RPL22L1,C5orf46,NME1,PPP1R14B,EIF4EBP1,LRRC59,TNFRSF12A,TUBA1B,POSTN,FSCN1,SRM,TUBB6,GJB2,GLIPR1,TUBA1C,COTL1,TGFBI,ZYX,TUBA1A,LOX,LOXL2
Computational	GAVISH_3CA_METAPROGRAM_B_CELLS_MEMORY	Genes upregulated in subsets of cells of a given type within various tumors	C4:3CA: Curated Cancer Cell Atlas gene sets	0.01007	9.966	0.06734	0.5034	21	50	ACP5,CD99,ANXA2,RGCC,ENTPD1,PLEK,PLP2,BHLHE41,PTPN1,GPR183,IGFLR1,RGS1,ARPC1B,EMP3,EVI2B,IFI30,GRN,COTL1,VIM,IGHA1,LGALS1
Computational	GAVISH_3CA_MALIGNANT_METAPROGRAM_22_SECRETED_1	Genes upregulated in subsets of cells of a given type within various tumors	C4:3CA: Curated Cancer Cell Atlas gene sets	0.01007	9.966	0.06734	0.5034	21	50	ANXA1,MYC,ERRFI1,CDKN1A,PIM1,PLAUR,MYADM,EDN1,NAMPT,TNFRSF12A,CCL20,PHLDA1,ITPKC,CXCL2,TNFAIP3,LUCAT1,MAFF,ICAM1,LIF,ARL5B,MIDN
Computational	GAVISH_3CA_METAPROGRAM_ENDOTHELIAL_NOTCH_SIGNALING	Genes upregulated in subsets of cells of a given type within various tumors	C4:3CA: Curated Cancer Cell Atlas gene sets	0.01007	9.966	0.06734	0.5034	21	50	RHOB,PLPP1,HES4,ENPP2,SERPINE2,ADAMTS1,DLL4,ATP13A3,EDN1,EFNB2,EMP3,FN1,STC1,GJA4,SULF1,DEPP1,CXCL2,HEY1,VEGFC,ICAM2,IGFBP3
Computational	GAVISH_3CA_METAPROGRAM_MACROPHAGES_PROTEASOMAL_DEGRADATION	Genes upregulated in subsets of cells of a given type within various tumors	C4:3CA: Curated Cancer Cell Atlas gene sets	0.01007	9.966	0.06734	0.5034	21	50	MNDA,NME1,TREM2,CTSL,PSMA4,CYP27A1,PSMC3,PSMD8,PSME2,DNASE2,TUBA1B,FCGR1A,FPR1,SPP1,MYDGF,HSP90B1,VSIG4,SDF2L1,HM13,TUBA1A,LGALS3
Computational	GNF2_DAP3	Neighborhood of DAP3	C4:CGN: Cancer Gene Neighborhoods	0.01062	10.51	0.07028	0.5253	38	119	NACA,RPL23,PSMA1,PSMA7,PSMD13,RPL6,RPL7,RPL7A,RPL9,RPL12,RPL17,RPL19,RPL23A,RPL27A,RPL32,RPL35A,RPL37,RPL37A,RPL38,RPL39,RPL41,FBL,RPS2,RPS3,RPS7,RPS8,RPS16,RPS17,RPS23,RPS24,RPS28,CDV3,GTF3A,RPL13A,UBA52,EIF3E,KARS1,UTP3
Computational	MODULE_122	Adhesion molecules.	C4:CM: Cancer Modules	0.01065	10.54	0.07028	0.5253	43	141	MCAM,CD99,ARHGDIB,NRP1,NID1,CLDN1,CD2,CD151,CDH2,CDH5,CDH6,CDH13,PECAM1,CCR1,COL1A1,COL3A1,COL4A1,COL5A2,COL6A2,COL6A3,EFEMP2,PTPRF,CCL4,CX3CL1,FN1,POSTN,PCDH17,TGFBI,THBS2,VCAM1,VWF,ICAM1,ICAM3,IL18,ITGA3,ITGA5,ITGAL,ITGAM,ITGAX,ITGB2,ZYX,LAMA4,SSPN
Computational	GNF2_RAB7L1	Neighborhood of RAB7L1	C4:CGN: Cancer Gene Neighborhoods	0.01281	12.68	0.08398	0.6278	16	33	ABHD17A,GPR65,NKG7,SUN2,CYTIP,PRF1,PRKCH,PLAAT4,ARL4C,BTN3A3,CCL4,BIN2,STK10,RASSF1,GZMA,APOBEC3G
Computational	GNF2_LYN	Neighborhood of LYN	C4:CGN: Cancer Gene Neighborhoods	0.01693	16.76	0.1103	0.8243	14	27	RNASET2,MYD88,CYBA,GIT2,PTPN6,ARPC3,CNPY3,HLA-DMA,HLA-DMB,HLA-DRA,HLA-DRB1,LAT2,LAPTM5,LYN
Computational	GAVISH_3CA_MALIGNANT_METAPROGRAM_9_UNFOLDED_PROTEIN_RESPONSE	Genes upregulated in subsets of cells of a given type within various tumors	C4:3CA: Curated Cancer Cell Atlas gene sets	0.01882	18.63	0.1218	0.9104	20	48	DNAJB9,SRPRB,OSTC,PPIB,PDIA4,TMED9,MLEC,TXNDC15,RPN2,FKBP11,SEL1L,PRDX4,DNAJB11,SELENOS,MYDGF,LMAN2,SEC61G,HSP90B1,SDF2L1,HM13
Computational	MODULE_23	Liver genes - metabolism and xenobiotics.	C4:CM: Cancer Modules	0.02475	24.5	0.1581	1.182	126	562	MAN2B1,MAOB,MEF2C,PLIN2,AGT,AK4,ALB,MME,MPG,ANPEP,APOB,CST7,APOC1,APOE,APOL1,APRT,AQP9,RHOB,MTHFR,DCHS1,AKR1C3,ATP2B4,S1PR4,ABCC3,TNFRSF14,CCND1,BCL2,TNFRSF10B,CFB,BHMT,BLVRB,BMP1,C1QB,C1S,C2,NKG7,NME3,NNMT,NAT8,CD14,CD34,SERPINE1,CD151,IL32,UBE2L6,SERPINA1,NHERF1,SERPINF2,PLK3,COL1A1,ISG15,PRF1,CYB5A,LGMN,CYP2J2,CYP27A1,SLC38A10,CHPF,SCO2,PLAAT4,RGS10,EFNA1,RNASE4,EGFR,EIF4EBP1,EPAS1,RIDA,GLYAT,…
Computational	MODULE_169	Immune response.	C4:CM: Cancer Modules	0.02493	24.68	0.1582	1.183	32	97	AHR,MME,MT2A,MYBL1,BCL2A1,CD2,CD3D,PCDHGC3,IL32,STK17A,SCAND2P,ISG15,CYBB,PSMB8,TNFAIP8L2,RGS1,SCD,CCL3,CCL4,CCL5,DENND3,SLC2A5,KLRK1,PAG1,GNG10,KLF10,HCK,HLA-DOA,IL7R,ITGA4,ITGB2,KLHL6
Computational	GAVISH_3CA_METAPROGRAM_CD8_T_CELLS_CYTOTOXIC	Genes upregulated in subsets of cells of a given type within various tumors	C4:3CA: Curated Cancer Cell Atlas gene sets	0.02707	26.8	0.1707	1.276	20	49	CST7,NKG7,CD63,ITM2A,PRF1,CTSD,RGS1,CKLF,CCL3,CCL4,HAVCR2,GZMA,GZMK,HLA-DPA1,HLA-DPB1,HLA-DRA,HLA-DRB1,APOBEC3G,ITGB2,LGALS1
Computational	GCM_ACTG1	Neighborhood of ACTG1	C4:CGN: Cancer Gene Neighborhoods	0.03018	29.88	0.1891	1.414	38	124	MAZ,APEX1,APRT,NACA,RPL10A,NPM1,TMSB10,PCBP1,CFL1,TBCB,CLIC1,PPP1CC,PSMA1,PSMB4,EEF1B2,EEF1G,EEF2,EIF4A1,RPL6,RPL7,RPL9,RPL11,RPL17,RPL19,RPL29,RPL32,RPL35A,RPS3,RPS8,RPS19,RPS23,RPS24,RACK1,SNRPB,SNRPD2,SSR2,H2AZ1,UBA52
Computational	GAVISH_3CA_MALIGNANT_METAPROGRAM_13_EMT_2	Genes upregulated in subsets of cells of a given type within various tumors	C4:3CA: Curated Cancer Cell Atlas gene sets	0.0384	38.02	0.2332	1.743	20	50	MT2A,CAV1,SERPINE1,CDKN1A,IL32,SERPINE2,PLAUR,CAVIN3,EMP3,FSTL3,TNFRSF12A,FN1,PRSS23,TGFBI,TGM2,VIM,ITGA6,ITGA3,PMEPA1,LGALS1
Computational	GAVISH_3CA_METAPROGRAM_B_CELLS_METABOLISM_MYC	Genes upregulated in subsets of cells of a given type within various tumors	C4:3CA: Curated Cancer Cell Atlas gene sets	0.0384	38.02	0.2332	1.743	20	50	MIF,RPL22L1,APRT,C1QBP,NME1,NME2,SYNGR2,PGAM1,PSMA4,PSME2,EIF4A1,EIF5A,ENO1,TUBA1B,TUBB,PRELID1,TPI1,HNRNPAB,VDAC1,LDHA
Computational	GAVISH_3CA_METAPROGRAM_FIBROBLASTS_MHC_II	Genes upregulated in subsets of cells of a given type within various tumors	C4:3CA: Curated Cancer Cell Atlas gene sets	0.0384	38.02	0.2332	1.743	20	50	MEF2C,TMEM176B,CD74,OCIAD2,COL8A1,RASSF4,FSTL3,ARHGAP15,SPP1,TGFBI,HLA-DMA,HLA-DPA1,HLA-DPB1,HLA-DRA,HLA-DRB1,HLA-DRB5,VWA1,LGI4,MARCKSL1,PMEPA1
Computational	GAVISH_3CA_METAPROGRAM_ENDOTHELIAL_ENDO_4	Genes upregulated in subsets of cells of a given type within various tumors	C4:3CA: Curated Cancer Cell Atlas gene sets	0.0384	38.02	0.2332	1.743	20	50	HECW2,FCN3,ARHGDIB,PLPP1,PLPP3,NRP1,LDB2,CEBPB,COL4A1,GMFG,TMEM204,BTNL9,F8,POMP,FLT1,SGK1,ARRDC2,ESM1,TGFBR2,KDR
Computational	GAVISH_3CA_METAPROGRAM_MACROPHAGES_MONOCYTE_SECRETED	Genes upregulated in subsets of cells of a given type within various tumors	C4:3CA: Curated Cancer Cell Atlas gene sets	0.0384	38.02	0.2332	1.743	20	50	PLIN2,AQP9,BCL2A1,SOCS3,OLR1,PLAUR,VCAN,GPR183,NAMPT,SLC25A37,CCL3,CCL4,CCL20,SLC2A3,SOD2,CXCL2,TIMP1,TNFAIP3,PPP1R15A,LYZ
Computational	MODULE_174	Genes in the cancer module 174.	C4:CM: Cancer Modules	0.04216	41.74	0.2545	1.902	31	95	MAN2B1,KDM5C,MGAT1,AOAH,MT2A,C3AR1,C5AR1,NNMT,CD14,P2RX4,CD68,CDH11,CCR1,PLOD1,COL1A2,PPIB,LGMN,PIEZO1,CYP27A1,ETS1,FN1,FOLR2,POSTN,SOD2,SPI1,TBXAS1,RAB31,TLR1,HLX,PLD3,IFI27
Computational	GNF2_PTX3	Neighborhood of PTX3	C4:CGN: Cancer Gene Neighborhoods	0.04972	49.22	0.2983	2.23	16	36	SERPINH1,SERPINE1,CDH11,PLOD1,PLOD2,COL1A1,COL1A2,COL3A1,COL5A2,THBS2,FSTL1,YIPF5,PXDN,LAMC1,LOX,LOXL2
Disease	C0023893	Liver Cirrhosis, Experimental	DisGeNET Curated	2.176e-94	3.04e-90	3.04e-90	3.077e-89	257	774	ACP5,DYSF,PLIN2,ADM,AGT,AIF1,ALB,MME,TAGLN2,BBOX1,RGS5,ANXA1,ANXA2,ANXA4,APAF1,FAS,KMO,CD200R1,MSN,ARHGDIB,MT2A,ARRB2,TRIB3,PYCARD,MYO1F,AKR1C3,SLC4A4,MYC,MYO5A,AXL,SNAP23,DIPK2A,CES2,BLVRA,NFKBIE,C1QA,C1QB,C1QC,NID1,C5AR1,NQO2,NT5E,CASP1,NAT8,CASP4,CXCL16,CAV1,SERPINH1,CCNG1,NMI,CD36,CD48,CD53,CD63,CD68,CD74,TMSB10,CDH5,CDKN1A,CMTM3,CEBPD,PDGFRB,ENPP2,PFKP,PFN1,NREP,CD163,B4GALT5,AP3S1,SERPINB9,…
Disease	C1458155	Mammary Neoplasms	DisGeNET Curated	8.14e-25	1.137e-20	5.685e-21	5.754e-20	120	527	CD109,MDM2,H2BC4,MIF,AHR,MME,ARRDC3,ALDOA,MMP14,PPM1D,BIRC2,APRT,ARF1,ARHGDIA,MT3,STC2,MTHFR,TNFSF10,BAX,CCND1,BCL2,BCL2A1,BRCA2,EIF2S2,C1QBP,FGD5,NQO2,NOTCH1,NOTCH3,NOTCH4,CASP8,CAV1,CLDN1,SLC16A3,CD40,PAK1,SLC28A1,CD74,CDH2,CDH5,CDKN1B,CFL1,CLIC1,PIM1,PIN1,SLC10A6,ABCG2,THEMIS2,ADAMTS1,DLL4,H6PD,CSF1,CSF1R,SPATA18,ZEB2,DNMT1,DPYD,RBM3,RECQL,HEYL,EEF1B2,EEF2,EFNA1,EGFR,ANGPTL4,ELK3,ENO1,MTDH,FBX…
Disease	C1257931	Mammary Neoplasms, Human	DisGeNET Curated	2.1e-24	2.933e-20	7.333e-21	7.422e-20	119	525	CD109,MDM2,H2BC4,MIF,AHR,MME,ARRDC3,ALDOA,MMP14,PPM1D,BIRC2,APRT,ARF1,ARHGDIA,MT3,STC2,MTHFR,TNFSF10,BAX,CCND1,BCL2,BCL2A1,BRCA2,EIF2S2,C1QBP,FGD5,NQO2,NOTCH1,NOTCH3,NOTCH4,CASP8,CAV1,CLDN1,SLC16A3,CD40,PAK1,SLC28A1,CD74,CDH2,CDH5,CDKN1B,CFL1,CLIC1,PIM1,PIN1,SLC10A6,ABCG2,THEMIS2,ADAMTS1,DLL4,H6PD,CSF1,CSF1R,SPATA18,ZEB2,DNMT1,DPYD,RBM3,RECQL,HEYL,EEF1B2,EEF2,EFNA1,EGFR,ANGPTL4,ELK3,ENO1,MTDH,FBX…
Disease	C4704874	Mammary Carcinoma, Human	DisGeNET Curated	2.1e-24	2.933e-20	7.333e-21	7.422e-20	119	525	CD109,MDM2,H2BC4,MIF,AHR,MME,ARRDC3,ALDOA,MMP14,PPM1D,BIRC2,APRT,ARF1,ARHGDIA,MT3,STC2,MTHFR,TNFSF10,BAX,CCND1,BCL2,BCL2A1,BRCA2,EIF2S2,C1QBP,FGD5,NQO2,NOTCH1,NOTCH3,NOTCH4,CASP8,CAV1,CLDN1,SLC16A3,CD40,PAK1,SLC28A1,CD74,CDH2,CDH5,CDKN1B,CFL1,CLIC1,PIM1,PIN1,SLC10A6,ABCG2,THEMIS2,ADAMTS1,DLL4,H6PD,CSF1,CSF1R,SPATA18,ZEB2,DNMT1,DPYD,RBM3,RECQL,HEYL,EEF1B2,EEF2,EFNA1,EGFR,ANGPTL4,ELK3,ENO1,MTDH,FBX…
Disease	C0678222	Breast Carcinoma	DisGeNET Curated	5.846e-24	8.165e-20	1.633e-20	1.653e-19	120	538	CD109,MDM2,H2BC4,MIF,AHR,MME,ARRDC3,ALDOA,MMP14,PPM1D,BIRC2,APRT,ARF1,ARHGDIA,MT3,STC2,MTHFR,TNFSF10,BAX,CCND1,BCL2,BCL2A1,BRCA2,BTK,EIF2S2,C1QBP,FGD5,NQO2,NOTCH1,NOTCH3,NOTCH4,CASP8,CAV1,CLDN1,SLC16A3,CD40,PAK1,SLC28A1,CD74,CDH2,CDH5,CDKN1B,CFL1,CLIC1,PIM1,PIN1,SLC10A6,ABCG2,THEMIS2,ADAMTS1,DLL4,H6PD,CSF1,CSF1R,SPATA18,ZEB2,DNMT1,DPYD,RBM3,RECQL,HEYL,EEF1B2,EEF2,EFNA1,EGFR,ANGPTL4,ELK3,ENO1,MTDH…
Disease	EFO_0005091	monocyte count	GWAS	7.822e-24	1.093e-19	1.821e-20	1.843e-19	215	1319	PIK3AP1,MCL1,ACVRL1,MEF2C,MAP3K5,H2BC7,H2BC10,H2BC4,CIITA,AHR,EXOC3L2,ALDOA,CMAHP,PREX1,SYT13,JCAD,FGD2,APOC1,ASL,SLAMF7,ATP2B4,MXI1,S1PR4,ARHGAP42,TNFSF10,NCK1,BCL2,BCL2A1,TNFRSF10B,TNFRSF10A,CD84,DLEU2,NEU1,SQSTM1,NFKB1,NFKBIE,JAZF1,C3,NOTCH4,DAGLB,MIR4435-2HG,MAP3K14,CASP8,LOC112694756,DOK2,RUNX1,CBL,FCGR2C,CD14,SCARB1,FIBP,ADGRE5,CDKN1B,CD52,CEBPA,CEBPB,CEBPD,PDGFRB,CTSC,NREP,MS4A7,CYREN,NHER…
Disease	C0006142	Malignant neoplasm of breast	DisGeNET Curated	1.919e-23	2.681e-19	3.83e-20	3.876e-19	186	1074	CD109,DTX3L,MDM2,DYSF,H2BC4,MIF,AHR,MME,ARRDC3,ALDOA,MMP14,PPM1D,BIRC2,DDO,APOL1,APRT,ARF1,ARHGDIA,MT3,STC2,MTHFR,ASL,ATP2A3,TNFSF10,PXDC1,BAX,NBN,CCND1,BCL2,BCL2A1,NEDD4,BMP1,PER2,BRCA2,BTK,EIF2S2,C1QBP,C1QB,FGD5,NQO2,NOTCH1,NOTCH3,NOTCH4,CASP8,CAV1,SLC7A7,CLDN1,CD2,SLC16A3,CD40,PAK1,SLC28A1,CD74,CDH2,CDH5,CDKN1B,CFL1,PFKFB4,OSTC,SERPINE2,SEMA5B,CLIC1,PIM1,PIN1,SLC10A6,EXOC3L1,ABCG2,SMOX,PLOD1,T…
Disease	C0376358	Malignant neoplasm of prostate	DisGeNET Curated	1.3e-21	1.816e-17	2.018e-18	2.043e-17	126	616	MDM2,MET,MIF,AHR,MME,ALOX5,ANXA1,ANXA4,APEX1,DEGS1,MSR1,MT2A,MTHFR,AKR1C3,MXI1,B4GALT4,MYC,TNFSF10,ADAM9,BAD,BAX,NBN,CCND1,BCL2,TNFRSF10A,NRP1,BNIP3,BRCA2,JAZF1,NUCB2,CAV1,CAV2,RUNX1,CCND2,P4HB,SERPINE1,ZBED1,CDH13,CDKN1A,CDKN1B,SERPINF1,PIK3CD,PIK3R2,TPP1,PLAUR,GSTO1,PML,COL15A1,KLF6,EFEMP2,MAPK3,CTSB,CTSD,CYP3A5,SPATA18,KEAP1,ACE,GUCD1,PTPRC,PTPRK,DNMT1,STEAP4,RNASE4,RNASEL,EGFR,EHHADH,PDZK1IP1…
Disease	C0033578	Prostatic Neoplasms	DisGeNET Curated	1.3e-21	1.816e-17	2.018e-18	2.043e-17	126	616	MDM2,MET,MIF,AHR,MME,ALOX5,ANXA1,ANXA4,APEX1,DEGS1,MSR1,MT2A,MTHFR,AKR1C3,MXI1,B4GALT4,MYC,TNFSF10,ADAM9,BAD,BAX,NBN,CCND1,BCL2,TNFRSF10A,NRP1,BNIP3,BRCA2,JAZF1,NUCB2,CAV1,CAV2,RUNX1,CCND2,P4HB,SERPINE1,ZBED1,CDH13,CDKN1A,CDKN1B,SERPINF1,PIK3CD,PIK3R2,TPP1,PLAUR,GSTO1,PML,COL15A1,KLF6,EFEMP2,MAPK3,CTSB,CTSD,CYP3A5,SPATA18,KEAP1,ACE,GUCD1,PTPRC,PTPRK,DNMT1,STEAP4,RNASE4,RNASEL,EGFR,EHHADH,PDZK1IP1…
Disease	EFO_0004587	lymphocyte count	GWAS	4.737e-19	6.617e-15	6.617e-16	6.698e-15	218	1463	PIK3AP1,MANBA,MBNL1,ACVRL1,EXOC3L2,PREX1,JCAD,MED30,ANXA6,DGKD,SLC43A3,MSR1,ARHGAP4,ARRB2,PLPP3,RPS10-NUDT3,FUNDC2,ATP2B4,S1PR4,BAX,NBN,NCK1,BCL2,BCL2A1,DLEU2,NFATC2,SQSTM1,NFKB1,NFKB2,JAZF1,C3,DAGLB,P4HA2,MIR4435-2HG,CANX,NAT8,CASP8,DOK2,CAV1,CBL,CCND2,CD8A,SCARB1,ENTPD1,CD40,CD69,ADGRE5,PCDHGC3,CDKN1B,CEBPA,CHML,SERPINB6,NHERF1,SERPINB9,PIK3CD,PLAUR,DDX60L,TNFAIP8,CHST2,PLEC,PLEK,SMOX,APBB1IP,I…
Disease	C1708349	Hereditary Diffuse Gastric Cancer	DisGeNET Curated	1.207e-18	1.686e-14	1.533e-15	1.551e-14	76	293	PLIN2,MET,AHR,ALB,ALOX5,APEX1,BIRC2,CST7,MT2A,PLPP1,MTHFR,PYCARD,AKR1C3,MYC,TNFSF9,CCND1,BID,BLVRB,BNIP3,NPM1,NT5E,CASP8,CASP10,CAV1,SLC16A3,SERPINE1,CD44,CDH2,CDKN1A,CDKN1B,IL32,CTSC,PGAM1,SERPINA1,KLF6,PTPA,XAF1,MAPK3,CTSL,ACE,PTPRF,DNMT1,DPYD,TYMP,EBI3,EGFR,ENO1,RPL13,RPL18,ERCC1,RPS15,RPS19,RPS21,RPS26,F2R,FGG,NOP56,SNRPB,FYN,SOD2,KISS1R,TUBA1C,TGFA,THBD,TPM3,HMOX1,ICAM2,IGFBP3,IL6R,TNFRSF9,I…
Disease	C0038356	Stomach Neoplasms	DisGeNET Curated	2.921e-18	4.08e-14	3.4e-15	3.441e-14	76	297	PLIN2,MET,AHR,ALB,ALOX5,APEX1,BIRC2,CST7,MT2A,PLPP1,MTHFR,PYCARD,AKR1C3,MYC,TNFSF9,CCND1,BID,BLVRB,BNIP3,NPM1,NT5E,CASP8,CASP10,CAV1,SLC16A3,SERPINE1,CD44,CDH2,CDKN1A,CDKN1B,IL32,CTSC,PGAM1,SERPINA1,KLF6,PTPA,XAF1,MAPK3,CTSL,ACE,PTPRF,DNMT1,DPYD,TYMP,EBI3,EGFR,ENO1,RPL13,RPL18,ERCC1,RPS15,RPS19,RPS21,RPS26,F2R,FGG,NOP56,SNRPB,FYN,SOD2,KISS1R,TUBA1C,TGFA,THBD,TPM3,HMOX1,ICAM2,IGFBP3,IL6R,TNFRSF9,I…
Disease	C0024623	Malignant neoplasm of stomach	DisGeNET Curated	5.599e-18	7.82e-14	6.016e-15	6.089e-14	76	300	PLIN2,MET,AHR,ALB,ALOX5,APEX1,BIRC2,CST7,MT2A,PLPP1,MTHFR,PYCARD,AKR1C3,MYC,TNFSF9,CCND1,BID,BLVRB,BNIP3,NPM1,NT5E,CASP8,CASP10,CAV1,SLC16A3,SERPINE1,CD44,CDH2,CDKN1A,CDKN1B,IL32,CTSC,PGAM1,SERPINA1,KLF6,PTPA,XAF1,MAPK3,CTSL,ACE,PTPRF,DNMT1,DPYD,TYMP,EBI3,EGFR,ENO1,RPL13,RPL18,ERCC1,RPS15,RPS19,RPS21,RPS26,F2R,FGG,NOP56,SNRPB,FYN,SOD2,KISS1R,TUBA1C,TGFA,THBD,TPM3,HMOX1,ICAM2,IGFBP3,IL6R,TNFRSF9,I…
Disease	EFO_0004308	leukocyte count	GWAS	1.463e-17	2.043e-13	1.459e-14	1.477e-13	260	1911	ABHD17A,ACADS,MBNL1,ACVRL1,DYSF,MAP3K5,MET,CIITA,AK4,EXOC3L2,PREX1,ALOX5,JCAD,RGS5,GRAMD1A,MYO1B,ARRB2,PLPP3,DYNLL1,ATP2B4,MXI1,S1PR4,POGLUT3,OST4,BAX,NCK1,CCND1,BCL2,BCL2A1,CD84,BNIP3,NFKB1,EIF2S2,C3,NOTCH4,MIR4435-2HG,CANX,CASP8,DOK2,RUNX1,FCGR2C,CD4,CD8A,PDLIM1,CD36,PCSK6,CD69,PAM,ADGRE5,CDH13,CDKN1A,CDKN1B,NPHP3-ACAD11,CFL1,MIR181A1HG,NREP,NHERF1,PIK3CD,CES4A,PLAUR,TNFAIP8,PLEC,PLEK,SMOX,MAP4…
Disease	EFO_0004309	platelet count	GWAS	1.213e-16	1.694e-12	1.129e-13	1.143e-12	234	1685	ABHD6,MCAM,ACVRL1,MEF2C,MAP3K5,RAB8A,H2BC7,H2BC10,H2BC4,AIF1,AK4,EXOC3L2,CMAHP,JCAD,DIP2B,MCFD2,DGKD,DDO,APOB,SLC43A3,APOE,ARHGAP4,PLPP3,EIF3C,MXI1,CAPN12,POGLUT3,MYO9B,AXL,BAD,BAX,NCK1,BCL2,BID,BTD,A4GALT,EIF2S2,MIR4435-2HG,SOCS3,CASP8,POLE3,RUNX1,CBL,CD36,PDCD5,ENTPD1,ADGRE5,CD151,MEF2C-AS2,CDKN1B,CEBPA,CFL1,MIR181A1HG,NREP,MS4A7,LONP1,SERPINA1,SERPINB6,SERPINB9,PIM1,PLEC,PLOD1,IL27RA,COL4A1,CO…
Disease	C0003873	Rheumatoid Arthritis	DisGeNET Curated	7.587e-16	1.06e-11	6.623e-13	6.704e-12	53	174	RAB8A,GRK2,CIITA,MIF,AHR,ALOX5,STS,MTHFR,ATIC,ABCC3,TNFRSF14,BCL2A1,PRDM1,NFKBIE,CAV2,RUNX1,CD2,CD40,ABCG2,PLEK,DDIT4,HAPLN1,CTSD,PTPRC,RAP2A,ENO1,FCGR2A,IKZF3,SOD2,TAGAP,MGARP,CXCL2,TLR2,TNFAIP2,TNFAIP3,HCLS1,TRAF1,HLA-DPB1,HLA-DQA2,HLA-DRB1,LY96,VEGFA,IRF8,IGFBP3,IL6R,IL18,NDUFA4L2,IRAK1,ITGA6,TXNDC5,CXCR4,ACKR3,MARCKS
Disease	C0162820	Dermatitis, Allergic Contact	DisGeNET Curated	1.528e-15	2.134e-11	1.255e-12	1.271e-11	32	67	GRK2,KMO,BCL2,CASP8,CD3D,CD36,TMSB10,IL32,CTSC,PIM1,RGS1,NAMPT,CALCRL,IGSF6,ETS2,TLR7,F13A1,IFI30,PHLDA1,EMB,PRDX4,SLC2A3,FYB1,SPP1,RAB32,CXCL2,TNFAIP6,UPP1,IL18,ITGAM,SLC7A5,MXD1
Disease	C0024121	Lung Neoplasms	DisGeNET Curated	5.463e-15	7.631e-11	4.24e-12	4.291e-11	66	265	MCL1,MET,MPP1,ANXA2,APOE,FAS,MTHFR,PYCARD,RNASET2,ATOX1,MYC,CCND1,BRCA2,NOTCH3,MIR4435-2HG,CASP8,DOK2,CAV1,CCND2,CCNG1,CDH13,CDKN1A,CDKN1B,SERPINA1,HILPDA,MAP4K4,CXCL14,CPE,MAPK3,BHLHE41,HTRA1,ACE,DPYD,TMEM45A,RIT1,EEF2,EFNB2,EGFR,ROBO1,ERCC1,RAMP2,DOK3,CHST15,SELENOP,SND1,SOX9,SPP1,ADAM28,GJA1,GPX1,GPX3,TFRC,TGFB1,TGFBR2,HEY1,RASSF1,TLR4,HMOX1,CLPTM1L,IDS,IGBP1,IRF1,JUN,JUNB,SLC7A5,MARCKS
Disease	C0242379	Malignant neoplasm of lung	DisGeNET Curated	6.732e-15	9.403e-11	4.949e-12	5.009e-11	66	266	MCL1,MET,MPP1,ANXA2,APOE,FAS,MTHFR,PYCARD,RNASET2,ATOX1,MYC,CCND1,BRCA2,NOTCH3,MIR4435-2HG,CASP8,DOK2,CAV1,CCND2,CCNG1,CDH13,CDKN1A,CDKN1B,SERPINA1,HILPDA,MAP4K4,CXCL14,CPE,MAPK3,BHLHE41,HTRA1,ACE,DPYD,TMEM45A,RIT1,EEF2,EFNB2,EGFR,ROBO1,ERCC1,RAMP2,DOK3,CHST15,SELENOP,SND1,SOX9,SPP1,ADAM28,GJA1,GPX1,GPX3,TFRC,TGFB1,TGFBR2,HEY1,RASSF1,TLR4,HMOX1,CLPTM1L,IDS,IGBP1,IRF1,JUN,JUNB,SLC7A5,MARCKS
Disease	C0151744	Myocardial Ischemia	DisGeNET Curated	3.625e-14	5.064e-10	2.339e-11	2.368e-10	51	176	AGT,ALDOA,RGCC,BHLHE40,MSN,RHOC,SNAP23,CCND1,NEDD4,C1QB,CANX,SOCS3,CCND2,P4HB,CD36,CDH2,PDE4B,CEBPD,CTSC,EIF2AK3,CRK,EDN1,RPL17,CCL3,CCL4,CX3CL1,SOD2,SPARC,GATM,GBP2,GK,TAP1,ZEB1,CXCL2,GSTA1,TFRC,CES3,HK2,HMOX1,UGCG,VCAM1,VEGFA,GAS5,ICAM1,IFNGR1,IGFBP3,CXCL10,IRF1,JUNB,TUBA1A,KDR
Disease	DOID:10763 (biomarker_via_orthology)	hypertension (biomarker_via_orthology)	AllianceGenome	3.667e-14	5.122e-10	2.339e-11	2.368e-10	59	227	ADM,GRK2,GRK3,AGT,RGS5,ANXA1,APOE,ARHGDIA,ARRB2,STS,SLC4A4,ATP2A3,BAD,FADD,BAX,BCL2,APLN,SQSTM1,C3,CASP8,CAV1,OLR1,CD36,SERPINE1,PDGFRB,CTSC,SERPINE2,NHERF1,NOX4,CYBA,CYBB,ACE,EDN1,EDNRA,RNPEP,EGFR,ENO1,RAMP2,FAH,HAVCR1,FN1,SLC2A1,SLC2A3,SLC6A3,POSTN,GJA1,GNAI2,GPX1,TGFB1,THBD,TIMP1,HK2,VCAM1,HSPG2,VWF,KDR,AGTRAP,LDHA,LGALS3
Disease	EFO_0007988	myeloid white cell count	GWAS	3.684e-14	5.146e-10	2.339e-11	2.368e-10	147	935	ACADS,MBNL1,ACVRL1,MAP3K5,MET,AK4,EXOC3L2,PREX1,JCAD,GRAMD1A,MYO1B,PLPP3,ATP2B4,MXI1,S1PR4,POGLUT3,NCK1,BCL2,BCL2A1,NFKB1,C3,CANX,MAP3K14,CASP8,CD36,CD69,ADGRE5,CDKN1B,CFL1,DGKH,NREP,CES4A,PLAUR,TNFAIP8,PLEK,APBB1IP,SERTAD1,THEMIS2,SLC25A24,POLR2E,CRK,CSF1,TMEM98,CCND2-AS1,PCA3,ACAP1,PIEZO1,PSMB7,PSMD3,DARS1,JAML,RASSF5,PTPN1,PTPRC,PVT1,MAFB,DNMT1,GNPDA1,TIMD4,SH2B3,COLGALT1,FAM13A,CNEP1R1,KIRREL…
Disease	EFO_0004842	eosinophil count	GWAS	1.252e-13	1.749e-09	7.602e-11	7.695e-10	204	1487	TP53INP1,MCL1,P4HA2-AS1,DYSF,H4C9,ADCY7,MAP3K5,SLAMF6,CIITA,H4C4,H4C12,H4C11,ZC3H12D,AHR,MAP3K11,AK4,IGKV2D-29,IGKV2D-28,EXOC3L2,ALDOA,NCK2,DIP2B,GPR65,SLC43A3,APOE,CD200R1,TRIB3,ATP2A3,ANKRD33B,S1PR4,TNFRSF14,BAX,BCL2,BCL2A1,BCL3,FBXO17,IL18R1,NFATC2,NFIL3,NFKB1,C1S,NOTCH1,NOTCH4,MIR4435-2HG,MAP3K14,NUCB2,OAS2,LOC112694756,DOK2,RUNX1,CBLB,ALPK2,CDK17,CD52,CEBPA,CEBPD,PDE8A,STK17B,CTSC,DGKH,PIK3C…
Disease	C0027627	Neoplasm Metastasis	DisGeNET Curated	1.392e-12	1.945e-08	8.104e-10	8.202e-09	55	217	MET,AHR,ALDOA,ALOX5,ANXA1,ANXA4,RHOC,ARHGDIA,MTHFR,MYC,TNFSF10,AXL,FADD,NME1,CAV1,CD44,CDH2,CFL1,ENPP2,TBCB,SERPINA1,CLIC1,PLAUR,TNFAIP8,PML,CSF1R,MAPK3,ACE,DPYD,TYMP,EEF1B2,EEF2,EGFR,ANGPTL4,MTDH,ERCC1,NDRG1,CCL20,FLT1,FTL,SOD2,SPP1,EML4,TGFB1,TGFBR2,TLR4,LY96,VEGFA,EZR,VIM,IL18,TXNDC5,CXCR4,ACKR3,LGALS3
Disease	C0152013	Adenocarcinoma of lung (disorder)	DisGeNET Curated	2.312e-12	3.229e-08	1.292e-09	1.307e-08	53	206	H2BC4,AHCY,AHR,ALB,ALDOA,ALOX5,ANXA1,APEX1,SLC4A4,MYC,TNFSF10,RPL10A,NPM1,NRAS,MS4A1,MAP2K1,KEAP1,POLR1D,EGFR,ENO1,EPHA3,RPL27A,ERCC1,RPL36A,FBL,RRM1,FKBP11,TOMM40,FLT1,NOP56,SOD2,PLK2,GAPDH,SRM,RRS1,STK39,GNG11,EML4,RPL13A,TOP2A,TPI1,HK2,CLPTM1L,VAV1,EIF3E,IRAK1,JUNB,KDR,KPNA2,LDHA,SFXN1,LMNA,LMNB1
Disease	DOID:4450 (is_marker_for)	renal cell carcinoma (is_marker_for)	AllianceGenome	5.34e-12	7.458e-08	2.869e-09	2.904e-08	40	128	ANG,BIRC2,FAS,MYC,BAD,CCND1,BCL2,TNFRSF10A,NME1,NNMT,CA9,CAV1,CD44,PAK1,CDKN1B,PDGFRB,PGF,DLL4,CSF1R,MAP2K1,TYMP,EGFR,HAVCR1,FLT1,FN1,SPARC,NR3C1,TFRC,TGFB1,TIMP1,TNFRSF1A,TNFRSF1B,AMACR,VEGFA,VEGFC,VWF,IGFBP3,INSR,PMEPA1,JUN
Disease	EFO_0004584	mean platelet volume	GWAS	5.569e-12	7.779e-08	2.881e-09	2.916e-08	150	1019	MAZ,ACVRL1,MEF2C,RAB8A,AP1B1,AIF1,MAP3K11,TAGLN2,EXOC3L2,CMAHP,NCK2,JCAD,DDO,DEGS1,SCARF1,YIF1B,MTHFR,S1PR4,MYO5A,MYO9B,NACA,BCL2,BTD,A4GALT,NID1,DAGLB,NUCB2,DOK2,RUNX1,PDLIM1,CD36,PDCD5,ADGRE5,CD151,DPY19L2P2,PCDHGC3,PECAM1,PFKFB4,PFKP,PFN1,NREP,PGK1,SERPINE2,CLIC1,CHST2,PLEC,PLEK,COL4A1,SH3KBP1,POU5F1,CRKL,PCDHGA12,KCTD20,MAP2K1,CTSS,CTSZ,HAUS6,TENT5C,PSMD13,SIRPA,ELMO1,ASAP1,RASSF5,PTPRC,CYB5R…
Disease	DOID:5844 (biomarker_via_orthology)	myocardial infarction (biomarker_via_orthology)	AllianceGenome	8.644e-12	1.207e-07	4.312e-09	4.365e-08	45	160	MIF,MMP14,ANGPT2,TNFRSF14,BNIP3,C3,CASP1,PLAUR,COL1A1,COL3A1,ADAMTS1,EGLN1,VCAN,CTSB,CYBA,CYBB,DAB2,ACE,ZEB2,EGLN3,FIS1,EDN1,EPAS1,CCL5,FLT1,FN1,UBD,POSTN,PDGFD,SOD2,SPARC,GJA1,GSN,TFPI,TGFB1,TGFBR2,TNFRSF1A,TNFRSF1B,HMOX1,VWF,ICAM1,IL4R,IL6R,IL18,ITGA3
Disease	C1260899	Anemia, Diamond-Blackfan	DisGeNET Curated	1.423e-11	1.988e-07	6.856e-09	6.939e-08	19	30	RPL23,RPL36,RPL9,RPL11,RPL13,RPL18,RPL19,RPL35A,RPS7,RPS10,RPS15,RPS15A,RPS17,RPS19,RPS24,RPS26,RPS28,ADA2,RPL35
Disease	EFO_0007984	platelet component distribution width	GWAS	7.274e-11	1.016e-06	3.387e-08	3.428e-07	118	754	TP53INP1,MEF2C,H2BC7,H2BC10,H2BC4,AIF1,TAGLN2,ARRDC3,EXOC3L2,PREX1,NCK2,JCAD,DDO,APOC1,SLC43A3,APOE,RPS10-NUDT3,DYNLL1,CAPN12,MYO9B,NCK1,NEU1,A4GALT,MIR4435-2HG,DOK2,CAV1,ENTPD1,CD68,ADGRE5,PECAM1,CHST2,PLEC,PLEK,PLP2,DCAF12,COL3A1,THEMIS2,COL4A1,DLL4,CRKL,TMEM98,DEPDC7,CTSZ,GIPC2,PSMB9,TENT5C,SIRPA,ELMO1,ASAP1,PTPRC,CYB5R3,MAFB,ATP13A3,TM4SF18,RAC2,RALB,TIMD4,SH2B3,EDNRA,ARPC2,EGFR,LHFPL2,EGFL7,…
Disease	DOID:3908 (is_marker_for)	lung non-small cell carcinoma (is_marker_for)	AllianceGenome	7.649e-11	1.068e-06	3.447e-08	3.489e-07	45	169	MCL1,MET,MIF,ALB,APAF1,BIRC2,MYD88,BAD,BAX,CCND1,NFKB1,RUNX1,CCND2,CDKN1A,CDKN1B,PECAM1,SERPINF1,CSF1R,HTRA1,RASSF5,DNMT1,ARPC5,EEF2,EGFR,EIF4EBP1,ERCC1,RRM1,IKZF3,PREX2,BBC3,AGAP2-AS1,ADAM28,GPX1,NR3C1,THBD,TNFRSF1A,VEGFA,ICAM1,IL7,IL7R,IL18,JUNB,CXCR4,KDR,SLC7A5
Disease	DOID:2043 (is_implicated_in)	hepatitis B (is_implicated_in)	AllianceGenome	9.934e-11	1.388e-06	4.336e-08	4.389e-07	20	36	MTHFR,CA9,CCND2,IL32,EFTUD2,UGT1A6,SAMHD1,UGT1A1,CCL5,TLR3,HLA-DPA1,HLA-DPB1,HLA-DQA1,HLA-DQB1,IFNAR2,IFNGR1,IL10RB,IL18,CXCL10,DOCK8
Disease	DOID:8893 (is_marker_for)	psoriasis (is_marker_for)	AllianceGenome	1.047e-10	1.462e-06	4.431e-08	4.485e-07	22	44	ANXA1,CAV1,CDKN1A,IL32,NAMPT,EPAS1,FCGR2A,CCL20,FLT1,SOD2,GBA1,TGFB1,TLR2,TLR4,TNFRSF1A,CFH,VEGFA,ICAM1,CFI,IL18,IRAK1,KDR
Disease	DOID:418 (is_marker_for)	systemic scleroderma (is_marker_for)	AllianceGenome	1.311e-10	1.832e-06	5.387e-08	5.453e-07	24	53	AGT,CFB,C3,CXCL16,CAV1,SERPINE1,PECAM1,SERPINF2,IL27RA,COL1A1,ACE,EDN1,ARPC2,CCL3,CCL4,CCL20,CX3CL1,FLT4,VEGFA,VWF,ICAM1,IGFBP3,CXCL10,KDR
Disease	DOID:10591 (is_marker_for)	pre-eclampsia (is_marker_for)	AllianceGenome	1.643e-10	2.294e-06	6.555e-08	6.635e-07	25	58	ALB,AKR1C3,ENTPD1,CD40,SERPINE1,PGF,SERPINA1,PLAUR,SERPINF2,PML,CST3,CYP2J2,ROBO1,EPAS1,F2R,FLT1,SLC2A1,GAMT,GATM,GSN,TFPI,TIMP1,TLR4,VEGFA,ITGAM
Disease	DOID:2841 (is_implicated_in)	asthma (is_implicated_in)	AllianceGenome	2.692e-10	3.76e-06	1.044e-07	1.057e-06	42	155	MIF,ALOX5,MTHFR,IL18R1,C3,C3AR1,CD14,CD40,SERPINE1,CHML,PGF,CYBA,ACE,EDN1,TLR6,NOD1,FCGR3A,CCL5,SOD2,CYSLTR1,TAP1,NR3C1,GSTA1,TGFB1,THBD,TLR1,TLR2,TLR3,TLR4,HLA-B,HLA-DPA1,HLA-DPB1,HLA-DQA1,HLA-DQA2,HLA-DQB1,HLA-DRA,HLA-DRB1,IFNGR1,IL4R,IL18,IRF1,LGALS3
Disease	EFO_0007993	lymphocyte percentage of leukocytes	GWAS	3.513e-10	4.907e-06	1.318e-07	1.334e-06	106	663	PIK3AP1,MANBA,MBNL1,MEF2C,AK4,EXOC3L2,PREX1,ANXA6,FAS,RHOG,ARRB2,PLPP3,NBN,BCL2,GIMAP7,DLEU2,BNIP3L,NFKB1,JAZF1,NOTCH4,DAGLB,MIR4435-2HG,CASP8,CAV1,CD69,CEBPA,CEBPD,PIP4K2A,PLAUR,TNFAIP8,APBB1IP,IL27RA,SERTAD1,SAMHD1,CRK,CSF1R,CTSS,MXD3,RIPOR2,PSMD3,DDB2,ELMO1,PTPN1,PTPRC,MAFB,ARHGAP25,DNASE2,NR1H3,S1PR1,SLC47A1,ETS1,TNIP1,GMIP,EHD4,DOCK5,NLRC5,FLI1,IKZF3,CHSY1,IFITM2,ELOF1,SLC2A1,SBNO2,ARRDC2,PA…
Disease	C0017661	IGA Glomerulonephritis	DisGeNET Curated	3.585e-10	5.008e-06	1.318e-07	1.334e-06	19	34	MAN2B1,AGT,SLC43A3,C1QA,C1QB,C2,CD44,CD163,ACE,GPR183,LHFPL2,MS4A6A,TGFB1,TIMP1,HLA-DQB1,CORO1C,VSIG4,LAPTM5,LAIR1
Disease	MONDO_0005301	multiple sclerosis	GWAS	3.683e-10	5.145e-06	1.319e-07	1.335e-06	98	593	MANBA,MAZ,ADCY3,MEF2C,MET,SLAMF6,RGCC,MTHFR,SLAMF7,MXI1,TNFRSF14,BCL2,BICD1,NFKB1,JAZF1,MIR4435-2HG,MAP3K14,CASP8,CBLB,CD40,CD48,C1orf52,CD69,ALPK2,MEF2C-AS2,PDE4B,CEBPA,MIR181A1HG,TNFAIP8,PLEC,PLEK,DLL4,SLC30A7,MAPK3,CTSS,EPPK1,GIMAP2,KEAP1,TRIM14,ELMO1,ASAP1,PTPRK,PVT1,SH2B3,RGS1,SEPSECS,RNASEL,PLXNC1,ETS1,CSGALNACT2,IFITM3,IFI30,NLRC5,FLI1,IKZF3,THEMIS,SH3BP2,FPR1,DOCK10,DRAP1,SLA,TAGAP,ARHGAP…
Disease	C0027626	Neoplasm Invasiveness	DisGeNET Curated	4.876e-10	6.81e-06	1.703e-07	1.723e-06	46	184	MET,AHR,ALDOA,MMP14,ALOX5,ANXA1,ANXA2,ARF1,MT2A,MT3,MYD88,AXL,NME1,CDH2,CFL1,PLAUR,ADAMTS1,CSTB,MAPK3,CTSB,CTSD,CTSS,ZEB2,DNMT1,EEF2,EGFR,ANGPTL4,ENO1,MTDH,EPS8,CCL5,FN1,FTH1,FTL,SOD2,SEPTIN9,ZEB1,TGFB1,TIMP1,TKT,TLR4,HMOX1,VIM,ITGA5,CXCR4,LOXL2
Disease	C4505456	HIV Coinfection	DisGeNET Curated	5.722e-10	7.993e-06	1.903e-07	1.926e-06	33	103	MAZ,MDM2,ALB,BIRC2,ARHGAP4,ARHGDIA,ARHGDIB,EIF3B,BAX,CDKN1A,SERPINA1,CLIC1,PPIB,PSMA4,PSMB4,PSMB10,PSMC3,PSMD3,PSMD8,PSMD13,PSME2,EIF4A1,EIF4EBP1,CCL3,RAB32,GTF3A,TLR3,HDGF,HLA-B,HLA-C,IL4R,EIF6,LYN
Disease	C0019693	HIV Infections	DisGeNET Curated	5.722e-10	7.993e-06	1.903e-07	1.926e-06	33	103	MAZ,MDM2,ALB,BIRC2,ARHGAP4,ARHGDIA,ARHGDIB,EIF3B,BAX,CDKN1A,SERPINA1,CLIC1,PPIB,PSMA4,PSMB4,PSMB10,PSMC3,PSMD3,PSMD8,PSMD13,PSME2,EIF4A1,EIF4EBP1,CCL3,RAB32,GTF3A,TLR3,HDGF,HLA-B,HLA-C,IL4R,EIF6,LYN
Disease	DOID:684 (is_marker_for)	hepatocellular carcinoma (is_marker_for)	AllianceGenome	6.319e-10	8.826e-06	2.053e-07	2.078e-06	62	301	ABCA1,KDM5C,MET,ALB,ANXA2,ANXA6,APOC1,FAS,STC2,ASL,MYC,MYD88,IL18R1,BHMT,NRP1,PRDM1,CA9,PLOD3,RUNX1,CBL,CLDN1,CCND2,CCNG1,CD68,IL32,CEBPB,SERPINF1,EFTUD2,HILPDA,PML,CSF1R,CSK,HTRA1,PVT1,NR1H4,RECQL,EGFR,ERCC1,ACER3,HAVCR1,NLRC5,PREX2,SMARCB1,SOD2,SPP1,GGT1,PPP1R9B,GPX3,TLR3,TLR4,TNFAIP3,HNRNPAB,VEGFA,VEGFC,ICAM1,IL18,CXCL10,INSR,SLC38A1,CXCR4,KDR,SLC7A5
Disease	EFO_0600088	lymphocyte:monocyte ratio	GWAS	6.493e-10	9.07e-06	2.061e-07	2.086e-06	60	286	PIK3AP1,MANBA,ACP2,EXOC3L2,S1PR4,BCL2,BCL2A1,SQSTM1,NFKBIE,JAZF1,MIR4435-2HG,CAV1,SCARB1,CD69,CDKN1B,CD52,CEBPA,CEBPB,PDGFRB,APBB1IP,CSF1R,PRF1,RIPOR2,SNX17,NR1H3,S1PR1,PLAC8,EHD4,FLT1,DOCK10,TNFSF13B,RBM34,PALD1,FAM114A1,NEK6,ZNF395,ADA2,ARID5A,IFIH1,DNAJC1,MIR34AHG,GRB10,TRAF2,HLA-C,HLA-DQA1,HLA-DRA,HLA-DRB1,HLA-DRB6,VCAM1,IRF8,LRRC25,IL6R,IL7,IL7R,ZFAND2B,ITGA4,CXCR4,VMP1,DNAJC25-GNG10,LYZ
Disease	C0024141	Lupus Erythematosus, Systemic	DisGeNET Curated	6.879e-10	9.608e-06	2.135e-07	2.161e-06	27	71	CFB,PRDM1,JAZF1,C1QA,C1QB,C1R,C1S,C2,C4A,C4B,RASGRP3,CSK,DEF6,DNASE2,SH2B3,ETS1,TNIP1,FCGR2A,FCGR2B,SLC15A4,SPP1,IFIH1,TNFAIP3,HLA-DQA1,HLA-DRB1,IRAK1,ITGAM
Disease	C0021400	Influenza	DisGeNET Curated	7.848e-10	1.096e-05	2.383e-07	2.412e-06	23	52	TNFSF10,OAS2,OAS3,UBE2L6,ISG15,XAF1,SCO2,TRIM22,IFITM3,DDX60,IFI44,SIGLEC1,IFI6,GBP1,RTP4,IFIH1,IFI44L,APOL6,TNFAIP6,RIGI,IFI27,CXCL10,LY6E
Disease	DOID:9352 (is_marker_for)	type 2 diabetes mellitus (is_marker_for)	AllianceGenome	1.283e-09	1.792e-05	3.813e-07	3.859e-06	38	136	ADM,AGT,ANGPT2,APOB,APOC1,APOE,ASL,APLN,NUCB2,SOCS3,CD36,SERPINE1,SERPINF1,PLAUR,CST3,CTSB,CTSL,EDN1,NAMPT,ETS1,F8,FGA,FGB,CCL5,FGG,SLC2A3,FRZB,GGT1,GPX3,TGFB1,THBD,TIMP1,TLR4,VCAM1,VEGFA,ICAM1,CXCL10,KDR
Disease	C0205699	Carcinomatosis	DisGeNET Curated	1.688e-09	2.357e-05	4.622e-07	4.678e-06	42	163	MET,MIF,ANXA1,ANXA4,MYC,CCND1,BCL2,SCARB1,PGAM1,PLAUR,GDA,PSMA4,DNMT1,RCN1,TYMP,S1PR1,EGFR,ANGPTL4,EIF5A,ENO1,RPL6,RPS14,SCD,SELENOP,FN1,SGK1,SOD2,SOX9,PLK2,GATM,GGT1,GNAI2,TGFB1,TGFBR2,CORO1A,TKT,TLR4,TPM3,LY96,UCP2,EZR,ACKR3
Disease	C0205697	Carcinoma, Spindle-Cell	DisGeNET Curated	1.688e-09	2.357e-05	4.622e-07	4.678e-06	42	163	MET,MIF,ANXA1,ANXA4,MYC,CCND1,BCL2,SCARB1,PGAM1,PLAUR,GDA,PSMA4,DNMT1,RCN1,TYMP,S1PR1,EGFR,ANGPTL4,EIF5A,ENO1,RPL6,RPS14,SCD,SELENOP,FN1,SGK1,SOD2,SOX9,PLK2,GATM,GGT1,GNAI2,TGFB1,TGFBR2,CORO1A,TKT,TLR4,TPM3,LY96,UCP2,EZR,ACKR3
Disease	C0205698	Undifferentiated carcinoma	DisGeNET Curated	1.688e-09	2.357e-05	4.622e-07	4.678e-06	42	163	MET,MIF,ANXA1,ANXA4,MYC,CCND1,BCL2,SCARB1,PGAM1,PLAUR,GDA,PSMA4,DNMT1,RCN1,TYMP,S1PR1,EGFR,ANGPTL4,EIF5A,ENO1,RPL6,RPS14,SCD,SELENOP,FN1,SGK1,SOD2,SOX9,PLK2,GATM,GGT1,GNAI2,TGFB1,TGFBR2,CORO1A,TKT,TLR4,TPM3,LY96,UCP2,EZR,ACKR3
Disease	C0205696	Anaplastic carcinoma	DisGeNET Curated	1.688e-09	2.357e-05	4.622e-07	4.678e-06	42	163	MET,MIF,ANXA1,ANXA4,MYC,CCND1,BCL2,SCARB1,PGAM1,PLAUR,GDA,PSMA4,DNMT1,RCN1,TYMP,S1PR1,EGFR,ANGPTL4,EIF5A,ENO1,RPL6,RPS14,SCD,SELENOP,FN1,SGK1,SOD2,SOX9,PLK2,GATM,GGT1,GNAI2,TGFB1,TGFBR2,CORO1A,TKT,TLR4,TPM3,LY96,UCP2,EZR,ACKR3
Disease	EFO_0007990	neutrophil percentage of leukocytes	GWAS	1.867e-09	2.608e-05	5.015e-07	5.076e-06	98	609	MANBA,MCL1,AK4,EXOC3L2,PREX1,PLPP3,S1PR4,BCL2,GIMAP7,IL18R1,CFB,NEU1,SQSTM1,NFKB1,JAZF1,C3AR1,NKG7,DAGLB,MIR4435-2HG,CASP8,DOK2,CD69,MEF2C-AS2,CEBPA,CEBPD,DGKH,PLAUR,PLEK,IL27RA,DCAF12,SERTAD1,SLC25A24,CRK,CSF1R,TMEM98,MXD3,RIPOR2,PSMD3,PSMD13,JAML,ELMO1,PVT1,MAFB,ARHGAP25,DNASE2,SH2D3C,GOLPH3L,SLC47A1,EGFL7,ENO1,ETS1,GMIP,EHD4,MS4A4A,NLRC5,FPR1,FPR3,CHSY1,IFITM2,ELOF1,SLC2A1,ARRDC2,PALD1,NEK6,AR…
Disease	C0007097	Carcinoma	DisGeNET Curated	2.102e-09	2.936e-05	5.54e-07	5.608e-06	42	164	MET,MIF,ANXA1,ANXA4,MYC,CCND1,BCL2,SCARB1,PGAM1,PLAUR,GDA,PSMA4,DNMT1,RCN1,TYMP,S1PR1,EGFR,ANGPTL4,EIF5A,ENO1,RPL6,RPS14,SCD,SELENOP,FN1,SGK1,SOD2,SOX9,PLK2,GATM,GGT1,GNAI2,TGFB1,TGFBR2,CORO1A,TKT,TLR4,TPM3,LY96,UCP2,EZR,ACKR3
Disease	EFO_0007985	platelet crit	GWAS	2.175e-09	3.039e-05	5.627e-07	5.696e-06	135	952	MCAM,ACVRL1,MEF2C,H2BC7,H2BC10,H2BC4,AK4,ALDOA,PREX1,JCAD,DIP2B,MCFD2,DGKD,APOB,APOC1,APOE,SCARF1,RHOG,PLPP3,DCHS1,ATP2B4,S1PR4,CAPN12,POGLUT3,MYO9B,BAX,BCL2,BID,A4GALT,NOTCH3,MIR4435-2HG,MAP3K14,SOCS3,CASP8,LOC112694756,RUNX1,CBL,CD36,ENTPD1,CDKN1B,TBRG4,CEBPA,NREP,SERPINA1,SERPINB6,SERPINB9,FBXW5,PLAUR,CHST2,PLEC,PLEK,PLOD1,THEMIS2,COL4A1,COL4A2,POU5F1,CSF1,CCND2-AS1,BHLHE41,MXD3,SUSD6,EIF4A3,P…
Disease	DOID:9074 (implicated_via_orthology)	systemic lupus erythematosus (implicated_via_orthology)	AllianceGenome	4.455e-09	6.223e-05	1.129e-06	1.142e-05	20	42	FAS,PRDM1,C1QA,C4A,C4B,FCGR2C,CDKN1A,DEF6,CYBB,RASSF5,PTPRC,TIMD4,TLR7,FCGR2A,FCGR2B,IKZF3,IFIH1,INPP5D,JUNB,LYN
Disease	EFO_0008446	platelet-to-lymphocyte ratio	GWAS	4.525e-09	6.32e-05	1.129e-06	1.142e-05	68	362	PIK3AP1,MANBA,MCAM,MEF2C,H2BC9,H3C4,H3C3,H3C11,H3C8,H3C12,H3C10,H3C2,APLNR,AK4,EXOC3L2,CMAHP,PLPP3,DLEU2,SQSTM1,H3C7,MIR4435-2HG,RUNX1,CBL,CD69,TNFAIP8,PLEC,EXOSC9,LINC02605,RIPOR2,PSMB9,PSMD3,PTPRC,PVT1,RALB,SH2B3,ARPC2,ETS1,BET1L,RNF145,IKZF3,TUBB,IFITM2,GALNT2,IQGAP2,HCP5,VSIR,PSMB8-AS1,MYDGF,COX4I2,CXCL2,BTN3A2,ARHGAP45,HLA-B,HLA-C,HLA-DQA1,HLA-DQA2,HLA-DQB1,HLA-DRA,HLA-DRB1,HLA-F,VCAM1,VWF,I…
Disease	C0033687	Proteinuria	DisGeNET Curated	7.729e-09	0.000108	1.894e-06	1.917e-05	20	43	AGT,ALB,NCK2,MPV17,APOE,FAS,NCK1,PAK1,CTSB,CTSL,CYBB,HAVCR1,SPP1,TGFB1,INF2,GUSB,HLA-B,HLA-DQA1,HLA-DRB1,VEGFA
Disease	DOID:224 (biomarker_via_orthology)	transient cerebral ischemia (biomarker_via_orthology)	AllianceGenome	8.33e-09	0.0001164	2.006e-06	2.03e-05	40	157	ACVRL1,MAP3K5,AGT,ANG,MCFD2,APOE,FAS,MBD3,MT1E,MT1F,MT2A,MT3,FADD,BAX,BCL2,BNIP3,NFKB1,C3,NOTCH1,CASP8,CAV1,ENTPD1,CEBPA,ADAMTS4,ADAMTS1,DLL4,PTAFR,OPTN,ROBO1,CX3CL1,SGK1,BBC3,SOD2,GJA1,GLRX,HAVCR2,TNFRSF1A,PPP1R15A,ICAM1,ITGAM
Disease	C0026998	Acute Myeloid Leukemia, M1	DisGeNET Curated	9.148e-09	0.0001278	2.13e-06	2.155e-05	35	125	ADCY7,MET,ANXA2,ANXA4,ANXA6,FAS,AQP9,MYC,TNFSF10,BCL2,DLEU2,NPM1,NRAS,RUNX1,CCND2,CD44,PDE4B,CEBPA,CEBPD,CSF1R,CST3,CTSZ,EIF4EBP1,ENO2,IFI30,SGK1,SH3GL1,SPARC,SPI1,SEPTIN9,PIM2,VSIG4,IDH1,PXDN,SPRY4
Disease	C1879321	Acute Myeloid Leukemia (AML-M2)	DisGeNET Curated	9.148e-09	0.0001278	2.13e-06	2.155e-05	35	125	ADCY7,MET,ANXA2,ANXA4,ANXA6,FAS,AQP9,MYC,TNFSF10,BCL2,DLEU2,NPM1,NRAS,RUNX1,CCND2,CD44,PDE4B,CEBPA,CEBPD,CSF1R,CST3,CTSZ,EIF4EBP1,ENO2,IFI30,SGK1,SH3GL1,SPARC,SPI1,SEPTIN9,PIM2,VSIG4,IDH1,PXDN,SPRY4
Disease	C0023467	Leukemia, Myelocytic, Acute	DisGeNET Curated	1.387e-08	0.0001937	3.175e-06	3.214e-05	42	173	ADCY7,MET,ANXA2,ANXA4,ANXA6,FAS,AQP9,MYC,TNFSF10,BCL2,DLEU2,NPM1,NRAS,RUNX1,CBL,CBLB,CCND2,CD44,PDE4B,CEBPA,CEBPD,CSF1R,CST3,CTSZ,SH2B3,GPR183,EIF4EBP1,ENO2,IFI30,MAD2L2,SGK1,SH3GL1,SPARC,SPI1,SEPTIN9,ARHGAP26,PIM2,VSIG4,IDH1,IRF1,PXDN,SPRY4
Disease	C2239176	Liver carcinoma	DisGeNET Curated	1.56e-08	0.0002179	3.514e-06	3.557e-05	84	507	ACLY,CLTRN,ME1,MET,TAGLN2,ANXA4,APEX1,FCN3,GBA3,MT1E,MT1F,MT2A,PYCARD,MYC,TNFSF10,CCND1,BID,APLN,NME1,NNMT,NOTCH3,SOCS3,CASP8,CD34,CDH13,CDKN1B,CEBPA,CEBPB,CEBPD,CDK14,PGK1,CD163,SERPINA1,CCR1,COL15A1,ADAMTS1,CXCL14,ISG15,CSPG4,CTSD,PLVAP,ACE,CDCA2,OLFML2A,KBTBD11,PYGL,NR1H4,DPYD,TIMD4,ECT2,DIPK2B,EGFR,ROBO1,ENO1,NUSAP1,LRRC59,RRM1,WDR76,PLAC8,SCD,CCL3,TACC3,PHLDA1,UBD,HTATIP2,SLC2A1,SLC2A2,SOD2,…
Disease	EFO_0010700	reticulocyte measurement	GWAS	2.592e-08	0.0003621	5.747e-06	5.817e-05	142	1054	ABCA1,ACADS,ADCY3,MAP3K5,H2BC7,H2BC10,H2BC4,AP1B1,EXOC3L2,PREX1,ALOX5,GRAMD1A,MYO1B,APOC1,APOE,SCARF1,CCDC124,PLPP3,RPS10-NUDT3,DYNLL1,ATP2B4,S1PR4,ARHGAP42,ZFAND2A,MYO9B,BCL2,BLVRB,BNIP3L,NFIL3,NFKB1,MIR4435-2HG,CALM3,CAV1,CBL,ARHGAP42-AS1,PDCD5,OSMR,CEBPA,SERPINA1,R3HDM4,PLD1,SMOX,PLTP,APBB1IP,DCAF12,NRBF2,POU5F1,CRK,CCND2-AS1,PRKCSH,CORO7-PAM16,GIPC2,PLVAP,EIF4A3,PIEZO1,PSMB7,SERTAD2,TENT5C,SI…
Disease	C0017667	Nodular glomerulosclerosis	DisGeNET Curated	2.801e-08	0.0003912	6.069e-06	6.143e-05	19	41	AGT,ALB,AXL,SERPINE1,CDKN1A,DGKH,COL4A1,ACE,ELMO1,FN1,SOD2,TINAG,TGFB1,TGFBI,TGFBR2,TNFAIP1,VDAC1,VEGFA,KDR
Disease	C0007131	Non-Small Cell Lung Carcinoma	DisGeNET Curated	2.824e-08	0.0003945	6.069e-06	6.143e-05	39	156	MDM2,MET,MT3,PYCARD,MYC,AXL,NOTCH3,CA9,NRAS,CASP8,MS4A1,CD74,OSMR,CDH13,PGAM1,ADAMTS1,MAP2K1,KEAP1,EGFR,RBM7,ENO1,ENO2,ERCC1,LRRC59,RRM1,NDRG1,SHMT2,SOD2,SELENOS,EML4,TGFA,RASSF1,CORO1C,CLPTM1L,VEGFA,IL6R,TMEM135,KDR,LGALS1
Disease	EFO_0004833	neutrophil count	GWAS	3.645e-08	0.0005091	7.714e-06	7.808e-05	174	1380	ABHD17A,KDM5C,MBNL1,ACVRL1,MAP3K5,MET,H2BC7,H2BC10,H2BC4,AK4,EXOC3L2,PREX1,JCAD,RGS5,MYO1B,PLPP3,ASL,SLC4A4,MXI1,S1PR4,POGLUT3,NCK1,BCL2,CD84,BNIP3,BNIP3L,SQSTM1,C3AR1,NKG7,NOTCH4,DAGLB,MIR4435-2HG,CANX,DOK2,PDLIM1,PRPF4,CD36,PAM,CEBPD,CFL1,DGKH,NHERF1,PLAUR,TNFAIP8,MAP4K4,SERTAD1,SLC25A24,POU5F1,HLA-DQB1-AS1,CRK,TMEM98,CCND2-AS1,DEF6,PSORS1C3,PCA3,CTSS,ACAP1,RIPOR2,CYP3A5,PSMD3,DARS1,JAML,RASSF5…
Disease	DOID:612 (is_implicated_in)	primary immunodeficiency disease (is_implicated_in)	AllianceGenome	4.747e-08	0.000663	9.896e-06	0.0001002	19	42	OTULIN,MYD88,FADD,CASP8,DPP9,CARD10,SASH3,PIK3CG,DEF6,PTPRC,TLR8,IKZF3,STK4,IFIH1,MPEG1,TLR3,IL7R,TNFRSF9,LCP2
Disease	EFO_0007986	reticulocyte count	GWAS	5.722e-08	0.0007993	1.175e-05	0.000119	140	1046	ABCA1,ACADS,ACLY,ADCY3,H2BC7,H2BC10,H2BC4,AP1B1,EXOC3L2,ALOX5,GRAMD1A,MYO1B,APOC1,APOE,SCARF1,CCDC124,PLPP3,DYNLL1,ATP2B4,S1PR4,ARHGAP42,MYO9B,TRIM65,BCL2,BCL2A1,NRP1,BLVRB,BNIP3L,NFKB1,A4GALT,C4B,NOTCH4,MIR4435-2HG,CAV1,CBL,ARHGAP42-AS1,CD8A,OSMR,CDH5,SERPINA1,SERPINB9,R3HDM4,SMOX,APBB1IP,DCAF12,NRBF2,GEMIN5,CRK,CCND2-AS1,GIPC2,PLVAP,EIF4A3,PIEZO1,SNX17,CYP27A1,PSMB7,SERTAD2,TENT5C,SIRPA,RASSF5,…
Disease	C0007570	Celiac Disease	DisGeNET Curated	5.823e-08	0.0008133	1.179e-05	0.0001193	20	47	APOB,MYO9B,TNFRSF14,GBP5,CD80,CD36,UGT1A4,ACE,ETS1,FCGR3A,THEMIS,UBD,UPB1,TGM2,HLA-DPB1,HLA-DQA1,HLA-DQB1,IFI27,TNFRSF9,CXCL10
Disease	EFO_0004509	hemoglobin measurement	GWAS	6.674e-08	0.0009322	1.332e-05	0.0001348	186	1514	TP53INP1,ACADS,MBNL1,ABHD6,ACVRL1,H4C9,MEF2C,TMCC3,MET,H2BC13,H2BC15,HEG1,H2BC7,H2BC10,H2BC4,H2BC17,H3C4,H3C3,H3C11,H3C8,H3C12,H3C10,H3C2,H4C4,H4C12,H4C11,MME,EXOC3L2,CMAHP,JCAD,TMEM176B,DGKD,APOB,CD200R1,PLPP3,DCHS1,DYNLL1,ATP2B4,MXI1,TNFSF10,PGM2L1,CFB,DIPK2A,A4GALT,JAZF1,C2,FGD5,NOTCH4,H3C7,MIR4435-2HG,NAT8,CAV1,RUNX1,FCGR2C,SLC16A3,PDLIM1,P4HB,CD36,SERPINE1,OSMR,NPHP3-ACAD11,CEBPA,MIR181A1HG,…
Disease	EFO_0800972	histidine betaine (hercynine) measurement	GWAS	7.023e-08	0.0009809	1.382e-05	0.0001398	10	11	P4HA2,UGT1A10,UGT1A8,UGT1A7,UGT1A6,UGT1A5,UGT1A9,UGT1A4,UGT1A1,UGT1A3
Disease	DOID:2316 (biomarker_via_orthology)	brain ischemia (biomarker_via_orthology)	AllianceGenome	7.148e-08	0.0009984	1.387e-05	0.0001404	30	102	AIF1,MMP14,APAF1,APEX1,FAS,BAD,C3,CAV1,PAK1,CTSC,ADAMTS1,CSPG4,CTSB,CTSL,DPYSL2,EDN1,F2R,CITED2,CCL20,GJA1,NR3C1,TGFB1,HMOX1,PPP1R15A,IL18,CXCL10,IRAK1,ITGAM,LGALS3,LIF
Disease	EFO_0020691	protein-tyrosine kinase 6 measurement	GWAS	8.985e-08	0.001255	1.569e-05	0.0001588	9	9	UGT1A10,UGT1A8,UGT1A7,UGT1A6,UGT1A5,UGT1A9,UGT1A4,UGT1A3,CFH
Disease	EFO_0021236	X-11442 measurement	GWAS	8.985e-08	0.001255	1.569e-05	0.0001588	9	9	UGT1A10,UGT1A8,UGT1A7,UGT1A6,UGT1A5,UGT1A9,UGT1A4,UGT1A1,UGT1A3
Disease	EFO_0021235	X-11441 measurement	GWAS	8.985e-08	0.001255	1.569e-05	0.0001588	9	9	UGT1A10,UGT1A8,UGT1A7,UGT1A6,UGT1A5,UGT1A9,UGT1A4,UGT1A1,UGT1A3
Disease	EFO_0004739	circulating cell free DNA measurement	GWAS	8.985e-08	0.001255	1.569e-05	0.0001588	9	9	UGT1A10,UGT1A8,UGT1A7,UGT1A6,UGT1A5,UGT1A9,UGT1A4,UGT1A1,UGT1A3
Disease	EFO_0801037	sulfate of piperine metabolite C18H21NO3 (3) measurement	GWAS	8.985e-08	0.001255	1.569e-05	0.0001588	9	9	ABCG2,UGT1A10,UGT1A8,UGT1A7,UGT1A6,UGT1A5,UGT1A9,UGT1A4,UGT1A3
Disease	EFO_0801036	sulfate of piperine metabolite C18H21NO3 (1) measurement	GWAS	8.985e-08	0.001255	1.569e-05	0.0001588	9	9	ABCG2,UGT1A10,UGT1A8,UGT1A7,UGT1A6,UGT1A5,UGT1A9,UGT1A4,UGT1A3
Disease	EFO_0802127	testis-specific chromodomain protein Y 1 measurement	GWAS	8.985e-08	0.001255	1.569e-05	0.0001588	9	9	UGT1A10,UGT1A8,UGT1A7,UGT1A6,UGT1A5,UGT1A9,UGT1A4,UGT1A3,CFH
Disease	EFO_0004570, GO_0009410	bilirubin measurement, response to xenobiotic stimulus	GWAS	8.985e-08	0.001255	1.569e-05	0.0001588	9	9	UGT1A10,UGT1A8,UGT1A7,UGT1A6,UGT1A5,UGT1A9,UGT1A4,UGT1A1,UGT1A3
Disease	C0020538	Hypertensive disease	DisGeNET Curated	9.2e-08	0.001285	1.586e-05	0.0001606	43	190	GRK2,AGT,AHR,ALB,RGS5,ANXA1,APOE,ATOX1,MYD88,BCL2,CAV1,OLR1,CD36,SERPINE1,COL1A1,COL3A1,NOX4,CYBA,CYBB,ACE,PTPN1,GJC1,EDN1,EDNRA,FN1,SOD2,GJA1,GJA4,STK39,GPX1,NR3C1,CXCL2,TGFB1,TGM2,ORAI1,TIMP1,TLR4,HMOX1,UCP2,VCAM1,VWF,ICAM1,JUN
Disease	DOID:9538 (is_implicated_in)	multiple myeloma (is_implicated_in)	AllianceGenome	9.769e-08	0.001365	1.664e-05	0.0001684	22	58	MET,APOE,MTHFR,CCND1,TNFRSF10A,NRAS,CD40,ABCG2,ACE,ROBO1,ERCC1,FCGR2A,FGG,SOD2,SPP1,GPX1,TFRC,TGFB1,VEGFA,ICAM1,IRF8,IL4R
Disease	DOID:1612 (is_implicated_in)	breast cancer (is_implicated_in)	AllianceGenome	1.111e-07	0.001552	1.87e-05	0.0001893	37	149	ADM,AGT,PPM1D,APEX1,BIRC2,APOE,FAS,MYC,NBN,BRCA2,NFKB1,NQO2,CASP8,CAV1,CCND2,PAK1,CDH13,CDKN1B,UGT1A1,CTSD,ACE,CYB5R3,RELB,ERCC1,SOD2,ADAM28,GPX1,GRB2,TGFB1,RASSF1,TLR2,TLR4,TNFAIP3,HLA-DQA1,HLA-DRB1,IGFBP3,IL18
Disease	C0011881	Diabetic Nephropathy	DisGeNET Curated	1.289e-07	0.001801	2.144e-05	0.000217	19	44	AGT,ALB,AXL,SERPINE1,CDKN1A,DGKH,COL4A1,ACE,ELMO1,FN1,SOD2,TINAG,TGFB1,TGFBI,TGFBR2,TNFAIP1,VDAC1,VEGFA,KDR
Disease	EFO_0007989	monocyte percentage of leukocytes	GWAS	1.34e-07	0.001872	2.203e-05	0.000223	106	730	PIK3AP1,MANBA,MEF2C,CIITA,AHR,AK4,EXOC3L2,ARSB,MYO1F,S1PR4,TNFSF10,BCL2,BCL2A1,TNFRSF10B,SQSTM1,NFKB1,NFKBIE,JAZF1,C3,C3AR1,DAGLB,MIR4435-2HG,MAP3K14,DOK2,CAV1,RUNX1,SCARB1,CD69,CDKN1B,CD52,CEBPA,CEBPD,PDGFRB,MS4A7,NHERF1,PLAUR,APBB1IP,DCAF12,SERTAD1,SLC25A24,ADAMTS4,KLF6,CSF1,CSF1R,ACAP1,PLVAP,PIEZO1,SERTAD2,TENT5C,PSMD3,DDB2,CHMP7,PTPRC,ARHGAP25,SH2B3,SH2D3C,S1PR1,MAP1S,PLEKHA2,ETS1,PLAC8,EHD4,…
Disease	DOID:684 (is_implicated_in)	hepatocellular carcinoma (is_implicated_in)	AllianceGenome	1.685e-07	0.002353	2.736e-05	0.0002769	41	179	MDM2,MET,ALB,MTHFR,MYD88,CCND1,PRDM1,NFKB1,NRAS,CASP8,CCND2,CCNG1,EFTUD2,HILPDA,MAP4K4,POLG,CSF1R,ACE,PVT1,NR1H4,RECQL,RIT1,MTDH,CCL5,SOD2,SPP1,GPX1,GPX3,HAVCR2,TLR2,TLR4,HLA-DPA1,HLA-DQA1,HLA-DQB1,HNRNPAB,CLPTM1L,VEGFA,IL18,SLC38A1,KDR,SLC7A5
Disease	C0009375	Colonic Neoplasms	DisGeNET Curated	2.056e-07	0.002871	3.283e-05	0.0003323	37	152	MAOB,ALOX5,MTHFR,MYC,TNFSF10,BAX,CCND1,BCL2,TNFRSF10A,NFKB1,NOTCH1,CCND2,CDKN1A,IL32,SERTAD1,SH3KBP1,NOX4,XAF1,DNMT1,DPYD,TYMP,EGFR,LRG1,CCL20,SLC2A1,SLC16A1,SOD2,SPARC,TGFBR2,PTP4A3,TPM3,VEGFA,ICAM1,IGFBP1,TNFRSF9,CXCL10,JUN
Disease	DOID:5082 (is_marker_for)	liver cirrhosis (is_marker_for)	AllianceGenome	2.078e-07	0.002902	3.283e-05	0.0003323	26	82	GRK2,ALB,MYC,SERPINH1,CLDN1,CCND2,CD36,PECAM1,PGF,CD163,CCR1,PLAUR,CSF1R,ACE,EGFR,CCL5,VASH1,GGT1,TGFB1,TLR4,VEGFA,VEGFC,IL18,CXCL10,KDR,LGALS3
Disease	C0007102	Malignant tumor of colon	DisGeNET Curated	2.092e-07	0.002922	3.283e-05	0.0003323	38	159	MAOB,ALOX5,MTHFR,MYC,TNFSF10,BAX,CCND1,BCL2,TNFRSF10A,NFKB1,NOTCH1,CCND2,CDKN1A,IL32,SERTAD1,SH3KBP1,NOX4,XAF1,PTPN12,DNMT1,DPYD,TYMP,EGFR,LRG1,CCL20,SLC2A1,SLC16A1,SOD2,SPARC,TGFBR2,PTP4A3,TPM3,VEGFA,ICAM1,IGFBP1,TNFRSF9,CXCL10,JUN
Disease	C0001787	Osteoporosis, Age-Related	DisGeNET Curated	3.072e-07	0.004291	4.664e-05	0.0004721	22	61	ANXA2,ATIC,P4HB,PGLS,PLEK,COL1A1,COL1A2,GPC6,ENO1,RSU1,TUBA1B,FGA,FGB,CAP1,SOD2,GAPDH,GPX1,GSN,TGFB1,TPI1,MGLL,IL6R
Disease	C0751406	Post-Traumatic Osteoporosis	DisGeNET Curated	3.072e-07	0.004291	4.664e-05	0.0004721	22	61	ANXA2,ATIC,P4HB,PGLS,PLEK,COL1A1,COL1A2,GPC6,ENO1,RSU1,TUBA1B,FGA,FGB,CAP1,SOD2,GAPDH,GPX1,GSN,TGFB1,TPI1,MGLL,IL6R
Disease	C0029459	Osteoporosis, Senile	DisGeNET Curated	3.072e-07	0.004291	4.664e-05	0.0004721	22	61	ANXA2,ATIC,P4HB,PGLS,PLEK,COL1A1,COL1A2,GPC6,ENO1,RSU1,TUBA1B,FGA,FGB,CAP1,SOD2,GAPDH,GPX1,GSN,TGFB1,TPI1,MGLL,IL6R
Disease	DOID:684 (biomarker_via_orthology)	hepatocellular carcinoma (biomarker_via_orthology)	AllianceGenome	3.381e-07	0.004723	5.079e-05	0.0005141	30	108	ABCA1,MET,MME,ALDOC,APEX1,APRT,FAS,ARRB2,MYC,MYD88,ABCC3,BAX,BCL2,NFKB1,C3,CASP8,CLDN1,CCNG1,PIK3R2,CSK,DNMT1,SHC1,FTH1,TFRC,TGFA,TGFBR2,VAV1,VEGFA,INSR,SLC7A5
Disease	C0024668	Mammary Neoplasms, Experimental	DisGeNET Curated	3.732e-07	0.005213	5.546e-05	0.0005614	37	155	MIF,ANXA1,ANXA4,TNFSF10,CCND1,SCARB1,CD44,PGAM1,ABCG2,GDA,PSMA4,RCN1,S1PR1,RNPEP,EGFR,EIF5A,ENO1,RPL6,RPS14,SCD,SELENOP,FN1,SGK1,SOD2,SOX9,PLK2,SPP1,GATM,GGT1,GNAI2,TGFA,TKT,TPM3,HMOX1,HNRNPAB,UCP2,EZR
Disease	EFO_0021033	biliverdin measurement	GWAS	3.921e-07	0.005477	5.766e-05	0.0005836	10	12	UGT1A10,UGT1A8,UGT1A7,UGT1A6,UGT1A5,UGT1A9,UGT1A4,UGT1A1,UGT1A3,FYB1
Disease	DOID:1205 (is_implicated_in)	allergic disease (is_implicated_in)	AllianceGenome	5.349e-07	0.007472	7.712e-05	0.0007806	11	15	AGT,MIF,CD14,ACE,FCGR3A,CYSLTR1,TAP1,HLA-DQA1,HLA-DQB1,HLA-DRA,HLA-DRB1
Disease	DOID:4450 (is_implicated_in)	renal cell carcinoma (is_implicated_in)	AllianceGenome	5.356e-07	0.007481	7.712e-05	0.0007806	23	68	MET,FAS,MTHFR,CCND1,BCL2,TNFRSF10A,C4A,C4B,CA9,PAK1,PDGFRB,ABCG2,EGLN1,CSF1R,MAP2K1,PSMB9,EGLN3,NR3C1,TGFB1,HAVCR2,RASSF1,HLA-DRB1,IL4R
Disease	C0009402	Colorectal Carcinoma	DisGeNET Curated	6.112e-07	0.008537	8.711e-05	0.0008817	101	702	ABCA1,CD109,FZD4,MYO1B,APOB,MTHFR,PYCARD,DCHS1,MYC,ABCC3,TNFSF10,CCND1,BCL2,NID1,NME1,NME2,NRAS,CASP8,CCND2,P2RX7,CDH5,CYREN,SH3TC1,ABCG2,PMM2,COL3A1,CPE,HAPLN1,ABCG1,PPM1F,XAF1,PROS1,PRPS1,ACAP1,CLSTN3,RASSF2,ZEB2,SACS,RALGDS,DPYD,DPYSL2,PARP8,AMDHD2,RCN1,ABCB6,TYMP,NAMPT,EGFR,EIF4G1,TENM1,SDF4,GNB4,MTDH,RPL6,TMEM140,EPHA3,FBXW7,NUSAP1,NT5C,GPNMB,EVL,TFEC,SELENOP,FN1,FOLH1,CINP,PREX2,HPS3,CD93,P…
Disease	C0029456	Osteoporosis	DisGeNET Curated	6.297e-07	0.008796	8.885e-05	0.0008993	22	63	ANXA2,ATIC,P4HB,PGLS,PLEK,COL1A1,COL1A2,GPC6,ENO1,RSU1,TUBA1B,FGA,FGB,CAP1,SOD2,GAPDH,GPX1,GSN,TGFB1,TPI1,MGLL,IL6R
Disease	MONDO_0007915	systemic lupus erythematosus	GWAS	6.437e-07	0.008991	8.991e-05	0.00091	111	798	MANBA,SLAMF6,CIITA,AIF1,CMAHP,NCK2,ANXA6,DDO,ARHGAP4,CDHR5,CFB,PRDM1,NEU1,JAZF1,C2,C3,C4B,NOTCH4,MIR4435-2HG,LDB2,FCGR2C,CD80,PDCD5,CD40,CDH2,CDKN1B,CDK18,RASGRP3,SMOX,PUS7,COL6A3,CSK,CTSB,ACAP1,RASSF2,DAB2,PSMB9,DARS1,KEAP1,PTPRC,PVT1,RFC2,SEZ6L2,RGS1,NADSYN1,TMEM39A,EGFL7,ETS1,TNIP1,TLR7,PLAC8,FCGR2A,FCGR2B,FCGR3A,CX3CL1,FLI1,IKZF3,UBD,DOCK10,SIPA1,TASL,ELOF1,SBNO2,SLC17A1,SLC15A4,AHNAK2,SLC17A…
Disease	EFO_0005090	basophil count	GWAS	6.851e-07	0.009569	9.474e-05	0.0009589	77	483	MCL1,EXOC3L2,GPR65,RHOG,ADAM9,BCL2,NFKB1,NOTCH4,MIR4435-2HG,RUNX1,FCGR2C,CD36,CD69,CEBPA,CEBPD,NREP,NHERF1,PIK3R2,PLAUR,PLEK,APBB1IP,EFEMP2,POU5F1,CSF2RA,PSORS1C3,CTSB,BAZ1A-AS1,PSMD3,PTPN1,PTPRC,PVT1,MAFB,ATP13A3,GNPDA1,SH2B3,EHHADH,ENO1,ETS1,GMIP,FCGR2A,FCGR2B,FCGR3A,SCD,IFI30,BIN2,FLI1,CHSY1,ZC3HC1,IFITM2,DRAP1,ELOF1,SLC15A4,HECA,HCP5,HELB,KIAA0930,RAB31,CXCL2,HLA-A,HLA-B,HLA-C,HLA-DQA1,HLA-DQ…
Disease	EFO_0004536	total blood protein measurement	GWAS	7.077e-07	0.009886	9.692e-05	0.000981	73	448	ACADS,MBNL1,MCL1,DYSF,MAP3K5,EHBP1L1,EXOC3L2,DGKD,ANKRD33B,BCL2,NFKB1,MIR4435-2HG,RUNX1,CCND2,CD34,SCARB1,SOX18,NREP,SERPINA1,RASGRP3,DCAF12,COL4A2,SH3KBP1,CSF1,CSF1R,CCND2-AS1,SH3PXD2A,CLSTN3,DAB2,PVT1,MAFB,SH2B3,RPS11,ETS1,TMEM176A,RPS26,CITED2,FCGR2B,FCGRT,ARAP1,VAT1,FLI1,IKZF3,IFITM2,ELL2,SND1,TNFSF13B,SIGLEC1,SLC37A4,PAG1,GALK1,SPI1,IQGAP2,ARHGAP26,TBC1D2B,TMEM131L,ASCC3,ARHGAP45,HDGF,CFH,HL…
Disease	EFO_0800816	X-21448 measurement	GWAS	8.367e-07	0.01169	0.0001113	0.001127	9	10	DGKD,UGT1A10,UGT1A8,UGT1A7,UGT1A6,UGT1A5,UGT1A9,UGT1A4,UGT1A3
Disease	EFO_0004570, EFO_0009279	bilirubin measurement, response to tenofovir	GWAS	8.367e-07	0.01169	0.0001113	0.001127	9	10	UGT1A10,UGT1A8,UGT1A7,UGT1A6,UGT1A5,UGT1A9,UGT1A4,UGT1A1,UGT1A3
Disease	EFO_0802185	UDP-glucuronosyltransferase 1-6 measurement	GWAS	8.367e-07	0.01169	0.0001113	0.001127	9	10	UGT1A10,UGT1A8,UGT1A7,UGT1A6,UGT1A5,UGT1A9,UGT1A4,UGT1A1,UGT1A3
Disease	EFO_0004344	birth weight	GWAS	8.863e-07	0.01238	0.0001168	0.001182	67	398	EPSTI1,H4C9,ME1,ADCY7,H2BC7,H2BC9,H2BC10,H2BC4,H3C4,H3C3,H3C11,H3C8,H3C12,H3C10,H3C2,H4C4,H4C12,H4C11,PREX1,PCDHB16,STC2,MXI1,CCND1,NFIL3,H3C7,CCND2,FCGR2C,P2RX4,P2RX7,CDKN1B,PDE4B,CEBPA,CFL1,ENPP2,LONP1,PIM1,PML,CPA3,CYTIP,ABCG1,CCND2-AS1,SRXN1,DAB2,PVT1,MAFB,DNMT1,SH2B3,RIT1,LHFPL2,SPRED1,EPAS1,RPS9,SLC25A37,FCGR2B,FCGR3A,FLT1,SND1,TNFSF13B,EDEM2,GRB10,AKAP13,INSR,LINC02274,SLC38A1,APOLD1,ADGRG…
Disease	EFO_0800909	X-24849 measurement	GWAS	1.176e-06	0.01643	0.0001416	0.001434	8	8	UGT1A10,UGT1A8,UGT1A7,UGT1A6,UGT1A5,UGT1A9,UGT1A4,UGT1A3
Disease	EFO_0800766	X-16946 measurement	GWAS	1.176e-06	0.01643	0.0001416	0.001434	8	8	UGT1A10,UGT1A8,UGT1A7,UGT1A6,UGT1A5,UGT1A9,UGT1A4,UGT1A3
Disease	EFO_0800696	X-11522 measurement	GWAS	1.176e-06	0.01643	0.0001416	0.001434	8	8	UGT1A10,UGT1A8,UGT1A7,UGT1A6,UGT1A5,UGT1A9,UGT1A4,UGT1A3
Disease	EFO_0800692	X-10458 measurement	GWAS	1.176e-06	0.01643	0.0001416	0.001434	8	8	UGT1A10,UGT1A8,UGT1A7,UGT1A6,UGT1A5,UGT1A9,UGT1A4,UGT1A3
Disease	EFO_0022118	Succinimide measurement	GWAS	1.176e-06	0.01643	0.0001416	0.001434	8	8	UGT1A10,UGT1A8,UGT1A7,UGT1A6,UGT1A5,UGT1A9,UGT1A4,UGT1A3
Disease	EFO_0021260	X-11793--oxidized bilirubin measurement	GWAS	1.176e-06	0.01643	0.0001416	0.001434	8	8	UGT1A10,UGT1A8,UGT1A7,UGT1A6,UGT1A5,UGT1A9,UGT1A4,UGT1A3
Disease	EFO_0021249	X-11530 measurement	GWAS	1.176e-06	0.01643	0.0001416	0.001434	8	8	UGT1A10,UGT1A8,UGT1A7,UGT1A6,UGT1A5,UGT1A9,UGT1A4,UGT1A3
Disease	EFO_0004570, EFO_0004799	cholelithiasis, bilirubin measurement	GWAS	1.176e-06	0.01643	0.0001416	0.001434	8	8	UGT1A10,UGT1A8,UGT1A7,UGT1A6,UGT1A5,UGT1A9,UGT1A4,UGT1A3
Disease	EFO_0802740	membrane-associated progesterone receptor component 1 measurement	GWAS	1.176e-06	0.01643	0.0001416	0.001434	8	8	UGT1A10,UGT1A8,UGT1A7,UGT1A6,UGT1A5,UGT1A9,UGT1A4,UGT1A3
Disease	EFO_0801034	sulfate of piperine metabolite C16H19NO3 (2) measurement	GWAS	1.176e-06	0.01643	0.0001416	0.001434	8	8	UGT1A10,UGT1A8,UGT1A7,UGT1A6,UGT1A5,UGT1A9,UGT1A4,UGT1A3
Disease	DOID:7147 (is_implicated_in)	ankylosing spondylitis (is_implicated_in)	AllianceGenome	1.208e-06	0.01688	0.000143	0.001448	12	19	MTHFR,PSMB9,ACE,TAP1,TAP2,TNFRSF1B,HLA-B,HLA-DQA1,HLA-DQB1,HLA-DRB1,IRAK1,ANO6
Disease	cv:C1260899	Diamond-Blackfan anemia	Clinical Variations	1.208e-06	0.01688	0.000143	0.001448	12	19	RPL11,RPL18,RPL35A,RPS7,RPS10,RPS15A,RPS17,RPS19,RPS24,RPS26,RPS28,RPL35
Disease	DOID:850 (biomarker_via_orthology)	lung disease (biomarker_via_orthology)	AllianceGenome	1.337e-06	0.01867	0.0001556	0.001575	16	35	APEX1,C3AR1,C5AR1,ACE,EGFR,CCL5,CX3CL1,GPX3,NR3C1,CXCL2,GSN,TGFB1,TLR2,TLR4,HMOX1,IRF1
Disease	C0022548	Keloid	DisGeNET Curated	1.337e-06	0.01867	0.0001556	0.001575	16	35	MIF,ALB,ARHGDIA,NEDD4,SERPINF1,PFN1,CLIC1,COL1A1,COL3A1,EIF5A,FGG,FTH1,FTL,MYDGF,TPSB2,LGALS1
Disease	C0917798	Cerebral Ischemia	DisGeNET Curated	1.467e-06	0.02049	0.0001679	0.0017	21	60	ALB,MTHFR,DYNLL1,NFKB1,CEBPB,MAPK3,MAP2K1,ACE,CCL3,CCL4,BBC3,SOD2,GPX1,TNFRSF1A,TNFRSF1B,UCP2,ICAM1,IL10RB,IL18,CXCL10,JUN
Disease	C0007786	Brain Ischemia	DisGeNET Curated	1.467e-06	0.02049	0.0001679	0.0017	21	60	ALB,MTHFR,DYNLL1,NFKB1,CEBPB,MAPK3,MAP2K1,ACE,CCL3,CCL4,BBC3,SOD2,GPX1,TNFRSF1A,TNFRSF1B,UCP2,ICAM1,IL10RB,IL18,CXCL10,JUN
Disease	EFO_0004305	erythrocyte count	GWAS	1.556e-06	0.02174	0.0001744	0.001765	197	1691	ABHD17A,MAN2B1,ACADS,MBNL1,ACVRL1,MDM2,H4C9,MEF2C,SNX30,EHBP1L1,H2BC7,H2BC10,H2BC4,H3C4,H3C3,H3C11,H3C8,H3C12,CIITA,H3C10,H3C2,H4C4,H4C12,H4C11,AK4,EXOC3L2,CMAHP,PREX1,MPP1,TMEM176B,APOE,FAS,DEGS1,CD200R1,MTHFR,DYNLL1,EIF3C,ATP2B4,POGLUT3,AXL,BCL2,TNFRSF10B,DIPK2A,BNIP3L,NFATC2,NFKB1,A4GALT,C2,FGD5,H3C7,MIR4435-2HG,MAP3K14,CASP8,RUNX1,P2RX7,CD36,PCSK6,SYNGR2,SERPINE1,OSMR,CDKN1B,CMTM3,CEBPA,CEBPB…
Disease	C0038433	Streptozotocin Diabetes	DisGeNET Curated	1.582e-06	0.02209	0.0001744	0.001765	29	108	MAP3K5,AGT,FAS,STS,ATP2A3,S1PR4,BAX,BCL2,CAV1,SERPINE1,CD68,CYBA,CYBB,ACE,EDN1,CCL20,CX3CL1,SLC2A2,SOD2,GPX1,TGFB1,TIMP1,TNFRSF1A,HMOX1,UCP2,VEGFA,ICAM1,YWHAH,INSR
Disease	C0002152	Alloxan Diabetes	DisGeNET Curated	1.582e-06	0.02209	0.0001744	0.001765	29	108	MAP3K5,AGT,FAS,STS,ATP2A3,S1PR4,BAX,BCL2,CAV1,SERPINE1,CD68,CYBA,CYBB,ACE,EDN1,CCL20,CX3CL1,SLC2A2,SOD2,GPX1,TGFB1,TIMP1,TNFRSF1A,HMOX1,UCP2,VEGFA,ICAM1,YWHAH,INSR
Disease	C0011853	Diabetes Mellitus, Experimental	DisGeNET Curated	1.582e-06	0.02209	0.0001744	0.001765	29	108	MAP3K5,AGT,FAS,STS,ATP2A3,S1PR4,BAX,BCL2,CAV1,SERPINE1,CD68,CYBA,CYBB,ACE,EDN1,CCL20,CX3CL1,SLC2A2,SOD2,GPX1,TGFB1,TIMP1,TNFRSF1A,HMOX1,UCP2,VEGFA,ICAM1,YWHAH,INSR
Disease	EFO_0007991	eosinophil percentage of leukocytes	GWAS	1.585e-06	0.02214	0.0001744	0.001765	104	743	MCL1,P4HA2-AS1,ADCY7,ZC3H12D,AHR,EXOC3L2,ALDOA,NCK2,GPR65,SLC43A3,CD200R1,ANKRD33B,S1PR4,TNFRSF14,BAX,BCL2,BCL2A1,BCL3,IL18R1,NFATC2,NFIL3,NFKB1,C1S,MIR4435-2HG,LOC112694756,RUNX1,CD69,ALPK2,CEBPA,CEBPD,STK17B,PIK3CD,PLAUR,APBB1IP,ADAMTS4,H6PD,C17orf58,PPP4C,CSF2RA,CCND2-AS1,ELMO1,PTPN1,TRMT10C,CCM2,PTPRC,PVT1,SEPSECS,RESF1,PLXNC1,FBXW7,GIMAP4,ETS1,IER5,TNIP1,IFITM3,NLRC5,CX3CL1,FLI1,IKZF3,SPSB1,…
Disease	C0013221	Drug toxicity	DisGeNET Curated	2.043e-06	0.02854	0.0002212	0.002239	25	84	ALB,MTHFR,ATIC,CES2,C3,SERPINA1,VKORC1,ABCG2,UGT1A1,CST3,HAVCR1,FGA,SLCO2A1,PLK2,SPP1,TCN2,NR3C1,GSTA1,THBD,TLR1,TLR2,HLA-B,HLA-C,HMOX1,IGFBP1
Disease	C0041755	Adverse reaction to drug	DisGeNET Curated	2.043e-06	0.02854	0.0002212	0.002239	25	84	ALB,MTHFR,ATIC,CES2,C3,SERPINA1,VKORC1,ABCG2,UGT1A1,CST3,HAVCR1,FGA,SLCO2A1,PLK2,SPP1,TCN2,NR3C1,GSTA1,THBD,TLR1,TLR2,HLA-B,HLA-C,HMOX1,IGFBP1
Disease	DOID:2957 (is_marker_for)	pulmonary tuberculosis (is_marker_for)	AllianceGenome	2.234e-06	0.03121	0.0002401	0.00243	16	36	C3,CD14,IL32,CD163,PLAUR,CCL5,ADA2,HAVCR2,TLR1,TLR2,TLR4,IL4R,IL6R,IL18,IDO1,CXCL10
Disease	C0239946	Fibrosis, Liver	DisGeNET Curated	3.565e-06	0.0498	0.0003801	0.003848	28	105	AGT,AHR,ALB,TAGLN2,C1QB,SERPINH1,CD14,SERPINA1,PLOD2,COL1A1,COL1A2,COL3A1,COL5A2,CYBA,CYP27A1,DNASE2,F2R,FLT1,SPARC,SPP1,TGFB1,TNFRSF1B,VEGFA,VIM,IGFBP1,UNC93B1,LGALS1,LOX
Disease	DOID:9970 (biomarker_via_orthology)	obesity (biomarker_via_orthology)	AllianceGenome	3.766e-06	0.0526	0.0003985	0.004033	34	146	ABCA1,MYC,BAD,FADD,BCL2,BNIP3,APLN,NMB,NUCB2,SOCS3,CAV1,CAV2,CD36,CDKN1B,CTSC,SERPINF1,CST3,ACE,PTPRF,NR1H4,NR1H3,CCL4,CCL5,FGG,GAPDH,GLRX,EHD1,GPX3,TGFB1,HK2,NR1H2,ICAM1,IGFBP3,IL18
Disease	C4551595	Biliary Cirrhosis, Primary, 1	DisGeNET Curated	4.069e-06	0.05684	0.0004211	0.004262	17	42	ALB,NFKB1,CD3D,CD80,CDH5,ABCG2,KEAP1,CCL5,UBD,TGFB1,TNFRSF1A,ICAM3,IGFBP1,IL7R,CXCL10,LOX,LOXL2
Disease	C0238065	Secondary Biliary Cholangitis	DisGeNET Curated	4.069e-06	0.05684	0.0004211	0.004262	17	42	ALB,NFKB1,CD3D,CD80,CDH5,ABCG2,KEAP1,CCL5,UBD,TGFB1,TNFRSF1A,ICAM3,IGFBP1,IL7R,CXCL10,LOX,LOXL2
Disease	C0023892	Biliary cirrhosis	DisGeNET Curated	4.069e-06	0.05684	0.0004211	0.004262	17	42	ALB,NFKB1,CD3D,CD80,CDH5,ABCG2,KEAP1,CCL5,UBD,TGFB1,TNFRSF1A,ICAM3,IGFBP1,IL7R,CXCL10,LOX,LOXL2
Disease	EFO_0800825	X-21796 measurement	GWAS	4.286e-06	0.05987	0.0004293	0.004346	9	11	UGT1A10,UGT1A8,UGT1A7,UGT1A6,UGT1A5,UGT1A9,UGT1A4,UGT1A1,UGT1A3
Disease	EFO_0010219	aldosterone measurement	GWAS	4.286e-06	0.05987	0.0004293	0.004346	9	11	UGT1A10,UGT1A8,UGT1A7,UGT1A6,UGT1A5,UGT1A9,UGT1A4,UGT1A1,UGT1A3
Disease	EFO_0004570, EFO_0004698	insomnia, bilirubin measurement	GWAS	4.286e-06	0.05987	0.0004293	0.004346	9	11	UGT1A10,UGT1A8,UGT1A7,UGT1A6,UGT1A5,UGT1A9,UGT1A4,UGT1A1,UGT1A3
Disease	C0086743	Osteoarthrosis Deformans	DisGeNET Curated	4.303e-06	0.06011	0.0004293	0.004346	26	93	AK4,MSN,ATP6V1B2,NME2,CLIC1,PLOD2,COL1A2,COL6A2,CTSD,MVP,DPYSL2,EDIL3,EEF2,ISOC2,ENO1,SEC23A,SLC2A1,FRZB,FTL,SOD2,GAPDH,CXCL2,TGFB1,TGM2,EZR,VIM
Disease	C0029408	Degenerative polyarthritis	DisGeNET Curated	4.303e-06	0.06011	0.0004293	0.004346	26	93	AK4,MSN,ATP6V1B2,NME2,CLIC1,PLOD2,COL1A2,COL6A2,CTSD,MVP,DPYSL2,EDIL3,EEF2,ISOC2,ENO1,SEC23A,SLC2A1,FRZB,FTL,SOD2,GAPDH,CXCL2,TGFB1,TGM2,EZR,VIM
Disease	DOID:2841 (is_marker_for)	asthma (is_marker_for)	AllianceGenome	4.453e-06	0.06219	0.0004411	0.004465	31	126	MIF,ALOX5,ANG,C3,C3AR1,C5AR1,CASP1,CD14,CD40,SERPINE1,IL32,EDN1,EGFR,HAVCR1,FCGR2A,CCL4,CCL20,CX3CL1,CYSLTR1,NR3C1,TGFB1,TLR3,TLR4,HMOX1,VEGFA,ICAM1,IL4R,IL18,CXCL10,IRF1,KDR
Disease	DOID:9352 (biomarker_via_orthology)	type 2 diabetes mellitus (biomarker_via_orthology)	AllianceGenome	4.541e-06	0.06343	0.0004467	0.004521	34	147	MIF,MPST,ARRB2,BAD,BAX,BCL2,NUCB2,SOCS3,CD36,SERPINE1,NOG,SERPINF1,ABCG2,COL3A1,UGT1A10,UGT1A8,UGT1A7,UGT1A6,UGT1A9,UGT1A1,DNMT1,EDN1,EDNRA,EPAS1,GJA1,TGFB1,TGFBR2,THBD,TNFRSF1A,HMOX1,UCP2,ICAM1,INSR,ITGAM
Disease	EFO_0005854, HP_0000964	Eczema, allergic rhinitis	GWAS	5.319e-06	0.07429	0.0005195	0.005258	43	215	MANBA,H4C9,H2BC7,H2BC10,H2BC4,OTULIN,H4C4,H4C12,H4C11,MYC,TNFRSF14,IL18R1,NFKB1,JAZF1,MIR4435-2HG,CEBPA,TNFAIP8,COL15A1,PTPRK,PVT1,ETS1,FCER1G,CCL20,SPSB1,NEK6,ARHGAP15,NRROS,TLR1,HLA-A,HLA-B,HLA-DMB,HLA-DPA1,HLA-DPB1,HLA-DQA1,HLA-DQB1,HLA-DRB1,VDAC1,IL4R,IL6R,IL7R,INPP5D,IRF1,SPRY4
Disease	EFO_0005192	obsolete_red blood cell distribution width	GWAS	5.517e-06	0.07707	0.0005352	0.005417	162	1347	ACADS,RAB8A,PLIN2,EHBP1L1,H2BC7,H2BC10,H2BC4,H3C4,H3C3,H3C11,H3C8,H3C12,H3C10,H3C2,HECW2,AK4,EXOC3L2,WDFY1,MPI,MPST,DIP2B,AOAH,APOB,APOC1,APOE,MTHFR,ATOX1,ATP2B4,ARHGAP42,MYO9B,PXDC1,BNIP3L,IER5L,SQSTM1,A4GALT,C1S,NOTCH1,DAGLB,H3C7,P4HA2,MIR4435-2HG,RUNX1,CD36,PDCD5,SCARB1,CD68,STK17B,LONP1,AP3S1,NHERF1,CLIC2,PIM1,PLAUR,PLD1,CHST2,PLEK,SMOX,PLTP,DCAF12,THEMIS2,RPL36,SAMHD1,PTPA,PRKCSH,GIPC2,PIEZO…
Disease	DOID:11054 (is_marker_for)	urinary bladder cancer (is_marker_for)	AllianceGenome	5.643e-06	0.07882	0.0005436	0.005502	28	107	MDM2,ANG,MYC,BAX,CCND1,BCL2,NME1,NME2,CA9,CAV1,CCNG1,CD44,CDKN1B,CTSB,DNMT1,TYMP,EGFR,ENO2,FN1,SOD2,SPARC,SPP1,TOP2A,VEGFA,VEGFC,ICAM1,IGFBP3,KDR
Disease	DOID:1612 (is_marker_for)	breast cancer (is_marker_for)	AllianceGenome	5.806e-06	0.08109	0.0005554	0.005622	39	185	KDM5C,AGT,RHOB,RHOC,MYD88,BAD,BAX,NBN,CFB,NME1,CAV1,SERPINE1,PAK1,CDH13,CDKN1B,PDGFRB,PGF,DLL4,CSF1,CSF1R,CTSB,MAP2K1,RELB,EGFR,AKR1A1,KISS1R,TFRC,TGFB1,TIMP1,UROD,ICAM1,IGFBP1,IGFBP3,IL18,INSR,ITGA1,PMEPA1,JUN,KDR
Disease	C0022658	Kidney Diseases	DisGeNET Curated	5.92e-06	0.0827	0.0005626	0.005694	25	88	AGT,ALB,ANXA1,MTHFR,PYCARD,MXI1,CASP1,CDKN1A,CST3,CTSD,CYBB,CYP3A5,ACE,EDN1,SLC47A1,HAVCR1,FGA,SOD2,SPARC,SPP1,GATM,SLC7A9,TGFB1,ACKR3,LRP2
Disease	EFO_0009934	Immunosuppressant use measurement	GWAS	6.094e-06	0.08512	0.0005746	0.005816	12	21	H2BC9,H3C4,H3C3,H3C11,H3C8,H3C12,H3C10,H3C2,NFKBIE,H3C7,HLA-DQA1,HLA-DRB1
Disease	EFO_0009187	immature platelet fraction	GWAS	6.13e-06	0.08562	0.0005746	0.005816	29	114	MEF2C,EXOC3L2,DDO,MYO9B,P4HA2,PDLIM1,CD36,PLEC,KCTD20,SIRPA,ASAP1,RASSF5,ARPC2,BET1L,BIN2,RNF145,TUBB,DOCK10,PLEKHO2,SLC12A7,IQGAP2,PDIA5,TUBA1C,HLA-B,VAV1,VWF,NABP1,CYRIA,DOCK8
Disease	EFO_0004535	serum albumin measurement	GWAS	6.688e-06	0.09342	0.0006228	0.006304	86	591	LINC02747,MBNL1,DYSF,EHBP1L1,CIITA,ALB,MPV17,TMEM176B,GRAMD1A,APOC1,APOE,BCL2,PRDM1,NOTCH4,MIR4435-2HG,NRAS,MAP3K14,SENP3-EIF4A1,DOK2,RUNX1,CBL,CBLB,CCND2,FCGR2C,CD36,CD44,NREP,SERPINA1,SEMA5B,PLEC,SERPINF2,DCAF12,NRBF2,SH3KBP1,CSF1,CSK,CCND2-AS1,DOCK4,SNX17,PSMC3,ALKBH5,MAFB,SH2B3,HEYL,EIF4A1,CALCRL,AGPAT5,RPS11,WDR81,TMEM176A,WDR76,F2R,FCGR2A,FCGR2B,FCGRT,FLT4,SPSB1,FPR3,SLC37A4,SPI1,TBC1D2B,PD…
Disease	C0035126	Reperfusion Injury	DisGeNET Curated	7.637e-06	0.1067	0.0007064	0.00715	25	89	AGT,ALOX5,MYD88,BCL2,CASP8,CD36,CDKN1A,CYBB,EDN1,EFNB2,ETS1,CCL3,SOD2,GPX1,CXCL2,THY1,TLR2,TLR4,HMOX1,VIM,ICAM1,INPP5D,ITGA5,JUN,KDR
Disease	C0043094	Weight Gain	DisGeNET Curated	8.024e-06	0.1121	0.0007374	0.007464	27	102	ME1,AHR,ANXA2,MYO1B,STS,PYCARD,DNAH11,NID1,CAV1,CD36,ABCG1,SIPA1L1,CTSD,PRPS1,ACE,LPGAT1,SEPSECS,INSIG2,RPL28,RAMP2,RPS8,RPS28,SPARC,GSN,FSTL1,VIM,IDO1
Disease	EFO_0000612	myocardial infarction	GWAS	8.361e-06	0.1168	0.0007633	0.007726	59	350	CD109,EHBP1L1,JCAD,APOB,APOC1,APOE,PLPP3,ARHGAP42,BMP1,FGD5,OAS3,SERPINH1,SCARB1,CDH13,CFL1,PECAM1,SERPINA1,ABCG2,COL4A1,COL4A2,COL6A3,CSK,HTRA1,EIF4A3,ZEB2,SEC24D,CCM2,SRFBP1,EDNRA,ANGPTL4,CCDC102B,HAVCR1,FLT1,FN1,PROCR,ZC3HC1,IFITM2,FGD6,ARHGAP15,SWAP70,ARHGAP26,TMEM91,GNAI2,DOCK9,TGFB1,GUCY1B1,HLA-B,RNF13,VEGFA,FNDC3B,IGFBP1,MSC-AS1,IL6R,ITGA1,PMEPA1,SLC38A1,LAMC1,LCP1,LIPA
Disease	C3830362	Early Pregnancy Loss	DisGeNET Curated	8.816e-06	0.1231	0.0007843	0.007939	28	109	MGAT2,AHR,APOE,TNFSF10,CD84,CD8A,CD68,CD69,PGF,CD163,COL1A1,COL1A2,COL5A2,COL6A3,FN1,IFI44,IFI6,TFRC,TGFB1,TGFBI,TRAF1,SDF2L1,IGFBP1,IGFBP3,CXCL10,LAMA4,LGALS3,LIF
Disease	C4552766	Miscarriage	DisGeNET Curated	8.816e-06	0.1231	0.0007843	0.007939	28	109	MGAT2,AHR,APOE,TNFSF10,CD84,CD8A,CD68,CD69,PGF,CD163,COL1A1,COL1A2,COL5A2,COL6A3,FN1,IFI44,IFI6,TFRC,TGFB1,TGFBI,TRAF1,SDF2L1,IGFBP1,IGFBP3,CXCL10,LAMA4,LGALS3,LIF
Disease	C0000786	Spontaneous abortion	DisGeNET Curated	8.816e-06	0.1231	0.0007843	0.007939	28	109	MGAT2,AHR,APOE,TNFSF10,CD84,CD8A,CD68,CD69,PGF,CD163,COL1A1,COL1A2,COL5A2,COL6A3,FN1,IFI44,IFI6,TFRC,TGFB1,TGFBI,TRAF1,SDF2L1,IGFBP1,IGFBP3,CXCL10,LAMA4,LGALS3,LIF
Disease	C0000822	Abortion, Tubal	DisGeNET Curated	8.816e-06	0.1231	0.0007843	0.007939	28	109	MGAT2,AHR,APOE,TNFSF10,CD84,CD8A,CD68,CD69,PGF,CD163,COL1A1,COL1A2,COL5A2,COL6A3,FN1,IFI44,IFI6,TFRC,TGFB1,TGFBI,TRAF1,SDF2L1,IGFBP1,IGFBP3,CXCL10,LAMA4,LGALS3,LIF
Disease	DOID:8947 (is_implicated_in)	diabetic retinopathy (is_implicated_in)	AllianceGenome	8.942e-06	0.1249	0.0007905	0.008002	18	49	AGT,ANG,APOB,APOE,MTHFR,CFB,SERPINE1,SERPINF1,ACE,EDN1,FLT1,TLR4,CFH,HLA-B,HLA-DQB1,HLA-DRB1,VEGFA,ICAM1
Disease	C0001418	Adenocarcinoma	DisGeNET Curated	9.397e-06	0.1313	0.0007965	0.008062	29	116	MET,MMP14,ALOX5,MPP1,APOE,PYCARD,MYC,CCND1,BCL2,TNFRSF10A,NFKB1,CASP8,PGAM1,SERPINA1,ACE,DNMT1,EEF2,EGFR,ROBO1,ENO1,RAMP2,SOD2,SPP1,GPX3,TGFB1,RASSF1,TPM3,VEGFA,KDR
Disease	C0205644	Carcinoma, Granular Cell	DisGeNET Curated	9.397e-06	0.1313	0.0007965	0.008062	29	116	MET,MMP14,ALOX5,MPP1,APOE,PYCARD,MYC,CCND1,BCL2,TNFRSF10A,NFKB1,CASP8,PGAM1,SERPINA1,ACE,DNMT1,EEF2,EGFR,ROBO1,ENO1,RAMP2,SOD2,SPP1,GPX3,TGFB1,RASSF1,TPM3,VEGFA,KDR
Disease	C0205645	Adenocarcinoma, Tubular	DisGeNET Curated	9.397e-06	0.1313	0.0007965	0.008062	29	116	MET,MMP14,ALOX5,MPP1,APOE,PYCARD,MYC,CCND1,BCL2,TNFRSF10A,NFKB1,CASP8,PGAM1,SERPINA1,ACE,DNMT1,EEF2,EGFR,ROBO1,ENO1,RAMP2,SOD2,SPP1,GPX3,TGFB1,RASSF1,TPM3,VEGFA,KDR
Disease	C0205642	Adenocarcinoma, Oxyphilic	DisGeNET Curated	9.397e-06	0.1313	0.0007965	0.008062	29	116	MET,MMP14,ALOX5,MPP1,APOE,PYCARD,MYC,CCND1,BCL2,TNFRSF10A,NFKB1,CASP8,PGAM1,SERPINA1,ACE,DNMT1,EEF2,EGFR,ROBO1,ENO1,RAMP2,SOD2,SPP1,GPX3,TGFB1,RASSF1,TPM3,VEGFA,KDR
Disease	C0205643	Carcinoma, Cribriform	DisGeNET Curated	9.397e-06	0.1313	0.0007965	0.008062	29	116	MET,MMP14,ALOX5,MPP1,APOE,PYCARD,MYC,CCND1,BCL2,TNFRSF10A,NFKB1,CASP8,PGAM1,SERPINA1,ACE,DNMT1,EEF2,EGFR,ROBO1,ENO1,RAMP2,SOD2,SPP1,GPX3,TGFB1,RASSF1,TPM3,VEGFA,KDR
Disease	C0205641	Adenocarcinoma, Basal Cell	DisGeNET Curated	9.397e-06	0.1313	0.0007965	0.008062	29	116	MET,MMP14,ALOX5,MPP1,APOE,PYCARD,MYC,CCND1,BCL2,TNFRSF10A,NFKB1,CASP8,PGAM1,SERPINA1,ACE,DNMT1,EEF2,EGFR,ROBO1,ENO1,RAMP2,SOD2,SPP1,GPX3,TGFB1,RASSF1,TPM3,VEGFA,KDR
Disease	C0920563	Insulin Sensitivity	DisGeNET Curated	9.465e-06	0.1322	0.0007965	0.008062	20	60	AHR,STS,TRIB3,C3,CASP1,CD36,CD40,CD68,CD163,PLTP,CPE,PTPN1,EGFR,SELENOP,SOD2,GPX3,HMOX1,XBP1,INSR,ITGAM
Disease	C0021655	Insulin Resistance	DisGeNET Curated	9.465e-06	0.1322	0.0007965	0.008062	20	60	AHR,STS,TRIB3,C3,CASP1,CD36,CD40,CD68,CD163,PLTP,CPE,PTPN1,EGFR,SELENOP,SOD2,GPX3,HMOX1,XBP1,INSR,ITGAM
Disease	EFO_0800698	X-11880 measurement	GWAS	9.867e-06	0.1378	0.0008253	0.008354	8	9	UGT1A10,UGT1A8,UGT1A7,UGT1A6,UGT1A5,UGT1A9,UGT1A4,UGT1A3
Disease	C0023890	Liver Cirrhosis	DisGeNET Curated	1.009e-05	0.1409	0.0008386	0.008488	27	103	AGT,AHR,ALB,TAGLN2,C1QB,SERPINH1,CD14,SERPINA1,PLOD2,COL1A1,COL1A2,COL3A1,COL5A2,CYBA,CYP27A1,F2R,FLT1,SPARC,SPP1,TGFB1,TNFRSF1B,VEGFA,VIM,IGFBP1,UNC93B1,LGALS1,LOX
Disease	C0014859	Esophageal Neoplasms	DisGeNET Curated	1.088e-05	0.152	0.0008903	0.009011	23	78	MET,MMP14,BAX,CCND1,BCL2,BCL2A1,TNFRSF10A,CASP8,CDH13,SLC30A7,EGFR,ENO1,BBC3,SOD2,GAPDH,CXCL2,TGFBR2,TGM2,LZTS1,AKAP13,SMYD2,KDR,LGALS3
Disease	C0546837	Malignant neoplasm of esophagus	DisGeNET Curated	1.088e-05	0.152	0.0008903	0.009011	23	78	MET,MMP14,BAX,CCND1,BCL2,BCL2A1,TNFRSF10A,CASP8,CDH13,SLC30A7,EGFR,ENO1,BBC3,SOD2,GAPDH,CXCL2,TGFBR2,TGM2,LZTS1,AKAP13,SMYD2,KDR,LGALS3
Disease	DOID:9744 (is_marker_for)	type 1 diabetes mellitus (is_marker_for)	AllianceGenome	1.09e-05	0.1522	0.0008903	0.009011	22	72	APOB,APOE,FAS,TNFSF10,CFB,C3,CD14,CD40,SERPINF1,ACE,EDN1,GPX3,TGFB1,THBD,TIMP1,TLR2,TLR4,VCAM1,ICAM1,IGFBP3,IL18,CXCL10
Disease	EFO_0004526	mean corpuscular volume	GWAS	1.139e-05	0.159	0.0009246	0.009359	211	1886	ACADS,MCL1,MDM2,MEF2C,RAB8A,EHBP1L1,H2BC7,H2BC10,H2BC4,H2BC17,CD99,HECW2,AK4,ARRDC3,PREX1,ALOX5,MPG,MPP1,DIP2B,DDO,SLC43A3,APOE,FAS,DEGS1,RPS10-NUDT3,MTHFR,DYNLL1,ATP2B4,S1PR4,POGLUT3,MYO9B,AXL,BCL2,TNFRSF10B,IL18R1,BLVRA,BNIP3L,NFKB1,A4GALT,C1S,MIR4435-2HG,RUNX1,CBL,LDB2,CD36,PDCD5,SCARB1,MEF2C-AS2,NPHP3-ACAD11,CEBPA,STK17B,STK17A,DGKH,NREP,SRPRB,LONP1,SERPINB9,PIM1,EXOC3L1,TNFAIP8,PLD1,PLEK,SMO…
Disease	C0009404	Colorectal Neoplasms	DisGeNET Curated	1.166e-05	0.1628	0.0009412	0.009526	50	277	ABCA1,CD109,MTHFR,PYCARD,MYC,ABCC3,TNFSF10,BCL2,NME1,NME2,NRAS,CASP8,CCND2,CDH5,SH3TC1,ABCG2,PMM2,HAPLN1,ABCG1,XAF1,DPYD,ABCB6,TYMP,NAMPT,EGFR,GNB4,MTDH,NUSAP1,NT5C,GPNMB,EVL,SELENOP,POSTN,SLCO2A1,SOD2,SPARC,GAPDH,TCN2,GPX4,TFRC,TGFB1,TLR2,TLR4,AMACR,LY96,IGFBP3,ACKR3,KDR,SFXN1,MAF
Disease	DOID:1875 (biomarker_via_orthology)	impotence (biomarker_via_orthology)	AllianceGenome	1.247e-05	0.1741	0.001001	0.01013	12	22	MCAM,BAX,CCND1,BCL2,CCND2,CFL1,EDN1,EDNRA,GJA1,TGFB1,IGFBP3,KDR
Disease	DOID:9744 (is_implicated_in)	type 1 diabetes mellitus (is_implicated_in)	AllianceGenome	1.355e-05	0.1892	0.001081	0.01094	24	85	AIF1,MTHFR,CFB,NOTCH4,CBLB,CD80,EIF2AK3,ACE,SH2B3,ETS1,CCL5,SOD2,APOM,TAP1,TAP2,TLR2,TLR3,HLA-DPA1,HLA-DPB1,HLA-DQA1,HLA-DQB1,HLA-DRB1,ICAM1,IGFBP3
Disease	C0026769	Multiple Sclerosis	DisGeNET Curated	1.411e-05	0.1971	0.001114	0.01127	17	45	MCAM,APOE,CASP1,CBLB,P2RX7,CD40,TNFAIP3,TNFRSF1A,HLA-DPB1,HLA-DQB1,HLA-DRA,HLA-DRB1,VCAM1,ICAM1,IRF8,IL7,IL7R
Disease	C0751324	Multiple Sclerosis, Acute Fulminating	DisGeNET Curated	1.411e-05	0.1971	0.001114	0.01127	17	45	MCAM,APOE,CASP1,CBLB,P2RX7,CD40,TNFAIP3,TNFRSF1A,HLA-DPB1,HLA-DQB1,HLA-DRA,HLA-DRB1,VCAM1,ICAM1,IRF8,IL7,IL7R
Disease	C0007621	Neoplastic Cell Transformation	DisGeNET Curated	1.44e-05	0.2012	0.00113	0.01144	32	139	MDM2,MMP14,AKR1C3,MYC,MYD88,CCND1,BCL2,NFKB1,NOTCH1,CLDN1,CD34,ERRFI1,PIM1,ZEB2,EDN1,ENO2,EPAS1,FN1,SLC2A1,SLC16A1,SOD2,ZEB1,TFRC,TGFB1,TNFAIP3,VIM,IGBP1,IL7R,JUN,CXCR4,LGALS3,LOXL2
Disease	EFO_0800079	p-cresol glucuronide measurement	GWAS	1.597e-05	0.223	0.001246	0.01261	9	12	UGT1A10,UGT1A8,UGT1A7,UGT1A6,UGT1A5,UGT1A9,UGT1A4,UGT1A3,XPO6
Disease	EFO_0006332	serum iron measurement	GWAS	1.743e-05	0.2435	0.001353	0.01369	24	86	H2BC7,H2BC9,H2BC10,H2BC4,H3C4,H3C3,H3C11,H3C8,H3C12,H3C10,H3C2,CMAHP,MPST,DCHS1,NOTCH4,H3C7,COL23A1,ASAP1,GALK2,SEPTIN9,ESM1,HLA-DQA1,HLA-DQB1,IL6R
Disease	DOID:557 (implicated_via_orthology)	kidney disease (implicated_via_orthology)	AllianceGenome	2.178e-05	0.3042	0.001681	0.01701	16	41	APOL1,GBA3,COL4A1,RAC2,RELB,KIRREL1,STOM,CCL5,FYN,APOL6,APOL3,HCK,APOL2,LCK,CUBN,LYN
Disease	DOID:7148 (is_implicated_in)	rheumatoid arthritis (is_implicated_in)	AllianceGenome	2.212e-05	0.309	0.001698	0.01718	19	57	CIITA,FAS,MTHFR,C4B,CD40,CCR1,PLAUR,EDN1,FCGR2A,FCGR3A,SPP1,TAP2,THBD,TNFRSF1A,HLA-DQA1,HLA-DQB1,HLA-DRB1,VIM,IL4R
Disease	C0860207	Drug-Induced Liver Disease	DisGeNET Curated	2.361e-05	0.3297	0.001752	0.01773	64	404	DNAJB9,ME1,MAP3K5,MIR3615,AGT,AHR,ALB,TAGLN2,ANXA2,ANXA6,APOE,MTHFR,BAX,BLVRB,BTD,C3,NME2,NOTCH1,F2RL3,CANX,P4HB,NREP,GSTO1,COL3A1,POLG,UGT1A9,NOX4,GDA,EDEM1,PYGL,NR1H4,NR1H3,ACTR3,LAP3,ENO1,UBA5,HAVCR1,TUBB4B,FGA,CAP1,FLT1,FMO3,SHC1,SOD2,SPP1,GCLM,PNRC1,GSN,CFH,HLA-A,HLA-B,HLA-DQB1,HLA-DRB1,HMOX1,VEGFA,VIM,VWF,IL18,CXCL10,IRAK1,PANX1,TUBA1A,UNC93B1,LGALS3
Disease	C4277682	Chemical and Drug Induced Liver Injury	DisGeNET Curated	2.361e-05	0.3297	0.001752	0.01773	64	404	DNAJB9,ME1,MAP3K5,MIR3615,AGT,AHR,ALB,TAGLN2,ANXA2,ANXA6,APOE,MTHFR,BAX,BLVRB,BTD,C3,NME2,NOTCH1,F2RL3,CANX,P4HB,NREP,GSTO1,COL3A1,POLG,UGT1A9,NOX4,GDA,EDEM1,PYGL,NR1H4,NR1H3,ACTR3,LAP3,ENO1,UBA5,HAVCR1,TUBB4B,FGA,CAP1,FLT1,FMO3,SHC1,SOD2,SPP1,GCLM,PNRC1,GSN,CFH,HLA-A,HLA-B,HLA-DQB1,HLA-DRB1,HMOX1,VEGFA,VIM,VWF,IL18,CXCL10,IRAK1,PANX1,TUBA1A,UNC93B1,LGALS3
Disease	C4279912	Chemically-Induced Liver Toxicity	DisGeNET Curated	2.361e-05	0.3297	0.001752	0.01773	64	404	DNAJB9,ME1,MAP3K5,MIR3615,AGT,AHR,ALB,TAGLN2,ANXA2,ANXA6,APOE,MTHFR,BAX,BLVRB,BTD,C3,NME2,NOTCH1,F2RL3,CANX,P4HB,NREP,GSTO1,COL3A1,POLG,UGT1A9,NOX4,GDA,EDEM1,PYGL,NR1H4,NR1H3,ACTR3,LAP3,ENO1,UBA5,HAVCR1,TUBB4B,FGA,CAP1,FLT1,FMO3,SHC1,SOD2,SPP1,GCLM,PNRC1,GSN,CFH,HLA-A,HLA-B,HLA-DQB1,HLA-DRB1,HMOX1,VEGFA,VIM,VWF,IL18,CXCL10,IRAK1,PANX1,TUBA1A,UNC93B1,LGALS3
Disease	C3658290	Drug-Induced Acute Liver Injury	DisGeNET Curated	2.361e-05	0.3297	0.001752	0.01773	64	404	DNAJB9,ME1,MAP3K5,MIR3615,AGT,AHR,ALB,TAGLN2,ANXA2,ANXA6,APOE,MTHFR,BAX,BLVRB,BTD,C3,NME2,NOTCH1,F2RL3,CANX,P4HB,NREP,GSTO1,COL3A1,POLG,UGT1A9,NOX4,GDA,EDEM1,PYGL,NR1H4,NR1H3,ACTR3,LAP3,ENO1,UBA5,HAVCR1,TUBB4B,FGA,CAP1,FLT1,FMO3,SHC1,SOD2,SPP1,GCLM,PNRC1,GSN,CFH,HLA-A,HLA-B,HLA-DQB1,HLA-DRB1,HMOX1,VEGFA,VIM,VWF,IL18,CXCL10,IRAK1,PANX1,TUBA1A,UNC93B1,LGALS3
Disease	C0019193	Hepatitis, Toxic	DisGeNET Curated	2.361e-05	0.3297	0.001752	0.01773	64	404	DNAJB9,ME1,MAP3K5,MIR3615,AGT,AHR,ALB,TAGLN2,ANXA2,ANXA6,APOE,MTHFR,BAX,BLVRB,BTD,C3,NME2,NOTCH1,F2RL3,CANX,P4HB,NREP,GSTO1,COL3A1,POLG,UGT1A9,NOX4,GDA,EDEM1,PYGL,NR1H4,NR1H3,ACTR3,LAP3,ENO1,UBA5,HAVCR1,TUBB4B,FGA,CAP1,FLT1,FMO3,SHC1,SOD2,SPP1,GCLM,PNRC1,GSN,CFH,HLA-A,HLA-B,HLA-DQB1,HLA-DRB1,HMOX1,VEGFA,VIM,VWF,IL18,CXCL10,IRAK1,PANX1,TUBA1A,UNC93B1,LGALS3
Disease	C1262760	Hepatitis, Drug-Induced	DisGeNET Curated	2.361e-05	0.3297	0.001752	0.01773	64	404	DNAJB9,ME1,MAP3K5,MIR3615,AGT,AHR,ALB,TAGLN2,ANXA2,ANXA6,APOE,MTHFR,BAX,BLVRB,BTD,C3,NME2,NOTCH1,F2RL3,CANX,P4HB,NREP,GSTO1,COL3A1,POLG,UGT1A9,NOX4,GDA,EDEM1,PYGL,NR1H4,NR1H3,ACTR3,LAP3,ENO1,UBA5,HAVCR1,TUBB4B,FGA,CAP1,FLT1,FMO3,SHC1,SOD2,SPP1,GCLM,PNRC1,GSN,CFH,HLA-A,HLA-B,HLA-DQB1,HLA-DRB1,HMOX1,VEGFA,VIM,VWF,IL18,CXCL10,IRAK1,PANX1,TUBA1A,UNC93B1,LGALS3
Disease	EFO_0005689	non-high density lipoprotein cholesterol measurement	GWAS	2.37e-05	0.3311	0.001752	0.01773	97	713	ABCA1,DTX3L,AHR,CMAHP,DIP2B,DGKZ,APOB,APOC1,APOE,ARSL,DNAH11,ATP6V0A1,CFB,PRDM1,DLEU2,BRCA2,JAZF1,C2,NRAS,CCND2,SCARB1,CEBPA,CD163,SERPINA1,PLTP,COL4A2,UGT1A10,UGT1A8,UGT1A7,UGT1A6,UGT1A5,UGT1A9,HLA-DQB1-AS1,PPP1CC,UGT1A4,UGT1A1,UGT1A3,CSF1R,CCND2-AS1,PLVAP,SERTAD2,KEAP1,MAFB,NR1H4,TIMD4,SH2B3,ANGPTL4,INSIG2,PCOLCE2,RPS7,WDR81,HAVCR1,FCGRT,FGB,FN1,RNF135,SLC2A2,RBCK1,PDGFD,PLK2,GALK1,GALK2,ZNF266…
Disease	DOID:0080600 (is_marker_for)	COVID-19 (is_marker_for)	AllianceGenome	2.435e-05	0.3401	0.00179	0.01812	20	63	ALB,ANGPT2,BTK,C3,CXCL16,CD4,CD8A,CSF1,CCL3,CCL4,CCL5,FTH1,FTL,CXCL2,VEGFA,IL2RG,IL7,IL18,CXCL10,LGALS3
Disease	C1257925	Mammary Carcinoma, Animal	DisGeNET Curated	2.485e-05	0.3471	0.001808	0.0183	32	142	MIF,ANXA1,ANXA2,ANXA4,CCND1,SCARB1,PGAM1,GDA,PSMA4,RCN1,S1PR1,EGFR,EIF5A,ENO1,RPL6,RPS14,SCD,SELENOP,FN1,SGK1,SOX9,PLK2,GATM,GGT1,GNAI2,TGFA,CORO1A,TKT,RASSF1,TPM3,UCP2,EZR
Disease	C0024667	Animal Mammary Neoplasms	DisGeNET Curated	2.485e-05	0.3471	0.001808	0.0183	32	142	MIF,ANXA1,ANXA2,ANXA4,CCND1,SCARB1,PGAM1,GDA,PSMA4,RCN1,S1PR1,EGFR,EIF5A,ENO1,RPL6,RPS14,SCD,SELENOP,FN1,SGK1,SOX9,PLK2,GATM,GGT1,GNAI2,TGFA,CORO1A,TKT,RASSF1,TPM3,UCP2,EZR
Disease	EFO_0004568	serum non-albumin protein measurement	GWAS	2.65e-05	0.3702	0.001918	0.01942	59	361	DYSF,BIRC2,ANKRD33B,BCL2,BCL3,GIMAP7,NFKB1,MIR4435-2HG,FCGR2C,SCARB1,SRPRB,RASGRP3,PIP4K2A,CHPF2,DCAF12,COL4A1,ADAMTS4,POLR2E,CTSS,DAB2,CHMP7,PVT1,SH2B3,EIF5A,RPS7,RPS11,ETS1,TNIP1,CITED2,FCGR2A,FCGR2B,FCGR3A,FCGRT,ARAP1,FLI1,ELL2,TNFSF13B,SMARCB1,SP100,KLRC4-KLRK1,TMEM131L,DARS1-AS1,GPX4,TNFAIP3,ARHGAP45,TRAF1,HLA-B,CORO1C,LINC02889,VDAC1,LAT2,IGHA1,IL4R,IL6R,CXCR4,IGHV4-4,VMP1,MIDN,IGHV7-4-1
Disease	DOID:1793 (is_marker_for)	pancreatic cancer (is_marker_for)	AllianceGenome	2.823e-05	0.3943	0.002002	0.02026	26	101	MET,AHR,ALB,ALOX5,ANG,ANXA1,APAF1,APOE,ABCC3,ADAM9,ADGRE5,PFN1,SERPINA1,EIF4A3,DPYD,CCL20,CAP1,FSCN1,SOD2,TGFA,TGFB1,TGFBR2,SLCO2B1,VCAM1,ICAM1,IL4R
Disease	C2609414	Acute kidney injury	DisGeNET Curated	2.823e-05	0.3943	0.002002	0.02026	26	101	ALB,MTHFR,BAX,NFKB1,C3,CD44,SERPINA1,UGT1A9,UGT1A1,CST3,EDN1,EGFR,TNFRSF12A,HAVCR1,GPNMB,SPP1,GSTA1,TGFB1,FSTL1,TLR2,TLR4,HEXB,HMOX1,VEGFA,IGFBP1,LRP2
Disease	C0022660	Kidney Failure, Acute	DisGeNET Curated	2.823e-05	0.3943	0.002002	0.02026	26	101	ALB,MTHFR,BAX,NFKB1,C3,CD44,SERPINA1,UGT1A9,UGT1A1,CST3,EDN1,EGFR,TNFRSF12A,HAVCR1,GPNMB,SPP1,GSTA1,TGFB1,FSTL1,TLR2,TLR4,HEXB,HMOX1,VEGFA,IGFBP1,LRP2
Disease	C1565662	Acute Kidney Insufficiency	DisGeNET Curated	2.823e-05	0.3943	0.002002	0.02026	26	101	ALB,MTHFR,BAX,NFKB1,C3,CD44,SERPINA1,UGT1A9,UGT1A1,CST3,EDN1,EGFR,TNFRSF12A,HAVCR1,GPNMB,SPP1,GSTA1,TGFB1,FSTL1,TLR2,TLR4,HEXB,HMOX1,VEGFA,IGFBP1,LRP2
Disease	C0008312	Primary biliary cirrhosis	DisGeNET Curated	3.024e-05	0.4224	0.002123	0.02149	17	47	ALB,NFKB1,CD3D,CD80,CDH5,ABCG2,KEAP1,CCL5,UBD,TGFB1,TNFRSF1A,ICAM3,IGFBP1,IL7R,CXCL10,LOX,LOXL2
Disease	DOID:2945 (is_marker_for)	severe acute respiratory syndrome (is_marker_for)	AllianceGenome	3.024e-05	0.4224	0.002123	0.02149	17	47	ANPEP,MSR1,NFIL3,C1QB,C5AR1,CD4,CD14,CD68,PECAM1,CCL5,RAB31,TGFB1,THBD,TLR2,HLA-DRA,IL18,CXCL10
Disease	EFO_0022294	phospholipids in LDL measurement	GWAS	3.054e-05	0.4266	0.002133	0.02159	19	58	H2BC9,H3C4,H3C3,H3C11,H3C8,H3C12,H3C10,H3C2,APOB,BCL3,H3C7,PLTP,MAFB,TIMD4,HAVCR1,TOMM40,HLA-DQA1,HLA-DQB1,ITGA1
Disease	C0020517	Hypersensitivity	DisGeNET Curated	3.287e-05	0.4592	0.002285	0.02312	20	64	ALB,MTHFR,CASP1,CCR1,CSF2RA,CCL3,CCL4,CCL20,CX3CL1,SPP1,TGFB1,TNFRSF1A,TNFRSF1B,HLA-B,HLA-DQA1,HLA-DQB1,HLA-DRB1,HLA-DRB5,IL18,ITGB2
Disease	EFO_0022174	phospholipids in large LDL measurement	GWAS	3.716e-05	0.519	0.002569	0.02601	18	53	H2BC9,H3C4,H3C3,H3C11,H3C8,H3C12,H3C10,H3C2,APOB,BCL3,H3C7,MAFB,TIMD4,HAVCR1,TOMM40,HLA-DQA1,HLA-DQB1,ITGA1
Disease	HP_0000023	Inguinal hernia	GWAS	3.817e-05	0.5332	0.002626	0.02658	50	287	H4C9,H2AC13,H2AC15,H2AC14,H2AC16,H2AC4,H2AC17,H2BC13,H2BC15,H2BC7,H2BC10,H2BC4,H2BC17,H3C4,H3C3,H3C11,H3C8,H3C12,H3C10,H3C2,H4C4,H4C12,H4C11,CFB,NEU1,C2,NOTCH4,H3C7,H2AC11,CAV2,CLIC1,COL8A1,H6PD,PSMB8,CDCA2,TMEM45A,SRFBP1,ROBO1,EGFL7,DOCK5,CSGALNACT2,SPSB1,HCP5,APOM,TAP2,H1-5,HLA-B,HLA-C,HLA-DRA,LOX
Disease	EFO_0004735	serum alanine aminotransferase measurement	GWAS	3.915e-05	0.5469	0.002681	0.02713	112	869	PIK3AP1,MANBA,MBNL1,MCL1,MET,H2BC7,H2BC10,H2BC4,AHCY,EXOC3L2,ALOX5,DIP2B,ANPEP,RGS5,APOB,APOC1,BARX2,APOE,TNFSF10,NCK1,BCL2,TNFRSF10B,JAZF1,NOTCH4,DAGLB,NRAS,CASP8,CASP10,RUNX1,CCND2,FCGR2C,P2RX7,P4HA1,CDH6,CDKN1A,IL32,SERPINA1,PIK3R2,DCAF12,COL4A2,COL8A1,CCND2-AS1,DEF6,SPATA18,DIAPH1,MAFB,DNMT1,SH2B3,RCN1,FRMD8,EFNA1,RESF1,TSNAX-DISC1,GSDMD,PCOLCE2,CCDC102B,TBL2,NIN,AGPAT5,RPS26,DNAJC22,FCGR2B,F…
Disease	EFO_0022297	phospholipids in small LDL measurement	GWAS	4.181e-05	0.5841	0.002849	0.02884	19	59	H2BC9,H3C4,H3C3,H3C11,H3C8,H3C12,H3C10,H3C2,APOB,BCL3,H3C7,MAFB,TIMD4,HAVCR1,TOMM40,GALNT2,HLA-DQA1,HLA-DQB1,ITGA1
Disease	EFO_0800867	X-23974 measurement	GWAS	4.599e-05	0.6424	0.003118	0.03156	8	10	UGT1A10,UGT1A8,UGT1A7,UGT1A6,UGT1A5,UGT1A9,UGT1A4,UGT1A3
Disease	EFO_0004736	aspartate aminotransferase measurement	GWAS	4.641e-05	0.6482	0.003132	0.0317	115	902	PIK3AP1,ABCA1,MBNL1,MCL1,H2BC7,H2BC10,H2BC4,AP1B1,CMAHP,ANPEP,RNF213,APOC1,APOE,GBA3,SLC4A4,TNFSF10,AXL,TNFRSF6B,BCL2,TNFRSF10B,NOTCH4,P4HA2,MIR4435-2HG,FCGR2C,CD14,CD36,SCARB1,ALPK2,CDKN1A,NPHP3-ACAD11,IL32,CD163,SERPINA1,SH3TC1,NOX4,CSF1,CSF1R,CCND2-AS1,DEF6,CTSD,CTSS,PIEZO1,DAB2,KEAP1,PTAFR,ALKBH5,PTPRC,SH2B3,PPP1R3B,MANEA,GOLT1B,PTPN18,RGS10,EFNA1,FAM13A,ROBO1,CALCRL,RPS11,EVI2B,FCGR2A,FCGR2B…
Disease	C0272242	Complement deficiency disease	DisGeNET Curated	4.701e-05	0.6566	0.003157	0.03195	14	33	FCN3,CFB,C1QA,C1QB,C1QC,C1R,C1S,C2,C3,C4A,C4B,THBD,CFH,CFI
Disease	EFO_0008317, EFO_0020945	very low density lipoprotein cholesterol measurement, free cholesterol:total lipids ratio	GWAS	4.738e-05	0.6617	0.003166	0.03205	44	239	ABCA1,ACP2,H2BC9,H3C4,H3C3,H3C11,H3C8,H3C12,H3C10,H3C2,CMAHP,APOB,APOC1,APOE,BCL3,H3C7,P4HA2,CCND2,NTAN1,SCARB1,PCSK6,SERPINA1,PLAUR,PLTP,CCND2-AS1,MAFB,SH2B3,RELB,ANGPTL4,NLRC5,SIPA1,GALNT2,BTN3A2,CMIP,HLA-A,HLA-B,HLA-DQA1,HLA-DQB1,HLA-DRB1,VEGFA,INSR,ITGAM,SLC38A1,LCP1
Disease	EFO_0802007	retinol dehydrogenase 16 measurement	GWAS	4.834e-05	0.6752	0.003215	0.03254	9	13	UGT1A10,UGT1A8,UGT1A7,UGT1A6,UGT1A5,UGT1A9,UGT1A4,UGT1A3,CFH
Disease	EFO_0004527	mean corpuscular hemoglobin	GWAS	4.858e-05	0.6786	0.003216	0.03255	178	1562	ACLY,MCL1,MDM2,MEF2C,RAB8A,EHBP1L1,H2BC7,H2BC10,H2BC4,GRK2,H2BC17,HECW2,AK4,CMAHP,PREX1,ALOX5,MPG,MYO1B,DDO,SLC43A3,APOE,MTHFR,DYNLL1,MXI1,S1PR4,POGLUT3,TNFSF10,AXL,BCL2,TNFRSF10B,BNIP3,BNIP3L,NFKB1,A4GALT,NOTCH1,RPL21P44,MIR4435-2HG,CASP10,RUNX1,LDB2,MYOCOS,CD36,PDCD5,SCARB1,SERPINE1,NPHP3-ACAD11,PDE4B,CEBPA,MAPKAPK2,STK17B,STK17A,NREP,PGF,LONP1,AP3S1,PIM1,PIK3CG,SLC10A6,OCIAD2,TNFAIP8,PLD1,PLEC…
[truncated: 42,147 more rows]

## Sheet: LCEXO ncFANs
Function_term	ID	Total_number_of_genes_with_this_term	Number_of_genes_with_this_term_in_this_dataset	Number_of_genes_in_this_dataset	Total_number_of_genes	Gene_names_with_this_term_in_the_dataset	Pvalue	FDR		Function_term	ID	Total_number_of_genes_with_this_term	Number_of_genes_with_this_term_in_this_dataset	Number_of_genes_in_this_dataset	Total_number_of_genes	Gene_names_with_this_term_in_the_dataset	Pvalue	FDR
[truncated: 1,001 more rows]

[truncated: 4 more sheets: LCEXO TFs, LCEXO cncCRN, LCEXOTRN, LC GRNGENIE]
