# Supplementary material for: The Exosome-Mediated Epigenome: Non-Coding RNA and mRNA-Coding Networks in Microbiome–Cellular Communication, Inflammation, and Tumorigenesis Along the Oral–Gut–Lung Axis
Source: Epigenomes. 2025 Dec 16;9(4):52. doi: 10.3390/epigenomes9040052 (PMC12731705; doi:10.3390/epigenomes9040052)
Supplement: Supplementary file 1 [file epigenomes-09-00052-s001.zip › Table S2_GCEXO.xlsx]

## Sheet: GCEXO DAVID
UPGCEXO		OFFICIAL_GENE_SYMBOL	Gene Name			Category	Term	Count	%	P-Value	Benjamini			Biological process involved in interspecies interaction between organisms (GO:0044419)	Gene Symbol	Gene Name	PANTHER Family/Subfamily
ABCB4		ABCB4	ATP binding cassette subfamily B member 4(ABCB4)			UP_KW_MOLECULAR_FUNCTION	G-protein coupled receptor	62	3.3	0.00011	0.0094				CCL1	C-C motif chemokine 1	C-C MOTIF CHEMOKINE 1 (PTHR12015:SF5)
ABHD17C		ABHD17C	abhydrolase domain containing 17C, depalmitoylase(ABHD17C)			UP_KW_PTM	Glycoprotein	237	12.5	0.00057	0.015				CCL14	C-C motif chemokine 14	C-C MOTIF CHEMOKINE 14 (PTHR12015:SF110)
ACADM		ACADM	acyl-CoA dehydrogenase medium chain(ACADM)			UP_SEQ_FEATURE	DOMAIN:G-protein coupled receptors family 1 profile	51	2.7	7.9e-06	0.022				CCL23	C-C motif chemokine 23	C-C MOTIF CHEMOKINE 23 (PTHR12015:SF157)
ACCSL		ACCSL	1-aminocyclopropane-1-carboxylate synthase homolog (inactive) like(ACCSL)			UP_KW_MOLECULAR_FUNCTION	Transducer	63	3.3	0.00051	0.023				CCL26	C-C motif chemokine 26	C-C MOTIF CHEMOKINE 26 (PTHR12015:SF73)
ACKR3		ACKR3	atypical chemokine receptor 3(ACKR3)			UP_KW_BIOLOGICAL_PROCESS	Olfaction	36	1.9	0.00033	0.038				CD86	T-lymphocyte activation antigen CD86	T-LYMPHOCYTE ACTIVATION ANTIGEN CD86 (PTHR25466:SF2)
ACSL1		ACSL1	acyl-CoA synthetase long chain family member 1(ACSL1)			INTERPRO	GPCR_Rhodpsn_7TM	57	3	2.1e-05	0.045				CHGA	Chromogranin-A	CHROMOGRANIN-A (PTHR10583:SF1)
ACTA2		ACTA2	actin alpha 2, smooth muscle(ACTA2)			GOTERM_BP_DIRECT	G protein-coupled receptor signaling pathway	65	3.4	1.7e-05	0.052				DEFA5	Defensin alpha 5	DEFENSIN ALPHA 5 (PTHR11876:SF6)
ACTL6B		ACTL6B	actin like 6B(ACTL6B)			INTERPRO	GPCR_Rhodpsn	54	2.9	7.8e-05	0.084				FCN2	Ficolin-2	FICOLIN-2 (PTHR19143:SF433)
ACTN3		ACTN3	actinin alpha 3(ACTN3)			GOTERM_BP_DIRECT	detection of chemical stimulus involved in sensory perception of smell	36	1.9	6.2e-05	0.094				GBP1	Guanylate-binding protein 1	GUANYLATE-BINDING PROTEIN 1 (PTHR10751:SF113)
ACTR3C		ACTR3C	actin related protein 3C(ACTR3C)			UP_KW_PTM	Disulfide bond	188	9.9	0.0082	0.11				IFIT5	Interferon-induced protein with tetratricopeptide repeats 5	INTERFERON-INDUCED PROTEIN WITH TETRATRICOPEPTIDE REPEATS 5 (PTHR10271:SF28)
ADAM5		ADAM5	ADAM metallopeptidase domain 5 (pseudogene)(ADAM5)			GOTERM_MF_DIRECT	G protein-coupled receptor activity	54	2.9	0.0001	0.11				IFNL1	Interferon lambda-1	INTERFERON LAMBDA-1 (PTHR31943:SF14)
ADARB2-AS1		ADARB2-AS1	ADARB2 antisense RNA 1(ADARB2-AS1)			UP_SEQ_FEATURE	TRANSMEM:Helical; Name=7	65	3.4	8.5e-05	0.12				IL18	Interleukin-18	INTERLEUKIN-18 (PTHR10078:SF35)
ADNP-AS1		ADNP-AS1	ADNP antisense RNA 1(ADNP-AS1)			UP_KW_BIOLOGICAL_PROCESS	Sensory transduction	43	2.3	0.0023	0.13				IL36RN	Interleukin-36 receptor antagonist protein	INTERLEUKIN-36 RECEPTOR ANTAGONIST PROTEIN (PTHR10078:SF32)
ADPRM		ADPRM	ADP-ribose/CDP-alcohol diphosphatase, manganese dependent(ADPRM)			UP_KW_MOLECULAR_FUNCTION	Receptor	105	5.5	0.0045	0.13				LBP	Lipopolysaccharide-binding protein	LIPOPOLYSACCHARIDE-BINDING PROTEIN (PTHR10504:SF66)
ADPRS		ADPRS	ADP-ribosylserine hydrolase(ADPRS)			UP_SEQ_FEATURE	TRANSMEM:Helical; Name=6	67	3.5	0.00021	0.13				OAS3	2'-5'-oligoadenylate synthase 3	2'-5'-OLIGOADENYLATE SYNTHASE 3 (PTHR11258:SF4)
ADTRP		ADTRP	androgen dependent TFPI regulating protein(ADTRP)			UP_SEQ_FEATURE	TRANSMEM:Helical; Name=5	67	3.5	0.00026	0.13				RFPL4B	Ret finger protein-like 4B	RET FINGER PROTEIN-LIKE 4B (PTHR24103:SF691)
AGFG1		AGFG1	ArfGAP with FG repeats 1(AGFG1)			UP_SEQ_FEATURE	TRANSMEM:Helical; Name=3	68	3.6	0.00027	0.13				RNASE13	Probable inactive ribonuclease-like protein 13	INACTIVE RIBONUCLEASE-LIKE PROTEIN 13-RELATED (PTHR11437:SF11)
AGPAT2		AGPAT2	1-acylglycerol-3-phosphate O-acyltransferase 2(AGPAT2)			UP_SEQ_FEATURE	TRANSMEM:Helical; Name=4	68	3.6	0.00029	0.13				TLR10	Toll-like receptor 10	TOLL-LIKE RECEPTOR 10 (PTHR24365:SF23)
AGPAT4-IT1		AGPAT4-IT1	AGPAT4 intronic transcript 1(AGPAT4-IT1)			UP_SEQ_FEATURE	TRANSMEM:Helical; Name=1	68	3.6	0.0004	0.16				TRAV25	T cell receptor alpha variable 25	T CELL RECEPTOR ALPHA VARIABLE 25 (PTHR19433:SF80)
AGPAT5		AGPAT5	1-acylglycerol-3-phosphate O-acyltransferase 5(AGPAT5)			UP_SEQ_FEATURE	TRANSMEM:Helical; Name=2	68	3.6	0.00049	0.17				TRIM6	Tripartite motif-containing protein 6	TRIPARTITE MOTIF-CONTAINING PROTEIN 6 (PTHR24103:SF51)
AHDC1		AHDC1	AT-hook DNA binding motif containing 1(AHDC1)			INTERPRO	Olfact_rcpt	36	1.9	0.00024	0.17
AHNAK2		AHNAK2	AHNAK nucleoprotein 2(AHNAK2)			UP_SEQ_FEATURE	CARBOHYD:N-linked (GlcNAc...) asparagine	221	11.7	0.00058	0.18
AHSP		AHSP	alpha hemoglobin stabilizing protein(AHSP)			GOTERM_MF_DIRECT	olfactory receptor activity	36	1.9	0.00034	0.18
AKAP4		AKAP4	A-kinase anchoring protein 4(AKAP4)			UP_SEQ_FEATURE	TOPO_DOM:Extracellular	155	8.2	0.0015	0.42
AKTIP		AKTIP	AKT interacting protein(AKTIP)			BIOCARTA	Th1/Th2 Differentiation	5	0.3	0.0056	0.71
ALDH6A1		ALDH6A1	aldehyde dehydrogenase 6 family member A1(ALDH6A1)			UP_KW_CELLULAR_COMPONENT	Mitochondrion	76	4	0.015	0.8
ALDH7A1		ALDH7A1	aldehyde dehydrogenase 7 family member A1(ALDH7A1)			KEGG_PATHWAY	Olfactory transduction	33	1.7	0.0043	1
ALG5		ALG5	ALG5 dolichyl-phosphate beta-glucosyltransferase(ALG5)			GOTERM_BP_DIRECT	signal transduction	73	3.9	0.0044	1
ALX3		ALX3	ALX homeobox 3(ALX3)			GOTERM_BP_DIRECT	response to denervation involved in regulation of muscle adaptation	4	0.2	0.0044	1
AMDHD1		AMDHD1	amidohydrolase domain containing 1(AMDHD1)			GOTERM_BP_DIRECT	defense response to Gram-negative bacterium	11	0.6	0.008	1
AMPD3		AMPD3	adenosine monophosphate deaminase 3(AMPD3)			UP_SEQ_FEATURE	TOPO_DOM:Cytoplasmic	189	10	0.0081	1
ANAPC11		ANAPC11	anaphase promoting complex subunit 11(ANAPC11)			GOTERM_CC_DIRECT	mitochondrion	88	4.6	0.012	1
ANAPC2		ANAPC2	anaphase promoting complex subunit 2(ANAPC2)			UP_SEQ_FEATURE	TRANSMEM:Helical	252	13.3	0.012	1
ANGPTL8		ANGPTL8	angiopoietin like 8(ANGPTL8)			GOTERM_BP_DIRECT	mitochondrial translation	10	0.5	0.013	1
ANK3-DT		ANK3-DT	ANK3 divergent transcript(ANK3-DT)			SMART	ZnF_C2H2	42	2.2	0.014	1
ANKLE1		ANKLE1	ankyrin repeat and LEM domain containing 1(ANKLE1)			GOTERM_BP_DIRECT	regulation of lipid metabolic process	6	0.3	0.017	1
ANKRD33		ANKRD33	ankyrin repeat domain 33(ANKRD33)			KEGG_PATHWAY	Neuroactive ligand-receptor interaction	26	1.4	0.017	1
ANKRD39		ANKRD39	ankyrin repeat domain 39(ANKRD39)			GOTERM_CC_DIRECT	mitochondrial outer membrane	17	0.9	0.02	1
ANKRD66		ANKRD66	ankyrin repeat domain 66(ANKRD66)			GOTERM_BP_DIRECT	glutathione biosynthetic process	4	0.2	0.02	1
AP1S1		AP1S1	adaptor related protein complex 1 subunit sigma 1(AP1S1)			GOTERM_BP_DIRECT	embryonic hindlimb morphogenesis	5	0.3	0.024	1
AP5S1		AP5S1	adaptor related protein complex 5 subunit sigma 1(AP5S1)			GOTERM_BP_DIRECT	response to leptin	3	0.2	0.029	1
APLP1		APLP1	amyloid beta precursor like protein 1(APLP1)			GOTERM_BP_DIRECT	response to muscle activity	5	0.3	0.03	1
APOC3		APOC3	apolipoprotein C3(APOC3)			KEGG_PATHWAY	Biosynthesis of cofactors	13	0.7	0.034	1
APOH		APOH	apolipoprotein H(APOH)			GOTERM_BP_DIRECT	activation of adenylate cyclase activity	4	0.2	0.038	1
APOO		APOO	apolipoprotein O(APOO)			UP_SEQ_FEATURE	DISULFID:Interchain (between light and heavy chains)	3	0.2	0.04	1
AQP4-AS1		AQP4-AS1	AQP4 antisense RNA 1(AQP4-AS1)			UP_SEQ_FEATURE	DOMAIN:IQ 1	5	0.3	0.04	1
ARFGEF2		ARFGEF2	ARF guanine nucleotide exchange factor 2(ARFGEF2)			UP_SEQ_FEATURE	DOMAIN:IQ 2	5	0.3	0.04	1
ARHGAP15		ARHGAP15	Rho GTPase activating protein 15(ARHGAP15)			GOTERM_BP_DIRECT	establishment or maintenance of cell polarity	6	0.3	0.041	1
ARHGAP17		ARHGAP17	Rho GTPase activating protein 17(ARHGAP17)			GOTERM_BP_DIRECT	negative regulation of canonical Wnt signaling pathway	12	0.6	0.042	1
ARHGAP42-AS1		ARHGAP42-AS1	ARHGAP42 antisense RNA 1(ARHGAP42-AS1)			GOTERM_BP_DIRECT	positive regulation of chemotaxis	4	0.2	0.043	1
ARHGEF3-AS1		ARHGEF3-AS1	ARHGEF3 antisense RNA 1(ARHGEF3-AS1)			GOTERM_BP_DIRECT	glycosaminoglycan catabolic process	3	0.2	0.047	1
ARL1		ARL1	ARF like GTPase 1(ARL1)			GOTERM_BP_DIRECT	triglyceride homeostasis	5	0.3	0.049	1
ARL5C		ARL5C	ARF like GTPase 5C(ARL5C)			SMART	KRAB	24	1.3	0.05	1
ARLNC1		ARLNC1	androgen receptor regulated long noncoding RNA 1(ARLNC1)			KEGG_PATHWAY	Huntington disease	21	1.1	0.051	1
ARPC1A		ARPC1A	actin related protein 2/3 complex subunit 1A(ARPC1A)			GOTERM_CC_DIRECT	mitochondrial matrix	26	1.4	0.052	1
ARSD		ARSD	arylsulfatase D(ARSD)			UP_SEQ_FEATURE	TRANSMEM:Helical; Signal-anchor for type III membrane protein	5	0.3	0.053	1
ARSJ		ARSJ	arylsulfatase family member J(ARSJ)			GOTERM_CC_DIRECT	very-low-density lipoprotein particle	4	0.2	0.056	1
ASB11		ASB11	ankyrin repeat and SOCS box containing 11(ASB11)			UP_SEQ_FEATURE	ZN_FING:C2H2-type 1	32	1.7	0.056	1
ASB16-AS1		ASB16-AS1	ASB16 antisense RNA 1(ASB16-AS1)			GOTERM_MF_DIRECT	hydrolase activity	21	1.1	0.056	1
ASF1A		ASF1A	anti-silencing function 1A histone chaperone(ASF1A)			SMART	IQ	6	0.3	0.056	1
ASRGL1		ASRGL1	asparaginase and isoaspartyl peptidase 1(ASRGL1)			GOTERM_BP_DIRECT	long-chain fatty acid import into cell	3	0.2	0.058	1
ATMIN		ATMIN	ATM interactor(ATMIN)			GOTERM_BP_DIRECT	response to nematode	3	0.2	0.058	1
ATP2C2-AS1		ATP2C2-AS1	ATP2C2 antisense RNA 1(ATP2C2-AS1)			GOTERM_BP_DIRECT	establishment of skin barrier	5	0.3	0.058	1
ATP5PD		ATP5PD	ATP synthase peripheral stalk subunit d(ATP5PD)			GOTERM_CC_DIRECT	membrane	240	12.7	0.059	1
ATP6V0D2		ATP6V0D2	ATPase H+ transporting V0 subunit d2(ATP6V0D2)			UP_KW_LIGAND	Magnesium	37	2	0.061	1
ATPSCKMT		ATPSCKMT	ATP synthase c subunit lysine N-methyltransferase(ATPSCKMT)			GOTERM_BP_DIRECT	phosphatidylcholine biosynthetic process	4	0.2	0.062	1
ATXN7L3		ATXN7L3	ataxin 7 like 3(ATXN7L3)			GOTERM_BP_DIRECT	xenobiotic catabolic process	4	0.2	0.062	1
AURKAP1		AURKAP1	aurora kinase A pseudogene 1(AURKAP1)			GOTERM_BP_DIRECT	detection of light stimulus involved in visual perception	4	0.2	0.062	1
AVIL		AVIL	advillin(AVIL)			GOTERM_BP_DIRECT	positive regulation of protein phosphorylation	14	0.7	0.063	1
BAALC		BAALC	BAALC binder of MAP3K1 and KLF4(BAALC)			GOTERM_BP_DIRECT	G protein-coupled receptor signaling pathway, coupled to cyclic nucleotide second messenger	6	0.3	0.063	1
BACE1-AS		BACE1-AS	BACE1 antisense RNA(BACE1-AS)			KEGG_PATHWAY	Intestinal immune network for IgA production	6	0.3	0.065	1
BAG1		BAG1	BAG cochaperone 1(BAG1)			GOTERM_BP_DIRECT	positive regulation of cell migration	18	1	0.065	1
BBC3		BBC3	BCL2 binding component 3(BBC3)			UP_KW_BIOLOGICAL_PROCESS	Symport	10	0.5	0.067	1
BCKDHA		BCKDHA	branched chain keto acid dehydrogenase E1 subunit alpha(BCKDHA)			GOTERM_BP_DIRECT	positive regulation of cytosolic calcium ion concentration	11	0.6	0.067	1
BCL11B		BCL11B	BCL11 transcription factor B(BCL11B)			GOTERM_BP_DIRECT	negative regulation of Wnt signaling pathway	6	0.3	0.067	1
BCL2L10		BCL2L10	BCL2 like 10(BCL2L10)			UP_SEQ_FEATURE	DOMAIN:KRAB	25	1.3	0.068	1
BCL7B		BCL7B	BAF chromatin remodeling complex subunit BCL7B(BCL7B)			GOTERM_BP_DIRECT	regulation of stem cell division	3	0.2	0.069	1
BDKRB2		BDKRB2	bradykinin receptor B2(BDKRB2)			GOTERM_CC_DIRECT	mitochondrial large ribosomal subunit	6	0.3	0.072	1
BDNF		BDNF	brain derived neurotrophic factor(BDNF)			SMART	DUF106	2	0.1	0.073	1
BICC1		BICC1	BicC family RNA binding protein 1(BICC1)			INTERPRO	Chemokine_CC_CS	4	0.2	0.076	1
BLID		BLID	BH3-like motif containing, cell death inducer(BLID)			KEGG_PATHWAY	Metabolic pathways	80	4.2	0.076	1
BMF		BMF	Bcl2 modifying factor(BMF)			INTERPRO	Olfactory_GPCR	5	0.3	0.077	1
BOLA3		BOLA3	bolA family member 3(BOLA3)			GOTERM_BP_DIRECT	positive regulation of brain-derived neurotrophic factor receptor signaling pathway	2	0.1	0.078	1
BPHL		BPHL	biphenyl hydrolase like(BPHL)			GOTERM_BP_DIRECT	cellular response to superoxide	2	0.1	0.078	1
BRF2		BRF2	BRF2 general transcription factor IIIB subunit(BRF2)			GOTERM_BP_DIRECT	regulation of lipoprotein metabolic process	2	0.1	0.078	1
BRPF3-AS1		BRPF3-AS1	BRPF3 antisense RNA 1(BRPF3-AS1)			GOTERM_BP_DIRECT	histidine transport	2	0.1	0.078	1
BTC		BTC	betacellulin(BTC)			GOTERM_CC_DIRECT	endoplasmic reticulum membrane	58	3.1	0.079	1
BUB1		BUB1	BUB1 mitotic checkpoint serine/threonine kinase(BUB1)			UP_SEQ_FEATURE	DOMAIN:Sarcoglycan alpha/epsilon N-terminal	2	0.1	0.08	1
C10orf62		C10orf62	chromosome 10 open reading frame 62(C10orf62)			UP_SEQ_FEATURE	LIPID:S-palmitoyl cysteine; by ZDHHC5	2	0.1	0.08	1
C12orf42-AS1		C12orf42-AS1	C12orf42 antisense RNA 1(C12orf42-AS1)			GOTERM_BP_DIRECT	antifungal humoral response	3	0.2	0.08	1
C16orf78		C16orf78	chromosome 16 open reading frame 78(C16orf78)			GOTERM_MF_DIRECT	protein tyrosine kinase binding	6	0.3	0.081	1
C16orf92		C16orf92	chromosome 16 open reading frame 92(C16orf92)			INTERPRO	Sarcoglycan_C	2	0.1	0.081	1
C17orf100		C17orf100	chromosome 17 open reading frame 100(C17orf100)			INTERPRO	Sarcoglycan_N	2	0.1	0.081	1
C17orf78		C17orf78	chromosome 17 open reading frame 78(C17orf78)			INTERPRO	EMC3/TMCO1	2	0.1	0.081	1
C19orf25		C19orf25	chromosome 19 open reading frame 25(C19orf25)			INTERPRO	Calcitonin_gene-rel_peptide	2	0.1	0.081	1
C19orf81		C19orf81	chromosome 19 open reading frame 81(C19orf81)			INTERPRO	Sarcoglycan_alpha/epsilon	2	0.1	0.081	1
C1orf185		C1orf185	chromosome 1 open reading frame 185(C1orf185)			INTERPRO	Mel_1A/1B_rcpt	2	0.1	0.081	1
C20orf85		C2CD4A	C2 calcium dependent domain containing 4A(C2CD4A)			INTERPRO	11-beta-HSD	2	0.1	0.081	1
C2CD4A		C2CD5-AS1	C2CD5 antisense RNA 1(C2CD5-AS1)			UP_SEQ_FEATURE	REPEAT:5	12	0.6	0.082	1
C2CD5-AS1		C2orf15	chromosome 2 open reading frame 15(C2orf15)			GOTERM_MF_DIRECT	calcitonin receptor binding	2	0.1	0.082	1
C2orf15		C2orf72	chromosome 2 open reading frame 72(C2orf72)			KEGG_PATHWAY	Viral myocarditis	7	0.4	0.083	1
C2orf27A		C2orf78	chromosome 2 open reading frame 78(C2orf78)			KEGG_PATHWAY	Amyotrophic lateral sclerosis	23	1.2	0.085	1
C2orf72		C2orf92	chromosome 2 open reading frame 92(C2orf92)			UP_KW_DISEASE	Leber congenital amaurosis	4	0.2	0.085	1
C2orf78		C3orf49	chromosome 3 open reading frame 49(C3orf49)			GOTERM_CC_DIRECT	photoreceptor connecting cilium	5	0.3	0.086	1
C2orf92		C3orf62	chromosome 3 open reading frame 62(C3orf62)			UP_SEQ_FEATURE	ZN_FING:C2H2-type 4	33	1.7	0.088	1
C3orf49		C5orf15	chromosome 5 open reading frame 15(C5orf15)			GOTERM_BP_DIRECT	protein K48-linked ubiquitination	8	0.4	0.088	1
C3orf62		C5orf22	chromosome 5 open reading frame 22(C5orf22)			GOTERM_MF_DIRECT	G protein-coupled purinergic nucleotide receptor activity	3	0.2	0.088	1
C5orf15		C5orf34	chromosome 5 open reading frame 34(C5orf34)			UP_KW_CELLULAR_COMPONENT	VLDL	3	0.2	0.09	1
C5orf22		C5orf52	chromosome 5 open reading frame 52(C5orf52)			GOTERM_BP_DIRECT	negative regulation of NF-kappaB transcription factor activity	7	0.4	0.09	1
C5orf34		C8orf34-AS1	C8orf34 antisense RNA 1(C8orf34-AS1)			SMART	7TM_GPCR_Srsx	9	0.5	0.091	1
C5orf52		C9orf43	chromosome 9 open reading frame 43(C9orf43)			UP_SEQ_FEATURE	REPEAT:1	16	0.8	0.092	1
C5orf64-AS1		CA7	carbonic anhydrase 7(CA7)			GOTERM_BP_DIRECT	G protein-coupled purinergic nucleotide receptor signaling pathway	3	0.2	0.092	1
C8orf34-AS1		CACNG3	calcium voltage-gated channel auxiliary subunit gamma 3(CACNG3)			GOTERM_BP_DIRECT	regulation of vascular permeability	3	0.2	0.092	1
C9orf43		CADM4	cell adhesion molecule 4(CADM4)			GOTERM_BP_DIRECT	growth hormone receptor signaling pathway	3	0.2	0.092	1
CA7		CALCA	calcitonin related polypeptide alpha(CALCA)			GOTERM_CC_DIRECT	chromatoid body	3	0.2	0.093	1
CACNG3		CALCB	calcitonin related polypeptide beta(CALCB)			GOTERM_BP_DIRECT	proton transmembrane transport	12	0.6	0.094	1
CADM4		CAP2	cyclase associated actin cytoskeleton regulatory protein 2(CAP2)			GOTERM_BP_DIRECT	positive regulation of type II interferon production	7	0.4	0.095	1
CALCA		CAPN14	calpain 14(CAPN14)			UP_SEQ_FEATURE	PROPEP:Activation peptide	7	0.4	0.095	1
CALCB		CAPRIN2	caprin family member 2(CAPRIN2)			UP_SEQ_FEATURE	REPEAT:4	13	0.7	0.096	1
CAP2		CARD11-AS1	CARD11 antisense RNA 1(CARD11-AS1)			INTERPRO	KRAB_dom_sf	25	1.3	0.097	1
CAPN14		CARD17P	caspase recruitment domain family member 17, pseudogene(CARD17P)			GOTERM_BP_DIRECT	eosinophil chemotaxis	4	0.2	0.099	1
CAPRIN2		CASQ1	calsequestrin 1(CASQ1)			UP_SEQ_FEATURE	REPEAT:2	16	0.8	0.099	1
CARD11-AS1		CASTOR2	cytosolic arginine sensor for mTORC1 subunit 2(CASTOR2)			GOTERM_CC_DIRECT	cilium	16	0.8	0.1	1
CARD17P		CAVIN2-AS1	CAVIN2 and TMEFF2 antisense RNA 1(CAVIN2-AS1)
CASQ1		CBX3	chromobox 3(CBX3)
CASTOR2		CCDC144CP	coiled-coil domain containing 144C, pseudogene(CCDC144CP)
CAVIN2-AS1		CCDC180	coiled-coil domain containing 180(CCDC180)
CBX3		CCDC43	coiled-coil domain containing 43(CCDC43)
CCDC144CP		CCDC54	coiled-coil domain containing 54(CCDC54)
CCDC180		CCDC54-AS1	CCDC54 antisense RNA 1(CCDC54-AS1)
CCDC43		CCDC66	coiled-coil domain containing 66(CCDC66)
CCDC54		CCDC9	coiled-coil domain containing 9(CCDC9)
CCDC54-AS1		CCKBR	cholecystokinin B receptor(CCKBR)
CCDC66		CCL1	C-C motif chemokine ligand 1(CCL1)
CCDC9		CCL14	C-C motif chemokine ligand 14(CCL14)
CCKBR		CCL23	C-C motif chemokine ligand 23(CCL23)
CCL1		CCL26	C-C motif chemokine ligand 26(CCL26)
CCL14		CCNB1IP1	cyclin B1 interacting protein 1(CCNB1IP1)
CCL23		CCND1	cyclin D1(CCND1)
CCL26		CCNF	cyclin F(CCNF)
CCNB1IP1		CCNG1	cyclin G1(CCNG1)
CCND1		CCR5AS	CCR5 antisense RNA(CCR5AS)
CCNF		CCSER2	coiled-coil serine rich protein 2(CCSER2)
CCNG1		CD164L2	CD164 molecule like 2(CD164L2)
CCR5AS		CD86	CD86 molecule(CD86)
CCSER2		CDC42-AS1	CDC42 antisense RNA 1(CDC42-AS1)
CD164L2		CDC42P3	CDC42 pseudogene 3(CDC42P3)
CD86		CDCA3	cell division cycle associated 3(CDCA3)
CDC42-AS1		CDH5	cadherin 5(CDH5)
CDC42P3		CDK1	cyclin dependent kinase 1(CDK1)
CDCA3		CDK5R2	cyclin dependent kinase 5 regulatory subunit 2(CDK5R2)
CDH5		CDKN2B	cyclin dependent kinase inhibitor 2B(CDKN2B)
CDK1		CDR2	cerebellar degeneration related protein 2(CDR2)
CDK5R2		CEACAM16-AS1	CEACAM16, CEACAM19 and PVR antisense RNA 1(CEACAM16-AS1)
CDKN2B		CEACAM20	CEA cell adhesion molecule 20(CEACAM20)
CDR2		CEBPA-DT	CEBPA divergent transcript(CEBPA-DT)
CEACAM16-AS1		CEBPB-AS1	CEBPB antisense RNA 1(CEBPB-AS1)
CEACAM20		CENPO	centromere protein O(CENPO)
CEBPA-DT		CEP55	centrosomal protein 55(CEP55)
CEBPB-AS1		CEP89	centrosomal protein 89(CEP89)
CENPO		CES5AP1	carboxylesterase 5A pseudogene 1(CES5AP1)
CEP55		CFAP141	cilia and flagella associated protein 141(CFAP141)
CEP89		CFAP418-AS1	CFAP418 antisense RNA 1(CFAP418-AS1)
CES5AP1		CFAP92	cilia and flagella associated protein 92 (putative)(CFAP92)
CFAP141		CFHR2	complement factor H related 2(CFHR2)
CFAP418-AS1		CHAC2	ChaC glutathione specific gamma-glutamylcyclotransferase 2(CHAC2)
CFAP92		CHCT1	CHD1 helical C-terminal domain containing 1(CHCT1)
CFHR2		CHGA	chromogranin A(CHGA)
CHAC2		CHL1-AS1	CHL1 antisense RNA 1(CHL1-AS1)
CHCT1		CHMP4B	charged multivesicular body protein 4B(CHMP4B)
CHGA		CHODL	chondrolectin(CHODL)
CHL1-AS1		CHRM1	cholinergic receptor muscarinic 1(CHRM1)
CHMP4B		CHRM3-AS2	CHRM3 antisense RNA 2(CHRM3-AS2)
CHODL		CHRNA6	cholinergic receptor nicotinic alpha 6 subunit(CHRNA6)
CHRM1		CHRNA7	cholinergic receptor nicotinic alpha 7 subunit(CHRNA7)
CHRM3-AS2		CHST3	carbohydrate sulfotransferase 3(CHST3)
CHRNA6		CIAO2A	cytosolic iron-sulfur assembly component 2A(CIAO2A)
CHRNA7		CIB2	calcium and integrin binding family member 2(CIB2)
CHST3		CLCA3P	chloride channel accessory 3, pseudogene(CLCA3P)
CIAO2A		CLIC2	chloride intracellular channel 2(CLIC2)
CIB2		CLIP1	CAP-Gly domain containing linker protein 1(CLIP1)
CLCA3P		CLNK	cytokine dependent hematopoietic cell linker(CLNK)
CLIC2		CMKLR2	chemerin chemokine-like receptor 2(CMKLR2)
CLIP1		CMKLR2-AS	CMKLR2 antisense RNA(CMKLR2-AS)
CLNK		CMTR2	cap methyltransferase 2(CMTR2)
CMKLR2		CNPY3	canopy FGF signaling regulator 3(CNPY3)
CMKLR2-AS		CNPY4	canopy FGF signaling regulator 4(CNPY4)
CMTR2		COMMD1	copper metabolism domain containing 1(COMMD1)
CNPY3		CORT	cortistatin(CORT)
CNPY4		COX5A	cytochrome c oxidase subunit 5A(COX5A)
COMMD1		CPO	carboxypeptidase O(CPO)
CORT		CPT1B	carnitine palmitoyltransferase 1B(CPT1B)
COX5A		CRAT37	cervical cancer-associated transcript 37(CRAT37)
CPO		CRB1	crumbs cell polarity complex component 1(CRB1)
CPT1B		CRLF3	cytokine receptor like factor 3(CRLF3)
CRAT37		CRNDE	colorectal neoplasia differentially expressed(CRNDE)
CRB1		CSF2RA	colony stimulating factor 2 receptor subunit alpha(CSF2RA)
CRLF3		CSHL1	chorionic somatomammotropin hormone like 1(CSHL1)
CRNDE		CSN1S2BP	casein alpha s2 like B, pseudogene(CSN1S2BP)
CSF2RA		CST13P	cystatin 13, pseudogene(CST13P)
CSHL1		CT66	cancer/testis associated transcript 66(CT66)
CSN1S2BP		CTD-2154B17.1	uncharacterized CTD-2154B17.1(CTD-2154B17.1)
CST13P		CTDP1	CTD phosphatase subunit 1(CTDP1)
CT66		CTPS2	CTP synthase 2(CTPS2)
CTD-2154B17.1		CTSS	cathepsin S(CTSS)
CTDP1		CUEDC2	CUE domain containing 2(CUEDC2)
CTPS2		CWC22	CWC22 spliceosome associated protein homolog(CWC22)
CTSS		CXCR2P1	C-X-C motif chemokine receptor 2 pseudogene 1(CXCR2P1)
CUEDC2		CYB5D1	cytochrome b5 domain containing 1(CYB5D1)
CWC22		CYB5D2	cytochrome b5 domain containing 2(CYB5D2)
CXCR2P1		CYB5R3	cytochrome b5 reductase 3(CYB5R3)
CYB5D1		CYLC1	cylicin 1(CYLC1)
CYB5D2		CYMP	chymosin, pseudogene(CYMP)
CYB5R3		CYP17A1	cytochrome P450 family 17 subfamily A member 1(CYP17A1)
CYLC1		CYP1A1	cytochrome P450 family 1 subfamily A member 1(CYP1A1)
CYMP		CYP26B1	cytochrome P450 family 26 subfamily B member 1(CYP26B1)
CYP17A1		CYP2W1	cytochrome P450 family 2 subfamily W member 1(CYP2W1)
CYP1A1		CYP4F29P	cytochrome P450 family 4 subfamily F member 29, pseudogene(CYP4F29P)
CYP26B1		DARS1	aspartyl-tRNA synthetase 1(DARS1)
CYP2W1		DBI	diazepam binding inhibitor, acyl-CoA binding protein(DBI)
CYP4F29P		DCAF4	DDB1 and CUL4 associated factor 4(DCAF4)
DARS1		DCD	dermcidin(DCD)
DBI		DCTN6	dynactin subunit 6(DCTN6)
DCAF4		DCUN1D2	defective in cullin neddylation 1 domain containing 2(DCUN1D2)
DCD		DDHD1-DT	DDHD1 divergent transcript(DDHD1-DT)
DCTN6		DDIT4L	DNA damage inducible transcript 4 like(DDIT4L)
DCUN1D2		DDIT4L-AS1	DDIT4L antisense RNA 1(DDIT4L-AS1)
DDHD1-DT		DDX18	DEAD-box helicase 18(DDX18)
DDIT4L		DEFA5	defensin alpha 5(DEFA5)
DDIT4L-AS1		DEFB125	defensin beta 125(DEFB125)
DDX18		DEFB132	defensin beta 132(DEFB132)
DEFA5		DEPDC1-AS1	DEPDC1 antisense RNA 1(DEPDC1-AS1)
DEFB125		DERA	deoxyribose-phosphate aldolase(DERA)
DEFB132		DHFRP3	dihydrofolate reductase pseudogene 3(DHFRP3)
DEPDC1-AS1		DHRS7B	dehydrogenase/reductase 7B(DHRS7B)
DERA		DIAPH1-AS1	DIAPH1 antisense RNA 1(DIAPH1-AS1)
DHFRP3		DIRC3	disrupted in renal carcinoma 3(DIRC3)
DHRS7B		DIRC3-AS1	DIRC3 antisense RNA 1(DIRC3-AS1)
DIAPH1-AS1		DISC1-IT1	DISC1 intronic transcript 1(DISC1-IT1)
DIRC3		DISC1FP1	DISC1 fusion partner 1(DISC1FP1)
DIRC3-AS1		DKK2	dickkopf WNT signaling pathway inhibitor 2(DKK2)
DISC1-IT1		DKK3	dickkopf WNT signaling pathway inhibitor 3(DKK3)
DISC1FP1		DLG1-AS1	DLG1 antisense RNA 1(DLG1-AS1)
DKK2		DLG5	discs large MAGUK scaffold protein 5(DLG5)
DKK3		DLL4	delta like canonical Notch ligand 4(DLL4)
DLG1-AS1		DMBX1	diencephalon/mesencephalon homeobox 1(DMBX1)
DLG5		DMGDH	dimethylglycine dehydrogenase(DMGDH)
DLL4		DNAJB5-DT	DNAJB5 divergent transcript(DNAJB5-DT)
DMBX1		DNAJC11	DnaJ heat shock protein family (Hsp40) member C11(DNAJC11)
DMGDH		DNAJC7	DnaJ heat shock protein family (Hsp40) member C7(DNAJC7)
DNAJB5-DT		DNAL4	dynein axonemal light chain 4(DNAL4)
DNAJC11		DNHD1	dynein heavy chain domain 1(DNHD1)
DNAJC7		DNMT1	DNA methyltransferase 1(DNMT1)
DNAL4		DNPEP	aspartyl aminopeptidase(DNPEP)
DNHD1		DPH2	diphthamide biosynthesis 2(DPH2)
DNMT1		DPP3	dipeptidyl peptidase 3(DPP3)
DNPEP		DPP4-DT	DPP4 divergent transcript(DPP4-DT)
DPH2		DQX1	DEAQ-box RNA dependent ATPase 1(DQX1)
DPP3		DRD1	dopamine receptor D1(DRD1)
DPP4-DT		DSCR9	Down syndrome critical region 9(DSCR9)
DQX1		DTX4	deltex E3 ubiquitin ligase 4(DTX4)
DRD1		DUT-AS1	DUT antisense RNA 1(DUT-AS1)
DSCR9		E2F2	E2F transcription factor 2(E2F2)
DTX4		EBAG9	estrogen receptor binding site associated antigen 9(EBAG9)
DUT-AS1		EBI3	Epstein-Barr virus induced 3(EBI3)
E2F2		EBLN1	endogenous Bornavirus like nucleoprotein 1(EBLN1)
EBAG9		ECE1-AS1	ECE1 antisense RNA 1(ECE1-AS1)
EBI3		ECM1	extracellular matrix protein 1(ECM1)
EBLN1		EDRF1	erythroid differentiation regulatory factor 1(EDRF1)
ECE1-AS1		EIF1B-AS1	EIF1B antisense RNA 1(EIF1B-AS1)
ECM1		EIF3J-DT	EIF3J divergent transcript(EIF3J-DT)
EDRF1		EIF4E	eukaryotic translation initiation factor 4E(EIF4E)
EIF1B-AS1		ELF4	E74 like ETS transcription factor 4(ELF4)
EIF3J-DT		EMC3	ER membrane protein complex subunit 3(EMC3)
EIF4E		EMSLR	E2F1 mRNA stabilizing lncRNA(EMSLR)
ELF4		ENO4	enolase 4(ENO4)
EMC3		ENOX1-AS2	ENOX1 antisense RNA 2(ENOX1-AS2)
EMSLR		ENPP5	ectonucleotide pyrophosphatase/phosphodiesterase family member 5(ENPP5)
ENO4		ENTPD1	ectonucleoside triphosphate diphosphohydrolase 1(ENTPD1)
ENOX1-AS2		EPB41L4B	erythrocyte membrane protein band 4.1 like 4B(EPB41L4B)
ENPP5		EPCART	ERG-positive prostate cancer associated androgen responsive transcript(EPCART)
ENTPD1		EPHA1	EPH receptor A1(EPHA1)
EPB41L4B		EPHA5-AS1	EPHA5 antisense RNA 1(EPHA5-AS1)
EPCART		ERI3-IT1	ERI3 intronic transcript 1(ERI3-IT1)
EPHA1		ESPL1	extra spindle pole bodies like 1, separase(ESPL1)
EPHA5-AS1		ESR1	estrogen receptor 1(ESR1)
ERI3-IT1		EXO5	exonuclease 5(EXO5)
ESPL1		EXO5-DT	EXO5 divergent transcript(EXO5-DT)
ESR1		F10	coagulation factor X(F10)
EXO5		FAAH2	fatty acid amide hydrolase 2(FAAH2)
EXO5-DT		FABP12	fatty acid binding protein 12(FABP12)
F10		FAHD1	fumarylacetoacetate hydrolase domain containing 1(FAHD1)
FAAH2		FAM193B	family with sequence similarity 193 member B(FAM193B)
FABP12		FAM20A	FAM20A golgi associated secretory pathway pseudokinase(FAM20A)
FAHD1		FAM218A	family with sequence similarity 218 member A(FAM218A)
FAM193B		FAM220A	family with sequence similarity 220 member A(FAM220A)
FAM20A		FAM241A	family with sequence similarity 241 member A(FAM241A)
FAM218A		FAM47E	family with sequence similarity 47 member E(FAM47E)
FAM220A		FAM53C	family with sequence similarity 53 member C(FAM53C)
FAM241A		FAM81A	family with sequence similarity 81 member A(FAM81A)
FAM47E		FAM95C	family with sequence similarity 95 member C(FAM95C)
FAM53C		FANCM	FA complementation group M(FANCM)
FAM81A		FARP1	FERM, ARH/RhoGEF and pleckstrin domain protein 1(FARP1)
FAM83H-AS1		FBXO17	F-box protein 17(FBXO17)
FAM95C		FBXO38-DT	FBXO38 divergent transcript(FBXO38-DT)
FANCM		FCGR1BP	Fc gamma receptor Ib, pseudogene(FCGR1BP)
FARP1		FCN2	ficolin 2(FCN2)
FBXO17		FERMT3	FERM domain containing kindlin 3(FERMT3)
FBXO38-DT		FGF21	fibroblast growth factor 21(FGF21)
FCGR1BP		FGF4	fibroblast growth factor 4(FGF4)
FCN2		FHIP1A-DT	FHIP1A divergent transcript(FHIP1A-DT)
FERMT3		FHIP2A	FHF complex subunit HOOK interacting protein 2A(FHIP2A)
FGF21		FICD	FIC domain protein adenylyltransferase(FICD)
FGF4		FKBP11	FKBP prolyl isomerase 11(FKBP11)
FHIP1A-DT		FKBP14	FKBP prolyl isomerase 14(FKBP14)
FHIP2A		FKBP9	FKBP prolyl isomerase 9(FKBP9)
FICD		FLJ30679	uncharacterized protein FLJ30679(FLJ30679)
FKBP11		FLJ39095	uncharacterized LOC400812(FLJ39095)
FKBP14		FLOT2	flotillin 2(FLOT2)
FKBP9		FLRT3	fibronectin leucine rich transmembrane protein 3(FLRT3)
FLJ30679		FN1-DT	FN1 divergent transcript(FN1-DT)
FLJ39095		FNBP1L	formin binding protein 1 like(FNBP1L)
FLOT2		FOXE1	forkhead box E1(FOXE1)
FLRT3		FOXJ1	forkhead box J1(FOXJ1)
FN1-DT		FPR3	formyl peptide receptor 3(FPR3)
FNBP1L		FRAT1	FRAT regulator of WNT signaling pathway 1(FRAT1)
FOXE1		FRG1	FSHD region gene 1(FRG1)
FOXJ1		FRG2C	FSHD region gene 2 family member C(FRG2C)
FPR3		FRG2KP	FSHD region gene 2 family member K, pseudogene(FRG2KP)
FRAT1		FTH1P3	ferritin heavy chain 1 pseudogene 3(FTH1P3)
FRG1		FUZ	fuzzy planar cell polarity protein(FUZ)
FRG2C		GACAT1	gastric cancer associated transcript 1(GACAT1)
FRG2KP		GAL3ST1	galactose-3-O-sulfotransferase 1(GAL3ST1)
FTH1P3		GATA3-AS1	GATA3 antisense RNA 1(GATA3-AS1)
FUZ		GATA5	GATA binding protein 5(GATA5)
GACAT1		GATC	glutamyl-tRNA amidotransferase subunit C(GATC)
GAL3ST1		GBA1	glucosylceramidase beta 1(GBA1)
GATA3-AS1		GBP1	guanylate binding protein 1(GBP1)
GATA5		GCAT	glycine C-acetyltransferase(GCAT)
GATC		GCLM	glutamate-cysteine ligase modifier subunit(GCLM)
GBA1		GCSAML-AS1	GCSAML antisense RNA 1(GCSAML-AS1)
GBP1		GCSH	glycine cleavage system protein H(GCSH)
GCAT		GFPT1	glutamine--fructose-6-phosphate transaminase 1(GFPT1)
GCLM		GGCX	gamma-glutamyl carboxylase(GGCX)
GCSAML-AS1		GGT6	gamma-glutamyltransferase 6(GGT6)
GCSH		GGTLC1	gamma-glutamyltransferase light chain 1(GGTLC1)
GFPT1		GHET1	gastric carcinoma proliferation enhancing transcript 1(GHET1)
GGCX		GIT1	GIT ArfGAP 1(GIT1)
GGT6		GJD2	gap junction protein delta 2(GJD2)
GGTLC1		GLI1	GLI family zinc finger 1(GLI1)
GHET1		GLMP	glycosylated lysosomal membrane protein(GLMP)
GIT1		GLRX2	glutaredoxin 2(GLRX2)
GJD2		GMPPB	GDP-mannose pyrophosphorylase B(GMPPB)
GLI1		GNB2	G protein subunit beta 2(GNB2)
GLMP		GP9	glycoprotein IX platelet(GP9)
GLRX2		GPR149	G protein-coupled receptor 149(GPR149)
GMPPB		GPR150	G protein-coupled receptor 150(GPR150)
GNB2		GPR3	G protein-coupled receptor 3(GPR3)
GP9		GPR34	G protein-coupled receptor 34(GPR34)
GPR149		GPRASP2	G protein-coupled receptor associated sorting protein 2(GPRASP2)
GPR150		GRASLND	glycosaminoglycan regulatory associated long non-coding RNA(GRASLND)
GPR3		GRIN2C	glutamate ionotropic receptor NMDA type subunit 2C(GRIN2C)
GPR34		GRM5	glutamate metabotropic receptor 5(GRM5)
GPRASP2		GSTO1	glutathione S-transferase omega 1(GSTO1)
GRASLND		GUCY2EP	guanylate cyclase 2E, pseudogene(GUCY2EP)
GRIN2C		GUSBP10	GUSB pseudogene 10(GUSBP10)
GRM5		GXYLT2	glucoside xylosyltransferase 2(GXYLT2)
GSTO1		GZMA	granzyme A(GZMA)
GUCY2EP		HAGH	hydroxyacylglutathione hydrolase(HAGH)
GUSBP10		HAS3	hyaluronan synthase 3(HAS3)
GXYLT2		HAT1	histone acetyltransferase 1(HAT1)
GZMA		HAUS1	HAUS augmin like complex subunit 1(HAUS1)
HAGH		HAUS8	HAUS augmin like complex subunit 8(HAUS8)
HAS3		HCG4B	HLA complex group 4B(HCG4B)
HAT1		HDAC8	histone deacetylase 8(HDAC8)
HAUS1		HDHD3	haloacid dehalogenase like hydrolase domain containing 3(HDHD3)
HAUS8		HECW2-AS1	HECW2 antisense RNA 1(HECW2-AS1)
HCG4B		HELZ-AS1	HELZ antisense RNA 1(HELZ-AS1)
HDAC8		HENMT1	HEN methyltransferase 1(HENMT1)
HDHD3		HLA-DOB	major histocompatibility complex, class II, DO beta(HLA-DOB)
HECW2-AS1		HLA-DQA2	major histocompatibility complex, class II, DQ alpha 2(HLA-DQA2)
HELZ-AS1		HLX	H2.0 like homeobox(HLX)
HENMT1		HMGXB4	HMG-box containing 4(HMGXB4)
HLA-DOB		HMOX1	heme oxygenase 1(HMOX1)
HLA-DQA2		HNRNPA1L2	heterogeneous nuclear ribonucleoprotein A1 like 2(HNRNPA1L2)
HLX		HNRNPM	heterogeneous nuclear ribonucleoprotein M(HNRNPM)
HMGXB4		HOTTIP	HOXA distal transcript antisense RNA(HOTTIP)
HMOX1		HOXC8	homeobox C8(HOXC8)
HNRNPA1L2		HPCAL1	hippocalcin like 1(HPCAL1)
HNRNPM		HRNR	hornerin(HRNR)
HOTS		HSD11B1	hydroxysteroid 11-beta dehydrogenase 1(HSD11B1)
HOTTIP		HSD11B1L	hydroxysteroid 11-beta dehydrogenase 1 like(HSD11B1L)
HOXC8		HTATIP2	HIV-1 Tat interactive protein 2(HTATIP2)
HPCAL1		HTATSF1P2	HIV-1 Tat specific factor 1 pseudogene 2(HTATSF1P2)
HRNR		HTR2A-AS1	HTR2A antisense RNA 1(HTR2A-AS1)
HSD11B1		HTRA1	HtrA serine peptidase 1(HTRA1)
HSD11B1L		HYAL4	hyaluronidase 4(HYAL4)
HTATIP2		IBTK	inhibitor of Bruton tyrosine kinase(IBTK)
HTATSF1P2		IDH3B	isocitrate dehydrogenase (NAD(+)) 3 non-catalytic subunit beta(IDH3B)
HTR2A-AS1		IDUA	alpha-L-iduronidase(IDUA)
HTRA1		IFIT5	interferon induced protein with tetratricopeptide repeats 5(IFIT5)
HYAL4		IFNG-AS1	IFNG antisense RNA 1(IFNG-AS1)
IBTK		IFNL1	interferon lambda 1(IFNL1)
IDH3B		IFT27	intraflagellar transport 27(IFT27)
IDS2		IGFALS	insulin like growth factor binding protein acid labile subunit(IGFALS)
IDUA		IGHM	immunoglobulin heavy constant mu(IGHM)
IFIT5		IGHV1-24	immunoglobulin heavy variable 1-24(IGHV1-24)
IFNG-AS1		IGIP	IgA inducing protein(IGIP)
IFNL1		IGKV1-32	immunoglobulin kappa variable 1-32 (pseudogene)(IGKV1-32)
IFT27		IGKV2D-10	immunoglobulin kappa variable 2D-10 (pseudogene)(IGKV2D-10)
IGFALS		IGLV4-3	immunoglobulin lambda variable 4-3(IGLV4-3)
IGHM		IGSF22	immunoglobulin superfamily member 22(IGSF22)
IGHV1-24		IGSF3	immunoglobulin superfamily member 3(IGSF3)
IGIP		IL12RB2	interleukin 12 receptor subunit beta 2(IL12RB2)
IGKV1-32		IL18	interleukin 18(IL18)
IGKV2D-10		IL1RAP	interleukin 1 receptor accessory protein(IL1RAP)
IGLV4-3		IL1RAPL2	interleukin 1 receptor accessory protein like 2(IL1RAPL2)
IGSF22		IL2	interleukin 2(IL2)
IGSF3		IL25	interleukin 25(IL25)
IL12RB2		IL36RN	interleukin 36 receptor antagonist(IL36RN)
IL18		IL6R-AS1	IL6R antisense RNA 1(IL6R-AS1)
IL1RAP		IMMP1L	inner mitochondrial membrane peptidase subunit 1(IMMP1L)
IL1RAPL2		IMPA2	inositol monophosphatase 2(IMPA2)
IL2		INAFM2	InaF motif containing 2(INAFM2)
IL25		INIP	INTS3 and NABP interacting protein(INIP)
IL36RN		INO80E	INO80 complex subunit E(INO80E)
IL6R-AS1		INSM1	INSM transcriptional repressor 1(INSM1)
IMMP1L		INVS	inversin(INVS)
IMPA2		IQCB1	IQ motif containing B1(IQCB1)
INAFM2		IQCD	IQ motif containing D(IQCD)
INIP		IQCF1	IQ motif containing F1(IQCF1)
INO80E		IQCF2	IQ motif containing F2(IQCF2)
INSM1		IRAG1-AS1	IRAG1 antisense RNA 1(IRAG1-AS1)
INVS		ITFG2	integrin alpha FG-GAP repeat containing 2(ITFG2)
IQCB1		ITGA1	integrin subunit alpha 1(ITGA1)
IQCD		ITIH6	inter-alpha-trypsin inhibitor heavy chain family member 6(ITIH6)
IQCF1		JAKMIP3	Janus kinase and microtubule interacting protein 3(JAKMIP3)
IQCF2		JOSD1	Josephin domain containing 1(JOSD1)
IRAG1-AS1		JRKL-AS1	JRKL antisense RNA 1(JRKL-AS1)
ITFG2		KBTBD13	kelch repeat and BTB domain containing 13(KBTBD13)
ITGA1		KCNIP1-OT1	KCNIP1 overlapping transcript 1(KCNIP1-OT1)
ITIH6		KCNJ5-AS1	KCNJ5 antisense RNA 1(KCNJ5-AS1)
JAKMIP3		KCNK13	potassium two pore domain channel subfamily K member 13(KCNK13)
JOSD1		KCNK15-AS1	KCNK15 and WISP2 antisense RNA 1(KCNK15-AS1)
JRKL-AS1		KCNQ5-AS1	KCNQ5 antisense RNA 1(KCNQ5-AS1)
KBTBD13		KCTD13-DT	KCTD13 divergent transcript(KCTD13-DT)
KCNIP1-OT1		KCTD20	potassium channel tetramerization domain containing 20(KCTD20)
KCNJ5-AS1		KDM7A-DT	KDM7A divergent transcript(KDM7A-DT)
KCNK13		KHK	ketohexokinase(KHK)
KCNK15-AS1		KIF15	kinesin family member 15(KIF15)
KCNQ5-AS1		KIF1C-AS1	KIF1C antisense RNA 1(KIF1C-AS1)
KCTD13-DT		KIF25-AS1	KIF25 antisense RNA 1(KIF25-AS1)
KCTD20		KIF5C-AS1	KIF5C antisense RNA 1(KIF5C-AS1)
KDM7A-DT		KIR2DS4	killer cell immunoglobulin like receptor, two Ig domains and short cytoplasmic tail 4 (gene/pseudogene)(KIR2DS4)
KHK		KLHDC9	kelch domain containing 9(KLHDC9)
KIF15		KLHL23	kelch like family member 23(KLHL23)
KIF1C-AS1		KLHL31	kelch like family member 31(KLHL31)
KIF25-AS1		KLHL41	kelch like family member 41(KLHL41)
KIF5C-AS1		KLHL9	kelch like family member 9(KLHL9)
KIR2DS4		KLRB1	killer cell lectin like receptor B1(KLRB1)
KLHDC9		KLRC3	killer cell lectin like receptor C3(KLRC3)
KLHL23		KLRK1	killer cell lectin like receptor K1(KLRK1)
KLHL31		KRBA1	KRAB-A domain containing 1(KRBA1)
KLHL41		KRBA2	KRAB-A domain containing 2(KRBA2)
KLHL9		KRBOX1	KRAB box domain containing 1(KRBOX1)
KLRB1		KRI1	KRI1 homolog(KRI1)
KLRC3		KRT37	keratin 37(KRT37)
KLRK1		KRTAP11-1	keratin associated protein 11-1(KRTAP11-1)
KRBA1		KRTAP3-2	keratin associated protein 3-2(KRTAP3-2)
KRBA2		KRTAP9-3	keratin associated protein 9-3(KRTAP9-3)
KRBOX1		KRTAP9-8	keratin associated protein 9-8(KRTAP9-8)
KRI1		KRTDAP	keratinocyte differentiation associated protein(KRTDAP)
KRT37		LACTB	lactamase beta(LACTB)
KRTAP11-1		LAMB2	laminin subunit beta 2(LAMB2)
KRTAP3-2		LAMC3	laminin subunit gamma 3(LAMC3)
KRTAP9-3		LAPTM4A-DT	LAPTM4A divergent transcript(LAPTM4A-DT)
KRTAP9-8		LARGE2	LARGE xylosyl- and glucuronyltransferase 2(LARGE2)
KRTDAP		LBHD2	LBH domain containing 2(LBHD2)
LACTB		LBP	lipopolysaccharide binding protein(LBP)
LAMB2		LCE5A	late cornified envelope 5A(LCE5A)
LAMC3		LCMT1-AS1	LCMT1 antisense RNA 1(LCMT1-AS1)
LAPTM4A-DT		LDAH	lipid droplet associated hydrolase(LDAH)
LARGE2		LDLRAD3	low density lipoprotein receptor class A domain containing 3(LDLRAD3)
LBHD2		LGR4-AS1	LGR4 antisense RNA 1(LGR4-AS1)
LBP		LINC00216	long intergenic non-protein coding RNA 216(LINC00216)
LCE5A		LINC00303	long intergenic non-protein coding RNA 303(LINC00303)
LCMT1-AS1		LINC00305	long intergenic non-protein coding RNA 305(LINC00305)
LDAH		LINC00320	long intergenic non-protein coding RNA 320(LINC00320)
LDLRAD3		LINC00322	long intergenic non-protein coding RNA 322(LINC00322)
LGR4-AS1		LINC00336	long intergenic non-protein coding RNA 336(LINC00336)
LINC00216		LINC00339	long intergenic non-protein coding RNA 339(LINC00339)
LINC00303		LINC00342	long intergenic non-protein coding RNA 342(LINC00342)
LINC00305		LINC00364	long intergenic non-protein coding RNA 364(LINC00364)
LINC00320		LINC00376	long intergenic non-protein coding RNA 376(LINC00376)
LINC00322		LINC00400	long intergenic non-protein coding RNA 400(LINC00400)
LINC00336		LINC00407	long intergenic non-protein coding RNA 407(LINC00407)
LINC00339		LINC00428	long intergenic non-protein coding RNA 428(LINC00428)
LINC00342		LINC00437	long intergenic non-protein coding RNA 437(LINC00437)
LINC00364		LINC00561	long intergenic non-protein coding RNA 561(LINC00561)
LINC00376		LINC00570	long intergenic non-protein coding RNA 570(LINC00570)
LINC00400		LINC00592	long intergenic non-protein coding RNA 592(LINC00592)
LINC00407		LINC00597	long intergenic non-protein coding RNA 597(LINC00597)
LINC00428		LINC00601	long intergenic non-protein coding RNA 601(LINC00601)
LINC00437		LINC00608	long intergenic non-protein coding RNA 608(LINC00608)
LINC00561		LINC00620	long intergenic non-protein coding RNA 620(LINC00620)
LINC00570		LINC00656	long intergenic non-protein coding RNA 656(LINC00656)
LINC00592		LINC00658	long intergenic non-protein coding RNA 658(LINC00658)
LINC00597		LINC00664	long intergenic non-protein coding RNA 664(LINC00664)
LINC00601		LINC00692	long intergenic non-protein coding RNA 692(LINC00692)
LINC00608		LINC00710	long intergenic non-protein coding RNA 710(LINC00710)
LINC00620		LINC00840	long intergenic non-protein coding RNA 840(LINC00840)
LINC00656		LINC00858	long intergenic non-protein coding RNA 858(LINC00858)
LINC00658		LINC00882	long intergenic non-protein coding RNA 882(LINC00882)
LINC00664		LINC00885	long intergenic non-protein coding RNA 885(LINC00885)
LINC00692		LINC00899	long intergenic non-protein coding RNA 899(LINC00899)
LINC00710		LINC01017	long intergenic non-protein coding RNA 1017(LINC01017)
LINC00840		LINC01028	long intergenic non-protein coding RNA 1028(LINC01028)
LINC00858		LINC01061	long intergenic non-protein coding RNA 1061(LINC01061)
LINC00882		LINC01104	long intergenic non-protein coding RNA 1104(LINC01104)
LINC00885		LINC01115	long intergenic non-protein coding RNA 1115(LINC01115)
LINC00888		LINC01127	long intergenic non-protein coding RNA 1127(LINC01127)
LINC00899		LINC01149	long intergenic non-protein coding RNA 1149(LINC01149)
LINC01017		LINC01209	long intergenic non-protein coding RNA 1209(LINC01209)
LINC01028		LINC01254	long intergenic non-protein coding RNA 1254(LINC01254)
LINC01061		LINC01256	long intergenic non-protein coding RNA 1256(LINC01256)
LINC01104		LINC01284	long intergenic non-protein coding RNA 1284(LINC01284)
LINC01115		LINC01297	long intergenic non-protein coding RNA 1297(LINC01297)
LINC01127		LINC01324	long intergenic non-protein coding RNA 1324(LINC01324)
LINC01149		LINC01341	long intergenic non-protein coding RNA 1341(LINC01341)
LINC01209		LINC01344	long intergenic non-protein coding RNA 1344(LINC01344)
LINC01254		LINC01349	long intergenic non-protein coding RNA 1349(LINC01349)
LINC01256		LINC01353	long intergenic non-protein coding RNA 1353(LINC01353)
LINC01284		LINC01424	long intergenic non-protein coding RNA 1424(LINC01424)
LINC01297		LINC01425	long intergenic non-protein coding RNA 1425(LINC01425)
LINC01324		LINC01450	long intergenic non-protein coding RNA 1450(LINC01450)
LINC01341		LINC01498	long intergenic non-protein coding RNA 1498(LINC01498)
LINC01344		LINC01500	long intergenic non-protein coding RNA 1500(LINC01500)
LINC01349		LINC01520	long intergenic non-protein coding RNA 1520(LINC01520)
LINC01353		LINC01562	long intergenic non-protein coding RNA 1562(LINC01562)
LINC01424		LINC01580	long intergenic non-protein coding RNA 1580(LINC01580)
LINC01425		LINC01609	long intergenic non-protein coding RNA 1609(LINC01609)
LINC01450		LINC01610	long intergenic non-protein coding RNA 1610(LINC01610)
LINC01498		LINC01616	long intergenic non-protein coding RNA 1616(LINC01616)
LINC01500		LINC01619	long intergenic non-protein coding RNA 1619(LINC01619)
LINC01520		LINC01620	long intergenic non-protein coding RNA 1620(LINC01620)
LINC01562		LINC01621	long intergenic non-protein coding RNA 1621(LINC01621)
LINC01580		LINC01633	long intergenic non-protein coding RNA 1633(LINC01633)
LINC01609		LINC01650	long intergenic non-protein coding RNA 1650(LINC01650)
LINC01610		LINC01664	long intergenic non-protein coding RNA 1664(LINC01664)
LINC01616		LINC01668	long intergenic non-protein coding RNA 1668(LINC01668)
LINC01619		LINC01671	long intergenic non-protein coding RNA 1671(LINC01671)
LINC01620		LINC01692	long intergenic non-protein coding RNA 1692(LINC01692)
LINC01621		LINC01718	long intergenic non-protein coding RNA 1718(LINC01718)
LINC01633		LINC01727	long intergenic non-protein coding RNA 1727(LINC01727)
LINC01650		LINC01739	long intergenic non-protein coding RNA 1739(LINC01739)
LINC01664		LINC01740	long intergenic non-protein coding RNA 1740(LINC01740)
LINC01668		LINC01743	long intergenic non-protein coding RNA 1743(LINC01743)
LINC01671		LINC01761	long intergenic non-protein coding RNA 1761(LINC01761)
LINC01692		LINC01768	long intergenic non-protein coding RNA 1768(LINC01768)
LINC01718		LINC01796	long intergenic non-protein coding RNA 1796(LINC01796)
LINC01727		LINC01805	long intergenic non-protein coding RNA 1805(LINC01805)
LINC01739		LINC01832	long intergenic non-protein coding RNA 1832(LINC01832)
LINC01740		LINC01851	long intergenic non-protein coding RNA 1851(LINC01851)
LINC01743		LINC01863	long intergenic non-protein coding RNA 1863(LINC01863)
LINC01761		LINC01865	long intergenic non-protein coding RNA 1865(LINC01865)
LINC01768		LINC01878	long intergenic non-protein coding RNA 1878(LINC01878)
LINC01796		LINC01908	long intergenic non-protein coding RNA 1908(LINC01908)
LINC01805		LINC01915	long intergenic non-protein coding RNA 1915(LINC01915)
LINC01832		LINC01923	long intergenic non-protein coding RNA 1923(LINC01923)
LINC01851		LINC01930	long intergenic non-protein coding RNA 1930(LINC01930)
LINC01863		LINC01935	long intergenic non-protein coding RNA 1935(LINC01935)
LINC01865		LINC01941	long intergenic non-protein coding RNA 1941(LINC01941)
LINC01878		LINC01988	long intergenic non-protein coding RNA 1988(LINC01988)
LINC01908		LINC02002	long intergenic non-protein coding RNA 2002(LINC02002)
LINC01915		LINC02005	long intergenic non-protein coding RNA 2005(LINC02005)
LINC01923		LINC02033	long intergenic non-protein coding RNA 2033(LINC02033)
LINC01930		LINC02039	long intergenic non-protein coding RNA 2039(LINC02039)
LINC01935		LINC02046	long intergenic non-protein coding RNA 2046(LINC02046)
LINC01941		LINC02077	long intergenic non-protein coding RNA 2077(LINC02077)
LINC01988		LINC02093	long intergenic non-protein coding RNA 2093(LINC02093)
LINC02002		LINC02096	long intergenic non-protein coding RNA 2096(LINC02096)
LINC02005		LINC02120	long intergenic non-protein coding RNA 2120(LINC02120)
LINC02033		LINC02123	long intergenic non-protein coding RNA 2123(LINC02123)
LINC02039		LINC02180	long intergenic non-protein coding RNA 2180(LINC02180)
LINC02046		LINC02204	long intergenic non-protein coding RNA 2204(LINC02204)
LINC02077		LINC02215	long intergenic non-protein coding RNA 2215(LINC02215)
LINC02093		LINC02252	long intergenic non-protein coding RNA 2252(LINC02252)
LINC02096		LINC02262	long intergenic non-protein coding RNA 2262(LINC02262)
LINC02120		LINC02265	long intergenic non-protein coding RNA 2265(LINC02265)
LINC02123		LINC02269	long intergenic non-protein coding RNA 2269(LINC02269)
LINC02180		LINC02271	long intergenic non-protein coding RNA 2271(LINC02271)
LINC02204		LINC02281	long intergenic non-protein coding RNA 2281(LINC02281)
LINC02215		LINC02286	long intergenic non-protein coding RNA 2286(LINC02286)
LINC02252		LINC02291	long intergenic non-protein coding RNA 2291(LINC02291)
LINC02262		LINC02311	long intergenic non-protein coding RNA 2311(LINC02311)
LINC02265		LINC02325	long intergenic non-protein coding RNA 2325(LINC02325)
LINC02269		LINC02364	long intergenic non-protein coding RNA 2364(LINC02364)
LINC02271		LINC02411	long intergenic non-protein coding RNA 2411(LINC02411)
LINC02281		LINC02468	long intergenic non-protein coding RNA 2468(LINC02468)
LINC02286		LINC02472	long intergenic non-protein coding RNA 2472(LINC02472)
LINC02291		LINC02477	long intergenic non-protein coding RNA 2477(LINC02477)
LINC02311		LINC02480	long intergenic non-protein coding RNA 2480(LINC02480)
LINC02325		LINC02492	long intergenic non-protein coding RNA 2492(LINC02492)
LINC02364		LINC02501	long intergenic non-protein coding RNA 2501(LINC02501)
LINC02411		LINC02502	long intergenic non-protein coding RNA 2502(LINC02502)
LINC02468		LINC02520	long intergenic non-protein coding RNA 2520(LINC02520)
LINC02472		LINC02531	long intergenic non-protein coding RNA 2531(LINC02531)
LINC02477		LINC02547	long intergenic non-protein coding RNA 2547(LINC02547)
LINC02480		LINC02552	long intergenic non-protein coding RNA 2552(LINC02552)
LINC02492		LINC02555	long intergenic non-protein coding RNA 2555(LINC02555)
LINC02501		LINC02558	long intergenic non-protein coding RNA 2558(LINC02558)
LINC02502		LINC02575	long intergenic non-protein coding RNA 2575(LINC02575)
LINC02520		LINC02624	long intergenic non-protein coding RNA 2624(LINC02624)
LINC02531		LINC02662	long intergenic non-protein coding RNA 2662(LINC02662)
LINC02547		LINC02675	long intergenic non-protein coding RNA 2675(LINC02675)
LINC02552		LINC02714	long intergenic non-protein coding RNA 2714(LINC02714)
LINC02555		LINC02723	long intergenic non-protein coding RNA 2723(LINC02723)
LINC02558		LINC02734	long intergenic non-protein coding RNA 2734(LINC02734)
LINC02575		LINC02737	long intergenic non-protein coding RNA 2737(LINC02737)
LINC02618		LINC02754	long intergenic non-protein coding RNA 2754(LINC02754)
LINC02624		LINC02755	long intergenic non-protein coding RNA 2755(LINC02755)
LINC02662		LINC02790	long intergenic non-protein coding RNA 2790(LINC02790)
LINC02675		LINC02793	long intergenic non-protein coding RNA 2793(LINC02793)
LINC02714		LINC02797	long intergenic non-protein coding RNA 2797(LINC02797)
LINC02723		LINC02818	long intergenic non-protein coding RNA 2818(LINC02818)
LINC02734		LINC02825	long intergenic non-protein coding RNA 2825(LINC02825)
LINC02737		LINC02828	long intergenic non-protein coding RNA 2828(LINC02828)
LINC02754		LINC02835	long intergenic non-protein coding RNA 2835(LINC02835)
LINC02755		LINC02847	long intergenic non-protein coding RNA 2847(LINC02847)
LINC02790		LINC02858	long intergenic non-protein coding RNA 2858(LINC02858)
LINC02793		LINC02891	long intergenic non-protein coding RNA 2891(LINC02891)
LINC02797		LINC02932	long intergenic non-protein coding RNA 2932(LINC02932)
LINC02818		LINC02946	long intergenic non-protein coding RNA 2946(LINC02946)
LINC02825		LINC02961	long intergenic non-protein coding RNA 2961(LINC02961)
LINC02828		LINC02967	long intergenic non-protein coding RNA 2967(LINC02967)
LINC02835		LINC02970	long intergenic non-protein coding RNA 2970(LINC02970)
LINC02847		LINC02988	long intergenic non-protein coding RNA 2988(LINC02988)
LINC02858		LINC03043	long intergenic non-protein coding RNA 3043(LINC03043)
LINC02891		LINC03055	long intergenic non-protein coding RNA 3055(LINC03055)
LINC02932		LINGO1-AS2	LINGO1 antisense RNA 2(LINGO1-AS2)
LINC02946		LIPG	lipase G, endothelial type(LIPG)
LINC02961		LL22NC03-63E9.3	uncharacterized LOC648691(LL22NC03-63E9.3)
LINC02967		LMX1A-AS1	LMX1A antisense RNA 1(LMX1A-AS1)
LINC02970		LOC100128310	uncharacterized LOC100128310(LOC100128310)
LINC02988		LOC100128770	uncharacterized LOC100128770(LOC100128770)
LINC03043		LOC100128885	uncharacterized LOC100128885(LOC100128885)
LINC03055		LOC100128993	uncharacterized LOC100128993(LOC100128993)
LINGO1-AS2		LOC100129098	uncharacterized LOC100129098(LOC100129098)
LIPG		LOC100129534	small nuclear ribonucleoprotein polypeptide N pseudogene(LOC100129534)
LL22NC03-63E9.3		LOC100132078	uncharacterized LOC100132078(LOC100132078)
LMX1A-AS1		LOC100287467	uncharacterized LOC100287467(LOC100287467)
LOC100128310		LOC100288208	uncharacterized LOC100288208(LOC100288208)
LOC100128398		LOC100288254	uncharacterized LOC100288254(LOC100288254)
LOC100128770		LOC100419170	toll like receptor 2 pseudogene(LOC100419170)
LOC100128885		LOC100422212	eukaryotic translation initiation factor 3 subunit J pseudogene(LOC100422212)
LOC100128993		LOC100422556	LEO1 homolog, Paf1/RNA polymerase II complex component pseudogene(LOC100422556)
LOC100129098		LOC100506236	uncharacterized LOC100506236(LOC100506236)
LOC100129534		LOC100506489	uncharacterized LOC100506489(LOC100506489)
LOC100132078		LOC100507472	uncharacterized LOC100507472(LOC100507472)
LOC100287467		LOC100652833	putative POM121-like protein 1-like(LOC100652833)
LOC100288208		LOC101060187	uncharacterized LOC101060187(LOC101060187)
LOC100288254		LOC101926889	uncharacterized LOC101926889(LOC101926889)
LOC100419170		LOC101926935	uncharacterized LOC101926935(LOC101926935)
LOC100422212		LOC101927143	uncharacterized LOC101927143(LOC101927143)
LOC100422556		LOC101927262	uncharacterized LOC101927262(LOC101927262)
LOC100506236		LOC101927385	uncharacterized LOC101927385(LOC101927385)
LOC100506489		LOC101927393	uncharacterized LOC101927393(LOC101927393)
LOC100507387		LOC101927588	uncharacterized LOC101927588(LOC101927588)
LOC100507472		LOC101927702	uncharacterized LOC101927702(LOC101927702)
LOC100652833		LOC101927786	uncharacterized LOC101927786(LOC101927786)
LOC101059954		LOC101927822	uncharacterized LOC101927822(LOC101927822)
LOC101060024		LOC101927845	uncharacterized LOC101927845(LOC101927845)
LOC101060187		LOC101927864	uncharacterized LOC101927864(LOC101927864)
LOC101926889		LOC101927896	uncharacterized LOC101927896(LOC101927896)
LOC101926935		LOC101927914	uncharacterized LOC101927914(LOC101927914)
LOC101927143		LOC101927932	uncharacterized LOC101927932(LOC101927932)
LOC101927262		LOC101927960	uncharacterized LOC101927960(LOC101927960)
LOC101927385		LOC101927967	uncharacterized LOC101927967(LOC101927967)
LOC101927393		LOC101928077	uncharacterized LOC101928077(LOC101928077)
LOC101927588		LOC101928107	uncharacterized LOC101928107(LOC101928107)
LOC101927702		LOC101928191	uncharacterized LOC101928191(LOC101928191)
LOC101927786		LOC101928214	uncharacterized LOC101928214(LOC101928214)
LOC101927822		LOC101928419	uncharacterized LOC101928419(LOC101928419)
LOC101927845		LOC101928474	uncharacterized LOC101928474(LOC101928474)
LOC101927864		LOC101928491	uncharacterized LOC101928491(LOC101928491)
LOC101927896		LOC101928517	uncharacterized LOC101928517(LOC101928517)
LOC101927914		LOC101928519	uncharacterized LOC101928519(LOC101928519)
LOC101927932		LOC101928626	uncharacterized LOC101928626(LOC101928626)
LOC101927960		LOC101928627	uncharacterized LOC101928627(LOC101928627)
LOC101927967		LOC101928628	uncharacterized LOC101928628(LOC101928628)
LOC101928077		LOC101928775	uncharacterized LOC101928775(LOC101928775)
LOC101928107		LOC101928817	uncharacterized LOC101928817(LOC101928817)
LOC101928191		LOC101928834	uncharacterized LOC101928834(LOC101928834)
LOC101928214		LOC101928861	uncharacterized LOC101928861(LOC101928861)
LOC101928419		LOC101928894	uncharacterized LOC101928894(LOC101928894)
LOC101928474		LOC101928896	uncharacterized LOC101928896(LOC101928896)
LOC101928491		LOC101929106	uncharacterized LOC101929106(LOC101929106)
LOC101928517		LOC101929154	uncharacterized LOC101929154(LOC101929154)
LOC101928519		LOC101929234	uncharacterized LOC101929234(LOC101929234)
LOC101928626		LOC101929297	uncharacterized LOC101929297(LOC101929297)
LOC101928627		LOC101929347	uncharacterized LOC101929347(LOC101929347)
LOC101928628		LOC101929446	uncharacterized LOC101929446(LOC101929446)
LOC101928775		LOC101929653	uncharacterized LOC101929653(LOC101929653)
LOC101928817		LOC101929719	uncharacterized LOC101929719(LOC101929719)
LOC101928834		LOC101929762	uncharacterized LOC101929762(LOC101929762)
LOC101928861		LOC101929790	uncharacterized LOC101929790(LOC101929790)
LOC101928894		LOC101929908	uncharacterized LOC101929908(LOC101929908)
LOC101928896		LOC101929963	uncharacterized LOC101929963(LOC101929963)
LOC101929106		LOC101930109	uncharacterized LOC101930109(LOC101930109)
LOC101929154		LOC102467081	uncharacterized LOC102467081(LOC102467081)
LOC101929165		LOC102723321	uncharacterized LOC102723321(LOC102723321)
LOC101929234		LOC102723546	uncharacterized LOC102723546(LOC102723546)
LOC101929297		LOC102723690	uncharacterized LOC102723690(LOC102723690)
LOC101929347		LOC102723749	uncharacterized LOC102723749(LOC102723749)
LOC101929446		LOC102723786	uncharacterized LOC102723786(LOC102723786)
LOC101929653		LOC102723791	uncharacterized LOC102723791(LOC102723791)
LOC101929719		LOC102723914	uncharacterized LOC102723914(LOC102723914)
LOC101929762		LOC102724027	uncharacterized LOC102724027(LOC102724027)
LOC101929790		LOC102724034	uncharacterized LOC102724034(LOC102724034)
LOC101929908		LOC102724145	uncharacterized LOC102724145(LOC102724145)
LOC101929963		LOC102724193	uncharacterized LOC102724193(LOC102724193)
LOC101930109		LOC102724210	uncharacterized LOC102724210(LOC102724210)
LOC102467081		LOC102724261	uncharacterized LOC102724261(LOC102724261)
LOC102723321		LOC102724351	uncharacterized LOC102724351(LOC102724351)
LOC102723546		LOC102724389	uncharacterized LOC102724389(LOC102724389)
LOC102723690		LOC102724427	uncharacterized LOC102724427(LOC102724427)
LOC102723749		LOC102724439	uncharacterized LOC102724439(LOC102724439)
LOC102723786		LOC102724553	uncharacterized LOC102724553(LOC102724553)
LOC102723791		LOC102724653	uncharacterized LOC102724653(LOC102724653)
LOC102723914		LOC102724711	uncharacterized LOC102724711(LOC102724711)
LOC102724027		LOC102724720	uncharacterized LOC102724720(LOC102724720)
LOC102724034		LOC102724754	uncharacterized LOC102724754(LOC102724754)
LOC102724145		LOC102724934	uncharacterized LOC102724934(LOC102724934)
LOC102724193		LOC102725231	uncharacterized LOC102725231(LOC102725231)
LOC102724210		LOC105369171	uncharacterized LOC105369171(LOC105369171)
LOC102724261		LOC105369310	uncharacterized LOC105369310(LOC105369310)
LOC102724351		LOC105369341	uncharacterized LOC105369341(LOC105369341)
LOC102724389		LOC105369350	uncharacterized LOC105369350(LOC105369350)
LOC102724427		LOC105369416	uncharacterized LOC105369416(LOC105369416)
LOC102724439		LOC105369458	uncharacterized LOC105369458(LOC105369458)
LOC102724553		LOC105369463	uncharacterized LOC105369463(LOC105369463)
LOC102724653		LOC105369475	uncharacterized LOC105369475(LOC105369475)
LOC102724711		LOC105369483	uncharacterized LOC105369483(LOC105369483)
LOC102724720		LOC105369520	uncharacterized LOC105369520(LOC105369520)
LOC102724754		LOC105369544	uncharacterized LOC105369544(LOC105369544)
LOC102724857		LOC105369618	uncharacterized LOC105369618(LOC105369618)
LOC102724934		LOC105369645	uncharacterized LOC105369645(LOC105369645)
LOC102725231		LOC105369668	uncharacterized LOC105369668(LOC105369668)
LOC105369171		LOC105369682	uncharacterized LOC105369682(LOC105369682)
LOC105369310		LOC105369699	uncharacterized LOC105369699(LOC105369699)
LOC105369341		LOC105369711	uncharacterized LOC105369711(LOC105369711)
LOC105369350		LOC105369786	uncharacterized LOC105369786(LOC105369786)
LOC105369416		LOC105369809	uncharacterized LOC105369809(LOC105369809)
LOC105369458		LOC105369846	uncharacterized LOC105369846(LOC105369846)
LOC105369463		LOC105369880	uncharacterized LOC105369880(LOC105369880)
LOC105369475		LOC105369895	uncharacterized LOC105369895(LOC105369895)
LOC105369483		LOC105369932	uncharacterized LOC105369932(LOC105369932)
LOC105369520		LOC105369960	uncharacterized LOC105369960(LOC105369960)
LOC105369544		LOC105369974	uncharacterized LOC105369974(LOC105369974)
LOC105369618		LOC105369990	uncharacterized LOC105369990(LOC105369990)
LOC105369645		LOC105369995	uncharacterized LOC105369995(LOC105369995)
LOC105369668		LOC105370007	uncharacterized LOC105370007(LOC105370007)
LOC105369682		LOC105370018	uncharacterized LOC105370018(LOC105370018)
LOC105369699		LOC105370020	uncharacterized LOC105370020(LOC105370020)
LOC105369711		LOC105370047	uncharacterized LOC105370047(LOC105370047)
LOC105369786		LOC105370055	uncharacterized LOC105370055(LOC105370055)
LOC105369809		LOC105370058	uncharacterized LOC105370058(LOC105370058)
LOC105369846		LOC105370101	uncharacterized LOC105370101(LOC105370101)
LOC105369880		LOC105370102	uncharacterized LOC105370102(LOC105370102)
LOC105369895		LOC105370108	uncharacterized LOC105370108(LOC105370108)
LOC105369932		LOC105370112	uncharacterized LOC105370112(LOC105370112)
LOC105369960		LOC105370118	uncharacterized LOC105370118(LOC105370118)
LOC105369974		LOC105370120	uncharacterized LOC105370120(LOC105370120)
LOC105369990		LOC105370168	uncharacterized LOC105370168(LOC105370168)
LOC105369995		LOC105370176	uncharacterized LOC105370176(LOC105370176)
LOC105370007		LOC105370178	uncharacterized LOC105370178(LOC105370178)
LOC105370018		LOC105370185	uncharacterized LOC105370185(LOC105370185)
LOC105370020		LOC105370269	uncharacterized LOC105370269(LOC105370269)
LOC105370047		LOC105370299	uncharacterized LOC105370299(LOC105370299)
LOC105370051		LOC105370313	uncharacterized LOC105370313(LOC105370313)
LOC105370055		LOC105370335	uncharacterized LOC105370335(LOC105370335)
LOC105370058		LOC105370384	uncharacterized LOC105370384(LOC105370384)
LOC105370101		LOC105370411	uncharacterized LOC105370411(LOC105370411)
LOC105370102		LOC105370419	uncharacterized LOC105370419(LOC105370419)
LOC105370108		LOC105370420	uncharacterized LOC105370420(LOC105370420)
LOC105370112		LOC105370456	uncharacterized LOC105370456(LOC105370456)
LOC105370118		LOC105370459	uncharacterized LOC105370459(LOC105370459)
LOC105370120		LOC105370460	uncharacterized LOC105370460(LOC105370460)
LOC105370168		LOC105370464	uncharacterized LOC105370464(LOC105370464)
LOC105370176		LOC105370480	uncharacterized LOC105370480(LOC105370480)
LOC105370178		LOC105370495	uncharacterized LOC105370495(LOC105370495)
LOC105370185		LOC105370622	uncharacterized LOC105370622(LOC105370622)
LOC105370269		LOC105370635	uncharacterized LOC105370635(LOC105370635)
LOC105370299		LOC105370644	uncharacterized LOC105370644(LOC105370644)
LOC105370313		LOC105370679	uncharacterized LOC105370679(LOC105370679)
LOC105370335		LOC105370729	uncharacterized LOC105370729(LOC105370729)
LOC105370384		LOC105370733	uncharacterized LOC105370733(LOC105370733)
LOC105370411		LOC105370784	uncharacterized LOC105370784(LOC105370784)
LOC105370419		LOC105370805	uncharacterized LOC105370805(LOC105370805)
LOC105370420		LOC105370912	uncharacterized LOC105370912(LOC105370912)
LOC105370456		LOC105370952	uncharacterized LOC105370952(LOC105370952)
LOC105370459		LOC105371002	uncharacterized LOC105371002(LOC105371002)
LOC105370460		LOC105371064	uncharacterized LOC105371064(LOC105371064)
LOC105370464		LOC105371078	uncharacterized LOC105371078(LOC105371078)
LOC105370480		LOC105371143	uncharacterized LOC105371143(LOC105371143)
LOC105370495		LOC105371281	uncharacterized LOC105371281(LOC105371281)
LOC105370622		LOC105371291	uncharacterized LOC105371291(LOC105371291)
LOC105370635		LOC105371309	uncharacterized LOC105371309(LOC105371309)
LOC105370644		LOC105371313	uncharacterized LOC105371313(LOC105371313)
LOC105370679		LOC105371349	uncharacterized LOC105371349(LOC105371349)
LOC105370729		LOC105371458	uncharacterized LOC105371458(LOC105371458)
LOC105370733		LOC105371468	uncharacterized LOC105371468(LOC105371468)
LOC105370784		LOC105371526	uncharacterized LOC105371526(LOC105371526)
LOC105370805		LOC105371547	uncharacterized LOC105371547(LOC105371547)
LOC105370831		LOC105371654	uncharacterized LOC105371654(LOC105371654)
LOC105370912		LOC105371655	uncharacterized LOC105371655(LOC105371655)
LOC105370952		LOC105371656	uncharacterized LOC105371656(LOC105371656)
LOC105370965		LOC105371659	uncharacterized LOC105371659(LOC105371659)
LOC105371002		LOC105371682	uncharacterized LOC105371682(LOC105371682)
LOC105371064		LOC105371701	uncharacterized LOC105371701(LOC105371701)
LOC105371078		LOC105371735	uncharacterized LOC105371735(LOC105371735)
LOC105371143		LOC105371750	uncharacterized LOC105371750(LOC105371750)
LOC105371281		LOC105371790	uncharacterized LOC105371790(LOC105371790)
LOC105371289		LOC105371829	uncharacterized LOC105371829(LOC105371829)
LOC105371291		LOC105371845	uncharacterized LOC105371845(LOC105371845)
LOC105371309		LOC105371882	uncharacterized LOC105371882(LOC105371882)
LOC105371313		LOC105371960	uncharacterized LOC105371960(LOC105371960)
LOC105371349		LOC105371961	uncharacterized LOC105371961(LOC105371961)
LOC105371366		LOC105371973	uncharacterized LOC105371973(LOC105371973)
LOC105371458		LOC105371976	uncharacterized LOC105371976(LOC105371976)
LOC105371468		LOC105371983	uncharacterized LOC105371983(LOC105371983)
LOC105371526		LOC105372035	uncharacterized LOC105372035(LOC105372035)
LOC105371547		LOC105372066	uncharacterized LOC105372066(LOC105372066)
LOC105371654		LOC105372093	uncharacterized LOC105372093(LOC105372093)
LOC105371655		LOC105372169	uncharacterized LOC105372169(LOC105372169)
LOC105371656		LOC105372186	uncharacterized LOC105372186(LOC105372186)
LOC105371659		LOC105372187	uncharacterized LOC105372187(LOC105372187)
LOC105371682		LOC105372221	uncharacterized LOC105372221(LOC105372221)
LOC105371701		LOC105372262	uncharacterized LOC105372262(LOC105372262)
LOC105371735		LOC105372324	uncharacterized LOC105372324(LOC105372324)
LOC105371750		LOC105372354	uncharacterized LOC105372354(LOC105372354)
LOC105371790		LOC105372411	uncharacterized LOC105372411(LOC105372411)
LOC105371829		LOC105372449	uncharacterized LOC105372449(LOC105372449)
LOC105371845		LOC105372462	uncharacterized LOC105372462(LOC105372462)
LOC105371882		LOC105372471	uncharacterized LOC105372471(LOC105372471)
LOC105371960		LOC105372472	uncharacterized LOC105372472(LOC105372472)
LOC105371961		LOC105372508	uncharacterized LOC105372508(LOC105372508)
LOC105371973		LOC105372514	uncharacterized LOC105372514(LOC105372514)
LOC105371976		LOC105372518	uncharacterized LOC105372518(LOC105372518)
LOC105371983		LOC105372530	uncharacterized LOC105372530(LOC105372530)
LOC105372035		LOC105372554	uncharacterized LOC105372554(LOC105372554)
LOC105372066		LOC105372594	uncharacterized LOC105372594(LOC105372594)
LOC105372093		LOC105372636	uncharacterized LOC105372636(LOC105372636)
LOC105372169		LOC105372637	uncharacterized LOC105372637(LOC105372637)
LOC105372186		LOC105372678	uncharacterized LOC105372678(LOC105372678)
LOC105372187		LOC105372698	uncharacterized LOC105372698(LOC105372698)
LOC105372221		LOC105372706	uncharacterized LOC105372706(LOC105372706)
LOC105372262		LOC105372740	uncharacterized LOC105372740(LOC105372740)
LOC105372324		LOC105372757	uncharacterized LOC105372757(LOC105372757)
LOC105372354		LOC105372817	uncharacterized LOC105372817(LOC105372817)
LOC105372411		LOC105372863	uncharacterized LOC105372863(LOC105372863)
LOC105372449		LOC105372887	uncharacterized LOC105372887(LOC105372887)
LOC105372462		LOC105372906	uncharacterized LOC105372906(LOC105372906)
LOC105372471		LOC105372928	uncharacterized LOC105372928(LOC105372928)
LOC105372472		LOC105372937	uncharacterized LOC105372937(LOC105372937)
LOC105372508		LOC105372957	uncharacterized LOC105372957(LOC105372957)
LOC105372514		LOC105373109	uncharacterized LOC105373109(LOC105373109)
LOC105372518		LOC105373142	uncharacterized LOC105373142(LOC105373142)
LOC105372530		LOC105373191	uncharacterized LOC105373191(LOC105373191)
LOC105372554		LOC105373198	uncharacterized LOC105373198(LOC105373198)
LOC105372569		LOC105373244	uncharacterized LOC105373244(LOC105373244)
LOC105372594		LOC105373247	uncharacterized LOC105373247(LOC105373247)
LOC105372632		LOC105373298	uncharacterized LOC105373298(LOC105373298)
LOC105372636		LOC105373312	uncharacterized LOC105373312(LOC105373312)
LOC105372637		LOC105373390	uncharacterized LOC105373390(LOC105373390)
LOC105372669		LOC105373431	uncharacterized LOC105373431(LOC105373431)
LOC105372678		LOC105373448	uncharacterized LOC105373448(LOC105373448)
LOC105372690		LOC105373524	uncharacterized LOC105373524(LOC105373524)
LOC105372698		LOC105373528	uncharacterized LOC105373528(LOC105373528)
LOC105372706		LOC105373535	uncharacterized LOC105373535(LOC105373535)
LOC105372740		LOC105373610	uncharacterized LOC105373610(LOC105373610)
LOC105372757		LOC105373641	uncharacterized LOC105373641(LOC105373641)
LOC105372817		LOC105373665	uncharacterized LOC105373665(LOC105373665)
LOC105372863		LOC105373710	uncharacterized LOC105373710(LOC105373710)
LOC105372887		LOC105373712	uncharacterized LOC105373712(LOC105373712)
LOC105372906		LOC105373718	uncharacterized LOC105373718(LOC105373718)
LOC105372928		LOC105373734	uncharacterized LOC105373734(LOC105373734)
LOC105372937		LOC105373737	uncharacterized LOC105373737(LOC105373737)
LOC105372957		LOC105373757	uncharacterized LOC105373757(LOC105373757)
LOC105373109		LOC105373779	uncharacterized LOC105373779(LOC105373779)
LOC105373142		LOC105373816	uncharacterized LOC105373816(LOC105373816)
LOC105373184		LOC105373828	uncharacterized LOC105373828(LOC105373828)
LOC105373191		LOC105373847	uncharacterized LOC105373847(LOC105373847)
LOC105373198		LOC105373851	uncharacterized LOC105373851(LOC105373851)
LOC105373230		LOC105373873	uncharacterized LOC105373873(LOC105373873)
LOC105373244		LOC105373881	uncharacterized LOC105373881(LOC105373881)
LOC105373247		LOC105373888	uncharacterized LOC105373888(LOC105373888)
LOC105373266		LOC105373900	uncharacterized LOC105373900(LOC105373900)
LOC105373298		LOC105373918	uncharacterized LOC105373918(LOC105373918)
LOC105373312		LOC105373950	uncharacterized LOC105373950(LOC105373950)
LOC105373390		LOC105373980	uncharacterized LOC105373980(LOC105373980)
LOC105373431		LOC105373996	uncharacterized LOC105373996(LOC105373996)
LOC105373448		LOC105374023	uncharacterized LOC105374023(LOC105374023)
LOC105373524		LOC105374026	uncharacterized LOC105374026(LOC105374026)
LOC105373528		LOC105374037	uncharacterized LOC105374037(LOC105374037)
LOC105373535		LOC105374127	uncharacterized LOC105374127(LOC105374127)
LOC105373610		LOC105374138	uncharacterized LOC105374138(LOC105374138)
LOC105373641		LOC105374140	uncharacterized LOC105374140(LOC105374140)
LOC105373665		LOC105374174	uncharacterized LOC105374174(LOC105374174)
LOC105373710		LOC105374193	uncharacterized LOC105374193(LOC105374193)
LOC105373712		LOC105374196	uncharacterized LOC105374196(LOC105374196)
LOC105373718		LOC105374211	uncharacterized LOC105374211(LOC105374211)
LOC105373734		LOC105374230	uncharacterized LOC105374230(LOC105374230)
LOC105373737		LOC105374254	uncharacterized LOC105374254(LOC105374254)
LOC105373757		LOC105374265	uncharacterized LOC105374265(LOC105374265)
LOC105373775		LOC105374297	uncharacterized LOC105374297(LOC105374297)
LOC105373779		LOC105374309	uncharacterized LOC105374309(LOC105374309)
LOC105373811		LOC105374318	uncharacterized LOC105374318(LOC105374318)
LOC105373816		LOC105374332	uncharacterized LOC105374332(LOC105374332)
LOC105373828		LOC105374347	uncharacterized LOC105374347(LOC105374347)
LOC105373847		LOC105374353	uncharacterized LOC105374353(LOC105374353)
LOC105373851		LOC105374404	uncharacterized LOC105374404(LOC105374404)
LOC105373873		LOC105374408	uncharacterized LOC105374408(LOC105374408)
LOC105373881		LOC105374445	uncharacterized LOC105374445(LOC105374445)
LOC105373888		LOC105374473	uncharacterized LOC105374473(LOC105374473)
LOC105373900		LOC105374480	uncharacterized LOC105374480(LOC105374480)
LOC105373918		LOC105374488	uncharacterized LOC105374488(LOC105374488)
LOC105373920		LOC105374510	uncharacterized LOC105374510(LOC105374510)
LOC105373950		LOC105374531	uncharacterized LOC105374531(LOC105374531)
LOC105373980		LOC105374564	uncharacterized LOC105374564(LOC105374564)
LOC105373996		LOC105374594	uncharacterized LOC105374594(LOC105374594)
LOC105374023		LOC105374595	uncharacterized LOC105374595(LOC105374595)
LOC105374026		LOC105374634	uncharacterized LOC105374634(LOC105374634)
LOC105374037		LOC105374666	uncharacterized LOC105374666(LOC105374666)
LOC105374127		LOC105374673	uncharacterized LOC105374673(LOC105374673)
LOC105374138		LOC105374688	uncharacterized LOC105374688(LOC105374688)
LOC105374140		LOC105374690	uncharacterized LOC105374690(LOC105374690)
LOC105374174		LOC105374709	uncharacterized LOC105374709(LOC105374709)
LOC105374193		LOC105374740	uncharacterized LOC105374740(LOC105374740)
LOC105374196		LOC105374773	uncharacterized LOC105374773(LOC105374773)
LOC105374211		LOC105374792	uncharacterized LOC105374792(LOC105374792)
LOC105374230		LOC105374802	uncharacterized LOC105374802(LOC105374802)
LOC105374254		LOC105374804	uncharacterized LOC105374804(LOC105374804)
LOC105374265		LOC105374816	uncharacterized LOC105374816(LOC105374816)
LOC105374297		LOC105374821	uncharacterized LOC105374821(LOC105374821)
LOC105374309		LOC105374828	uncharacterized LOC105374828(LOC105374828)
LOC105374318		LOC105374833	uncharacterized LOC105374833(LOC105374833)
LOC105374332		LOC105374841	uncharacterized LOC105374841(LOC105374841)
LOC105374347		LOC105374848	uncharacterized LOC105374848(LOC105374848)
LOC105374353		LOC105374870	uncharacterized LOC105374870(LOC105374870)
LOC105374404		LOC105374890	uncharacterized LOC105374890(LOC105374890)
LOC105374408		LOC105374953	uncharacterized LOC105374953(LOC105374953)
LOC105374445		LOC105374955	uncharacterized LOC105374955(LOC105374955)
LOC105374473		LOC105374960	uncharacterized LOC105374960(LOC105374960)
LOC105374480		LOC105374966	uncharacterized LOC105374966(LOC105374966)
LOC105374488		LOC105374981	uncharacterized LOC105374981(LOC105374981)
LOC105374501		LOC105375022	uncharacterized LOC105375022(LOC105375022)
LOC105374510		LOC105375052	uncharacterized LOC105375052(LOC105375052)
LOC105374525		LOC105375102	uncharacterized LOC105375102(LOC105375102)
LOC105374531		LOC105375162	uncharacterized LOC105375162(LOC105375162)
LOC105374564		LOC105375168	uncharacterized LOC105375168(LOC105375168)
LOC105374594		LOC105375188	uncharacterized LOC105375188(LOC105375188)
LOC105374595		LOC105375191	uncharacterized LOC105375191(LOC105375191)
LOC105374634		LOC105375200	uncharacterized LOC105375200(LOC105375200)
LOC105374666		LOC105375207	uncharacterized LOC105375207(LOC105375207)
LOC105374668		LOC105375218	uncharacterized LOC105375218(LOC105375218)
LOC105374673		LOC105375315	uncharacterized LOC105375315(LOC105375315)
LOC105374688		LOC105375340	uncharacterized LOC105375340(LOC105375340)
LOC105374690		LOC105375346	uncharacterized LOC105375346(LOC105375346)
LOC105374709		LOC105375347	uncharacterized LOC105375347(LOC105375347)
LOC105374740		LOC105375378	uncharacterized LOC105375378(LOC105375378)
LOC105374773		LOC105375445	uncharacterized LOC105375445(LOC105375445)
LOC105374792		LOC105375450	uncharacterized LOC105375450(LOC105375450)
LOC105374802		LOC105375457	uncharacterized LOC105375457(LOC105375457)
LOC105374804		LOC105375482	uncharacterized LOC105375482(LOC105375482)
LOC105374816		LOC105375523	uncharacterized LOC105375523(LOC105375523)
LOC105374821		LOC105375604	uncharacterized threonine-rich GPI-anchored glycoprotein PJ4664.02-like(LOC105375604)
LOC105374828		LOC105375615	uncharacterized LOC105375615(LOC105375615)
LOC105374833		LOC105375653	uncharacterized LOC105375653(LOC105375653)
LOC105374838		LOC105375671	uncharacterized LOC105375671(LOC105375671)
LOC105374841		LOC105375672	uncharacterized LOC105375672(LOC105375672)
LOC105374848		LOC105375710	uncharacterized LOC105375710(LOC105375710)
LOC105374870		LOC105375711	uncharacterized LOC105375711(LOC105375711)
LOC105374890		LOC105375724	uncharacterized LOC105375724(LOC105375724)
LOC105374953		LOC105375742	uncharacterized LOC105375742(LOC105375742)
LOC105374955		LOC105375747	uncharacterized LOC105375747(LOC105375747)
LOC105374960		LOC105375769	uncharacterized LOC105375769(LOC105375769)
LOC105374966		LOC105375813	uncharacterized LOC105375813(LOC105375813)
LOC105374981		LOC105375833	uncharacterized LOC105375833(LOC105375833)
LOC105375022		LOC105375877	uncharacterized LOC105375877(LOC105375877)
LOC105375052		LOC105375879	uncharacterized LOC105375879(LOC105375879)
LOC105375102		LOC105375880	uncharacterized LOC105375880(LOC105375880)
LOC105375162		LOC105375911	uncharacterized LOC105375911(LOC105375911)
LOC105375168		LOC105375924	uncharacterized LOC105375924(LOC105375924)
LOC105375188		LOC105375925	uncharacterized LOC105375925(LOC105375925)
LOC105375191		LOC105375951	uncharacterized LOC105375951(LOC105375951)
LOC105375200		LOC105375955	uncharacterized LOC105375955(LOC105375955)
LOC105375207		LOC105375957	uncharacterized LOC105375957(LOC105375957)
LOC105375218		LOC105375972	uncharacterized LOC105375972(LOC105375972)
LOC105375315		LOC105376009	uncharacterized LOC105376009(LOC105376009)
LOC105375340		LOC105376013	uncharacterized LOC105376013(LOC105376013)
LOC105375346		LOC105376015	uncharacterized LOC105376015(LOC105376015)
LOC105375347		LOC105376086	uncharacterized LOC105376086(LOC105376086)
LOC105375378		LOC105376096	uncharacterized LOC105376096(LOC105376096)
LOC105375445		LOC105376099	uncharacterized LOC105376099(LOC105376099)
LOC105375450		LOC105376110	uncharacterized LOC105376110(LOC105376110)
LOC105375457		LOC105376131	uncharacterized LOC105376131(LOC105376131)
LOC105375482		LOC105376155	uncharacterized LOC105376155(LOC105376155)
LOC105375523		LOC105376168	uncharacterized LOC105376168(LOC105376168)
LOC105375604		LOC105376180	uncharacterized LOC105376180(LOC105376180)
LOC105375615		LOC105376181	uncharacterized LOC105376181(LOC105376181)
LOC105375653		LOC105376188	uncharacterized LOC105376188(LOC105376188)
LOC105375671		LOC105376194	uncharacterized LOC105376194(LOC105376194)
LOC105375672		LOC105376195	uncharacterized LOC105376195(LOC105376195)
LOC105375710		LOC105376237	uncharacterized LOC105376237(LOC105376237)
LOC105375711		LOC105376247	uncharacterized LOC105376247(LOC105376247)
LOC105375724		LOC105376267	uncharacterized LOC105376267(LOC105376267)
LOC105375742		LOC105376273	uncharacterized LOC105376273(LOC105376273)
LOC105375747		LOC105376352	uncharacterized LOC105376352(LOC105376352)
LOC105375769		LOC105376353	mucin-5AC-like(LOC105376353)
LOC105375813		LOC105376356	uncharacterized LOC105376356(LOC105376356)
LOC105375833		LOC105376395	uncharacterized LOC105376395(LOC105376395)
LOC105375877		LOC105376403	uncharacterized LOC105376403(LOC105376403)
LOC105375879		LOC105376413	uncharacterized LOC105376413(LOC105376413)
LOC105375880		LOC105376434	uncharacterized LOC105376434(LOC105376434)
LOC105375911		LOC105376437	uncharacterized LOC105376437(LOC105376437)
LOC105375924		LOC105376460	uncharacterized LOC105376460(LOC105376460)
LOC105375925		LOC105376583	uncharacterized LOC105376583(LOC105376583)
LOC105375951		LOC105376585	uncharacterized LOC105376585(LOC105376585)
LOC105375955		LOC105376613	uncharacterized LOC105376613(LOC105376613)
LOC105375957		LOC105376642	uncharacterized LOC105376642(LOC105376642)
LOC105375972		LOC105376675	uncharacterized LOC105376675(LOC105376675)
LOC105376009		LOC105376733	uncharacterized LOC105376733(LOC105376733)
LOC105376013		LOC105376735	uncharacterized LOC105376735(LOC105376735)
LOC105376015		LOC105376737	uncharacterized LOC105376737(LOC105376737)
LOC105376086		LOC105376828	uncharacterized LOC105376828(LOC105376828)
LOC105376096		LOC105376943	uncharacterized LOC105376943(LOC105376943)
LOC105376099		LOC105376949	uncharacterized LOC105376949(LOC105376949)
LOC105376110		LOC105376963	uncharacterized LOC105376963(LOC105376963)
LOC105376131		LOC105376985	uncharacterized LOC105376985(LOC105376985)
LOC105376155		LOC105377030	uncharacterized LOC105377030(LOC105377030)
LOC105376168		LOC105377111	uncharacterized LOC105377111(LOC105377111)
LOC105376180		LOC105377125	uncharacterized LOC105377125(LOC105377125)
LOC105376181		LOC105377187	uncharacterized LOC105377187(LOC105377187)
LOC105376188		LOC105377224	uncharacterized LOC105377224(LOC105377224)
LOC105376194		LOC105377254	uncharacterized LOC105377254(LOC105377254)
LOC105376195		LOC105377258	uncharacterized LOC105377258(LOC105377258)
LOC105376228		LOC105377290	uncharacterized LOC105377290(LOC105377290)
LOC105376237		LOC105377393	uncharacterized LOC105377393(LOC105377393)
LOC105376247		LOC105377414	uncharacterized LOC105377414(LOC105377414)
LOC105376267		LOC105377428	uncharacterized LOC105377428(LOC105377428)
LOC105376273		LOC105377437	uncharacterized LOC105377437(LOC105377437)
LOC105376352		LOC105377447	uncharacterized LOC105377447(LOC105377447)
LOC105376353		LOC105377452	uncharacterized LOC105377452(LOC105377452)
LOC105376356		LOC105377488	uncharacterized LOC105377488(LOC105377488)
LOC105376395		LOC105377489	uncharacterized LOC105377489(LOC105377489)
LOC105376403		LOC105377516	uncharacterized LOC105377516(LOC105377516)
LOC105376413		LOC105377560	uncharacterized LOC105377560(LOC105377560)
LOC105376428		LOC105377562	uncharacterized LOC105377562(LOC105377562)
LOC105376434		LOC105377565	uncharacterized LOC105377565(LOC105377565)
LOC105376437		LOC105377588	uncharacterized LOC105377588(LOC105377588)
LOC105376460		LOC105377599	uncharacterized LOC105377599(LOC105377599)
LOC105376514		LOC105377687	uncharacterized LOC105377687(LOC105377687)
LOC105376583		LOC105377705	uncharacterized LOC105377705(LOC105377705)
LOC105376585		LOC105377729	uncharacterized LOC105377729(LOC105377729)
LOC105376586		LOC105377790	uncharacterized LOC105377790(LOC105377790)
LOC105376613		LOC105377848	uncharacterized LOC105377848(LOC105377848)
LOC105376642		LOC105377850	uncharacterized LOC105377850(LOC105377850)
LOC105376675		LOC105377881	uncharacterized LOC105377881(LOC105377881)
LOC105376714		LOC105377889	uncharacterized LOC105377889(LOC105377889)
LOC105376733		LOC105377901	uncharacterized LOC105377901(LOC105377901)
LOC105376735		LOC105377916	uncharacterized LOC105377916(LOC105377916)
LOC105376737		LOC105377923	uncharacterized LOC105377923(LOC105377923)
LOC105376828		LOC105377939	uncharacterized LOC105377939(LOC105377939)
LOC105376901		LOC105377940	uncharacterized LOC105377940(LOC105377940)
LOC105376943		LOC105377952	uncharacterized LOC105377952(LOC105377952)
LOC105376949		LOC105377953	uncharacterized LOC105377953(LOC105377953)
LOC105376963		LOC105377963	uncharacterized LOC105377963(LOC105377963)
LOC105376985		LOC105378031	uncharacterized LOC105378031(LOC105378031)
LOC105377016		LOC105378098	uncharacterized LOC105378098(LOC105378098)
LOC105377030		LOC105378126	uncharacterized LOC105378126(LOC105378126)
LOC105377097		LOC105378177	uncharacterized LOC105378177(LOC105378177)
LOC105377111		LOC105378237	uncharacterized LOC105378237(LOC105378237)
LOC105377125		LOC105378314	uncharacterized LOC105378314(LOC105378314)
LOC105377187		LOC105378319	uncharacterized LOC105378319(LOC105378319)
LOC105377207		LOC105378355	uncharacterized LOC105378355(LOC105378355)
LOC105377224		LOC105378418	uncharacterized LOC105378418(LOC105378418)
LOC105377254		LOC105378419	uncharacterized LOC105378419(LOC105378419)
LOC105377258		LOC105378457	uncharacterized LOC105378457(LOC105378457)
LOC105377290		LOC105378458	uncharacterized LOC105378458(LOC105378458)
LOC105377357		LOC105378465	uncharacterized LOC105378465(LOC105378465)
LOC105377393		LOC105378542	uncharacterized LOC105378542(LOC105378542)
LOC105377414		LOC105378590	uncharacterized LOC105378590(LOC105378590)
LOC105377428		LOC105378605	uncharacterized LOC105378605(LOC105378605)
LOC105377437		LOC105378658	uncharacterized LOC105378658(LOC105378658)
LOC105377447		LOC105378678	uncharacterized LOC105378678(LOC105378678)
LOC105377452		LOC105378719	uncharacterized LOC105378719(LOC105378719)
LOC105377488		LOC105378741	uncharacterized LOC105378741(LOC105378741)
LOC105377489		LOC105378783	uncharacterized LOC105378783(LOC105378783)
LOC105377516		LOC105378802	uncharacterized LOC105378802(LOC105378802)
LOC105377560		LOC105378826	uncharacterized LOC105378826(LOC105378826)
LOC105377562		LOC105378864	uncharacterized LOC105378864(LOC105378864)
LOC105377565		LOC105378906	uncharacterized LOC105378906(LOC105378906)
LOC105377588		LOC105378915	uncharacterized LOC105378915(LOC105378915)
LOC105377599		LOC105378919	uncharacterized LOC105378919(LOC105378919)
LOC105377650		LOC105378929	uncharacterized LOC105378929(LOC105378929)
LOC105377687		LOC105378935	uncharacterized LOC105378935(LOC105378935)
LOC105377705		LOC105378971	uncharacterized LOC105378971(LOC105378971)
LOC105377729		LOC105378983	uncharacterized LOC105378983(LOC105378983)
LOC105377790		LOC105379002	uncharacterized LOC105379002(LOC105379002)
LOC105377848		LOC105379027	uncharacterized LOC105379027(LOC105379027)
LOC105377850		LOC105379074	uncharacterized LOC105379074(LOC105379074)
LOC105377881		LOC105379129	uncharacterized LOC105379129(LOC105379129)
LOC105377889		LOC105379157	uncharacterized LOC105379157(LOC105379157)
LOC105377901		LOC105379183	uncharacterized LOC105379183(LOC105379183)
LOC105377916		LOC105379207	uncharacterized LOC105379207(LOC105379207)
LOC105377923		LOC105379230	uncharacterized LOC105379230(LOC105379230)
LOC105377939		LOC105379720	uncharacterized LOC105379720(LOC105379720)
LOC105377940		LOC105379725	uncharacterized LOC105379725(LOC105379725)
LOC105377952		LOC107983980	uncharacterized LOC107983980(LOC107983980)
LOC105377953		LOC107983982	uncharacterized LOC107983982(LOC107983982)
LOC105377963		LOC107984004	uncharacterized LOC107984004(LOC107984004)
LOC105378031		LOC107984005	uncharacterized LOC107984005(LOC107984005)
LOC105378041		LOC107984015	uncharacterized LOC107984015(LOC107984015)
LOC105378098		LOC107984020	uncharacterized LOC107984020(LOC107984020)
LOC105378114		LOC107984041	uncharacterized LOC107984041(LOC107984041)
LOC105378126		LOC107984043	formin-2-like(LOC107984043)
LOC105378132		LOC107984173	uncharacterized LOC107984173(LOC107984173)
LOC105378177		LOC107984182	uncharacterized LOC107984182(LOC107984182)
LOC105378237		LOC107984193	uncharacterized LOC107984193(LOC107984193)
LOC105378314		LOC107984195	uncharacterized LOC107984195(LOC107984195)
LOC105378319		LOC107984209	uncharacterized LOC107984209(LOC107984209)
LOC105378326		LOC107984220	uncharacterized LOC107984220(LOC107984220)
LOC105378355		LOC107984226	uncharacterized LOC107984226(LOC107984226)
LOC105378418		LOC107984249	uncharacterized LOC107984249(LOC107984249)
LOC105378419		LOC107984328	uncharacterized LOC107984328(LOC107984328)
LOC105378457		LOC107984370	uncharacterized LOC107984370(LOC107984370)
LOC105378458		LOC107984377	uncharacterized LOC107984377(LOC107984377)
LOC105378465		LOC107984402	uncharacterized LOC107984402(LOC107984402)
LOC105378542		LOC107984452	uncharacterized LOC107984452(LOC107984452)
LOC105378590		LOC107984499	uncharacterized LOC107984499(LOC107984499)
LOC105378605		LOC107984510	uncharacterized LOC107984510(LOC107984510)
LOC105378640		LOC107984533	uncharacterized LOC107984533(LOC107984533)
LOC105378658		LOC107984572	uncharacterized LOC107984572(LOC107984572)
LOC105378678		LOC107984606	uncharacterized LOC107984606(LOC107984606)
LOC105378719		LOC107984607	uncharacterized LOC107984607(LOC107984607)
LOC105378741		LOC107984609	uncharacterized LOC107984609(LOC107984609)
LOC105378783		LOC107984620	uncharacterized LOC107984620(LOC107984620)
LOC105378802		LOC107984621	uncharacterized LOC107984621(LOC107984621)
LOC105378826		LOC107984692	uncharacterized LOC107984692(LOC107984692)
LOC105378864		LOC107984703	uncharacterized LOC107984703(LOC107984703)
LOC105378906		LOC107984708	uncharacterized LOC107984708(LOC107984708)
LOC105378915		LOC107984750	uncharacterized LOC107984750(LOC107984750)
LOC105378919		LOC107984776	uncharacterized LOC107984776(LOC107984776)
LOC105378929		LOC107984790	uncharacterized LOC107984790(LOC107984790)
LOC105378935		LOC107984794	uncharacterized LOC107984794(LOC107984794)
LOC105378964		LOC107984850	uncharacterized LOC107984850(LOC107984850)
LOC105378971		LOC107984877	uncharacterized LOC107984877(LOC107984877)
LOC105378975		LOC107984893	uncharacterized LOC107984893(LOC107984893)
LOC105378983		LOC107984897	uncharacterized LOC107984897(LOC107984897)
LOC105379002		LOC107984928	uncharacterized LOC107984928(LOC107984928)
LOC105379027		LOC107984940	uncharacterized LOC107984940(LOC107984940)
LOC105379074		LOC107984950	uncharacterized LOC107984950(LOC107984950)
LOC105379129		LOC107984954	uncharacterized LOC107984954(LOC107984954)
LOC105379157		LOC107984962	uncharacterized LOC107984962(LOC107984962)
LOC105379183		LOC107985011	uncharacterized LOC107985011(LOC107985011)
LOC105379207		LOC107985035	uncharacterized LOC107985035(LOC107985035)
LOC105379230		LOC107985036	uncharacterized LOC107985036(LOC107985036)
LOC105379385		LOC107985171	uncharacterized LOC107985171(LOC107985171)
LOC105379720		LOC107985206	uncharacterized LOC107985206(LOC107985206)
LOC105379725		LOC107985212	uncharacterized LOC107985212(LOC107985212)
LOC107983980		LOC107985224	uncharacterized LOC107985224(LOC107985224)
LOC107983982		LOC107985243	uncharacterized LOC107985243(LOC107985243)
LOC107984004		LOC107985279	uncharacterized LOC107985279(LOC107985279)
LOC107984005		LOC107985285	uncharacterized LOC107985285(LOC107985285)
LOC107984015		LOC107985304	uncharacterized LOC107985304(LOC107985304)
LOC107984020		LOC107985340	uncharacterized LOC107985340(LOC107985340)
LOC107984041		LOC107985346	uncharacterized LOC107985346(LOC107985346)
LOC107984043		LOC107985354	uncharacterized LOC107985354(LOC107985354)
LOC107984111		LOC107985379	uncharacterized LOC107985379(LOC107985379)
LOC107984173		LOC107985391	uncharacterized LOC107985391(LOC107985391)
LOC107984182		LOC107985401	uncharacterized LOC107985401(LOC107985401)
LOC107984193		LOC107985409	uncharacterized LOC107985409(LOC107985409)
LOC107984195		LOC107985443	uncharacterized LOC107985443(LOC107985443)
LOC107984209		LOC107985459	uncharacterized LOC107985459(LOC107985459)
LOC107984212		LOC107985490	uncharacterized LOC107985490(LOC107985490)
LOC107984220		LOC107985534	uncharacterized LOC107985534(LOC107985534)
LOC107984226		LOC107985686	uncharacterized LOC107985686(LOC107985686)
LOC107984249		LOC107985710	uncharacterized LOC107985710(LOC107985710)
LOC107984328		LOC107985744	uncharacterized LOC107985744(LOC107985744)
LOC107984370		LOC107985824	uncharacterized LOC107985824(LOC107985824)
LOC107984377		LOC107985831	uncharacterized LOC107985831(LOC107985831)
LOC107984402		LOC107985838	uncharacterized LOC107985838(LOC107985838)
LOC107984452		LOC107985839	uncharacterized LOC107985839(LOC107985839)
LOC107984499		LOC107985865	uncharacterized LOC107985865(LOC107985865)
LOC107984509		LOC107985929	uncharacterized LOC107985929(LOC107985929)
LOC107984510		LOC107985936	uncharacterized LOC107985936(LOC107985936)
LOC107984533		LOC107985941	uncharacterized LOC107985941(LOC107985941)
LOC107984547		LOC107985944	uncharacterized LOC107985944(LOC107985944)
LOC107984572		LOC107985948	uncharacterized LOC107985948(LOC107985948)
LOC107984606		LOC107985958	uncharacterized LOC107985958(LOC107985958)
LOC107984607		LOC107985959	uncharacterized LOC107985959(LOC107985959)
LOC107984609		LOC107985978	uncharacterized LOC107985978(LOC107985978)
LOC107984620		LOC107985994	uncharacterized LOC107985994(LOC107985994)
LOC107984621		LOC107986011	uncharacterized LOC107986011(LOC107986011)
LOC107984639		LOC107986057	uncharacterized LOC107986057(LOC107986057)
LOC107984692		LOC107986075	uncharacterized LOC107986075(LOC107986075)
LOC107984703		LOC107986082	uncharacterized LOC107986082(LOC107986082)
LOC107984708		LOC107986092	uncharacterized LOC107986092(LOC107986092)
LOC107984725		LOC107986133	uncharacterized LOC107986133(LOC107986133)
LOC107984750		LOC107986151	uncharacterized LOC107986151(LOC107986151)
LOC107984776		LOC107986198	uncharacterized LOC107986198(LOC107986198)
LOC107984790		LOC107986219	uncharacterized LOC107986219(LOC107986219)
LOC107984794		LOC107986263	uncharacterized LOC107986263(LOC107986263)
LOC107984803		LOC107986279	uncharacterized LOC107986279(LOC107986279)
LOC107984850		LOC107986292	uncharacterized LOC107986292(LOC107986292)
LOC107984877		LOC107986419	uncharacterized LOC107986419(LOC107986419)
LOC107984893		LOC107986444	uncharacterized LOC107986444(LOC107986444)
LOC107984897		LOC107986458	uncharacterized LOC107986458(LOC107986458)
LOC107984928		LOC107986514	uncharacterized LOC107986514(LOC107986514)
LOC107984940		LOC107986525	uncharacterized LOC107986525(LOC107986525)
LOC107984950		LOC107986539	uncharacterized LOC107986539(LOC107986539)
LOC107984954		LOC107986549	uncharacterized LOC107986549(LOC107986549)
LOC107984962		LOC107986560	uncharacterized LOC107986560(LOC107986560)
LOC107985011		LOC107986571	uncharacterized LOC107986571(LOC107986571)
LOC107985035		LOC107986594	uncharacterized LOC107986594(LOC107986594)
LOC107985036		LOC107986596	uncharacterized LOC107986596(LOC107986596)
LOC107985056		LOC107986637	uncharacterized LOC107986637(LOC107986637)
LOC107985091		LOC107986638	uncharacterized LOC107986638(LOC107986638)
LOC107985166		LOC107986644	uncharacterized LOC107986644(LOC107986644)
LOC107985171		LOC107986652	uncharacterized LOC107986652(LOC107986652)
LOC107985180		LOC107986663	uncharacterized LOC107986663(LOC107986663)
LOC107985181		LOC107986669	uncharacterized LOC107986669(LOC107986669)
LOC107985206		LOC107986671	uncharacterized LOC107986671(LOC107986671)
LOC107985212		LOC107986672	uncharacterized LOC107986672(LOC107986672)
LOC107985224		LOC107986836	uncharacterized LOC107986836(LOC107986836)
LOC107985243		LOC107986849	uncharacterized LOC107986849(LOC107986849)
LOC107985279		LOC107986887	uncharacterized LOC107986887(LOC107986887)
LOC107985285		LOC107986897	uncharacterized LOC107986897(LOC107986897)
LOC107985304		LOC107986913	uncharacterized LOC107986913(LOC107986913)
LOC107985308		LOC107986978	uncharacterized LOC107986978(LOC107986978)
LOC107985340		LOC107987012	uncharacterized LOC107987012(LOC107987012)
LOC107985346		LOC107987037	uncharacterized LOC107987037(LOC107987037)
LOC107985354		LOC107987087	uncharacterized LOC107987087(LOC107987087)
LOC107985371		LOC107987097	uncharacterized LOC107987097(LOC107987097)
LOC107985376		LOC107987101	uncharacterized LOC107987101(LOC107987101)
LOC107985379		LOC107987109	uncharacterized LOC107987109(LOC107987109)
LOC107985391		LOC112267899	uncharacterized LOC112267899(LOC112267899)
LOC107985397		LOC112267903	uncharacterized LOC112267903(LOC112267903)
LOC107985401		LOC112267974	uncharacterized LOC112267974(LOC112267974)
LOC107985409		LOC112268029	uncharacterized LOC112268029(LOC112268029)
LOC107985443		LOC112268062	uncharacterized LOC112268062(LOC112268062)
LOC107985459		LOC112268102	uncharacterized LOC112268102(LOC112268102)
LOC107985490		LOC112268165	uncharacterized LOC112268165(LOC112268165)
LOC107985534		LOC112268173	uncharacterized LOC112268173(LOC112268173)
LOC107985542		LOC112268244	uncharacterized LOC112268244(LOC112268244)
LOC107985679		LOC112268263	uncharacterized LOC112268263(LOC112268263)
LOC107985686		LOC112268270	translation initiation factor IF-2-like(LOC112268270)
LOC107985693		LOC112268314	immunoglobulin kappa variable 1-39-like(LOC112268314)
LOC107985701		LOC112268418	uncharacterized LOC112268418(LOC112268418)
LOC107985710		LOC112268472	uncharacterized LOC112268472(LOC112268472)
LOC107985717		LOC154449	uncharacterized LOC154449(LOC154449)
LOC107985744		LOC284788	uncharacterized LOC284788(LOC284788)
LOC107985824		LOC285762	uncharacterized LOC285762(LOC285762)
LOC107985831		LOC400212	uncharacterized LOC400212(LOC400212)
LOC107985838		LOC400464	ubiquitin conjugating enzyme E2 Q2 pseudogene(LOC400464)
LOC107985839		LOC401357	uncharacterized LOC401357(LOC401357)
LOC107985859		LOC439933	uncharacterized LOC439933(LOC439933)
LOC107985865		LOC644277	uncharacterized LOC644277(LOC644277)
LOC107985929		LOC644936	actin beta pseudogene(LOC644936)
LOC107985936		LOC646903	uncharacterized LOC646903(LOC646903)
LOC107985941		LOC729968	spore coat protein SP96(LOC729968)
LOC107985944		LOC90246	uncharacterized LOC90246(LOC90246)
LOC107985948		LRG1	leucine rich alpha-2-glycoprotein 1(LRG1)
LOC107985958		LRP5L	LDL receptor related protein 5 like (pseudogene)(LRP5L)
LOC107985959		LRRC10	leucine rich repeat containing 10(LRRC10)
LOC107985978		LRRC14	leucine rich repeat containing 14(LRRC14)
LOC107985994		LRRC37A5P	leucine rich repeat containing 37 member A5, pseudogene(LRRC37A5P)
LOC107986000		LRRC3B	leucine rich repeat containing 3B(LRRC3B)
LOC107986011		LRRC7-AS1	LRRC7 antisense RNA 1(LRRC7-AS1)
LOC107986020		LRRTM1	leucine rich repeat transmembrane neuronal 1(LRRTM1)
LOC107986028		LSR	lipolysis stimulated lipoprotein receptor(LSR)
LOC107986057		LY6G6E	lymphocyte antigen 6 family member G6E (pseudogene)(LY6G6E)
LOC107986073		MAEL	maelstrom spermatogenic transposon silencer(MAEL)
LOC107986075		MAFG	MAF bZIP transcription factor G(MAFG)
LOC107986082		MAGEB6	MAGE family member B6(MAGEB6)
LOC107986092		MAGEE1	MAGE family member E1(MAGEE1)
LOC107986097		MAGI2-AS3	MAGI2 antisense RNA 3(MAGI2-AS3)
LOC107986133		MAL2	mal, T cell differentiation protein 2(MAL2)
LOC107986151		MAP2K7	mitogen-activated protein kinase kinase 7(MAP2K7)
LOC107986169		MAP7	microtubule associated protein 7(MAP7)
LOC107986198		MAPK15	mitogen-activated protein kinase 15(MAPK15)
LOC107986219		MAPKAPK5	MAPK activated protein kinase 5(MAPKAPK5)
LOC107986253		MARF1	meiosis regulator and mRNA stability factor 1(MARF1)
LOC107986263		MBL1P	mannose binding lectin 1, pseudogene(MBL1P)
LOC107986279		MBOAT4	membrane bound O-acyltransferase domain containing 4(MBOAT4)
LOC107986292		MCEE	methylmalonyl-CoA epimerase(MCEE)
LOC107986303		MCM8	minichromosome maintenance 8 homologous recombination repair factor(MCM8)
LOC107986360		MEAK7	MTOR associated protein, eak-7 homolog(MEAK7)
LOC107986419		MED13	mediator complex subunit 13(MED13)
LOC107986435		MED15P9	mediator complex subunit 15 pseudogene 9(MED15P9)
LOC107986444		MED7	mediator complex subunit 7(MED7)
LOC107986458		MESTIT1	MEST intronic transcript 1, antisense RNA(MESTIT1)
LOC107986514		METTL16	methyltransferase 16, RNA N6-adenosine(METTL16)
LOC107986525		METTL21EP	methyltransferase like 21E, pseudogene(METTL21EP)
LOC107986539		MFSD2A	MFSD2 lysolipid transporter A, lysophospholipid(MFSD2A)
LOC107986549		MGC34796	sepiapterin reductase (7,8-dihydrobiopterin:NADP+ oxidoreductase) pseudogene(MGC34796)
LOC107986554		MICB-DT	MICB divergent transcript(MICB-DT)
LOC107986560		MILR1	mast cell immunoglobulin like receptor 1(MILR1)
LOC107986571		MIR194-2HG	MIR194-2 host gene(MIR194-2HG)
LOC107986594		MIR3171HG	MIR3171 host gene(MIR3171HG)
LOC107986596		MIR3680-1	microRNA 3680-1(MIR3680-1)
LOC107986637		MIR378E	microRNA 378e(MIR378E)
LOC107986638		MIR3976	microRNA 3976(MIR3976)
LOC107986644		MIR4432HG	MIR4432 host gene(MIR4432HG)
LOC107986652		MIR4500HG	MIR4500 host gene(MIR4500HG)
LOC107986663		MIR670HG	MIR670 host gene(MIR670HG)
LOC107986669		MLANA	melan-A(MLANA)
LOC107986671		MLF1-DT	MLF1 divergent transcript(MLF1-DT)
LOC107986672		MLIP-AS1	MLIP antisense RNA 1(MLIP-AS1)
LOC107986713		MLIP-IT1	MLIP intronic transcript 1(MLIP-IT1)
LOC107986836		MLLT3	MLLT3 super elongation complex subunit(MLLT3)
LOC107986849		MMAB	metabolism of cobalamin associated B(MMAB)
LOC107986887		MMP14	matrix metallopeptidase 14(MMP14)
LOC107986897		MNT	MAX network transcriptional repressor(MNT)
LOC107986913		MOB2	MOB kinase activator 2(MOB2)
LOC107986916		MOB3A	MOB kinase activator 3A(MOB3A)
LOC107986978		MOGAT2	monoacylglycerol O-acyltransferase 2(MOGAT2)
LOC107987012		MRI1	methylthioribose-1-phosphate isomerase 1(MRI1)
LOC107987037		MROCKI	MARCKS cis regulating lncRNA promoter of cytokines and inflammation(MROCKI)
LOC107987047		MROH2A	maestro heat like repeat family member 2A(MROH2A)
LOC107987087		MRPL16	mitochondrial ribosomal protein L16(MRPL16)
LOC107987097		MRPL17	mitochondrial ribosomal protein L17(MRPL17)
LOC107987101		MRPL18	mitochondrial ribosomal protein L18(MRPL18)
LOC107987109		MRPL32	mitochondrial ribosomal protein L32(MRPL32)
LOC107987174		MRPL36	mitochondrial ribosomal protein L36(MRPL36)
LOC107987225		MRPL45	mitochondrial ribosomal protein L45(MRPL45)
LOC107987241		MRPS18B	mitochondrial ribosomal protein S18B(MRPS18B)
LOC112267878		MRPS22	mitochondrial ribosomal protein S22(MRPS22)
LOC112267899		MRPS35-DT	MRPS35 divergent transcript(MRPS35-DT)
LOC112267903		MRPS7	mitochondrial ribosomal protein S7(MRPS7)
LOC112267956		MRTFA-AS1	MRTFA antisense RNA 1(MRTFA-AS1)
LOC112267974		MS4A6E	membrane spanning 4-domains A6E(MS4A6E)
LOC112268029		MT1IP	metallothionein 1I, pseudogene(MT1IP)
LOC112268051		MTFP1	mitochondrial fission process 1(MTFP1)
LOC112268062		MTHFD1L	methylenetetrahydrofolate dehydrogenase (NADP+ dependent) 1 like(MTHFD1L)
LOC112268102		MTNR1A	melatonin receptor 1A(MTNR1A)
LOC112268108		MTNR1B	melatonin receptor 1B(MTNR1B)
LOC112268165		MUSK	muscle associated receptor tyrosine kinase(MUSK)
LOC112268166		MYADML2	myeloid associated differentiation marker like 2(MYADML2)
LOC112268173		MYL1	myosin light chain 1(MYL1)
LOC112268214		MYO16-AS1	MYO16 antisense RNA 1(MYO16-AS1)
LOC112268244		MYO9B	myosin IXB(MYO9B)
LOC112268263		MYOM3-AS1	MYOM3 antisense RNA 1(MYOM3-AS1)
LOC112268270		MYORG	myogenesis regulating glycosidase(MYORG)
LOC112268314		NAA15	N-alpha-acetyltransferase 15, NatA auxiliary subunit(NAA15)
LOC112268418		NADK2	NAD kinase 2, mitochondrial(NADK2)
LOC112268430		NAGA	alpha-N-acetylgalactosaminidase(NAGA)
LOC112268463		NAP1L2	nucleosome assembly protein 1 like 2(NAP1L2)
LOC112268472		NAV2-AS5	NAV2 antisense RNA 5(NAV2-AS5)
LOC154449		NBPF13P	NBPF member 13, pseudogene(NBPF13P)
LOC284788		NBPF18P	NBPF member 18, pseudogene(NBPF18P)
LOC285762		NBR2	neighbor of BRCA1 lncRNA 2(NBR2)
LOC400212		NCKAP5-AS1	NCKAP5 antisense RNA 1(NCKAP5-AS1)
LOC400464		NCR2	natural cytotoxicity triggering receptor 2(NCR2)
LOC401357		NDUFA12	NADH:ubiquinone oxidoreductase subunit A12(NDUFA12)
LOC439933		NDUFAB1	NADH:ubiquinone oxidoreductase subunit AB1(NDUFAB1)
LOC644277		NDUFAF4P1	NADH:ubiquinone oxidoreductase complex assembly factor 4 pseudogene 1(NDUFAF4P1)
LOC644936		NEBL	nebulette(NEBL)
LOC646903		NECAP1	NECAP endocytosis associated 1(NECAP1)
LOC729966		NELFA	negative elongation factor complex member A(NELFA)
LOC729968		NEMP1	nuclear envelope integral membrane protein 1(NEMP1)
LOC90246		NETO1-DT	NETO1 divergent transcript(NETO1-DT)
LPEQ6126		NEURL1-AS1	NEURL1 antisense RNA 1(NEURL1-AS1)
LRG1		NEURL4	neuralized E3 ubiquitin protein ligase 4(NEURL4)
LRP2BP-AS1		NEUROG3	neurogenin 3(NEUROG3)
LRP5L		NFE2L3	NFE2 like bZIP transcription factor 3(NFE2L3)
LRRC10		NFILZ	NFIL3 like basic leucine zipper(NFILZ)
LRRC14		NHEG1	neuroblastoma highly expressed DDX5 stabilizing lncRNA 1(NHEG1)
LRRC37A5P		NIFK	nucleolar protein interacting with the FHA domain of MKI67(NIFK)
LRRC3B		NMNAT3	nicotinamide nucleotide adenylyltransferase 3(NMNAT3)
LRRC7-AS1		NODAL	nodal growth differentiation factor(NODAL)
LRRTM1		NOTO	notochord homeobox(NOTO)
LSR		NPC1L1	NPC1 like intracellular cholesterol transporter 1(NPC1L1)
LY6G6E		NPR1	natriuretic peptide receptor 1(NPR1)
MAEL		NPY	neuropeptide Y(NPY)
MAFG		NPY2R-AS1	NPY2R antisense RNA 1(NPY2R-AS1)
MAGEB6		NR1I2	nuclear receptor subfamily 1 group I member 2(NR1I2)
MAGEE1		NRBF2	nuclear receptor binding factor 2(NRBF2)
MAGI2-AS3		NRG1-IT1	NRG1 intronic transcript 1(NRG1-IT1)
MAL2		NRROS	negative regulator of reactive oxygen species(NRROS)
MAP2K7		NSMCE1-DT	NSMCE1 divergent transcript(NSMCE1-DT)
MAP7		NT5DC2	5'-nucleotidase domain containing 2(NT5DC2)
MAPK15		NUDT10	nudix hydrolase 10(NUDT10)
MAPKAPK5		NUDT15	nudix hydrolase 15(NUDT15)
MARF1		NUDT4	nudix hydrolase 4(NUDT4)
MBL1P		NUGGC	nuclear GTPase, germinal center associated(NUGGC)
MBOAT4		NUP50	nucleoporin 50(NUP50)
MCEE		NXF1	nuclear RNA export factor 1(NXF1)
MCM8		NXTAR	negative expression of androgen receptor regulating lncRNA(NXTAR)
MEAK7		OAS3	2'-5'-oligoadenylate synthetase 3(OAS3)
MED13		OCM2	oncomodulin 2(OCM2)
MED15P9		OLFML3	olfactomedin like 3(OLFML3)
MED7		OOSP2	oocyte secreted protein 2(OOSP2)
MESTIT1		OR10G6	olfactory receptor family 10 subfamily G member 6(OR10G6)
METTL16		OR10Z1	olfactory receptor family 10 subfamily Z member 1(OR10Z1)
METTL21EP		OR11G2	olfactory receptor family 11 subfamily G member 2(OR11G2)
METTL7B		OR13D1	olfactory receptor family 13 subfamily D member 1(OR13D1)
MFSD2A		OR13G1	olfactory receptor family 13 subfamily G member 1(OR13G1)
MGC34796		OR14J1	olfactory receptor family 14 subfamily J member 1(OR14J1)
MICB-DT		OR1D5	olfactory receptor family 1 subfamily D member 5(OR1D5)
MILR1		OR1F12P	olfactory receptor family 1 subfamily F member 12, pseudogene(OR1F12P)
MIR194-2HG		OR1G1	olfactory receptor family 1 subfamily G member 1(OR1G1)
MIR3171HG		OR1L3	olfactory receptor family 1 subfamily L member 3(OR1L3)
MIR3680-1		OR1N2	olfactory receptor family 1 subfamily N member 2(OR1N2)
MIR378E		OR1S2	olfactory receptor family 1 subfamily S member 2(OR1S2)
MIR3976		OR2AK2	olfactory receptor family 2 subfamily AK member 2(OR2AK2)
MIR4432HG		OR2F1	olfactory receptor family 2 subfamily F member 1(OR2F1)
MIR4500HG		OR2L2	olfactory receptor family 2 subfamily L member 2(OR2L2)
MIR670HG		OR2L5	olfactory receptor family 2 subfamily L member 5(OR2L5)
MLANA		OR2L8	olfactory receptor family 2 subfamily L member 8(OR2L8)
MLF1-DT		OR2M2	olfactory receptor family 2 subfamily M member 2(OR2M2)
MLIP-AS1		OR2M4	olfactory receptor family 2 subfamily M member 4(OR2M4)
MLIP-IT1		OR2W5P	olfactory receptor family 2 subfamily W member 5 pseudogene(OR2W5P)
MLLT3		OR4C5	olfactory receptor family 4 subfamily C member 5(OR4C5)
MMAB		OR4K2	olfactory receptor family 4 subfamily K member 2(OR4K2)
MMP14		OR51E2	olfactory receptor family 51 subfamily E member 2(OR51E2)
MNT		OR51H1	olfactory receptor family 51 subfamily H member 1(OR51H1)
MOB2		OR51V1	olfactory receptor family 51 subfamily V member 1(OR51V1)
MOB3A		OR52E4	olfactory receptor family 52 subfamily E member 4(OR52E4)
MOGAT2		OR52W1	olfactory receptor family 52 subfamily W member 1(OR52W1)
MRI1		OR5A2	olfactory receptor family 5 subfamily A member 2(OR5A2)
MROCKI		OR5AC2	olfactory receptor family 5 subfamily AC member 2(OR5AC2)
MROH2A		OR5AK4P	olfactory receptor family 5 subfamily AK member 4 pseudogene(OR5AK4P)
MRPL16		OR5I1	olfactory receptor family 5 subfamily I member 1(OR5I1)
MRPL17		OR5K4	olfactory receptor family 5 subfamily K member 4(OR5K4)
MRPL18		OR5M3	olfactory receptor family 5 subfamily M member 3(OR5M3)
MRPL32		OR6C2	olfactory receptor family 6 subfamily C member 2(OR6C2)
MRPL36		OR6V1	olfactory receptor family 6 subfamily V member 1(OR6V1)
MRPL45		OR7D2	olfactory receptor family 7 subfamily D member 2(OR7D2)
MRPS18B		OR7E37P	olfactory receptor family 7 subfamily E member 37 pseudogene(OR7E37P)
MRPS22		OR8H1	olfactory receptor family 8 subfamily H member 1(OR8H1)
MRPS35-DT		ORC6	origin recognition complex subunit 6(ORC6)
MRPS7		ORMDL2	ORMDL sphingolipid biosynthesis regulator 2(ORMDL2)
MRTFA-AS1		OSR1	odd-skipped related transcription factor 1(OSR1)
MS4A6E		OSTCP1	oligosaccharyltransferase complex subunit pseudogene 1(OSTCP1)
MT1IP		OTOP1	otopetrin 1(OTOP1)
MTFP1		OTOS	otospiralin(OTOS)
MTHFD1L		OVOL2	ovo like zinc finger 2(OVOL2)
MTNR1A		P2RY10	P2Y receptor family member 10(P2RY10)
MTNR1B		P2RY12	purinergic receptor P2Y12(P2RY12)
MUSK		P2RY14	purinergic receptor P2Y14(P2RY14)
MYADML2		PALLD-AS1	PALLD antisense RNA 1(PALLD-AS1)
MYL1		PARD6B	par-6 family cell polarity regulator beta(PARD6B)
MYO16-AS1		PARL	presenilin associated rhomboid like(PARL)
MYO9B		PARP10	poly(ADP-ribose) polymerase family member 10(PARP10)
MYOM3-AS1		PCAT18	prostate cancer associated transcript 18(PCAT18)
MYORG		PCBP4	poly(rC) binding protein 4(PCBP4)
NAA15		PCDH9-AS4	PCDH9 antisense RNA 4(PCDH9-AS4)
NADK2		PCDHB13	protocadherin beta 13(PCDHB13)
NAGA		PCGF5	polycomb group ring finger 5(PCGF5)
NAP1L2		PCP4L1	Purkinje cell protein 4 like 1(PCP4L1)
NAV2-AS5		PDCD4-AS1	PDCD4 antisense RNA 1(PDCD4-AS1)
NBPF13P		PDE2A-AS2	PDE2A antisense RNA 2(PDE2A-AS2)
NBPF18P		PDE3B	phosphodiesterase 3B(PDE3B)
NBR2		PDGFRA	platelet derived growth factor receptor alpha(PDGFRA)
NCKAP5-AS1		PDZD9	PDZ domain containing 9(PDZD9)
NCR2		PEAK3	PEAK family member 3(PEAK3)
NDUFA12		PECAM1	platelet and endothelial cell adhesion molecule 1(PECAM1)
NDUFAB1		PFDN1	prefoldin subunit 1(PFDN1)
NDUFAF4P1		PGC	progastricsin(PGC)
NEBL		PGM5-AS1	PGM5 antisense RNA 1(PGM5-AS1)
NECAP1		PHETA2	PH domain containing endocytic trafficking adaptor 2(PHETA2)
NELFA		PHOSPHO2-KLHL23	PHOSPHO2-KLHL23 readthrough(PHOSPHO2-KLHL23)
NEMP1		PHRF1	PHD and ring finger domains 1(PHRF1)
NETO1-DT		PHYHD1	phytanoyl-CoA dioxygenase domain containing 1(PHYHD1)
NEURL1-AS1		PIGK	phosphatidylinositol glycan anchor biosynthesis class K(PIGK)
NEURL4		PIGR	polymeric immunoglobulin receptor(PIGR)
NEUROG3		PIMREG	PICALM interacting mitotic regulator(PIMREG)
NFE2L3		PITPNA	phosphatidylinositol transfer protein alpha(PITPNA)
NFILZ		PIWIL2	piwi like RNA-mediated gene silencing 2(PIWIL2)
NHEG1		PKD1L1-AS1	PKD1L1 antisense RNA 1(PKD1L1-AS1)
NIFK		PKN2	protein kinase N2(PKN2)
NMNAT3		PLA2G12B	phospholipase A2 group XIIB(PLA2G12B)
NODAL		PLAAT2	phospholipase A and acyltransferase 2(PLAAT2)
NOTO		PLBD1	phospholipase B domain containing 1(PLBD1)
NPC1L1		PLCE1-AS1	PLCE1 antisense RNA 1(PLCE1-AS1)
NPR1		PLCXD2-AS1	PLCXD2 antisense RNA 1(PLCXD2-AS1)
NPY		PLEKHB2	pleckstrin homology domain containing B2(PLEKHB2)
NPY2R-AS1		PLGRKT	plasminogen receptor with a C-terminal lysine(PLGRKT)
NR1I2		PLIN1	perilipin 1(PLIN1)
NRBF2		PLOD2	procollagen-lysine,2-oxoglutarate 5-dioxygenase 2(PLOD2)
NRG1-IT1		PLPP7	phospholipid phosphatase 7 (inactive)(PLPP7)
NRROS		PM20D2	peptidase M20 domain containing 2(PM20D2)
NSMCE1-DT		PNMA3	PNMA family member 3(PNMA3)
NT5DC2		POLDIP2	DNA polymerase delta interacting protein 2(POLDIP2)
NUDT10		POLG	DNA polymerase gamma, catalytic subunit(POLG)
NUDT15		POLR2E	RNA polymerase II, I and III subunit E(POLR2E)
NUDT4		POM121L12	POM121 transmembrane nucleoporin like 12(POM121L12)
NUGGC		POSTN	periostin(POSTN)
NUP50		POTEG	POTE ankyrin domain family member G(POTEG)
NXF1		POU5F1P5	POU class 5 homeobox 1 pseudogene 5(POU5F1P5)
NXTAR		PPM1E	protein phosphatase, Mg2+/Mn2+ dependent 1E(PPM1E)
OAS3		PPM1M	protein phosphatase, Mg2+/Mn2+ dependent 1M(PPM1M)
OCM2		PPP1R1A	protein phosphatase 1 regulatory inhibitor subunit 1A(PPP1R1A)
OLFML3		PPP4R1L	protein phosphatase 4 regulatory subunit 1 like (pseudogene)(PPP4R1L)
OOSP2		PPP4R3B-DT	PPP4R3B divergent transcript(PPP4R3B-DT)
OR10G6		PRDM14	PR/SET domain 14(PRDM14)
OR10Z1		PRECSIT	p53 regulated carcinoma associated Stat3 activating long intergenic non-protein coding transcript(PRECSIT)
OR11G2		PRELID3A	PRELI domain containing 3A(PRELID3A)
OR13D1		PRICKLE2-DT	PRICKLE2 divergent transcript(PRICKLE2-DT)
OR13G1		PRKAG2-AS1	PRKAG2 antisense RNA 1(PRKAG2-AS1)
OR14J1		PRKCA-AS1	PRKCA antisense RNA 1(PRKCA-AS1)
OR1D5		PRKCD	protein kinase C delta(PRKCD)
OR1F12P		PRKCQ-AS1	PRKCQ antisense RNA 1(PRKCQ-AS1)
OR1G1		PRLHR	prolactin releasing hormone receptor(PRLHR)
OR1L3		PROP1	PROP paired-like homeobox 1(PROP1)
OR1N2		PRORP	protein only RNase P catalytic subunit(PRORP)
OR1S2		PRORY	PRORY Y-linked lncRNA(PRORY)
OR2AK2		PROSER3	proline and serine rich 3(PROSER3)
OR2F1		PRR23D1	proline rich 23 domain containing 1(PRR23D1)
OR2L2		PRSS1	serine protease 1(PRSS1)
OR2L5		PRSS53	serine protease 53(PRSS53)
OR2L8		PRSS8	serine protease 8(PRSS8)
OR2M2		PRXL2C	peroxiredoxin like 2C(PRXL2C)
OR2M4		PSEN2	presenilin 2(PSEN2)
OR2W5P		PSG6	pregnancy specific beta-1-glycoprotein 6(PSG6)
OR4C5		PSMA7	proteasome 20S subunit alpha 7(PSMA7)
OR4K2		PSMC3	proteasome 26S subunit, ATPase 3(PSMC3)
OR51E2		PSMD10	proteasome 26S subunit, non-ATPase 10(PSMD10)
OR51H1		PSMD14	proteasome 26S subunit, non-ATPase 14(PSMD14)
OR51V1		PSME3	proteasome activator subunit 3(PSME3)
OR52E4		PSME3IP1	proteasome activator subunit 3 interacting protein 1(PSME3IP1)
OR52W1		PTCH2	patched 2(PTCH2)
OR5A2		PTGER2	prostaglandin E receptor 2(PTGER2)
OR5AC2		PTGFRN	prostaglandin F2 receptor inhibitor(PTGFRN)
OR5AK4P		PTK7	protein tyrosine kinase 7 (inactive)(PTK7)
OR5I1		PTRH2	peptidyl-tRNA hydrolase 2(PTRH2)
OR5K4		PVT1	Pvt1 oncogene(PVT1)
OR5M3		PYDC2-AS1	PYDC2 antisense RNA 1(PYDC2-AS1)
OR6C2		PYM1	PYM homolog 1, exon junction complex associated factor(PYM1)
OR6V1		QPRT	quinolinate phosphoribosyltransferase(QPRT)
OR7D2		QTRT2	queuine tRNA-ribosyltransferase accessory subunit 2(QTRT2)
OR7E37P		RAB36	RAB36, member RAS oncogene family(RAB36)
OR8H1		RAB39A	RAB39A, member RAS oncogene family(RAB39A)
ORC6		RAC1	Rac family small GTPase 1(RAC1)
ORMDL2		RACGAP1P1	Rac GTPase activating protein 1 pseudogene 1(RACGAP1P1)
OSR1		RAD54B	RAD54 homolog B(RAD54B)
OSTCP1		RAET1G	retinoic acid early transcript 1G(RAET1G)
OTOP1		RANBP6	RAN binding protein 6(RANBP6)
OTOS		RAPGEF1	Rap guanine nucleotide exchange factor 1(RAPGEF1)
OVOL2		RARB-AS1	RARB antisense RNA 1(RARB-AS1)
P2RY10		RARRES1	retinoic acid receptor responder 1(RARRES1)
P2RY12		RAVER2	ribonucleoprotein, PTB binding 2(RAVER2)
P2RY14		RBFADN	RBFA downstream neighbor(RBFADN)
PALLD-AS1		RBKS	ribokinase(RBKS)
PARD6B		RBM19	RNA binding motif protein 19(RBM19)
PARL		RBMS3-AS1	RBMS3 antisense RNA 1(RBMS3-AS1)
PARP10		RBMY2EP	RNA binding motif protein Y-linked family 2 member E, pseudogene(RBMY2EP)
PCAT18		RBP4	retinol binding protein 4(RBP4)
PCBP4		RCAN2-DT	RCAN2 divergent transcript(RCAN2-DT)
PCDH9-AS4		RDH12	retinol dehydrogenase 12(RDH12)
PCDHB13		REEP1	receptor accessory protein 1(REEP1)
PCGF5		REEP6	receptor accessory protein 6(REEP6)
PCP4L1		RELA-DT	RELA divergent transcript(RELA-DT)
PDCD4-AS1		RERE	arginine-glutamic acid dipeptide repeats(RERE)
PDE2A-AS2		RFLNB	refilin B(RFLNB)
PDE3B		RFPL4B	ret finger protein like 4B(RFPL4B)
PDGFRA		RFXAP	regulatory factor X associated protein(RFXAP)
PDZD9		RIMKLA	ribosomal modification protein rimK like family member A(RIMKLA)
PEAK3		RIPOR3-AS1	RIPOR3 antisense RNA 1(RIPOR3-AS1)
PECAM1		RLIM	ring finger protein, LIM domain interacting(RLIM)
PFDN1		RNASE13	ribonuclease A family member 13 (inactive)(RNASE13)
PGC		RND1	Rho family GTPase 1(RND1)
PGM5-AS1		RNF187	ring finger protein 187(RNF187)
PHETA2		RNF5	ring finger protein 5(RNF5)
PHOSPHO2-KLHL23		ROM1	retinal outer segment membrane protein 1(ROM1)
PHRF1		ROPN1	rhophilin associated tail protein 1(ROPN1)
PHYHD1		RP9	RP9 pre-mRNA splicing factor(RP9)
PIGK		RPGRIP1L	RPGRIP1 like(RPGRIP1L)
PIGR		RPL18	ribosomal protein L18(RPL18)
PIMREG		RPL3L	ribosomal protein L3 like(RPL3L)
PITPNA		RPRML	reprimo like(RPRML)
PIWIL2		RPS10P7	ribosomal protein S10 pseudogene 7(RPS10P7)
PKD1L1-AS1		RPS6KB1	ribosomal protein S6 kinase B1(RPS6KB1)
PKN2		RRP36	ribosomal RNA processing 36(RRP36)
PLA2G12B		RTL5	retrotransposon Gag like 5(RTL5)
PLAAT2		RUFY4	RUN and FYVE domain containing 4(RUFY4)
PLBD1		RUNDC3A-AS1	RUNDC3A antisense RNA 1(RUNDC3A-AS1)
PLCE1-AS1		RWDD2B	RWD domain containing 2B(RWDD2B)
PLCXD2-AS1		S1PR1	sphingosine-1-phosphate receptor 1(S1PR1)
PLEKHB2		SAMD12	sterile alpha motif domain containing 12(SAMD12)
PLGRKT		SAMSN1-AS1	SAMSN1 antisense RNA 1(SAMSN1-AS1)
PLIN1		SAP18	Sin3A associated protein 18(SAP18)
PLOD2		SAP30-DT	SAP30 divergent transcript(SAP30-DT)
PLPP7		SAP30L	SAP30 like(SAP30L)
PM20D2		SAR1B	secretion associated Ras related GTPase 1B(SAR1B)
PNMA3		SATB2-AS1	SATB2 antisense RNA 1(SATB2-AS1)
POLDIP2		SAXO1	stabilizer of axonemal microtubules 1(SAXO1)
POLG		SBF2	SET binding factor 2(SBF2)
POLR2E		SCAF11	SR-related CTD associated factor 11(SCAF11)
POM121L12		SCAMP2	secretory carrier membrane protein 2(SCAMP2)
POSTN		SCAT8	S-phase cancer associated transcript 8(SCAT8)
POTEG		SCN5A	sodium voltage-gated channel alpha subunit 5(SCN5A)
POU5F1P5		SCTR	secretin receptor(SCTR)
PPM1E		SCUBE1-AS1	SCUBE1 antisense RNA 1(SCUBE1-AS1)
PPM1M		SEBOX	SEBOX homeobox(SEBOX)
PPP1R1A		SEC13	SEC13 homolog, nuclear pore and COPII coat complex component(SEC13)
PPP4R1L		SEC22C	SEC22 homolog C, vesicle trafficking protein(SEC22C)
PPP4R3B-DT		SEC61G	SEC61 translocon subunit gamma(SEC61G)
PRDM14		SELENOT	selenoprotein T(SELENOT)
PRECSIT		SELPLG	selectin P ligand(SELPLG)
PRELID3A		SEMA3D	semaphorin 3D(SEMA3D)
PRICKLE2-DT		SERPINA13P	serpin family A member 13, pseudogene(SERPINA13P)
PRKAG2-AS1		SERPINA3	serpin family A member 3(SERPINA3)
PRKCA-AS1		SERTAD2	SERTA domain containing 2(SERTAD2)
PRKCD		SERTM1	serine rich and transmembrane domain containing 1(SERTM1)
PRKCQ-AS1		SFRP2	secreted frizzled related protein 2(SFRP2)
PRLHR		SFRP4	secreted frizzled related protein 4(SFRP4)
PROP1		SGCA	sarcoglycan alpha(SGCA)
PRORP		SGCE	sarcoglycan epsilon(SGCE)
PRORY		SGMS1-AS1	SGMS1 antisense RNA 1(SGMS1-AS1)
PROSER3		SGMS2	sphingomyelin synthase 2(SGMS2)
PRR23D1		SGPP1	sphingosine-1-phosphate phosphatase 1(SGPP1)
PRSS1		SGSH	N-sulfoglucosamine sulfohydrolase(SGSH)
PRSS53		SHANK2-AS1	SHANK2 antisense RNA 1(SHANK2-AS1)
PRSS8		SHISAL2B	shisa like 2B(SHISAL2B)
PRXL2C		SHROOM2	shroom family member 2(SHROOM2)
PSEN2		SIAH2-AS1	SIAH2 and CLRN1 antisense RNA 1(SIAH2-AS1)
PSG6		SIRPD	signal regulatory protein delta(SIRPD)
PSMA7		SIRPG-AS1	SIRPG antisense RNA 1(SIRPG-AS1)
PSMC3		SIRT1	sirtuin 1(SIRT1)
PSMD10		SKAP1	src kinase associated phosphoprotein 1(SKAP1)
PSMD14		SKIC3	SKI3 subunit of superkiller complex(SKIC3)
PSME3		SKP1P2	S-phase kinase associated protein 1 pseudogene 2(SKP1P2)
PSME3IP1		SLAMF1	signaling lymphocytic activation molecule family member 1(SLAMF1)
PTCH2		SLBP	stem-loop histone mRNA binding protein(SLBP)
PTGER2		SLC10A2	solute carrier family 10 member 2(SLC10A2)
PTGFRN		SLC14A2	solute carrier family 14 member 2(SLC14A2)
PTK7		SLC15A1	solute carrier family 15 member 1(SLC15A1)
PTRH2		SLC15A4	solute carrier family 15 member 4(SLC15A4)
PVT1		SLC16A4	solute carrier family 16 member 4(SLC16A4)
PYDC2-AS1		SLC17A5	solute carrier family 17 member 5(SLC17A5)
PYM1		SLC23A3	solute carrier family 23 member 3(SLC23A3)
QPRT		SLC25A32	solute carrier family 25 member 32(SLC25A32)
QTRT2		SLC25A51P4	SLC25A51 pseudogene 4(SLC25A51P4)
RAB36		SLC25A52	solute carrier family 25 member 52(SLC25A52)
RAB39A		SLC27A1	solute carrier family 27 member 1(SLC27A1)
RAC1		SLC29A4	solute carrier family 29 member 4(SLC29A4)
RACGAP1P1		SLC2A1-DT	SLC2A1 divergent transcript(SLC2A1-DT)
RAD54B		SLC2A4	solute carrier family 2 member 4(SLC2A4)
RAET1G		SLC36A1	solute carrier family 36 member 1(SLC36A1)
RANBP6		SLC38A2	solute carrier family 38 member 2(SLC38A2)
RAPGEF1		SLC38A3	solute carrier family 38 member 3(SLC38A3)
RARB-AS1		SLC44A3	solute carrier family 44 member 3(SLC44A3)
RARRES1		SLC5A4	solute carrier family 5 member 4(SLC5A4)
RAVER2		SLC5A8	solute carrier family 5 member 8(SLC5A8)
RBFADN		SLC9A2	solute carrier family 9 member A2(SLC9A2)
RBKS		SLC9B1	solute carrier family 9 member B1(SLC9B1)
RBM19		SLU7	SLU7 homolog, splicing factor(SLU7)
RBMS3-AS1		SMCP	sperm mitochondria associated cysteine rich protein(SMCP)
RBMY2EP		SMDT1	single-pass membrane protein with aspartate rich tail 1(SMDT1)
RBP4		SMIM12	small integral membrane protein 12(SMIM12)
RCAN2-DT		SMIM14	small integral membrane protein 14(SMIM14)
RDH12		SMIM14-DT	SMIM14 divergent transcript(SMIM14-DT)
REEP1		SMNDC1	survival motor neuron domain containing 1(SMNDC1)
REEP6		SMYD1	SET and MYND domain containing 1(SMYD1)
RELA-DT		SMYD4	SET and MYND domain containing 4(SMYD4)
RERE		SNAPIN	SNAP associated protein(SNAPIN)
RFLNB		SNAR-B1	small NF90 (ILF3) associated RNA B1(SNAR-B1)
RFPL4B		SNAR-D	small NF90 (ILF3) associated RNA D(SNAR-D)
RFXAP		SNHG22	small nucleolar RNA host gene 22(SNHG22)
RIMKLA		SNHG3	small nucleolar RNA host gene 3(SNHG3)
RIPOR3-AS1		SNORA109	small nucleolar RNA, H/ACA box 109(SNORA109)
RLIM		SNORA87	small nucleolar RNA, H/ACA box 87(SNORA87)
RNASE13		SNRNP200	small nuclear ribonucleoprotein U5 subunit 200(SNRNP200)
RND1		SNRNP25	small nuclear ribonucleoprotein U11/U12 subunit 25(SNRNP25)
RNF187		SNRPF-DT	SNRPF divergent transcript(SNRPF-DT)
RNF5		SNTG2	syntrophin gamma 2(SNTG2)
ROM1		SNU13	small nuclear ribonucleoprotein 13(SNU13)
ROPN1		SNX12	sorting nexin 12(SNX12)
RP9		SNX29P2	sorting nexin 29 pseudogene 2(SNX29P2)
RPGRIP1L		SOX1-OT	SOX1 overlapping transcript(SOX1-OT)
RPL18		SPART-AS1	SPART antisense RNA 1(SPART-AS1)
RPL3L		SPATA24	spermatogenesis associated 24(SPATA24)
RPRML		SPATA25	spermatogenesis associated 25(SPATA25)
RPS10P7		SPATA45	spermatogenesis associated 45(SPATA45)
RPS6KB1		SPATA8	spermatogenesis associated 8(SPATA8)
RRP36		SPC25	SPC25 component of NDC80 kinetochore complex(SPC25)
RTL5		SPINK7	serine peptidase inhibitor Kazal type 7(SPINK7)
RUFY4		SPINT1-AS1	SPINT1 antisense RNA 1(SPINT1-AS1)
RUNDC3A-AS1		SPNS3	SPNS lysolipid transporter 3, sphingosine-1-phosphate (putative)(SPNS3)
RWDD2B		SPR	sepiapterin reductase(SPR)
S1PR1		SPSB1	splA/ryanodine receptor domain and SOCS box containing 1(SPSB1)
SAMD12		SRD5A1P1	steroid 5 alpha-reductase 1 pseudogene 1(SRD5A1P1)
SAMSN1-AS1		SRGAP3-AS2	SRGAP3 antisense RNA 2(SRGAP3-AS2)
SAP18		SRP19	signal recognition particle 19(SRP19)
SAP30-DT		SRPK2	SRSF protein kinase 2(SRPK2)
SAP30L		SRPX	sushi repeat containing protein X-linked(SRPX)
SAR1B		SS18L2	SS18 like 2(SS18L2)
SATB2-AS1		SSBP2	single stranded DNA binding protein 2(SSBP2)
SAXO1		SSTR5	somatostatin receptor 5(SSTR5)
SBF2		STAT3	signal transducer and activator of transcription 3(STAT3)
SCAF11		STK26	serine/threonine kinase 26(STK26)
SCAMP2		STK4-DT	STK4 divergent transcript(STK4-DT)
SCAT8		STT3A	STT3 oligosaccharyltransferase complex catalytic subunit A(STT3A)
SCN5A		STX11	syntaxin 11(STX11)
SCTR		STX5	syntaxin 5(STX5)
SCUBE1-AS1		SUGP2	SURP and G-patch domain containing 2(SUGP2)
SEBOX		SUGT1P1	SUGT1 pseudogene 1(SUGT1P1)
SEC13		SUMO1P1	SUMO1 pseudogene 1(SUMO1P1)
SEC22C		SUPT4H1	SPT4 homolog, DSIF elongation factor subunit(SUPT4H1)
SEC61G		SYAP1	synapse associated protein 1(SYAP1)
SELENOT		SYDE1	synapse defective Rho GTPase homolog 1(SYDE1)
SELPLG		SYNE1-AS1	SYNE1 antisense RNA 1(SYNE1-AS1)
SEMA3D		SZRD1P1	SZRD1 pseudogene 1(SZRD1P1)
SERPINA13P		TAF5L	TATA-box binding protein associated factor 5 like(TAF5L)
SERPINA3		TAFA4	TAFA chemokine like family member 4(TAFA4)
SERTAD2		TANK	TRAF family member associated NFKB activator(TANK)
SERTM1		TARM1	T cell-interacting, activating receptor on myeloid cells 1(TARM1)
SFRP2		TAS1R3	taste 1 receptor member 3(TAS1R3)
SFRP4		TAS2R3	taste 2 receptor member 3(TAS2R3)
SGCA		TAS2R30	taste 2 receptor member 30(TAS2R30)
SGCE		TBC1D3P2	TBC1 domain family member 3 pseudogene 2(TBC1D3P2)
SGMS1-AS1		TBRG1	transforming growth factor beta regulator 1(TBRG1)
SGMS2		TBX6	T-box transcription factor 6(TBX6)
SGPP1		TCEANC	transcription elongation factor A N-terminal and central domain containing(TCEANC)
SGSH		TCF12-DT	TCF12 divergent transcript(TCF12-DT)
SHANK2-AS1		TCN2	transcobalamin 2(TCN2)
SHISAL2B		TEF	TEF transcription factor, PAR bZIP family member(TEF)
SHROOM2		TENM1	teneurin transmembrane protein 1(TENM1)
SIAH2-AS1		TENT5B	terminal nucleotidyltransferase 5B(TENT5B)
SIRPD		TERLR1	TERT regulating lncRNA 1(TERLR1)
SIRPG-AS1		TEX12	testis expressed 12(TEX12)
SIRT1		TEX35	testis expressed 35(TEX35)
SKAP1		TEX41	testis expressed 41(TEX41)
SKIC3		TFEB	transcription factor EB(TFEB)
SKP1P2		TGIF2LY	TGFB induced factor homeobox 2 like Y-linked(TGIF2LY)
SLAMF1		THAP9	THAP domain containing 9(THAP9)
SLBP		THBS3-AS1	THBS3 antisense RNA 1(THBS3-AS1)
SLC10A2		THRB-AS2	THRB antisense RNA 2(THRB-AS2)
SLC14A2		THUMPD3-AS1	THUMPD3 antisense RNA 1(THUMPD3-AS1)
SLC15A1		TIGD3	tigger transposable element derived 3(TIGD3)
SLC15A4		TIMM8B	translocase of inner mitochondrial membrane 8 homolog B(TIMM8B)
SLC16A4		TINAG	tubulointerstitial nephritis antigen(TINAG)
SLC17A5		TLCD3B	TLC domain containing 3B(TLCD3B)
SLC23A3		TLR10	toll like receptor 10(TLR10)
SLC25A32		TM2D3	TM2 domain containing 3(TM2D3)
SLC25A51P4		TMBIM7P	transmembrane BAX inhibitor motif containing 7, pseudogene(TMBIM7P)
SLC25A52		TMCO1	transmembrane and coiled-coil domains 1(TMCO1)
SLC27A1		TMEM106C	transmembrane protein 106C(TMEM106C)
SLC29A4		TMEM108-AS1	TMEM108 antisense RNA 1(TMEM108-AS1)
SLC2A1-DT		TMEM123	transmembrane protein 123(TMEM123)
SLC2A4		TMEM132C	transmembrane protein 132C(TMEM132C)
SLC36A1		TMEM132E	transmembrane protein 132E(TMEM132E)
SLC38A2		TMEM158	transmembrane protein 158(TMEM158)
SLC38A3		TMEM168	transmembrane protein 168(TMEM168)
SLC41A3-AS1		TMEM225B	transmembrane protein 225B(TMEM225B)
SLC44A3		TMEM246-AS1	TMEM246 antisense RNA 1(TMEM246-AS1)
SLC5A4		TMEM247	transmembrane protein 247(TMEM247)
SLC5A8		TMEM26	transmembrane protein 26(TMEM26)
SLC9A2		TMEM26-AS1	TMEM26 antisense RNA 1(TMEM26-AS1)
SLC9B1		TMEM47	transmembrane protein 47(TMEM47)
SLU7		TMEM64	transmembrane protein 64(TMEM64)
SMCP		TMEM71	transmembrane protein 71(TMEM71)
SMDT1		TMEM92-AS1	TMEM92 antisense RNA 1(TMEM92-AS1)
SMIM12		TMEM9B	TMEM9 domain family member B(TMEM9B)
SMIM14		TMIGD3	transmembrane and immunoglobulin domain containing 3(TMIGD3)
SMIM14-DT		TMOD2	tropomodulin 2(TMOD2)
SMNDC1		TMPPE	transmembrane protein with metallophosphoesterase domain(TMPPE)
SMYD1		TNFAIP2	TNF alpha induced protein 2(TNFAIP2)
SMYD4		TNFRSF17	TNF receptor superfamily member 17(TNFRSF17)
SNAPIN		TNKS1BP1	tankyrase 1 binding protein 1(TNKS1BP1)
SNAR-B1		TNNC2	troponin C2, fast skeletal type(TNNC2)
SNAR-D		TOGARAM1	TOG array regulator of axonemal microtubules 1(TOGARAM1)
SNHG22		TOMM20	translocase of outer mitochondrial membrane 20(TOMM20)
SNHG3		TOMM34	translocase of outer mitochondrial membrane 34(TOMM34)
SNORA109		TOP3A	DNA topoisomerase III alpha(TOP3A)
SNORA87		TPSG1	tryptase gamma 1(TPSG1)
SNRNP200		TRAK2	trafficking kinesin protein 2(TRAK2)
SNRNP25		TRAPPC3	trafficking protein particle complex subunit 3(TRAPPC3)
SNRPF-DT		TRAV25	T cell receptor alpha variable 25(TRAV25)
SNTG2		TRAV9-2	T cell receptor alpha variable 9-2(TRAV9-2)
SNU13		TRBV12-1	T cell receptor beta variable 12-1 (pseudogene)(TRBV12-1)
SNX12		TRBV25OR9-2	T cell receptor beta variable 25/OR9-2 (pseudogene)(TRBV25OR9-2)
SNX29P2		TREM2	triggering receptor expressed on myeloid cells 2(TREM2)
SOX1-OT		TRGV8	T cell receptor gamma variable 8(TRGV8)
SPART-AS1		TRIM39-RPP21	TRIM39-RPP21 readthrough(TRIM39-RPP21)
SPATA24		TRIM51HP	tripartite motif-containing 51H, pseudogene(TRIM51HP)
SPATA25		TRIM54	tripartite motif containing 54(TRIM54)
SPATA45		TRIM6	tripartite motif containing 6(TRIM6)
SPATA8		TRIM69	tripartite motif containing 69(TRIM69)
SPC25		TRL-CAG1-1	tRNA-Leu (anticodon CAG) 1-1(TRL-CAG1-1)
SPINK7		TRMT9B	tRNA methyltransferase 9B (putative)(TRMT9B)
SPINT1-AS1		TRMU	tRNA mitochondrial 2-thiouridylase(TRMU)
SPNS3		TSGA10IP	testis specific 10 interacting protein(TSGA10IP)
SPR		TSKS	testis specific serine kinase substrate(TSKS)
SPSB1		TSPAN16	tetraspanin 16(TSPAN16)
SRD5A1P1		TSSC4	tumor suppressing subtransferable candidate 4(TSSC4)
SRGAP3-AS2		TTLL5	tubulin tyrosine ligase like 5(TTLL5)
SRP19		TTR	transthyretin(TTR)
SRPK2		TTTY14	testis expressed transcript, Y-linked 14(TTTY14)
SRPX		TUBA3E	tubulin alpha 3e(TUBA3E)
SS18L2		TUBA3FP	tubulin alpha 3f pseudogene(TUBA3FP)
SSBP2		TUBB2B	tubulin beta 2B class IIb(TUBB2B)
SSTR5		TUBB8	tubulin beta 8 class VIII(TUBB8)
STAT3		TUG1	taurine up-regulated 1(TUG1)
STK26		TULP3	TUB like protein 3(TULP3)
STK4-DT		TWF2-DT	TWF2 divergent transcript(TWF2-DT)
STT3A		UBBP4	ubiquitin B pseudogene 4(UBBP4)
STX11		UBE2D1	ubiquitin conjugating enzyme E2 D1(UBE2D1)
STX5		UBE2T	ubiquitin conjugating enzyme E2 T(UBE2T)
SUGP2		UGT2B15	UDP glucuronosyltransferase family 2 member B15(UGT2B15)
SUGT1P1		UGT2B28	UDP glucuronosyltransferase family 2 member B28(UGT2B28)
SUMO1P1		ULK1	unc-51 like autophagy activating kinase 1(ULK1)
SUPT4H1		UNC5CL	unc-5 family C-terminal like(UNC5CL)
SYAP1		UNKL	unk like zinc finger(UNKL)
SYDE1		UQCRB	ubiquinol-cytochrome c reductase binding protein(UQCRB)
SYNE1-AS1		URB2	URB2 ribosome biogenesis homolog(URB2)
SZRD1P1		USP32P1	ubiquitin specific peptidase 32 pseudogene 1(USP32P1)
TAF5L		USP49	ubiquitin specific peptidase 49(USP49)
TAFA4		UTP14C	UTP14C small subunit processome component(UTP14C)
TANK		UTS2	urotensin 2(UTS2)
TARM1		VASH1-AS1	VASH1 antisense RNA 1(VASH1-AS1)
TAS1R3		VN1R10P	vomeronasal 1 receptor 10 pseudogene(VN1R10P)
TAS2R3		VN1R4	vomeronasal 1 receptor 4(VN1R4)
TAS2R30		VPS26C	VPS26 endosomal protein sorting factor C(VPS26C)
TBC1D3P2		VPS51	VPS51 subunit of GARP complex(VPS51)
TBRG1		VTN	vitronectin(VTN)
TBX6		WDCP	WD repeat and coiled coil containing(WDCP)
TCEANC		WDR19	WD repeat domain 19(WDR19)
TCF12-DT		WDR38	WD repeat domain 38(WDR38)
TCN2		WFDC8	WAP four-disulfide core domain 8(WFDC8)
TEF		WIPI1	WD repeat domain, phosphoinositide interacting 1(WIPI1)
TENM1		WNT3	Wnt family member 3(WNT3)
TENT5B		WSPAR	WNT signaling pathway activating non-coding RNA(WSPAR)
TERLR1		WTAPP1	WTAP pseudogene 1(WTAPP1)
TEX12		XRCC6	X-ray repair cross complementing 6(XRCC6)
TEX35		YBX2	Y-box binding protein 2(YBX2)
TEX41		YWHAQ	tyrosine 3-monooxygenase/tryptophan 5-monooxygenase activation protein theta(YWHAQ)
TEX43		ZBED5	zinc finger BED-type containing 5(ZBED5)
TFEB		ZBTB20-AS3	ZBTB20 antisense RNA 3(ZBTB20-AS3)
TGIF2LY		ZBTB33	zinc finger and BTB domain containing 33(ZBTB33)
THAP9		ZBTB44	zinc finger and BTB domain containing 44(ZBTB44)
THBS3-AS1		ZBTB44-DT	ZBTB44 divergent transcript(ZBTB44-DT)
THRB-AS2		ZBTB46-AS1	ZBTB46 antisense RNA 1(ZBTB46-AS1)
THUMPD3-AS1		ZCCHC14-DT	ZCCHC14 divergent transcript(ZCCHC14-DT)
TIGD3		ZCCHC3	zinc finger CCHC-type containing 3(ZCCHC3)
TIMM8B		ZDHHC4	zinc finger DHHC-type palmitoyltransferase 4(ZDHHC4)
TINAG		ZFR2	zinc finger RNA binding protein 2(ZFR2)
TLCD3B		ZKSCAN5	zinc finger with KRAB and SCAN domains 5(ZKSCAN5)
TLR10		ZMYM2	zinc finger MYM-type containing 2(ZMYM2)
TM2D3		ZNF137P	zinc finger protein 137, pseudogene(ZNF137P)
TMBIM7P		ZNF205	zinc finger protein 205(ZNF205)
TMCO1		ZNF213-AS1	ZNF213 antisense RNA 1 (head to head)(ZNF213-AS1)
TMEM106C		ZNF25-DT	ZNF25 divergent transcript(ZNF25-DT)
TMEM108-AS1		ZNF284	zinc finger protein 284(ZNF284)
TMEM123		ZNF295-AS1	ZNF295 antisense RNA 1(ZNF295-AS1)
TMEM132C		ZNF300P1	zinc finger protein 300 pseudogene 1(ZNF300P1)
TMEM132E		ZNF304	zinc finger protein 304(ZNF304)
TMEM158		ZNF32-AS3	ZNF32 antisense RNA 3(ZNF32-AS3)
TMEM168		ZNF33B	zinc finger protein 33B(ZNF33B)
TMEM225B		ZNF346	zinc finger protein 346(ZNF346)
TMEM246-AS1		ZNF350	zinc finger protein 350(ZNF350)
TMEM247		ZNF354B	zinc finger protein 354B(ZNF354B)
TMEM26		ZNF420	zinc finger protein 420(ZNF420)
TMEM26-AS1		ZNF425	zinc finger protein 425(ZNF425)
TMEM47		ZNF440	zinc finger protein 440(ZNF440)
TMEM64		ZNF441	zinc finger protein 441(ZNF441)
TMEM71		ZNF446	zinc finger protein 446(ZNF446)
TMEM92-AS1		ZNF460	zinc finger protein 460(ZNF460)
TMEM9B		ZNF473CR	ZNF473 cis regulating lncRNA(ZNF473CR)
TMIGD3		ZNF503	zinc finger protein 503(ZNF503)
TMOD2		ZNF582-DT	ZNF582 divergent transcript(ZNF582-DT)
TMPPE		ZNF613	zinc finger protein 613(ZNF613)
TNFAIP2		ZNF652-AS1	ZNF652 antisense RNA 1(ZNF652-AS1)
TNFRSF17		ZNF654	zinc finger protein 654(ZNF654)
TNKS1BP1		ZNF69	zinc finger protein 69(ZNF69)
TNNC2		ZNF7	zinc finger protein 7(ZNF7)
TOGARAM1		ZNF732	zinc finger protein 732(ZNF732)
TOMM20		ZNF764	zinc finger protein 764(ZNF764)
TOMM34		ZNF766	zinc finger protein 766(ZNF766)
TOP3A		ZNF771	zinc finger protein 771(ZNF771)
TPSG1		ZNF787	zinc finger protein 787(ZNF787)
TRAK2		ZNF789	zinc finger protein 789(ZNF789)
TRAPPC3		ZNF79	zinc finger protein 79(ZNF79)
TRAV25		ZNF80	zinc finger protein 80(ZNF80)
TRAV9-2		ZNF818P	zinc finger protein 818, pseudogene(ZNF818P)
TRBV12-1		ZNF833P	zinc finger protein 833, pseudogene(ZNF833P)
TRBV25OR9-2		ZNF876P	zinc finger protein 876, pseudogene(ZNF876P)
TREM2		ZNF99	zinc finger protein 99(ZNF99)
TRGV8		ZP1	zona pellucida glycoprotein 1(ZP1)
TRIM39-RPP21		ZSCAN16-AS1	ZSCAN16 antisense RNA 1(ZSCAN16-AS1)
TRIM51HP		ZSCAN18	zinc finger and SCAN domain containing 18(ZSCAN18)
TRIM54		LOC107986073
TRIM6		LOC105378132
TRIM69		LOC105374501
TRL-CAG1-1		LOC105372690
TRMT9B		LINC02618
TRMU		C2orf27A
TSGA10IP		LOC101060024
TSKS		LOC105371289
TSPAN16		C5orf64-AS1
TSSC4		LOC112267878
TTLL5		LOC105377097
TTR		LOC101929165
TTTY14		LOC107987174
TUBA3E		LOC105374668
TUBA3FP		LOC105378326
TUBB2B		LOC107986000
TUBB8		LOC105373230
TUG1		LOC107984547
TULP3		LOC107985717
TWF2-DT		FAM83H-AS1
UBBP4		LOC107987225
UBE2D1		LOC105372669
UBE2T		LOC112268051
UGT2B15		TEX43
UGT2B28		LOC107985091
ULK1		LOC105373266
UNC5CL		LOC112268166
UNKL		LOC105378041
UQCRB		LOC107985542
URB2		LOC105376901
USP32P1		LOC105377357
USP49		LOC112268214
UTP14C		C20orf85
UTS2		LOC100128398
VASH1-AS1		LOC107986028
VN1R10P		LOC105373920
VN1R4		LOC107985180
VPS26C		SLC41A3-AS1
VPS51		LOC105378964
VTN		LOC107984725
WDCP		LOC101059954
WDR19		LOC105373811
WDR38		LOC105378975
WFDC8		LOC105372569
WIPI1		METTL7B
WNT3		LOC107986713
WSPAR		LOC107985693
WTAPP1		LOC112268108
XRCC6		LOC105370831
YBX2		LOC107985701
YWHAQ		LOC112268430
ZBED5		LOC105373184
ZBTB20-AS3		LOC107985166
ZBTB33		LOC105374838
ZBTB44		LOC107986253
ZBTB44-DT		LOC107986916
ZBTB46-AS1		LOC107985679
ZCCHC14-DT		LOC107986303
ZCCHC3		LOC105378640
ZDHHC4		LOC107987047
ZFR2		LOC105376228
ZKSCAN5		LOC107986020
ZMYM2		LOC107984803
ZNF137P		LOC107986554
ZNF205		LOC105372632
ZNF213-AS1		HOTS
ZNF25-DT		LOC107984111
ZNF284		LOC105370965
ZNF295-AS1		LOC105376586
ZNF300P1		LOC107986169
ZNF304		LOC107985397
ZNF32-AS3		LPEQ6126
ZNF33B		LOC112268463
ZNF346		LOC107987241
ZNF350		LOC105379385
ZNF354B		LOC105374525
ZNF420		LOC112267956
ZNF425		LINC00888
ZNF440		LOC105370051
ZNF441		LRP2BP-AS1
ZNF446		LOC729966
ZNF460		LOC105371366
ZNF473CR		LOC107984212
ZNF503		LOC107985308
ZNF582-DT		LOC105378114
ZNF613		LOC102724857
ZNF652-AS1		LOC107984639
ZNF654		LOC107985056
ZNF69		LOC107985376
ZNF7		LOC107985859
ZNF732		LOC107986360
ZNF764		LOC107986435
ZNF766		LOC105376514
ZNF771		LOC107985371
ZNF787		LOC105377650
ZNF789		LOC105376714
ZNF79		LOC107985181
ZNF80		LOC105377016
ZNF818P		LOC105376428
ZNF833P		LOC100507387
ZNF876P		LOC105373775
ZNF99		LOC107984509
ZP1		LOC105377207
ZSCAN16-AS1		IDS2
ZSCAN18		LOC107986097

## Sheet: GCEXO ToppGene
Category	ID	Name	Source	p-value	q-value Bonferroni	q-value FDR B&H	q-value FDR B&Y	Hit Count in Query List	Hit Count in Genome	Hit in Query List
Domain	IPR000276	GPCR_Rhodpsn	InterPro	0.003946	12.48	6.902	59.61	57	692	OR1D5,OR1G1,MTNR1A,MTNR1B,OR51V1,BDKRB2,GPR149,CCKBR,OR52E4,CHRM1,OR4K2,OR11G2,OR10Z1,OR6C2,OR4C5,OR2F1,PTGER2,OR10G6,OR2M4,OR2L2,TAS2R3,P2RY14,DRD1,OR5K4,S1PR1,OR52W1,OR2AK2,OR2L8,OR2M2,OR1L3,VN1R4,FPR3,OR8H1,OR5M3,OR6V1,OR5I1,SSTR5,P2RY10,CMKLR2,GPR3,PRLHR,GPR34,OR1S2,OR5A2,GPR150,OR5AC2,OR7D2,P2RY12,OR51E2,OR2L5,OR2W5P,OR13G1,OR1N2,OR13D1,ACKR3,OR1F12P,OR14J1
Domain	PS00237	G_PROTEIN_RECEP_F1_1	PROSITE	0.006007	18.99	6.902	59.61	56	685	OR1D5,OR1G1,MTNR1A,MTNR1B,OR51V1,BDKRB2,GPR149,CCKBR,OR52E4,CHRM1,OR4K2,OR11G2,OR10Z1,OR6C2,OR4C5,OR2F1,PTGER2,OR10G6,OR2M4,OR2L2,P2RY14,DRD1,OR5K4,S1PR1,OR52W1,OR2AK2,OR2L8,OR2M2,OR1L3,VN1R4,FPR3,OR8H1,OR5M3,OR6V1,OR5I1,SSTR5,P2RY10,CMKLR2,GPR3,PRLHR,GPR34,OR1S2,OR5A2,GPR150,OR5AC2,OR7D2,P2RY12,OR51E2,OR2L5,OR2W5P,OR13G1,OR1N2,OR13D1,ACKR3,OR1F12P,OR14J1
Domain	PS50262	G_PROTEIN_RECEP_F1_2	PROSITE	0.007769	24.57	6.902	59.61	56	691	OR1D5,OR1G1,MTNR1A,MTNR1B,OR51V1,BDKRB2,GPR149,CCKBR,OR52E4,CHRM1,OR4K2,OR11G2,OR10Z1,OR6C2,OR4C5,OR2F1,PTGER2,OR10G6,OR2M4,OR2L2,P2RY14,DRD1,OR5K4,S1PR1,OR52W1,OR2AK2,OR2L8,OR2M2,OR1L3,VN1R4,FPR3,OR8H1,OR5M3,OR6V1,OR5I1,SSTR5,P2RY10,CMKLR2,GPR3,PRLHR,GPR34,OR1S2,OR5A2,GPR150,OR5AC2,OR7D2,P2RY12,OR51E2,OR2L5,OR2W5P,OR13G1,OR1N2,OR13D1,ACKR3,OR1F12P,OR14J1
Domain	PF00001	7tm_1	Pfam	0.008731	27.61	6.902	59.61	55	677	OR1D5,OR1G1,MTNR1A,MTNR1B,OR51V1,BDKRB2,GPR149,CCKBR,OR52E4,CHRM1,OR4K2,OR11G2,OR10Z1,OR6C2,OR4C5,OR2F1,PTGER2,OR10G6,OR2M4,OR2L2,P2RY14,DRD1,OR5K4,S1PR1,OR52W1,OR2AK2,OR2L8,OR2M2,OR1L3,FPR3,OR8H1,OR5M3,OR6V1,OR5I1,SSTR5,P2RY10,CMKLR2,GPR3,PRLHR,GPR34,OR1S2,OR5A2,GPR150,OR5AC2,OR7D2,P2RY12,OR51E2,OR2L5,OR2W5P,OR13G1,OR1N2,OR13D1,ACKR3,OR1F12P,OR14J1
Domain	IPR017452	GPCR_Rhodpsn_7TM	InterPro	0.02645	83.65	16.73	144.5	53	670	OR1D5,OR1G1,MTNR1A,MTNR1B,OR51V1,BDKRB2,GPR149,CCKBR,OR52E4,CHRM1,OR4K2,OR11G2,OR10Z1,OR6C2,OR2F1,PTGER2,OR2M4,OR2L2,P2RY14,DRD1,OR5K4,S1PR1,OR52W1,OR2AK2,OR2L8,OR2M2,OR1L3,VN1R4,FPR3,OR8H1,OR5M3,OR6V1,OR5I1,SSTR5,P2RY10,CMKLR2,GPR3,PRLHR,GPR34,OR1S2,OR5A2,GPR150,OR5AC2,OR7D2,P2RY12,OR51E2,OR2L5,OR2W5P,OR13G1,OR1N2,OR13D1,ACKR3,OR14J1
Domain	IPR000725	Olfact_rcpt	InterPro	0.0628	198.6	33.1	285.8	35	393	OR1D5,OR1G1,OR51V1,OR52E4,OR4K2,OR11G2,OR10Z1,OR6C2,OR4C5,OR2F1,OR10G6,OR2M4,OR2L2,OR5K4,OR52W1,OR2AK2,OR2L8,OR2M2,OR1L3,OR8H1,OR5M3,OR6V1,OR5I1,OR1S2,OR5A2,OR5AC2,OR7D2,OR51E2,OR2L5,OR2W5P,OR13G1,OR1N2,OR13D1,OR1F12P,OR14J1
GO: Molecular Function	GO:0004888	transmembrane signaling receptor activity		0.0006339	0.9058	0.9058	7.103	96	1353	TMIGD3,OR1D5,OR1G1,OR51H1,MTNR1A,MTNR1B,PTCH2,OR51V1,MUSK,BDKRB2,GPR149,NPY,CHRNA6,NPR1,CCKBR,TREM2,OR52E4,PDGFRA,PECAM1,CHRM1,CHRNA7,PIGR,NCR2,TAS2R30,OR4K2,LY6G6E,OR11G2,MILR1,OR10Z1,CSF2RA,OR6C2,UNC5CL,OR4C5,OR2F1,PTGER2,PTK7,OR10G6,OR2M4,OR2L2,TAS2R3,IL1RAPL2,P2RY14,DRD1,TAS1R3,OR5K4,S1PR1,EBI3,OR52W1,EPHA1,OR2AK2,OR2L8,OR2M2,ESR1,OR1L3,FCGR1BP,SCTR,VN1R4,FPR3,OR8H1,OR5M3,SLAMF1,KLRK1,OR6V1,O…
GO: Molecular Function	GO:0004930	G protein-coupled receptor activity		0.007965	11.38	5.691	44.63	66	884	TMIGD3,OR1D5,OR1G1,OR51H1,MTNR1A,MTNR1B,OR51V1,BDKRB2,GPR149,NPY,NPR1,CCKBR,OR52E4,CHRM1,TAS2R30,OR4K2,OR11G2,OR10Z1,OR6C2,OR4C5,OR2F1,PTGER2,OR10G6,OR2M4,OR2L2,TAS2R3,P2RY14,DRD1,TAS1R3,OR5K4,S1PR1,OR52W1,OR2AK2,OR2L8,OR2M2,ESR1,OR1L3,SCTR,VN1R4,FPR3,OR8H1,OR5M3,OR6V1,OR5I1,SSTR5,P2RY10,CMKLR2,GPR3,PRLHR,GPR34,OR1S2,OR5A2,GRM5,GPR150,OR5AC2,OR7D2,P2RY12,OR51E2,OR2L5,OR2W5P,OR13G1,OR1N2,OR13D1,AC…
MicroRNA	hsa-miR-106a*:mirSVR_lowEffct	hsa-miR-106a*:mirSVR_nonconserved_lowEffect-0.1-0.5	MicroRNA.org	0.001694	16.44	16.44	160.4	101	1885	ACADM,PM20D2,SMYD4,MLLT3,HAT1,FANCM,FHIP2A,MEAK7,ZBTB44,NAP1L2,BDNF,LINC00592,CALCB,MAP7,SNTG2,SLC5A8,ABHD17C,ABCB4,SLC38A2,COX5A,PIGR,TPSG1,PLIN1,ASF1A,TMEM64,MTHFD1L,GATA5,CSF2RA,KCTD20,MAP2K7,NEUROG3,HTRA1,PSMD10,FAM241A,TMEM47,MED13,SAP30L,S1PR1,IL36RN,ADAM5,SAR1B,EIF4E,KRTAP11-1,ZNF654,C5orf22,ANKRD39,GGT6,RPS6KB1,ACSL1,KDM7A-DT,CAP2,SFRP4,PPM1E,ARFGEF2,NIFK,SLC10A2,TAF5L,TMEM26,BBC3,DKK2,SE…
MicroRNA	hsa-miR-193b*:mirSVR_highEffct	hsa-miR-193b*:mirSVR_nonconserved_highEffect-0.5	MicroRNA.org	0.01072	104.1	26.34	257	52	830	SMYD4,LINC02120,NUGGC,BAG1,DDIT4L,PROSER3,SGCE,LINC00592,PPM1M,USP49,GAL3ST1,CSF2RA,MARF1,POLDIP2,MAP2K7,DCAF4,EDRF1,SERTAD2,TOMM20,PTGER2,PTK7,P2RY14,CLNK,SAP30L,SUGP2,NBR2,AP5S1,C5orf22,CLIP1,PSME3IP1,CIAO2A,FAM81A,CNPY3,CAPN14,TTLL5,SLC25A51P4,GGCX,ENO4,GCLM,QPRT,MMAB,SGMS2,ORC6,ZSCAN16-AS1,ZNF441,UBE2D1,IGSF3,CYP26B1,ZNF69,IL1RAP,LRRTM1,ITGA1
MicroRNA	hsa-miR-1827:Functional MTI (Weak)	Functional MTI (Weak)	miRTarbase	0.01303	126.4	26.34	257	52	836	WFDC8,ZNF766,ATP6V0D2,ALDH6A1,TRMT9B,CASTOR2,MAPKAPK5,NPR1,PRECSIT,SLC16A4,PDGFRA,PIGR,CCSER2,MED7,TMCO1,RAB36,PRORP,MAP2K7,DARS1,JOSD1,SLC29A4,PLEKHB2,QTRT2,SLC17A5,RLIM,VPS26C,CRLF3,MRI1,SLC15A1,DCTN6,PTRH2,NEURL4,ZNF460,AHDC1,GGCX,SUPT4H1,GXYLT2,SSBP2,TRIM6,ZNF440,PRXL2C,MOB3A,OR51E2,RFLNB,ZNF69,ZNF99,HRNR,ATXN7L3,SLC27A1,KLHL23,NOTO,FAHD1
MicroRNA	mmu-miR-128-3p		MirDB	0.01345	130.6	26.34	257	52	837	SAMD12,ULK1,MNT,RERE,NAP1L2,GPR149,CA7,SCAF11,PDE3B,PDGFRA,ABHD17C,SNX12,TMEM64,USP49,NRBF2,DLL4,MTHFD1L,MAP2K7,EDRF1,SERTAD2,MED13,ZBTB33,PIGK,RFXAP,TMEM132E,ESR1,RPS6KB1,ACTL6B,NXF1,NAA15,PPM1E,SLU7,NEURL4,DKK2,NUP50,PARD6B,DTX4,NEMP1,GRM5,SIRT1,HLX,SSBP2,AGFG1,UNKL,IGSF3,TMEM9B,MOB3A,INSM1,SGPP1,TFEB,MROH2A,MAL2
MicroRNA	hsa-miR-632:mirSVR_lowEffct	hsa-miR-632:mirSVR_nonconserved_lowEffect-0.1-0.5	MicroRNA.org	0.01357	131.7	26.34	257	87	1643	EPHA5-AS1,ACTN3,CCDC144CP,WDR38,LINC02120,ULK1,TSGA10IP,MEAK7,MTNR1B,RTL5,SNU13,MAP7,CCNG1,WTAPP1,SNTG2,PDGFRA,C3orf49,PITPNA,PIMREG,ASF1A,CHST3,DLL4,TMEM158,KCTD20,PKN2,FAM20A,FAM241A,ADPRS,RBM19,CYB5R3,RAC1,TLCD3B,SEMA3D,TSPAN16,BAALC,SAP18,GGT6,RPS6KB1,RNF187,FAM53C,CIAO2A,NXF1,FOXJ1,MLANA,SGSH,MTFP1,SLAMF1,MRPL17,SLC9A2,SLC15A1,DNAJC11,SNRNP200,NUP50,MCM8,ARHGAP15,TOGARAM1,RBKS,ZNF295-AS1,ENO…
MicroRNA	hsa-miR-7160-5p:Functional MTI (Weak)	Functional MTI (Weak)	miRTarbase	0.0177	171.8	27.78	271.1	35	486	WFDC8,ZNF766,ATP6V0D2,CASTOR2,MAPKAPK5,NPR1,PRECSIT,SLC16A4,BCL7B,MED7,TMCO1,EPB41L4B,RAB36,PRORP,TOMM20,MED13,SLC29A4,PLEKHB2,SCAMP2,VPS26C,MRI1,SLC15A1,DCTN6,PTRH2,ZNF460,GXYLT2,SSBP2,PRXL2C,ZNF787,MOB3A,RFLNB,ZNF99,SLC27A1,KLHL23,NOTO
MicroRNA	hsa-miR-148b:mirSVR_lowEffct	hsa-miR-148b:mirSVR_conserved_lowEffect-0.1-0.5	MicroRNA.org	0.02004	194.5	27.78	271.1	94	1830	MAFG,CNPY4,SRPX,TMEM123,FANCM,ARL1,ARSD,CAPRIN2,RERE,KRT37,NR1I2,BUB1,OAS3,TENT5B,SNTG2,SCAF11,CDKN2B,PDE3B,PDGFRA,BCL7B,CHRNA7,LIPG,ANAPC2,PITPNA,MT1IP,NRBF2,DLL4,CENPO,LL22NC03-63E9.3,SLC36A1,SERTAD2,DARS1,URB2,PTK7,PVT1,JOSD1,ENPP5,TUG1,SLC29A4,PLEKHB2,DPH2,ARSJ,LOC644936,DPP3,EIF4E,PSMD14,BAALC,AP5S1,AGPAT5,CLIP1,PSME3IP1,PARL,CCL1,SELPLG,FLOT2,SFRP4,SGSH,HTATIP2,SLC15A4,TAF5L,TMEM26,DKK2,INV…
MicroRNA	hsa-miR-3172:mirSVR_highEffct	hsa-miR-3172:mirSVR_nonconserved_highEffect-0.5	MicroRNA.org	0.04414	428.4	32.91	321.1	50	831	ACTN3,SMYD4,LINC02120,NUGGC,BAG1,DDIT4L,PROSER3,SGCE,LINC00592,USP49,GAL3ST1,CSF2RA,MARF1,POLDIP2,MAP2K7,DCAF4,EDRF1,SERTAD2,TOMM20,PTGER2,PTK7,P2RY14,CLNK,SUGP2,NBR2,AP5S1,C5orf22,CLIP1,PSME3IP1,CIAO2A,FAM81A,CNPY3,CAPN14,SLC25A51P4,GGCX,GCLM,QPRT,MMAB,SGMS2,ORC6,ZSCAN16-AS1,ZNF441,UBE2D1,IGSF3,CYP26B1,ZNF69,IL1RAP,LRRTM1,ITGA1,C5orf15
MicroRNA	hsa-miR-363*:mirSVR_lowEffct	hsa-miR-363*:mirSVR_nonconserved_lowEffect-0.1-0.5	MicroRNA.org	0.0487	472.6	32.91	321.1	84	1630	CYMP,MYORG,PM20D2,WDR38,LINC02120,MLLT3,ATP6V0D2,GIT1,MRPS18B,JAKMIP3,MEAK7,DMBX1,RTL5,DNHD1,NPR1,MAP7,CD86,IQCD,AP1S1,BLID,PNMA3,MTHFD1L,NFE2L3,FAM20A,CTSS,CYP1A1,SMDT1,PVT1,ARHGAP17,QTRT2,SCAMP2,RNASE13,S1PR1,FARP1,SAR1B,RP9,PSME3,NBR2,VPS26C,FKBP11,CRLF3,CCL14,FOXJ1,FLOT2,SFRP2,NAA15,SGCA,SGSH,SLU7,PCGF5,KLRK1,SLC9A2,AVIL,LINC00858,TAF5L,RUFY4,SRP19,TMEM71,AHDC1,RAPGEF1,PHETA2,DNPEP,HYAL4,ATPS…
MicroRNA	hsa-miR-4253:mirSVR_lowEffct	hsa-miR-4253:mirSVR_nonconserved_lowEffect-0.1-0.5	MicroRNA.org	0.04947	480.1	32.91	321.1	76	1438	SAMD12,FHIP2A,CWC22,ARSD,TRAK2,MYO9B,NAGA,SNU13,DNHD1,OAS3,CDK1,CDH5,ANAPC2,PIMREG,PNMA3,CORT,MTHFD1L,CLCA3P,MARF1,C17orf78,RAB39A,CCDC9,PTGFRN,RBM19,SNRNP25,DPH2,SAP30L,E2F2,GLRX2,KRBA2,SUGP2,EPHA1,BAALC,CYB5D2,LRG1,ZNF771,BICC1,SEC13,FOXJ1,MRI1,MOGAT2,SLC2A4,SLC15A1,IRAG1-AS1,TMEM26,CAPN14,TTLL5,GCSH,ENO4,PARD6B,TINAG,CCDC66,TOMM34,YWHAQ,SMIM12,HAS3,SATB2-AS1,SMYD1,FKBP9,ZKSCAN5,ZNF440,TULP3,ZN…
MicroRNA	hsa-miR-649:mirSVR_lowEffct	hsa-miR-649:mirSVR_nonconserved_lowEffect-0.1-0.5	MicroRNA.org	0.04953	480.7	32.91	321.1	77	1462	EPHA5-AS1,SMYD4,MBL1P,ARL1,MRPL18,CALCA,AMDHD1,MAP7,EBAG9,CDH5,PDGFRA,PPM1M,SLC38A2,LIPG,CHST3,NFE2L3,CLCA3P,KCTD20,MARF1,FAM20A,LL22NC03-63E9.3,SMDT1,FNBP1L,PTGER2,FAM241A,MED13,HMGXB4,SEMA3D,FARP1,EIF4E,TENM1,SMNDC1,RNF187,TEX35,FAM53C,FOXJ1,NAA15,PPM1E,PCGF5,KLRK1,SLC15A1,TAF5L,DKK2,SELENOT,CAPN14,ZNF460,NADK2,TOGARAM1,SRPK2,AHDC1,STAT3,TINAG,RND1,KCNJ5-AS1,GNB2,SERTM1,PHETA2,TNFAIP2,ATPSCKMT,…
MicroRNA	hsa-miR-7-2-3p		MirDB	0.05289	513.4	32.91	321.1	78	1489	MS4A6E,SAMD12,TAFA4,MLLT3,ATP6V0D2,TMEM123,JAKMIP3,FHIP2A,RTL5,NAP1L2,BDNF,BUB1,SGCE,CHRNA6,OCM2,MAP7,SCAF11,CDK1,CDKN2B,PDE3B,TMOD2,ABHD17C,SMIM14,CCSER2,ASF1A,TMEM64,IQCB1,TOMM20,DARS1,DBI,PTGER2,PTGFRN,TMEM47,RBM19,ZBTB33,RFXAP,SEMA3D,EIF4E,RLIM,PSMD14,AGPAT5,SMNDC1,TMEM132C,CIAO2A,NAA15,NEBL,SPSB1,FPR3,PPM1E,ARFGEF2,RANBP6,PCGF5,NIFK,SLC10A2,SELENOT,ZNF460,GFPT1,GCLM,MCEE,RPGRIP1L,GRM5,ZNF503…
MicroRNA	hsa-miR-7-1-3p		MirDB	0.05645	547.9	32.91	321.1	78	1492	MS4A6E,SAMD12,TAFA4,MLLT3,ATP6V0D2,TMEM123,JAKMIP3,FHIP2A,RTL5,NAP1L2,BDNF,BUB1,SGCE,CHRNA6,OCM2,MAP7,SCAF11,CDK1,CDKN2B,PDE3B,TMOD2,ABHD17C,SMIM14,CCSER2,ASF1A,TMEM64,IQCB1,TOMM20,DARS1,DBI,PTGER2,PTGFRN,TMEM47,RBM19,ZBTB33,RFXAP,SEMA3D,EIF4E,RLIM,PSMD14,AGPAT5,SMNDC1,TMEM132C,CIAO2A,NAA15,NEBL,SPSB1,FPR3,PPM1E,ARFGEF2,RANBP6,PCGF5,NIFK,SLC10A2,SELENOT,ZNF460,GFPT1,GCLM,MCEE,RPGRIP1L,GRM5,ZNF503…
MicroRNA	hsa-miR-27a:PITA	hsa-miR-27a:PITA_TOP	PITA	0.05831	565.9	32.91	321.1	42	664	ACTA2,FHIP2A,CA7,CCNG1,SCAF11,CDH5,PDE3B,PDGFRA,ABHD17C,INIP,SMIM14,NRBF2,DLL4,MAP2K7,EDRF1,SERTAD2,PTGFRN,MED13,RLIM,RPS6KB1,FAM53C,SFRP2,NAA15,PPM1E,TAF5L,BBC3,DKK2,SRPK2,PARD6B,DTX4,YWHAQ,RPGRIP1L,MFSD2A,HLX,UBE2D1,AGFG1,FLRT3,TMEM9B,SYDE1,ZNF69,SGPP1,KLHL31
MicroRNA	hsa-miR-27b:PITA	hsa-miR-27b:PITA_TOP	PITA	0.05831	565.9	32.91	321.1	42	664	ACTA2,FHIP2A,CA7,CCNG1,SCAF11,CDH5,PDE3B,PDGFRA,ABHD17C,INIP,SMIM14,NRBF2,DLL4,MAP2K7,EDRF1,SERTAD2,PTGFRN,MED13,RLIM,RPS6KB1,FAM53C,SFRP2,NAA15,PPM1E,TAF5L,BBC3,DKK2,SRPK2,PARD6B,DTX4,YWHAQ,RPGRIP1L,MFSD2A,HLX,UBE2D1,AGFG1,FLRT3,TMEM9B,SYDE1,ZNF69,SGPP1,KLHL31
MicroRNA	hsa-miR-1979:mirSVR_lowEffct	hsa-miR-1979:mirSVR_nonconserved_lowEffect-0.1-0.5	MicroRNA.org	0.05939	576.5	32.91	321.1	97	1959	WFDC8,ACTN3,MYORG,LOC90246,SMYD4,GIT1,BMF,MEAK7,ARSD,C10orf62,RERE,NUGGC,RTL5,BDKRB2,BDNF,BPHL,CALCB,SLC16A4,CDH5,CDKN2B,DLG5,PDGFRA,PFDN1,CHRM1,SLC38A2,AP1S1,PIGR,LIPG,NPC1L1,PITPNA,CCSER2,PIMREG,METTL16,TMEM64,EPB41L4B,ANKRD33,KCTD20,C17orf78,PRKCD,POLDIP2,TOMM20,DBI,PTK7,IL1RAPL2,JOSD1,ZBTB33,QTRT2,CHCT1,ECM1,TSPAN16,ELF4,NUDT15,ESR1,RNF187,FAM53C,ACSL1,PSME3IP1,CIAO2A,C2CD4A,PYM1,SLC2A4,POSTN…
MicroRNA	hsa-miR-449c:mirSVR_highEffct	hsa-miR-449c:mirSVR_nonconserved_highEffect-0.5	MicroRNA.org	0.06133	595.3	32.91	321.1	59	1047	MLLT3,ALDH6A1,MNT,CAPRIN2,TRAK2,CALCB,CCNG1,CD86,SCAF11,CDK1,SLC5A8,PDE3B,PDGFRA,SMIM14,PLIN1,POLR2E,CPT1B,NMNAT3,MAP2K7,URB2,FNBP1L,PVT1,ENPP5,MED13,HMGXB4,RDH12,CEP55,SEMA3D,ADAM5,KRTAP3-2,TENM1,ACSL1,CEBPA-DT,CIAO2A,MLANA,TAF5L,XRCC6,NUP50,RBKS,PARD6B,GCLM,ATMIN,GRM5,TMEM168,ATPSCKMT,C2orf15,TRIM6,NSMCE1-DT,HOXC8,AGFG1,FRG2C,TMEM9B,IL1RAP,ZNF137P,INSM1,SGPP1,FAM47E,KLHDC9,AQP4-AS1
MicroRNA	hsa-miR-148a:mirSVR_lowEffct	hsa-miR-148a:mirSVR_conserved_lowEffect-0.1-0.5	MicroRNA.org	0.06238	605.5	32.91	321.1	92	1838	MAFG,CNPY4,CYMP,SRPX,TMEM123,FANCM,ARL1,ARSD,CAPRIN2,RERE,KRT37,NR1I2,BUB1,OAS3,TENT5B,SNTG2,SCAF11,CDKN2B,PDE3B,PDGFRA,BCL7B,CHRNA7,LIPG,ANAPC2,PITPNA,MT1IP,NRBF2,DLL4,CENPO,LL22NC03-63E9.3,SLC36A1,SERTAD2,DARS1,URB2,PVT1,JOSD1,ENPP5,TUG1,SLC29A4,PLEKHB2,DPH2,ARSJ,PIGK,LOC644936,DPP3,EIF4E,PSMD14,BAALC,AP5S1,AGPAT5,SAP18,CLIP1,PARL,CCL1,SELPLG,FLOT2,SFRP4,SGSH,ARPC1A,SLC15A4,TAF5L,TMEM26,DKK2,IN…
MicroRNA	hsa-miR-4275:mirSVR_highEffct	hsa-miR-4275:mirSVR_nonconserved_highEffect-0.5	MicroRNA.org	0.06443	625.3	32.91	321.1	55	957	SAMD12,JAKMIP3,CWC22,ZNF32-AS3,NAP1L2,BTC,CDH5,PDE3B,ABHD17C,ABCB4,CCSER2,PLIN1,NRBF2,EPB41L4B,MTHFD1L,ANKRD33,CTSS,FNBP1L,FAM241A,PTK7,P2RY14,PIGK,SAP30L,ARHGAP17,S1PR1,DERA,DCUN1D2,RAVER2,SS18L2,SNX29P2,SMNDC1,TCEANC,TMEM132C,CRLF3,CIAO2A,CAP2,HTATIP2,TM2D3,CMTR2,ITFG2,STK26,TTLL5,HDAC8,TOGARAM1,TINAG,CMKLR2,CBX3,MAGEB6,HENMT1,UBE2D1,OR7D2,ZNF789,CXCR2P1,INSM1,KLHL31
MicroRNA	hsa-miR-3176:mirSVR_lowEffct	hsa-miR-3176:mirSVR_nonconserved_lowEffect-0.1-0.5	MicroRNA.org	0.06905	670.2	33.51	327	90	1794	ACADM,CYMP,ACTN3,MYORG,SMYD4,ZNF766,GIT1,BMF,MBL1P,FHIP2A,LINC00339,C10orf62,ZNF833P,ALDH7A1,RTL5,BAG1,HNRNPM,SPNS3,AKAP4,DNHD1,CASQ1,TENT5B,SCAF11,IQCD,CHRNA7,NPC1L1,PIMREG,PNMA3,MTHFD1L,POLG,NECAP1,PPP1R1A,RAB36,IBTK,ANKRD33,CSF2RA,MAP2K7,DCAF4,PSMD10,LINC01341,ZNF582-DT,JOSD1,TUG1,PLEKHB2,TLCD3B,FRAT1,SAP30L,QTRT2,RNASE13,ZDHHC4,FARP1,TENM1,ANKRD39,GGT6,FAM53C,AGPAT4-IT1,PSME3IP1,CIAO2A,FOXJ1,…
MicroRNA	hsa-miR-4708-5p:Functional MTI (Weak)	Functional MTI (Weak)	miRTarbase	0.07708	748.2	35.63	347.6	15	142	GJD2,ZBTB44,CCND1,NPR1,OAS3,FAM241A,MED13,SPSB1,DCTN6,BBC3,ENO4,C2orf15,ZNF440,TULP3,OR7D2
ToppCell Atlas	95e87987a2332fa646849fb0de785f1e0b8a07dd	facs-Marrow-T_cells-18m-Myeloid-granulocytopoietic_cell|Marrow / Spleen_Marrow_Thymus - method, tissue, subtissue, age, lineage, cell ontology and free annotation	Mouse Aging Atlas- Tabula Muris Senis	0.0001813	5.92	2.96	32.47	22	171	MAFG,SPC25,CDK1,LIPG,CDCA3,FAM241A,WIPI1,RDH12,EBI3,RIMKLA,LRG1,F10,FLOT2,CIB2,MOGAT2,AGPAT2,TCN2,ADTRP,SGMS2,HSD11B1,RFLNB,LBP
ToppCell Atlas	36657e277aad75c4f157c1726c48e09b5836cf37	facs-Marrow-T_cells-18m-Myeloid-granulocytopoietic_cell|Marrow / Spleen_Marrow_Thymus - method, tissue, subtissue, age, lineage, cell ontology and free annotation	Mouse Aging Atlas- Tabula Muris Senis	0.0001813	5.92	2.96	32.47	22	171	MAFG,SPC25,CDK1,LIPG,CDCA3,FAM241A,WIPI1,RDH12,EBI3,RIMKLA,LRG1,F10,FLOT2,CIB2,MOGAT2,AGPAT2,TCN2,ADTRP,SGMS2,HSD11B1,RFLNB,LBP
ToppCell Atlas	69f68eeab11b088fcb1f963c92eff0f1cd0e711a	droplet-Limb_Muscle-MUSCLE-1m-Mesenchymal-skeletal_muscle_cell|Limb_Muscle / Tongue_Heart_Limb_Muscle_Aorta_Diaphragm - method, tissue, subtissue, age, lineage, cell ontology and free annotation	Mouse Aging Atlas- Tabula Muris Senis	0.0003672	11.99	3.998	43.86	22	178	ACTN3,MLLT3,MYL1,DDIT4L,CASQ1,CCNG1,ASB11,APOO,MYADML2,PPP1R1A,KBTBD13,RPL3L,KLHL41,SCTR,CIB2,MTFP1,SLC2A4,PLPP7,TNNC2,SMYD1,TRIM54,KLHL31
ToppCell Atlas	9245c322aae8bb9065d50dada198a5ee143a3444	droplet-Limb_Muscle-nan-24m-Mesenchymal-skeletal_muscle_cell|Limb_Muscle / Tongue_Heart_Limb_Muscle_Aorta_Diaphragm - method, tissue, subtissue, age, lineage, cell ontology and free annotation	Mouse Aging Atlas- Tabula Muris Senis	0.0027	88.16	22.04	241.8	21	185	ACTN3,MLLT3,MYL1,DDIT4L,CASQ1,ASB11,APOO,MYADML2,PPP1R1A,RPL3L,SS18L2,KLHL41,SCTR,CAP2,CIB2,SGCA,SLC2A4,TNNC2,SMYD1,TRIM54,KLHL31
ToppCell Atlas	d2b008f98739c6af7ee63b643011a240db20e4d8	droplet-Limb_Muscle-MUSCLE-30m-Mesenchymal-skeletal_muscle_cell|Limb_Muscle / Tongue_Heart_Limb_Muscle_Aorta_Diaphragm - method, tissue, subtissue, age, lineage, cell ontology and free annotation	Mouse Aging Atlas- Tabula Muris Senis	0.003799	124.1	24.81	272.2	21	189	ACTN3,MLLT3,MYL1,DDIT4L,CASQ1,CCNG1,ABCB4,ASB11,APOO,MYADML2,PPP1R1A,KBTBD13,RPL3L,KLHL41,SCTR,CIB2,PLPP7,TNNC2,SMYD1,TRIM54,KLHL31
ToppCell Atlas	f6ff1b035fa2418f2448c99d81faa927ece93dfa	droplet-Limb_Muscle-nan-18m-Mesenchymal-skeletal_muscle_cell|Limb_Muscle / Tongue_Heart_Limb_Muscle_Aorta_Diaphragm - method, tissue, subtissue, age, lineage, cell ontology and free annotation	Mouse Aging Atlas- Tabula Muris Senis	0.004959	162	26.99	296.1	20	177	ACTN3,MLLT3,MYL1,DDIT4L,CASQ1,CCNG1,ASB11,APOO,MYADML2,PPP1R1A,RPL3L,KLHL41,SCTR,SLC2A4,REEP6,TNNC2,SMYD1,REEP1,TRIM54,KLHL31
ToppCell Atlas	c042cde64b61ae195e1054f7b560151dabbfdf0d	10x_3'_v2v3-Neoplastic-Stem-like-OPC-like-OPC-like_Prolif-B|10x_3'_v2v3 / Platform, Oncotype, Lineage, Cell_class, celltype (level4), mutation group	Harmonized single-cell landscape, intercellular crosstalk and tumor architecture of glioblastoma	0.006431	210	30	329.2	19	165	LINC02714,BUB1,CRNDE,PDGFRA,LOC101929653,TMEM106C,PIMREG,PSMA7,DBI,YBX2,BAALC,RNF187,GCSH,GNB2,TSKS,ORC6,C9orf43,TUBB2B,KIF15
ToppCell Atlas	243109377d62d20c69e9d1fedc252156e90cda1e	Parenchymal-10x3prime_v2-Immune_Myeloid-Macrophage_other-Macro_CHIT1|10x3prime_v2 / Cell types per location group and 10X technology with lineage, and cell group designations	A spatial multi-omics atlas of the human lung reveals a novel immune cell survival niche	0.007892	257.7	32.21	353.4	21	198	TMIGD3,ATP6V0D2,TREM2,CSF2RA,RAB39A,CTSS,SLC36A1,EBI3,PLBD1,ACSL1,FCGR1BP,FPR3,PLA2G12B,TCN2,GPR34,GPR150,HLA-DQA2,HMOX1,HSD11B1,P2RY12,IL18

## Sheet: GCEXO ncFANs
Function_term	ID	Total_number_of_genes_with_this_term	Number_of_genes_with_this_term_in_this_dataset	Number_of_genes_in_this_dataset	Total_number_of_genes	Gene_names_with_this_term_in_the_dataset	Pvalue	FDR		Function_term	ID	Total_number_of_genes_with_this_term	Number_of_genes_with_this_term_in_this_dataset	Number_of_genes_in_this_dataset	Total_number_of_genes	Gene_names_with_this_term_in_the_dataset	Pvalue	FDR
embryonic hindlimb morphogenesis	GO:0035116	27	5	328	17914	ALX3;FGF4;OSR1;RPGRIP1L;WNT3	7.70077456963288e-06	0.0116974765712723		Pathways in cancer	KEGG:05200	326	2	2	5869	E2F2;STAT3	0	0
hindlimb morphogenesis	GO:0035137	35	5	328	17914	ALX3;FGF4;OSR1;RPGRIP1L;WNT3	3.73259951215859e-05	0.0283490932948445		Pancreatic cancer	KEGG:05212	70	2	2	5869	E2F2;STAT3	0	0
cellular nitrogen compound biosynthetic process	GO:0044271	4735	116	328	17914	AGPAT2;AGPAT5;ALX3;ASF1A;ATMIN;ATPSCKMT;ATXN7L3;BCL11B;BRF2;CAPRIN2;CBX3;CCND1;CD86;CDKN2B;CTDP1;DARS1;DKK3;DLL4;DMBX1;DNMT1;E2F2;EIF4E;ELF4;ENO4;ESR1;FGF4;FLOT2;FOXJ1;GATA5;GATC;GCLM;GFPT1;GMPPB;GRM5;HAGH;HAS3;HDAC8;HOXC8;IL1RAP;LRRC14;MAFG;MAP2K7;MED13;METTL16;MLLT3;MMAB;MNT;MRPL16;MRPL17;MRPL18;MRPL32;MRPS7;NAA15;NADK2;NELFA;NIFK;NODAL;NOTO;NUDT15;NUP50;OR7D2;ORMDL2;OSR1;OVOL2;PCGF5;PFDN1;PIWI…	0.000125565753481923	0.0458869264809282
embryonic cranial skeleton morphogenesis	GO:0048701	44	5	328	17914	ALX3;MMP14;NODAL;PDGFRA;TULP3	0.000141345237837613	0.0458869264809282
dosage compensation by inactivation of X chromosome	GO:0009048	16	3	328	17914	PCGF5;PRDM14;RLIM	0.00016874688320449	0.0458869264809282
cranial skeletal system development	GO:1904888	65	6	328	17914	ALX3;FGF4;MMP14;NODAL;PDGFRA;TULP3	0.00018125184916759	0.0458869264809282

## Sheet: GCEXO TFs
GCEXOTFs	Gene Name	PANTHER Family/Subfamily	PANTHER Protein Class		Category	Term	Count	%	P-Value	Benjamini		Transcription regulation	GENE NAME		Herpes simplex virus 1 infection	GENE NAME		Sequence-specific double-stranded DNA binding	GENE NAME		DNA-binding transcription factor activity	GENE NAME		Ubl conjugation	GENE NAME		Transcription regulator complex	GENE NAME		Chromatin DNA binding	GENE NAME		Category	ID	Name	Source	p-value	q-value Bonferroni	q-value FDR B&H	q-value FDR B&Y	Hit Count in Query List	Hit Count in Genome	Hit in Query List
ALX3	Homeobox protein aristaless-like 3	HOMEOBOX PROTEIN ARISTALESS-LIKE 3 (PTHR24329:SF578)	homeodomain transcription factor		GOTERM_MF_DIRECT	DNA-binding transcription factor activity, RNA polymerase II-specific	49	79	1.3e-44	6.4e-43		ALX3	ALX homeobox 3(ALX3)		ZNF205	zinc finger protein 205(ZNF205)		ALX3	ALX homeobox 3(ALX3)		BCL11B	BCL11 transcription factor B(BCL11B)		BCL11B	BCL11 transcription factor B(BCL11B)		PROP1	PROP paired-like homeobox 1(PROP1)		PRDM14	PR/SET domain 14(PRDM14)		Coexpression	M1938	MEISSNER_BRAIN_HCP_WITH_H3K27ME3	C2:CGP: Chemical and Genetic Perturbations	0.005541	17.1	8.73	75.19	7	272	FOXE1,ALX3,HOXC8,GATA5,PRDM14,DMBX1,NEUROG3
BCL11B	B-cell lymphoma_leukemia 11B	B-CELL LYMPHOMA_LEUKEMIA 11B (PTHR45993:SF4)	C2H2 zinc finger transcription factor		GOTERM_BP_DIRECT	regulation of transcription by RNA polymerase II	49	79	1.4e-41	4.4e-39		BCL11B	BCL11 transcription factor B(BCL11B)		ZNF284	zinc finger protein 284(ZNF284)		BCL11B	BCL11 transcription factor B(BCL11B)		E2F2	E2F transcription factor 2(E2F2)		GLI1	GLI family zinc finger 1(GLI1)		DMBX1	diencephalon/mesencephalon homeobox 1(DMBX1)		NEUROG3	neurogenin 3(NEUROG3)		Coexpression	MM822	MEISSNER_BRAIN_HCP_WITH_H3K27ME3	M2:CGP: Chemical and Genetic Perturbations	0.007014	21.65	8.73	75.19	7	282	FOXE1,ALX3,HOXC8,GATA5,PRDM14,DMBX1,NEUROG3
DMBX1	Diencephalon_mesencephalon homeobox protein 1	DIENCEPHALON_MESENCEPHALON HOMEOBOX PROTEIN 1 (PTHR46639:SF2)	homeodomain transcription factor		UP_KW_MOLECULAR_FUNCTION	DNA-binding	56	90.3	3.1e-39	2.8e-38		E2F2	E2F transcription factor 2(E2F2)		ZNF304	zinc finger protein 304(ZNF304)		E2F2	E2F transcription factor 2(E2F2)		GATA5	GATA binding protein 5(GATA5)		HMGXB4	HMG-box containing 4(HMGXB4)		STAT3	signal transducer and activator of transcription 3(STAT3)		STAT3	signal transducer and activator of transcription 3(STAT3)		Coexpression	M3289	GSE13485_CTRL_VS_DAY21_YF17D_VACCINE_PBMC_UP	C7:IMMUNESIGDB: ImmuneSigDB	0.008487	26.19	8.73	75.19	6	190	MAFG,ZNF787,HMGXB4,SERTAD2,ZNF766,MNT
E2F2	Transcription factor E2F2	TRANSCRIPTION FACTOR E2F2 (PTHR12081:SF50)	winged helix/forkhead transcription factor		UP_KW_BIOLOGICAL_PROCESS	Transcription regulation	57	91.9	3.8e-37	4.9e-36		ELF4	E74 like ETS transcription factor 4(ELF4)		ZNF33B	zinc finger protein 33B(ZNF33B)		ELF4	E74 like ETS transcription factor 4(ELF4)		MAFG	MAF bZIP transcription factor G(MAFG)		MAFG	MAF bZIP transcription factor G(MAFG)		ZNF766	zinc finger protein 766(ZNF766)					Coexpression	M1932	MEISSNER_NPC_HCP_WITH_H3K27ME3	C2:CGP: Chemical and Genetic Perturbations	0.04779	147.5	28.16	242.5	4	79	ALX3,HOXC8,GATA5,NEUROG3
ELF4	ETS-related transcription factor Elf-4	ETS-RELATED TRANSCRIPTION FACTOR ELF-4 (PTHR11849:SF170)	winged helix/forkhead transcription factor		UP_KW_BIOLOGICAL_PROCESS	Transcription	57	91.9	1.8e-36	1.2e-35		GATA5	GATA binding protein 5(GATA5)		ZNF350	zinc finger protein 350(ZNF350)		GATA5	GATA binding protein 5(GATA5)		MNT	MAX network transcriptional repressor(MNT)		TFEB	transcription factor EB(TFEB)		ZNF771	zinc finger protein 771(ZNF771)					Cytoband	chr19q13	Ensembl 112 genes in cytogenetic band chr19q13	MSigDB C1	0.001174	0.1139	0.1139	0.5871	11	1192	ZNF787,ZNF137P,ZNF613,ZNF460,ZSCAN18,ZNF766,ZNF420,ZNF350,ZNF446,ZNF284,ZNF304
ESR1	Estrogen receptor	ESTROGEN RECEPTOR (PTHR48092:SF16)	C4 zinc finger nuclear receptor		GOTERM_MF_DIRECT	RNA polymerase II cis-regulatory region sequence-specific DNA binding	43	69.4	4.6e-36	1.1e-34		GLI1	GLI family zinc finger 1(GLI1)		ZNF354B	zinc finger protein 354B(ZNF354B)		MAFG	MAF bZIP transcription factor G(MAFG)		NFE2L3	NFE2 like bZIP transcription factor 3(NFE2L3)		ZMYM2	zinc finger MYM-type containing 2(ZMYM2)		ZNF787	zinc finger protein 787(ZNF787)					Disease	EFO_0004730, EFO_0004908	hormone measurement, testosterone measurement	GWAS	0.01301	12.12	10.07	74.66	2	3	ZNF789,ZKSCAN5
FOXE1	Forkhead box protein E1	FORKHEAD BOX PROTEIN E1 (PTHR11829:SF368)	winged helix/forkhead transcription factor		INTERPRO	Znf_C2H2_sf	36	58.1	8e-34	7e-32		HLX	H2.0 like homeobox(HLX)		ZNF420	zinc finger protein 420(ZNF420)		PROP1	PROP paired-like homeobox 1(PROP1)		NFILZ	NFIL3 like basic leucine zipper(NFILZ)		ZBTB33	zinc finger and BTB domain containing 33(ZBTB33)								Disease	EFO_0008354, EFO_0009332	executive function measurement, cognitive function measurement	GWAS	0.02599	24.2	10.07	74.66	2	4	ZNF613,ZNF350
FOXJ1	Forkhead box protein J1	FORKHEAD BOX PROTEIN J1 (PTHR46805:SF1)	winged helix/forkhead transcription factor		INTERPRO	Znf_C2H2_type	36	58.1	3.1e-33	1.4e-31		MAFG	MAF bZIP transcription factor G(MAFG)		ZNF425	zinc finger protein 425(ZNF425)		TBX6	T-box transcription factor 6(TBX6)		SEBOX	SEBOX homeobox(SEBOX)		ZBTB44	zinc finger and BTB domain containing 44(ZBTB44)								Disease	EFO_0004730, EFO_0007004	hormone measurement, progesterone measurement	GWAS	0.04326	40.28	10.07	74.66	2	5	ZNF789,ZKSCAN5
GATA5	Transcription factor GATA-5	TRANSCRIPTION FACTOR GATA-5 (PTHR10071:SF289)	DNA-binding transcription factor		UP_KW_CELLULAR_COMPONENT	Nucleus	59	95.2	5.3e-29	2.1e-28		MNT	MAX network transcriptional repressor(MNT)		ZNF440	zinc finger protein 440(ZNF440)		TEF	TEF transcription factor, PAR bZIP family member(TEF)		DMBX1	diencephalon/mesencephalon homeobox 1(DMBX1)		ZNF205	zinc finger protein 205(ZNF205)								Disease	EFO_0004730, EFO_0007001	hormone measurement, dehydroepiandrosterone sulphate measurement	GWAS	0.04326	40.28	10.07	74.66	2	5	ZNF789,ZKSCAN5
GLI1	Zinc finger protein GLI1	ZINC FINGER PROTEIN GLI1 (PTHR45718:SF2)	DNA-binding transcription factor		UP_SEQ_FEATURE	ZN_FING:C2H2-type 4	31	50	6.3e-30	9.6e-28		NFE2L3	NFE2 like bZIP transcription factor 3(NFE2L3)		ZNF441	zinc finger protein 441(ZNF441)		TGIF2LY	TGFB induced factor homeobox 2 like Y-linked(TGIF2LY)		FOXE1	forkhead box E1(FOXE1)		ZNF33B	zinc finger protein 33B(ZNF33B)								Domain	3.30.160.60	-	Gene3D	4.536e-28	8.573e-26	6.343e-26	3.692e-25	33	679	ZNF7,ZNF787,ZNF771,ZBTB44,BCL11B,ZBTB33,ZNF613,ZNF33B,ZNF789,ZNF732,ZNF460,ZNF425,GLI1,ZNF764,ZSCAN18,OSR1,ZNF69,ZNF205,ZNF766,ZNF420,ZNF79,ZNF80,ZNF350,ZNF99,ZNF354B,PRDM14,ZKSCAN5,ZNF446,ZNF654,ZNF441,ZNF440,ZNF284,ZNF304
GPRASP2	G-protein coupled receptor-associated sorting protein 2	G-PROTEIN COUPLED RECEPTOR-ASSOCIATED SORTING PROTEIN 2 (PTHR46414:SF1)	basic helix-loop-helix transcription factor		UP_SEQ_FEATURE	ZN_FING:C2H2-type 1	30	48.4	2e-29	1.5e-27		NFILZ	NFIL3 like basic leucine zipper(NFILZ)		ZNF460	zinc finger protein 460(ZNF460)		DMBX1	diencephalon/mesencephalon homeobox 1(DMBX1)		FOXJ1	forkhead box J1(FOXJ1)		ZNF354B	zinc finger protein 354B(ZNF354B)								Domain	IPR013087	Znf_C2H2/integrase_DNA-bd	InterPro	9.265e-28	1.751e-25	6.343e-26	3.692e-25	33	694	ZNF7,ZNF787,ZNF771,ZBTB44,BCL11B,ZBTB33,ZNF613,ZNF33B,ZNF789,ZNF732,ZNF460,ZNF425,GLI1,ZNF764,ZSCAN18,OSR1,ZNF69,ZNF205,ZNF766,ZNF420,ZNF79,ZNF80,ZNF350,ZNF99,ZNF354B,PRDM14,ZKSCAN5,ZNF446,ZNF654,ZNF441,ZNF440,ZNF284,ZNF304
HLX	H2.0-like homeobox protein	H2.0-LIKE HOMEOBOX PROTEIN (PTHR46808:SF1)	homeodomain transcription factor		GOTERM_CC_DIRECT	nucleus	59	95.2	1.5e-28	4.4e-27		PRDM14	PR/SET domain 14(PRDM14)		ZNF613	zinc finger protein 613(ZNF613)		FOXE1	forkhead box E1(FOXE1)		STAT3	signal transducer and activator of transcription 3(STAT3)		ZNF420	zinc finger protein 420(ZNF420)								Domain	PS50157	ZINC_FINGER_C2H2_2	PROSITE	1.231e-27	2.327e-25	6.343e-26	3.692e-25	34	775	ZNF7,ZNF787,ZNF771,ZBTB44,ZNF137P,BCL11B,ZBTB33,ZNF613,ZNF33B,ZNF789,ZNF732,ZNF460,ZNF425,GLI1,ZNF764,ZSCAN18,OSR1,ZNF69,ZNF205,ZNF766,ZNF420,ZNF79,ZNF80,ZNF350,ZNF99,ZNF354B,PRDM14,ZKSCAN5,ZNF446,ZNF654,ZNF441,ZNF440,ZNF284,ZNF304
HMGXB4	HMG domain-containing protein 4	HMG DOMAIN-CONTAINING PROTEIN 4 (PTHR46584:SF1)	HMG box transcription factor		UP_SEQ_FEATURE	ZN_FING:C2H2-type 2	30	48.4	6.7e-28	3.4e-26		SEBOX	SEBOX homeobox(SEBOX)		ZNF7	zinc finger protein 7(ZNF7)		HOXC8	homeobox C8(HOXC8)		TFEB	transcription factor EB(TFEB)		ZNF446	zinc finger protein 446(ZNF446)								Domain	PS00028	ZINC_FINGER_C2H2_1	PROSITE	1.342e-27	2.537e-25	6.343e-26	3.692e-25	34	777	ZNF7,ZNF787,ZNF771,ZBTB44,ZNF137P,BCL11B,ZBTB33,ZNF613,ZNF33B,ZNF789,ZNF732,ZNF460,ZNF425,GLI1,ZNF764,ZSCAN18,OSR1,ZNF69,ZNF205,ZNF766,ZNF420,ZNF79,ZNF80,ZNF350,ZNF99,ZNF354B,PRDM14,ZKSCAN5,ZNF446,ZNF654,ZNF441,ZNF440,ZNF284,ZNF304
HOXC8	Homeobox protein Hox-C8	HOMEOBOX PROTEIN HOX-C8 (PTHR46166:SF4)	homeodomain transcription factor		UP_SEQ_FEATURE	ZN_FING:C2H2-type 3	30	48.4	1.7e-27	6.5e-26		TBX6	T-box transcription factor 6(TBX6)		ZNF732	zinc finger protein 732(ZNF732)		NOTO	notochord homeobox(NOTO)		ZNF350	zinc finger protein 350(ZNF350)		ZNF460	zinc finger protein 460(ZNF460)								Domain	IPR007087	Znf_C2H2	InterPro	4.392e-27	8.302e-25	1.567e-25	9.122e-25	34	805	ZNF7,ZNF787,ZNF771,ZBTB44,ZNF137P,BCL11B,ZBTB33,ZNF613,ZNF33B,ZNF789,ZNF732,ZNF460,ZNF425,GLI1,ZNF764,ZSCAN18,OSR1,ZNF69,ZNF205,ZNF766,ZNF420,ZNF79,ZNF80,ZNF350,ZNF99,ZNF354B,PRDM14,ZKSCAN5,ZNF446,ZNF654,ZNF441,ZNF440,ZNF284,ZNF304
KRBOX1	KRAB domain-containing protein 1	KRAB DOMAIN-CONTAINING PROTEIN 1 (PTHR23232:SF139)	C2H2 zinc finger transcription factor		UP_SEQ_FEATURE	ZN_FING:C2H2-type 5	28	45.2	3.4e-26	1e-24		TEF	TEF transcription factor, PAR bZIP family member(TEF)		ZNF764	zinc finger protein 764(ZNF764)		OSR1	odd-skipped related transcription factor 1(OSR1)		ZNF613	zinc finger protein 613(ZNF613)		ZNF7	zinc finger protein 7(ZNF7)								Domain	SM00355	ZnF_C2H2	SMART	4.974e-27	9.402e-25	1.567e-25	9.122e-25	34	808	ZNF7,ZNF787,ZNF771,ZBTB44,ZNF137P,BCL11B,ZBTB33,ZNF613,ZNF33B,ZNF789,ZNF732,ZNF460,ZNF425,GLI1,ZNF764,ZSCAN18,OSR1,ZNF69,ZNF205,ZNF766,ZNF420,ZNF79,ZNF80,ZNF350,ZNF99,ZNF354B,PRDM14,ZKSCAN5,ZNF446,ZNF654,ZNF441,ZNF440,ZNF284,ZNF304
MAFG	Transcription factor MafG	TRANSCRIPTION FACTOR MAFG (PTHR10129:SF15)	basic leucine zipper transcription factor		UP_SEQ_FEATURE	ZN_FING:C2H2-type 6	27	43.5	8.7e-26	2.2e-24		TGIF2LY	TGFB induced factor homeobox 2 like Y-linked(TGIF2LY)		ZNF766	zinc finger protein 766(ZNF766)		TFEB	transcription factor EB(TFEB)		ZNF654	zinc finger protein 654(ZNF654)		ZNF766	zinc finger protein 766(ZNF766)								Domain	PF00096	zf-C2H2	Pfam	2.561e-26	4.841e-24	6.915e-25	4.026e-24	32	693	ZNF7,ZNF787,ZNF771,ZBTB44,ZNF137P,BCL11B,ZBTB33,ZNF613,ZNF33B,ZNF789,ZNF732,ZNF460,ZNF425,GLI1,ZNF764,OSR1,ZNF69,ZNF205,ZNF766,ZNF420,ZNF79,ZNF80,ZNF350,ZNF99,ZNF354B,PRDM14,ZKSCAN5,ZNF446,ZNF441,ZNF440,ZNF284,ZNF304
MNT	Max-binding protein MNT	MAX-BINDING PROTEIN MNT (PTHR11969:SF99)	basic helix-loop-helix transcription factor		UP_KW_DOMAIN	Zinc-finger	38	61.3	6.4e-25	5.1e-24		DMBX1	diencephalon/mesencephalon homeobox 1(DMBX1)		ZNF79	zinc finger protein 79(ZNF79)		ZBTB33	zinc finger and BTB domain containing 33(ZBTB33)		ZNF833P	zinc finger protein 833, pseudogene(ZNF833P)		ZNF771	zinc finger protein 771(ZNF771)								Domain	IPR015880	Znf_C2H2-like	InterPro	8.015e-26	1.515e-23	1.894e-24	1.102e-23	33	796	ZNF7,ZNF787,ZNF771,ZBTB44,BCL11B,ZBTB33,ZNF613,ZNF33B,ZNF789,ZNF732,ZNF460,ZNF425,GLI1,ZNF764,ZSCAN18,OSR1,ZNF69,ZNF205,ZNF766,ZNF420,ZNF79,ZNF80,ZNF350,ZNF99,ZNF354B,PRDM14,ZKSCAN5,ZNF446,ZNF654,ZNF441,ZNF440,ZNF284,ZNF304
NEUROG3	Neurogenin-3	NEUROGENIN-3 (PTHR19290:SF94)	basic helix-loop-helix transcription factor		SMART	ZnF_C2H2	36	58.1	5.8e-25	9.3e-24		FOXE1	forkhead box E1(FOXE1)		ZNF99	zinc finger protein 99(ZNF99)		ZNF460	zinc finger protein 460(ZNF460)		ZKSCAN5	zinc finger with KRAB and SCAN domains 5(ZKSCAN5)		ZNF787	zinc finger protein 787(ZNF787)								Domain	PS50805	KRAB	PROSITE	7.294e-21	1.379e-18	1.379e-19	8.026e-19	23	358	ZNF7,ZNF613,ZNF33B,ZNF789,ZNF732,ZNF460,ZNF425,ZNF764,ZNF69,ZNF205,ZNF766,ZNF420,ZNF79,ZNF350,ZNF99,ZNF354B,ZKSCAN5,ZNF446,ZNF441,ZNF440,ZNF284,KRBOX1,ZNF304
NFE2L3	Nuclear factor erythroid 2-related factor 3	NUCLEAR FACTOR ERYTHROID 2-RELATED FACTOR 3 (PTHR24411:SF8)	basic leucine zipper transcription factor		UP_SEQ_FEATURE	ZN_FING:C2H2-type 7	24	38.7	4e-22	8.8e-21		FOXJ1	forkhead box J1(FOXJ1)					ZNF771	zinc finger protein 771(ZNF771)					ZKSCAN5	zinc finger with KRAB and SCAN domains 5(ZKSCAN5)								Domain	PF01352	KRAB	Pfam	7.294e-21	1.379e-18	1.379e-19	8.026e-19	23	358	ZNF7,ZNF613,ZNF33B,ZNF789,ZNF732,ZNF460,ZNF425,ZNF764,ZNF69,ZNF205,ZNF766,ZNF420,ZNF79,ZNF350,ZNF99,ZNF354B,ZKSCAN5,ZNF446,ZNF441,ZNF440,ZNF284,KRBOX1,ZNF304
NFILZ	NFIL3 like protein	NFIL3 LIKE PROTEIN (PTHR15284:SF7)	basic leucine zipper transcription factor		UP_SEQ_FEATURE	DOMAIN:KRAB	23	37.1	4.8e-22	9.3e-21		HOXC8	homeobox C8(HOXC8)					ZNF787	zinc finger protein 787(ZNF787)														Domain	SM00349	KRAB	SMART	1.462e-20	2.762e-18	2.449e-19	1.426e-18	23	369	ZNF7,ZNF613,ZNF33B,ZNF789,ZNF732,ZNF460,ZNF425,ZNF764,ZNF69,ZNF205,ZNF766,ZNF420,ZNF79,ZNF350,ZNF99,ZNF354B,ZKSCAN5,ZNF446,ZNF441,ZNF440,ZNF284,KRBOX1,ZNF304
NOTO	Homeobox protein notochord	HOMEOBOX PROTEIN NOTOCHORD (PTHR24339:SF68)	homeodomain transcription factor		INTERPRO	KRAB_dom_sf	23	37.1	7.7e-22	2e-20		NEUROG3	neurogenin 3(NEUROG3)																				Domain	IPR001909	KRAB	InterPro	1.555e-20	2.939e-18	2.449e-19	1.426e-18	23	370	ZNF7,ZNF613,ZNF33B,ZNF789,ZNF732,ZNF460,ZNF425,ZNF764,ZNF69,ZNF205,ZNF766,ZNF420,ZNF79,ZNF350,ZNF99,ZNF354B,ZKSCAN5,ZNF446,ZNF441,ZNF440,ZNF284,KRBOX1,ZNF304
NR1I2	Nuclear receptor subfamily 1 group I member 2	NUCLEAR RECEPTOR SUBFAMILY 1 GROUP I MEMBER 2 (PTHR24082:SF39)	C4 zinc finger nuclear receptor		INTERPRO	KRAB	23	37.1	9e-22	2e-20		NOTO	notochord homeobox(NOTO)																				Domain	PF13912	zf-C2H2_6	Pfam	9.251e-15	1.748e-12	1.345e-13	7.83e-13	18	314	ZNF787,ZNF771,ZBTB44,ZNF613,ZNF789,ZNF732,ZNF425,OSR1,ZNF69,ZNF766,ZNF420,ZNF79,ZNF80,ZNF99,ZNF354B,ZKSCAN5,ZNF440,ZNF284
NRBF2	Nuclear receptor-binding factor 2	NUCLEAR RECEPTOR-BINDING FACTOR 2 (PTHR14964:SF5)	transcription cofactor		GOTERM_BP_DIRECT	regulation of DNA-templated transcription	28	45.2	2.4e-21	3.9e-19		OSR1	odd-skipped related transcription factor 1(OSR1)																				Domain	PF00046	Homeobox	Pfam	0.0135	2.551	0.1721	1.002	7	234	ALX3,HOXC8,TGIF2LY,HLX,NOTO,DMBX1,PROP1
OSR1	Protein odd-skipped-related 1	PROTEIN ODD-SKIPPED-RELATED 1 (PTHR14196:SF5)	zinc finger transcription factor		UP_KW_LIGAND	Zinc	38	61.3	8e-17	2.4e-16		STAT3	signal transducer and activator of transcription 3(STAT3)																				Domain	SM00389	HOX	SMART	0.01466	2.77	0.1721	1.002	7	237	ALX3,HOXC8,TGIF2LY,HLX,NOTO,DMBX1,PROP1
PNMA3	Paraneoplastic antigen Ma3	PARANEOPLASTIC ANTIGEN MA3 (PTHR23095:SF22)	transcription cofactor		UP_SEQ_FEATURE	ZN_FING:C2H2-type 8	20	32.3	3e-17	5e-16		TFEB	transcription factor EB(TFEB)																				Domain	IPR001356	Homeobox_dom	InterPro	0.01548	2.925	0.1721	1.002	7	239	ALX3,HOXC8,TGIF2LY,HLX,NOTO,DMBX1,PROP1
PRDM14	PR domain zinc finger protein 14	PR DOMAIN ZINC FINGER PROTEIN 14 (PTHR16515:SF19)	C2H2 zinc finger transcription factor		SMART	KRAB	23	37.1	3.6e-16	2.9e-15		ZMYM2	zinc finger MYM-type containing 2(ZMYM2)																				Domain	PS50071	HOMEOBOX_2	PROSITE	0.01548	2.925	0.1721	1.002	7	239	ALX3,HOXC8,TGIF2LY,HLX,NOTO,DMBX1,PROP1
PROP1	Homeobox protein prophet of Pit-1	HOMEOBOX PROTEIN PROPHET OF PIT-1 (PTHR47409:SF1)	homeodomain transcription factor		KEGG_PATHWAY	Herpes simplex virus 1 infection	18	29	7.1e-17	3.9e-15		ZBTB33	zinc finger and BTB domain containing 33(ZBTB33)																				Domain	1.10.10.60	-	Gene3D	0.04562	8.622	0.479	2.789	7	283	ALX3,HOXC8,TGIF2LY,HLX,NOTO,DMBX1,PROP1
SEBOX	Homeobox protein SEBOX	HOMEOBOX PROTEIN SEBOX (PTHR47777:SF1)	homeodomain transcription factor		GOTERM_MF_DIRECT	sequence-specific double-stranded DNA binding	20	32.3	3.1e-15	5e-14		ZBTB44	zinc finger and BTB domain containing 44(ZBTB44)																				Drug	CID000092292	DPMI	Stitch	0.001289	14.41	5.394	53.4	3	8	NR1I2,ESR1,MNT
SERTAD2	SERTA domain-containing protein 2	SERTA DOMAIN-CONTAINING PROTEIN 2 (PTHR16277:SF10)	transcription cofactor		GOTERM_MF_DIRECT	metal ion binding	36	58.1	5.2e-15	6.2e-14		ZSCAN18	zinc finger and SCAN domain containing 18(ZSCAN18)																				Drug	3971_DN	Phentolamine hydrochloride [73-05-2]; Down 200; 12.6uM; MCF7; HT_HG-U133A	Broad Institute CMAP Down	0.001595	17.83	5.394	53.4	7	196	ZNF771,ZBTB44,BCL11B,HOXC8,ZBTB33,ZNF79,ZNF446
STAT3	Signal transducer and activator of transcription 3	SIGNAL TRANSDUCER AND ACTIVATOR OF TRANSCRIPTION 3 (PTHR11801:SF2)	Rel homology transcription factor		UP_SEQ_FEATURE	DOMAIN:C2H2-type	19	30.6	6.4e-15	9.7e-14		ZNF137P	zinc finger protein 137, pseudogene(ZNF137P)																				Drug	CID000061585	celestolide	Stitch	0.00193	21.58	5.394	53.4	3	9	NR1I2,ESR1,MNT
TBX6	T-box transcription factor TBX6	T-BOX TRANSCRIPTION FACTOR TBX6 (PTHR11267:SF100)	Rel homology transcription factor		UP_SEQ_FEATURE	ZN_FING:C2H2-type 9	17	27.4	4.6e-14	6.5e-13		ZNF205	zinc finger protein 205(ZNF205)																				Drug	CID000047167	Phantolide	Stitch	0.00193	21.58	5.394	53.4	3	9	NR1I2,ESR1,MNT
TEF	Thyrotroph embryonic factor	THYROTROPH EMBRYONIC FACTOR (PTHR11988:SF24)	basic leucine zipper transcription factor		UP_SEQ_FEATURE	ZN_FING:C2H2-type 10	16	25.8	1.8e-13	2.3e-12		ZNF284	zinc finger protein 284(ZNF284)																				Drug	ctd:C024064	octamethylcyclotetrasiloxane	CTD	0.008276	92.52	15.36	152	2	2	NR1I2,ESR1
TFEB	Transcription factor EB	TRANSCRIPTION FACTOR EB (PTHR45776:SF5)	basic helix-loop-helix transcription factor		GOTERM_MF_DIRECT	DNA-binding transcription factor activity	18	29	3.5e-13	3.3e-12		ZNF304	zinc finger protein 304(ZNF304)																				Drug	DB00977	Ethinyl Estradiol	Drug Bank	0.008276	92.52	15.36	152	2	2	NR1I2,ESR1
TGIF2LY	Homeobox protein TGIF2LY	HOMEOBOX PROTEIN TGIF2LX-RELATED (PTHR11850:SF205)	homeodomain transcription factor		UP_SEQ_FEATURE	ZN_FING:C2H2-type 11	15	24.2	3.8e-13	4.4e-12		ZNF33B	zinc finger protein 33B(ZNF33B)																				Drug	5231_DN	Trichostatin A, Streptomyces sp.; Down 200; 1uM; MCF7; HT_HG-U133A	Broad Institute CMAP Down	0.009617	107.5	15.36	152	6	169	ZNF787,BCL11B,ZNF764,ESR1,HMGXB4,ELF4
ZBTB33	Transcriptional regulator Kaiso	TRANSCRIPTIONAL REGULATOR KAISO (PTHR24399:SF24)	C2H2 zinc finger transcription factor		UP_SEQ_FEATURE	ZN_FING:C2H2-type 12	14	22.6	1.7e-12	1.8e-11		ZNF350	zinc finger protein 350(ZNF350)																				Drug	4689_DN	Riluzole hydrochloride; Down 200; 14.8uM; MCF7; HT_HG-U133A	Broad Institute CMAP Down	0.0223	249.2	25.19	249.3	6	196	ZNF771,ZMYM2,ZNF79,ZNF350,ZNF446,TBX6
ZBTB44	Zinc finger and BTB domain-containing protein 44	ZINC FINGER AND BTB DOMAIN-CONTAINING PROTEIN 44 (PTHR24383:SF10)	C2H2 zinc finger transcription factor		GOTERM_MF_DIRECT	DNA-binding transcription repressor activity, RNA polymerase II-specific	15	24.2	4e-12	2.8e-11		ZNF354B	zinc finger protein 354B(ZNF354B)																				Drug	1679_DN	Benzonatate [104-31-4]; Down 200; 6.6uM; MCF7; HT_HG-U133A	Broad Institute CMAP Down	0.0223	249.2	25.19	249.3	6	196	ZNF787,ZNF764,ESR1,ZNF205,ELF4,ZKSCAN5
ZKSCAN5	Zinc finger protein with KRAB and SCAN domains 5	ZINC FINGER PROTEIN WITH KRAB AND SCAN DOMAINS 5 (PTHR24377:SF214)	C2H2 zinc finger transcription factor		GOTERM_MF_DIRECT	RNA polymerase II transcription regulatory region sequence-specific DNA binding	15	24.2	4.1e-12	2.8e-11		ZNF420	zinc finger protein 420(ZNF420)																				Drug	ctd:C002488	cyanophenphos	CTD	0.02478	277	25.19	249.3	2	3	NR1I2,ESR1
ZMYM2	Zinc finger MYM-type protein 2	ZINC FINGER MYM-TYPE PROTEIN 2 (PTHR45736:SF6)	zinc finger transcription factor		GOTERM_CC_DIRECT	chromatin	22	35.5	3.4e-12	5.1e-11		ZNF425	zinc finger protein 425(ZNF425)																				Drug	DB00783	Estradiol	Drug Bank	0.02478	277	25.19	249.3	2	3	NR1I2,ESR1
ZNF137P	Putative zinc finger protein 137	ZINC FINGER PROTEIN 415-RELATED (PTHR24377:SF649)	C2H2 zinc finger transcription factor		GOTERM_BP_DIRECT	negative regulation of transcription by RNA polymerase II	21	33.9	3.2e-12	3.4e-10		ZNF440	zinc finger protein 440(ZNF440)																				Drug	ctd:C004663	chloropropylate	CTD	0.04947	553	34.07	337.3	2	4	NR1I2,ESR1
ZNF205	Transcriptional repressor RHIT	TRANSCRIPTIONAL REPRESSOR RHIT (PTHR23226:SF77)	C2H2 zinc finger transcription factor		UP_SEQ_FEATURE	ZN_FING:C2H2-type 13	12	19.4	5.4e-11	5.5e-10		ZNF441	zinc finger protein 441(ZNF441)																				Drug	ctd:C035019	isofenphos	CTD	0.04947	553	34.07	337.3	2	4	NR1I2,ESR1
ZNF284	Zinc finger protein 284	ZINC FINGER PROTEIN 221-RELATED (PTHR24388:SF36)	C2H2 zinc finger transcription factor		UP_KW_DOMAIN	Repeat	38	61.3	7.7e-10	3.1e-09		ZNF446	zinc finger protein 446(ZNF446)																				Drug	ctd:C041062	ethyl bromophos	CTD	0.04947	553	34.07	337.3	2	4	NR1I2,ESR1
ZNF304	Zinc finger protein 304	ZINC FINGER PROTEIN 304 (PTHR24377:SF681)	C2H2 zinc finger transcription factor		UP_KW_LIGAND	Metal-binding	38	61.3	2.7e-09	4e-09		ZNF460	zinc finger protein 460(ZNF460)																				Drug	ctd:D004849	Phenylphosphonothioic Acid, 2-Ethyl 2-(4-Nitrophenyl) Ester	CTD	0.04947	553	34.07	337.3	2	4	NR1I2,ESR1
ZNF33B	Zinc finger protein 33B	ZINC FINGER PROTEIN 33B (PTHR24376:SF230)	C2H2 zinc finger transcription factor		UP_SEQ_FEATURE	ZN_FING:C2H2-type 14	10	16.1	2.3e-09	2.2e-08		ZNF613	zinc finger protein 613(ZNF613)																				Drug	ctd:C011445	dichlofenthion	CTD	0.04947	553	34.07	337.3	2	4	NR1I2,ESR1
ZNF350	Zinc finger protein 350	ZINC FINGER PROTEIN 350 (PTHR24404:SF97)	C2H2 zinc finger transcription factor		UP_KW_PTM	Isopeptide bond	18	29	5.1e-09	2.5e-08		ZNF654	zinc finger protein 654(ZNF654)																				Gene Family	28	Zinc fingers C2H2-type|ZF class homeoboxes and pseudogenes	genenames.org	1.311e-26	2.883e-25	2.883e-25	1.064e-24	32	718	ZNF7,ZNF787,ZNF771,ZBTB44,BCL11B,ZBTB33,ZNF613,ZNF33B,ZNF789,ZNF732,ZNF460,ZNF425,GLI1,ZNF764,ZSCAN18,OSR1,ZNF69,ZNF205,ZNF766,ZNF420,ZNF79,ZNF80,ZNF350,ZNF99,ZNF354B,PRDM14,ZKSCAN5,ZNF446,ZNF441,ZNF440,ZNF284,ZNF304
ZNF354B	Zinc finger protein 354B	ZINC FINGER PROTEIN 354B (PTHR24377:SF641)	C2H2 zinc finger transcription factor		GOTERM_MF_DIRECT	DNA binding	18	29	4.9e-08	2.9e-07		ZNF69	zinc finger protein 69(ZNF69)																				GO: Biological Process	GO:0000122	negative regulation of transcription by RNA polymerase II		6.469e-11	9.6e-08	9.6e-08	7.565e-07	23	1053	FOXE1,MAFG,NFE2L3,HOXC8,NR1I2,ZBTB33,TGIF2LY,ESR1,OSR1,ZNF205,ZNF350,GATA5,ZNF99,ZNF354B,PRDM14,DMBX1,MNT,NEUROG3,STAT3,PROP1,FOXJ1,TBX6,ZNF304
ZNF420	Zinc finger protein 420	ZINC FINGER PROTEIN 420 (PTHR24377:SF980)	C2H2 zinc finger transcription factor		UP_KW_PTM	Ubl conjugation	19	30.6	1.8e-07	4.4e-07		ZNF7	zinc finger protein 7(ZNF7)																				GO: Biological Process	GO:0045892	negative regulation of DNA-templated transcription		3.466e-10	5.144e-07	2.142e-07	1.688e-06	25	1399	FOXE1,MAFG,NFE2L3,HOXC8,NR1I2,ZBTB33,TGIF2LY,ZNF425,ESR1,OSR1,ZMYM2,ZNF205,ZNF350,GATA5,ZNF99,ZNF354B,PRDM14,DMBX1,MNT,NEUROG3,STAT3,PROP1,FOXJ1,TBX6,ZNF304
ZNF425	Zinc finger protein 425	ZINC FINGER PROTEIN 425 (PTHR24381:SF438)	C2H2 zinc finger transcription factor		GOTERM_MF_DIRECT	DNA-binding transcription activator activity, RNA polymerase II-specific	12	19.4	3e-07	1.6e-06		ZNF732	zinc finger protein 732(ZNF732)																				GO: Biological Process	GO:1902679	negative regulation of RNA biosynthetic process		4.33e-10	6.426e-07	2.142e-07	1.688e-06	25	1413	FOXE1,MAFG,NFE2L3,HOXC8,NR1I2,ZBTB33,TGIF2LY,ZNF425,ESR1,OSR1,ZMYM2,ZNF205,ZNF350,GATA5,ZNF99,ZNF354B,PRDM14,DMBX1,MNT,NEUROG3,STAT3,PROP1,FOXJ1,TBX6,ZNF304
ZNF440	Zinc finger protein 440	ZINC FINGER PROTEIN 440 (PTHR24381:SF311)	C2H2 zinc finger transcription factor		UP_SEQ_FEATURE	CROSSLNK:Glycyl lysine isopeptide (Lys-Gly) (interchain with G-Cter in SUMO2)	17	27.4	6.3e-07	5.7e-06		ZNF764	zinc finger protein 764(ZNF764)																				GO: Biological Process	GO:0051253	negative regulation of RNA metabolic process		2.569e-09	3.812e-06	9.531e-07	7.511e-06	25	1531	FOXE1,MAFG,NFE2L3,HOXC8,NR1I2,ZBTB33,TGIF2LY,ZNF425,ESR1,OSR1,ZMYM2,ZNF205,ZNF350,GATA5,ZNF99,ZNF354B,PRDM14,DMBX1,MNT,NEUROG3,STAT3,PROP1,FOXJ1,TBX6,ZNF304
ZNF441	Zinc finger protein 441	ZINC FINGER PROTEIN 441 (PTHR24379:SF22)	C2H2 zinc finger transcription factor		GOTERM_BP_DIRECT	positive regulation of transcription by RNA polymerase II	18	29	1.2e-07	9.5e-06		ZNF766	zinc finger protein 766(ZNF766)																				GO: Biological Process	GO:0045934	negative regulation of nucleobase-containing compound metabolic process		1.792e-08	2.659e-05	5.318e-06	4.191e-05	25	1673	FOXE1,MAFG,NFE2L3,HOXC8,NR1I2,ZBTB33,TGIF2LY,ZNF425,ESR1,OSR1,ZMYM2,ZNF205,ZNF350,GATA5,ZNF99,ZNF354B,PRDM14,DMBX1,MNT,NEUROG3,STAT3,PROP1,FOXJ1,TBX6,ZNF304
ZNF446	Zinc finger protein 446	ZINC FINGER PROTEIN 446 (PTHR23226:SF210)	C2H2 zinc finger transcription factor		UP_SEQ_FEATURE	REGION:Leucine-zipper	7	11.3	1.3e-06	1.1e-05		ZNF771	zinc finger protein 771(ZNF771)																				GO: Biological Process	GO:0045893	positive regulation of DNA-templated transcription		2.353e-05	0.03492	0.005139	0.04049	22	1824	FOXE1,MAFG,TFEB,BCL11B,NR1I2,NRBF2,ZNF33B,GLI1,ESR1,OSR1,SERTAD2,E2F2,ELF4,GATA5,TEF,ZNF99,NEUROG3,STAT3,PROP1,FOXJ1,TBX6,ZNF304
ZNF460	Zinc finger protein 460	ZINC FINGER PROTEIN 460 (PTHR24384:SF15)	DNA-binding transcription factor		UP_KW_DOMAIN	Homeobox	8	12.9	1.6e-05	4.2e-05		ZNF787	zinc finger protein 787(ZNF787)																				GO: Biological Process	GO:1902680	positive regulation of RNA biosynthetic process		2.424e-05	0.03597	0.005139	0.04049	22	1827	FOXE1,MAFG,TFEB,BCL11B,NR1I2,NRBF2,ZNF33B,GLI1,ESR1,OSR1,SERTAD2,E2F2,ELF4,GATA5,TEF,ZNF99,NEUROG3,STAT3,PROP1,FOXJ1,TBX6,ZNF304
ZNF613	Zinc finger protein 613	ZINC FINGER PROTEIN 613 (PTHR24404:SF41)	C2H2 zinc finger transcription factor		UP_SEQ_FEATURE	ZN_FING:C2H2-type 2; degenerate	6	9.7	5.3e-06	4.3e-05		ZNF789	zinc finger protein 789(ZNF789)																				GO: Biological Process	GO:0045944	positive regulation of transcription by RNA polymerase II		4.01e-05	0.05951	0.007439	0.05862	19	1390	MAFG,TFEB,BCL11B,NR1I2,ZNF33B,GLI1,ESR1,OSR1,E2F2,ELF4,GATA5,TEF,ZNF99,NEUROG3,STAT3,PROP1,FOXJ1,TBX6,ZNF304
ZNF654	Zinc finger protein 654	ZINC FINGER PROTEIN 654 (PTHR15507:SF16)	C2H2 zinc finger transcription factor		UP_SEQ_FEATURE	ZN_FING:C2H2-type 15	7	11.3	6.1e-06	4.7e-05		ZNF79	zinc finger protein 79(ZNF79)																				GO: Biological Process	GO:0007389	pattern specification process		0.04331	64.27	7.141	56.27	9	526	ALX3,HOXC8,GLI1,OSR1,NOTO,GATA5,PROP1,FOXJ1,TBX6
ZNF69	Zinc finger protein 69	ZINC FINGER PROTEIN 439-RELATED (PTHR24381:SF244)	C2H2 zinc finger transcription factor		UP_SEQ_FEATURE	ZN_FING:C2H2-type 16	6	9.7	2.5e-05	0.00018		ZNF80	zinc finger protein 80(ZNF80)																				GO: Cellular Component	GO:0000785	chromatin		6.893e-11	4.963e-09	4.963e-09	2.412e-08	26	1480	FOXE1,ALX3,NFE2L3,TFEB,BCL11B,HOXC8,NR1I2,ZBTB33,TGIF2LY,ESR1,HMGXB4,OSR1,HLX,E2F2,ELF4,NOTO,GATA5,TEF,DMBX1,MNT,ZNF446,NEUROG3,STAT3,PROP1,FOXJ1,TBX6
ZNF7	Zinc finger protein 7	ZINC FINGER PROTEIN 7 (PTHR24377:SF189)	C2H2 zinc finger transcription factor		INTERPRO	Homeobox_dom	8	12.9	1.1e-05	0.00019		ZNF876P	zinc finger protein 876, pseudogene(ZNF876P)																				GO: Cellular Component	GO:0032993	protein-DNA complex		2.023e-10	1.457e-08	7.284e-09	3.541e-08	26	1550	FOXE1,ALX3,NFE2L3,TFEB,BCL11B,HOXC8,NR1I2,ZBTB33,TGIF2LY,ESR1,HMGXB4,OSR1,HLX,E2F2,ELF4,NOTO,GATA5,TEF,DMBX1,MNT,ZNF446,NEUROG3,STAT3,PROP1,FOXJ1,TBX6
ZNF732	Zinc finger protein 732	ZINC FINGER PROTEIN 732 (PTHR24384:SF81)	DNA-binding transcription factor		UP_SEQ_FEATURE	DNA_BIND:Homeobox	7	11.3	6.7e-05	0.00047		ZNF99	zinc finger protein 99(ZNF99)																				GO: Cellular Component	GO:0005667	transcription regulator complex		0.002044	0.1472	0.04907	0.2385	11	596	MAFG,NFE2L3,TFEB,NR1I2,NRBF2,ESR1,E2F2,ZNF350,DMBX1,STAT3,PROP1
ZNF764	Zinc finger protein 764	ZINC FINGER PROTEIN 764 (PTHR24381:SF299)	C2H2 zinc finger transcription factor		INTERPRO	Homeobox-like_sf	8	12.9	5e-05	0.00072		ZKSCAN5	zinc finger with KRAB and SCAN domains 5(ZKSCAN5)																				GO: Molecular Function	GO:0003700	DNA-binding transcription factor activity		9.214e-53	8.753e-51	8.753e-51	4.496e-50	57	1502	FOXE1,ALX3,MAFG,ZNF7,ZNF787,NFE2L3,ZNF771,TFEB,BCL11B,HOXC8,NR1I2,ZBTB33,ZNF613,TGIF2LY,ZNF33B,ZNF789,ZNF732,ZNF460,NFILZ,ZNF425,GLI1,ZNF764,ESR1,ZSCAN18,OSR1,SEBOX,ZNF69,HLX,ZNF205,E2F2,ELF4,ZNF766,ZNF420,ZNF79,ZNF80,NOTO,ZNF350,GATA5,TEF,ZNF876P,ZNF99,ZNF354B,ZKSCAN5,ZNF833P,DMBX1,MNT,ZNF446,ZNF654,NEUROG3,ZNF441,STAT3,ZNF440,ZNF284,PROP1,FOXJ1,TBX6,ZNF304
ZNF766	Zinc finger protein 766	ZINC FINGER PROTEIN 766 (PTHR24377:SF971)	C2H2 zinc finger transcription factor		GOTERM_MF_DIRECT	sequence-specific DNA binding	7	11.3	0.00025	0.0012																							GO: Molecular Function	GO:0000981	DNA-binding transcription factor activity, RNA polymerase II-specific		4.11e-45	3.904e-43	1.952e-43	1.003e-42	52	1412	FOXE1,ALX3,MAFG,ZNF7,ZNF787,NFE2L3,ZNF771,TFEB,BCL11B,HOXC8,NR1I2,ZBTB33,TGIF2LY,ZNF33B,ZNF789,ZNF732,ZNF460,ZNF425,GLI1,ZNF764,ESR1,ZSCAN18,OSR1,ZNF69,HLX,ZNF205,E2F2,ELF4,ZNF766,ZNF420,ZNF79,ZNF80,NOTO,ZNF350,GATA5,TEF,ZNF876P,ZNF99,ZNF354B,ZKSCAN5,DMBX1,MNT,ZNF446,NEUROG3,ZNF441,STAT3,ZNF440,ZNF284,PROP1,FOXJ1,TBX6,ZNF304
ZNF771	Zinc finger protein 771	ZINC FINGER PROTEIN 771 (PTHR24394:SF48)	C2H2 zinc finger transcription factor		UP_SEQ_FEATURE	ZN_FING:C2H2-type 3; degenerate	4	6.5	0.0003	0.002																							GO: Molecular Function	GO:0000977	RNA polymerase II transcription regulatory region sequence-specific DNA binding		2.253e-44	2.14e-42	7.133e-43	3.664e-42	52	1459	FOXE1,ALX3,MAFG,ZNF7,NFE2L3,ZNF771,TFEB,BCL11B,HOXC8,NR1I2,ZBTB33,ZNF613,TGIF2LY,ZNF33B,ZNF789,ZNF732,ZNF460,ZNF425,GLI1,ZNF764,ESR1,ZSCAN18,OSR1,ZNF69,ZNF205,E2F2,ELF4,ZNF766,ZNF420,ZNF79,ZNF80,NOTO,ZNF350,GATA5,TEF,ZNF876P,ZNF99,ZNF354B,PRDM14,ZKSCAN5,DMBX1,MNT,ZNF446,NEUROG3,ZNF441,STAT3,ZNF440,ZNF284,PROP1,FOXJ1,TBX6,ZNF304
ZNF787	Zinc finger protein 787	ZINC FINGER PROTEIN 672-RELATED (PTHR24408:SF34)	C2H2 zinc finger transcription factor		UP_KW_MOLECULAR_FUNCTION	Activator	12	19.4	0.00056	0.0025																							GO: Molecular Function	GO:0043565	sequence-specific DNA binding		1.147e-43	1.09e-41	2.724e-42	1.399e-41	54	1746	FOXE1,ALX3,MAFG,ZNF7,ZNF787,NFE2L3,ZNF771,TFEB,BCL11B,HOXC8,NR1I2,ZBTB33,ZNF613,TGIF2LY,ZNF33B,ZNF789,ZNF732,ZNF460,ZNF425,GLI1,ZNF764,ESR1,ZSCAN18,OSR1,ZNF69,HLX,ZNF205,E2F2,ELF4,ZNF766,ZNF420,ZNF79,ZNF80,NOTO,ZNF350,GATA5,TEF,ZNF876P,ZNF99,ZNF354B,PRDM14,ZKSCAN5,DMBX1,MNT,ZNF446,NEUROG3,ZNF441,STAT3,ZNF440,ZNF284,PROP1,FOXJ1,TBX6,ZNF304
ZNF789	Zinc finger protein 789	ZINC FINGER PROTEIN 789 (PTHR24377:SF196)	C2H2 zinc finger transcription factor		SMART	HOX	8	12.9	0.00049	0.0026																							GO: Molecular Function	GO:1990837	sequence-specific double-stranded DNA binding		1.529e-43	1.453e-41	2.906e-42	1.492e-41	53	1631	FOXE1,ALX3,MAFG,ZNF7,ZNF787,NFE2L3,ZNF771,TFEB,BCL11B,HOXC8,NR1I2,ZBTB33,ZNF613,TGIF2LY,ZNF33B,ZNF789,ZNF732,ZNF460,ZNF425,GLI1,ZNF764,ESR1,ZSCAN18,OSR1,ZNF69,ZNF205,E2F2,ELF4,ZNF766,ZNF420,ZNF79,ZNF80,NOTO,ZNF350,GATA5,TEF,ZNF876P,ZNF99,ZNF354B,PRDM14,ZKSCAN5,DMBX1,MNT,ZNF446,NEUROG3,ZNF441,STAT3,ZNF440,ZNF284,PROP1,FOXJ1,TBX6,ZNF304
ZNF79	Zinc finger protein 79	ZINC FINGER PROTEIN 79 (PTHR24381:SF344)	C2H2 zinc finger transcription factor		UP_SEQ_FEATURE	DOMAIN:bZIP	4	6.5	0.00058	0.0037																							GO: Molecular Function	GO:0000976	transcription cis-regulatory region binding		8.554e-43	8.126e-41	1.354e-41	6.956e-41	52	1565	FOXE1,ALX3,MAFG,ZNF7,NFE2L3,ZNF771,TFEB,BCL11B,HOXC8,NR1I2,ZBTB33,ZNF613,TGIF2LY,ZNF33B,ZNF789,ZNF732,ZNF460,ZNF425,GLI1,ZNF764,ESR1,ZSCAN18,OSR1,ZNF69,ZNF205,E2F2,ELF4,ZNF766,ZNF420,ZNF79,ZNF80,NOTO,ZNF350,GATA5,TEF,ZNF876P,ZNF99,ZNF354B,PRDM14,ZKSCAN5,DMBX1,MNT,ZNF446,NEUROG3,ZNF441,STAT3,ZNF440,ZNF284,PROP1,FOXJ1,TBX6,ZNF304
ZNF80	Zinc finger protein 80	ZINC FINGER PROTEIN 80 (PTHR24381:SF111)	C2H2 zinc finger transcription factor		UP_SEQ_FEATURE	REGION:Basic motif	4	6.5	0.00062	0.0038																							GO: Molecular Function	GO:0001067	transcription regulatory region nucleic acid binding		1.009e-42	9.586e-41	1.369e-41	7.034e-41	52	1570	FOXE1,ALX3,MAFG,ZNF7,NFE2L3,ZNF771,TFEB,BCL11B,HOXC8,NR1I2,ZBTB33,ZNF613,TGIF2LY,ZNF33B,ZNF789,ZNF732,ZNF460,ZNF425,GLI1,ZNF764,ESR1,ZSCAN18,OSR1,ZNF69,ZNF205,E2F2,ELF4,ZNF766,ZNF420,ZNF79,ZNF80,NOTO,ZNF350,GATA5,TEF,ZNF876P,ZNF99,ZNF354B,PRDM14,ZKSCAN5,DMBX1,MNT,ZNF446,NEUROG3,ZNF441,STAT3,ZNF440,ZNF284,PROP1,FOXJ1,TBX6,ZNF304
ZNF833P	Putative zinc finger protein 833	ZINC FINGER PROTEIN 833-RELATED (PTHR16515:SF51)	C2H2 zinc finger transcription factor		UP_SEQ_FEATURE	ZN_FING:C2H2-type 19	4	6.5	0.00079	0.0045																							GO: Molecular Function	GO:0003690	double-stranded DNA binding		4.502e-42	4.277e-40	5.346e-41	2.746e-40	53	1739	FOXE1,ALX3,MAFG,ZNF7,ZNF787,NFE2L3,ZNF771,TFEB,BCL11B,HOXC8,NR1I2,ZBTB33,ZNF613,TGIF2LY,ZNF33B,ZNF789,ZNF732,ZNF460,ZNF425,GLI1,ZNF764,ESR1,ZSCAN18,OSR1,ZNF69,ZNF205,E2F2,ELF4,ZNF766,ZNF420,ZNF79,ZNF80,NOTO,ZNF350,GATA5,TEF,ZNF876P,ZNF99,ZNF354B,PRDM14,ZKSCAN5,DMBX1,MNT,ZNF446,NEUROG3,ZNF441,STAT3,ZNF440,ZNF284,PROP1,FOXJ1,TBX6,ZNF304
ZNF876P	Putative zinc finger protein 876	ZINC FINGER PROTEIN 100-RELATED (PTHR24384:SF201)	DNA-binding transcription factor		UP_SEQ_FEATURE	ZN_FING:C2H2-type 1; degenerate	5	8.1	0.00079	0.0045																							GO: Molecular Function	GO:0000978	RNA polymerase II cis-regulatory region sequence-specific DNA binding		1.855e-30	1.762e-28	1.958e-29	1.006e-28	41	1244	FOXE1,MAFG,ZNF7,NFE2L3,ZNF771,TFEB,BCL11B,NR1I2,ZBTB33,ZNF613,TGIF2LY,ZNF33B,ZNF789,ZNF732,ZNF460,GLI1,ZNF764,ESR1,ZSCAN18,ZNF205,E2F2,ELF4,ZNF766,ZNF420,NOTO,ZNF350,GATA5,TEF,ZNF876P,ZNF99,ZNF354B,ZKSCAN5,MNT,ZNF446,NEUROG3,STAT3,ZNF284,PROP1,FOXJ1,TBX6,ZNF304
ZNF99	Zinc finger protein 99	ZINC FINGER PROTEIN 99 (PTHR24376:SF71)	C2H2 zinc finger transcription factor		INTERPRO	bZIP_sf	4	6.5	0.00058	0.0067																							GO: Molecular Function	GO:0000987	cis-regulatory region sequence-specific DNA binding		4.388e-30	4.168e-28	4.168e-29	2.141e-28	41	1271	FOXE1,MAFG,ZNF7,NFE2L3,ZNF771,TFEB,BCL11B,NR1I2,ZBTB33,ZNF613,TGIF2LY,ZNF33B,ZNF789,ZNF732,ZNF460,GLI1,ZNF764,ESR1,ZSCAN18,ZNF205,E2F2,ELF4,ZNF766,ZNF420,NOTO,ZNF350,GATA5,TEF,ZNF876P,ZNF99,ZNF354B,ZKSCAN5,MNT,ZNF446,NEUROG3,STAT3,ZNF284,PROP1,FOXJ1,TBX6,ZNF304
ZSCAN18	Zinc finger and SCAN domain-containing protein 18	ZINC FINGER AND SCAN DOMAIN-CONTAINING PROTEIN 18 (PTHR23226:SF157)	C2H2 zinc finger transcription factor		INTERPRO	bZIP	4	6.5	0.00061	0.0067																							GO: Molecular Function	GO:0001228	DNA-binding transcription activator activity, RNA polymerase II-specific		2.155e-08	2.047e-06	1.861e-07	9.558e-07	16	560	MAFG,ZNF771,TFEB,BCL11B,NR1I2,ZNF33B,GLI1,ESR1,E2F2,ELF4,TEF,ZNF99,NEUROG3,STAT3,PROP1,FOXJ1
																																	GO: Molecular Function	GO:0001216	DNA-binding transcription activator activity		2.525e-08	2.399e-06	1.999e-07	1.027e-06	16	566	MAFG,ZNF771,TFEB,BCL11B,NR1I2,ZNF33B,GLI1,ESR1,E2F2,ELF4,TEF,ZNF99,NEUROG3,STAT3,PROP1,FOXJ1
																																	GO: Molecular Function	GO:0001227	DNA-binding transcription repressor activity, RNA polymerase II-specific		7.968e-05	0.00757	0.0005823	0.002991	10	320	NFE2L3,ZBTB33,TGIF2LY,ZNF205,ZNF350,ZNF99,DMBX1,MNT,NEUROG3,PROP1
																																	GO: Molecular Function	GO:0001217	DNA-binding transcription repressor activity		9.476e-05	0.009002	0.000643	0.003303	10	326	NFE2L3,ZBTB33,TGIF2LY,ZNF205,ZNF350,ZNF99,DMBX1,MNT,NEUROG3,PROP1
																																	Interaction	int:TRIM28	TRIM28 interactions		4.787e-05	0.1919	0.1919	1.703	19	1474	ZNF7,BCL11B,ZBTB33,ZNF33B,ZNF789,ZNF732,ZNF460,ZNF764,ESR1,SERTAD2,ZNF766,ZNF420,ZNF350,ZNF354B,ZNF441,STAT3,ZNF440,ZNF284,ZNF304
																																	Interaction	int:FHL5	FHL5 interactions		0.0007081	2.839	1.419	12.6	6	102	ZBTB33,ZNF613,ZNF764,ZNF766,ZNF446,ZNF440
																																	Interaction	int:ZMYM4	ZMYM4 interactions		0.01418	56.84	18.95	168.1	6	171	FOXE1,ZNF460,ESR1,ZMYM2,ELF4,NEUROG3
																																	Interaction	int:CYSRT1	CYSRT1 interactions		0.02481	99.46	20.8	184.6	9	511	HOXC8,ZNF764,HLX,GATA5,ZNF446,ZNF441,ZNF440,PROP1,TBX6
																																	Interaction	int:HESX1	HESX1 interactions		0.02594	104	20.8	184.6	3	19	HOXC8,STAT3,PROP1
																																	Interaction	int:NOTCH2	NOTCH2 interactions		0.04422	177.3	29.55	262.2	8	423	ZNF7,ZNF787,ZNF771,ZBTB44,ZBTB33,ZNF460,ZNF766,ZNF446
																																	MicroRNA	hsa-miR-532-3p:mirSVR_lowEffct	hsa-miR-532-3p:mirSVR_nonconserved_lowEffect-0.1-0.5	MicroRNA.org	4.048e-06	0.02505	0.02505	0.2332	15	1901	TFEB,NR1I2,ZBTB33,NRBF2,ZNF732,HMGXB4,ZNF69,ZNF350,ZKSCAN5,ZNF446,ZNF441,ZNF440,ZNF284,PROP1,ZNF304
																																	MicroRNA	hsa-miR-3167:mirSVR_highEffct	hsa-miR-3167:mirSVR_nonconserved_highEffect-0.5	MicroRNA.org	7.575e-05	0.4689	0.2344	2.182	11	1129	FOXE1,ZNF787,HOXC8,HMGXB4,ZMYM2,ELF4,ZNF80,ZNF876P,PRDM14,ZKSCAN5,PROP1
																																	MicroRNA	hsa-miR-4316:mirSVR_lowEffct	hsa-miR-4316:mirSVR_nonconserved_lowEffect-0.1-0.5	MicroRNA.org	0.0005015	3.104	1.035	9.632	11	1366	NFE2L3,ZNF137P,ESR1,HMGXB4,ZMYM2,E2F2,ZNF766,NOTO,ZNF833P,DMBX1,ZNF304
																																	MicroRNA	hsa-miR-412:mirSVR_lowEffct	hsa-miR-412:mirSVR_nonconserved_lowEffect-0.1-0.5	MicroRNA.org	0.00105	6.502	1.206	11.22	12	1800	ZNF787,ZNF33B,ZNF732,ZNF425,ZMYM2,ZNF766,ZNF79,ZNF80,TEF,MNT,STAT3,PROP1
																																	MicroRNA	hsa-miR-922:Functional MTI (Weak)	Functional MTI (Weak)	miRTarbase	0.001363	8.439	1.206	11.22	5	161	ZBTB44,ZBTB33,ZNF460,MNT,STAT3
																																	MicroRNA	hsa-miR-221*:mirSVR_lowEffct	hsa-miR-221*:mirSVR_nonconserved_lowEffect-0.1-0.5	MicroRNA.org	0.00157	9.716	1.206	11.22	12	1871	MAFG,ZNF787,TFEB,BCL11B,NRBF2,ZNF764,E2F2,ELF4,ZNF440,PNMA3,TBX6,ZNF304
																																	MicroRNA	hsa-miR-3135:mirSVR_lowEffct	hsa-miR-3135:mirSVR_nonconserved_lowEffect-0.1-0.5	MicroRNA.org	0.001657	10.26	1.206	11.22	9	953	TFEB,ZNF137P,ZNF425,ZNF764,ZSCAN18,SERTAD2,FOXJ1,TBX6,ZNF304
																																	MicroRNA	hsa-miR-1246:mirSVR_highEffct	hsa-miR-1246:mirSVR_nonconserved_highEffect-0.5	MicroRNA.org	0.001958	12.12	1.206	11.22	10	1258	NFE2L3,ZBTB44,ZBTB33,TGIF2LY,ZNF425,HMGXB4,SERTAD2,ZNF766,ZNF876P,ZNF304
																																	MicroRNA	mmu-miR-291a-3p		MirDB	0.002147	13.29	1.206	11.22	7	505	ZBTB44,BCL11B,ESR1,SERTAD2,E2F2,ELF4,MNT
																																	MicroRNA	mmu-miR-295-3p		MirDB	0.002175	13.46	1.206	11.22	7	506	ZBTB44,BCL11B,ESR1,SERTAD2,E2F2,ELF4,MNT
																																	MicroRNA	mmu-miR-294-3p		MirDB	0.002203	13.64	1.206	11.22	7	507	ZBTB44,BCL11B,ESR1,SERTAD2,E2F2,ELF4,MNT
																																	MicroRNA	hsa-miR-744*:mirSVR_lowEffct	hsa-miR-744*:mirSVR_nonconserved_lowEffect-0.1-0.5	MicroRNA.org	0.002337	14.47	1.206	11.22	11	1601	TFEB,ZBTB44,ZNF137P,NRBF2,ZNF33B,SERTAD2,ZNF69,PRDM14,ZNF440,TBX6,ZNF304
																																	MicroRNA	hsa-miR-642:mirSVR_lowEffct	hsa-miR-642:mirSVR_nonconserved_lowEffect-0.1-0.5	MicroRNA.org	0.002629	16.27	1.252	11.65	12	1967	FOXE1,ZNF7,ZNF787,TFEB,BCL11B,ZNF460,ESR1,OSR1,E2F2,ZNF350,ZNF833P,STAT3
																																	MicroRNA	hsa-miR-4318:mirSVR_lowEffct	hsa-miR-4318:mirSVR_nonconserved_lowEffect-0.1-0.5	MicroRNA.org	0.0031	19.19	1.32	12.29	11	1649	FOXE1,ZNF7,NRBF2,ZNF764,E2F2,ELF4,ZNF766,ZNF876P,GPRASP2,ZNF284,ZNF304
																																	MicroRNA	mmu-miR-302d-3p		MirDB	0.003582	22.17	1.32	12.29	7	546	ZBTB44,BCL11B,ESR1,SERTAD2,E2F2,ELF4,MNT
																																	MicroRNA	mmu-miR-302b-3p		MirDB	0.003625	22.44	1.32	12.29	7	547	ZBTB44,BCL11B,ESR1,SERTAD2,E2F2,ELF4,MNT
																																	MicroRNA	mmu-miR-302a-3p		MirDB	0.003625	22.44	1.32	12.29	7	547	ZBTB44,BCL11B,ESR1,SERTAD2,E2F2,ELF4,MNT
																																	MicroRNA	hsa-miR-519b-3p:mirSVR_lowEffct	hsa-miR-519b-3p:mirSVR_nonconserved_lowEffect-0.1-0.5	MicroRNA.org	0.004355	26.96	1.467	13.65	11	1709	NFE2L3,HOXC8,NRBF2,ZNF460,ESR1,HMGXB4,SERTAD2,E2F2,ZNF80,ZNF441,ZNF304
																																	MicroRNA	hsa-miR-519a:mirSVR_lowEffct	hsa-miR-519a:mirSVR_nonconserved_lowEffect-0.1-0.5	MicroRNA.org	0.004502	27.87	1.467	13.65	11	1715	NFE2L3,HOXC8,NRBF2,ZNF460,ESR1,HMGXB4,SERTAD2,E2F2,ZNF80,ZNF441,ZNF304
																																	MicroRNA	hsa-miR-92a-3p:Functional MTI (Weak)	Functional MTI (Weak)	miRTarbase	0.005254	32.52	1.626	15.14	10	1407	MAFG,BCL11B,HOXC8,ZNF460,SERTAD2,ELF4,ZNF420,TEF,ZNF354B,STAT3
																																	MicroRNA	hsa-miR-519c-3p:mirSVR_lowEffct	hsa-miR-519c-3p:mirSVR_nonconserved_lowEffect-0.1-0.5	MicroRNA.org	0.00623	38.56	1.836	17.09	11	1775	NFE2L3,HOXC8,NRBF2,ZNF460,ESR1,HMGXB4,SERTAD2,E2F2,ZNF80,ZNF441,ZNF304
																																	MicroRNA	hsa-miR-874-3p		MirDB	0.007449	46.11	2.096	19.51	5	228	ZNF33B,ESR1,TEF,STAT3,PNMA3
																																	MicroRNA	hsa-miR-876-5p:mirSVR_highEffct	hsa-miR-876-5p:mirSVR_conserved_highEffect-0.5	MicroRNA.org	0.008497	52.59	2.287	21.28	9	1167	ZNF787,HOXC8,ZNF460,HMGXB4,ZMYM2,ZNF80,ZNF876P,PRDM14,ZKSCAN5
																																	MicroRNA	hsa-miR-489:mirSVR_lowEffct	hsa-miR-489:mirSVR_nonconserved_lowEffect-0.1-0.5	MicroRNA.org	0.009516	58.91	2.378	22.14	11	1857	BCL11B,ZBTB33,ZNF33B,ESR1,ZMYM2,ELF4,ZNF766,GATA5,ZKSCAN5,ZNF833P,GPRASP2
																																	MicroRNA	hsa-miR-625-5p		MirDB	0.01067	66.07	2.378	22.14	7	646	HOXC8,ZBTB33,ESR1,SERTAD2,ZMYM2,ZNF440,TBX6
																																	MicroRNA	hsa-miR-106a*:mirSVR_lowEffct	hsa-miR-106a*:mirSVR_nonconserved_lowEffect-0.1-0.5	MicroRNA.org	0.01094	67.73	2.378	22.14	11	1885	ZBTB44,ZNF137P,HOXC8,ZNF33B,GATA5,ZKSCAN5,ZNF654,NEUROG3,ZNF441,STAT3,TBX6
																																	MicroRNA	hsa-miR-4768-3p:Functional MTI (Weak)	Functional MTI (Weak)	miRTarbase	0.01133	70.12	2.378	22.14	7	652	ZNF460,ZNF764,ZNF69,NOTO,ZNF99,ZNF354B,ZNF440
																																	MicroRNA	hsa-miR-1826:mirSVR_highEffct	hsa-miR-1826:mirSVR_nonconserved_highEffect-0.5	MicroRNA.org	0.01147	71.03	2.378	22.14	9	1212	MAFG,NRBF2,ZNF33B,ZNF460,ZNF69,ZMYM2,ZNF440,ZNF284,ZNF304
																																	MicroRNA	hsa-miR-204:PITA	hsa-miR-204:PITA_TOP	PITA	0.01153	71.35	2.378	22.14	6	430	MAFG,BCL11B,HOXC8,NRBF2,ESR1,ZNF654
																																	MicroRNA	hsa-miR-211:PITA	hsa-miR-211:PITA_TOP	PITA	0.01153	71.35	2.378	22.14	6	430	MAFG,BCL11B,HOXC8,NRBF2,ESR1,ZNF654
																																	MicroRNA	hsa-miR-6809-3p		MirDB	0.01349	83.48	2.597	24.17	9	1237	HOXC8,ZNF460,SERTAD2,ZMYM2,ZNF80,ZNF99,ZKSCAN5,STAT3,ZNF440
																																	MicroRNA	hsa-miR-1290:mirSVR_highEffct	hsa-miR-1290:mirSVR_nonconserved_highEffect-0.5	MicroRNA.org	0.01352	83.7	2.597	24.17	10	1569	NFE2L3,HOXC8,ZBTB33,ZNF425,ZNF764,HMGXB4,ZMYM2,ZNF80,ZNF876P,STAT3
																																	MicroRNA	hsa-miR-4669:Functional MTI (Weak)	Functional MTI (Weak)	miRTarbase	0.01452	89.9	2.597	24.17	3	40	E2F2,ZNF350,MNT
																																	MicroRNA	hsa-miR-16-1*:mirSVR_lowEffct	hsa-miR-16-1*:mirSVR_nonconserved_lowEffect-0.1-0.5	MicroRNA.org	0.01499	92.79	2.597	24.17	11	1950	ZNF787,NFE2L3,BCL11B,ZNF33B,ZNF732,ESR1,E2F2,ZNF420,ZNF350,MNT,GPRASP2
																																	MicroRNA	hsa-miR-4319		MirDB	0.01542	95.47	2.597	24.17	8	954	ALX3,ZNF460,E2F2,ZNF80,TEF,ZKSCAN5,STAT3,ZNF304
																																	MicroRNA	hsa-miR-3657:Functional MTI (Weak)	Functional MTI (Weak)	miRTarbase	0.01566	96.92	2.597	24.17	3	41	E2F2,ZNF350,MNT
																																	MicroRNA	hsa-miR-296-3p		MirDB	0.01567	97.02	2.597	24.17	4	127	ZNF33B,ZNF732,ZNF99,ZNF440
																																	MicroRNA	hsa-miR-4326		MirDB	0.01594	98.69	2.597	24.17	5	267	BCL11B,ZNF33B,HMGXB4,ZKSCAN5,ZNF304
																																	MicroRNA	hsa-miR-3202:Functional MTI (Weak)	Functional MTI (Weak)	miRTarbase	0.01682	104.1	2.67	24.85	5	270	MAFG,ZNF787,ZBTB33,ZNF460,ZNF766
																																	MicroRNA	hsa-miR-330-3p:PITA	hsa-miR-330-3p:PITA_TOP	PITA	0.01803	111.6	2.79	25.97	7	701	TFEB,BCL11B,HOXC8,ESR1,SERTAD2,ZNF654,GPRASP2
																																	MicroRNA	hsa-miR-92b-3p:Functional MTI	Functional MTI	miRTarbase	0.01938	120	2.927	27.24	7	709	BCL11B,HOXC8,ZNF460,ZSCAN18,SERTAD2,TEF,ZNF354B
																																	MicroRNA	hsa-miR-514:mirSVR_lowEffct	hsa-miR-514:mirSVR_nonconserved_lowEffect-0.1-0.5	MicroRNA.org	0.02762	171	3.815	35.51	10	1706	FOXE1,NR1I2,ZNF33B,ZNF764,ZMYM2,ZNF876P,ZNF446,ZNF654,GPRASP2,ZNF304
																																	MicroRNA	hsa-miR-3141:Functional MTI (Weak)	Functional MTI (Weak)	miRTarbase	0.02857	176.9	3.815	35.51	3	50	ZNF787,HMGXB4,MNT
																																	MicroRNA	hsa-miR-4493		MirDB	0.03059	189.3	3.815	35.51	5	306	SERTAD2,E2F2,ELF4,ZNF80,NOTO
																																	MicroRNA	hsa-miR-4324:mirSVR_lowEffct	hsa-miR-4324:mirSVR_nonconserved_lowEffect-0.1-0.5	MicroRNA.org	0.03232	200.1	3.815	35.51	10	1738	ZBTB33,ZNF460,ZNF69,ZMYM2,TEF,ZNF833P,STAT3,ZNF440,TBX6,ZNF304
																																	MicroRNA	hsa-miR-25-3p:Functional MTI	Functional MTI	miRTarbase	0.03271	202.5	3.815	35.51	6	518	BCL11B,HOXC8,ZNF460,ELF4,TEF,ZNF354B
																																	MicroRNA	hsa-miR-202*:mirSVR_lowEffct	hsa-miR-202*:mirSVR_nonconserved_lowEffect-0.1-0.5	MicroRNA.org	0.03303	204.5	3.815	35.51	9	1387	NFE2L3,ZBTB33,ZNF33B,SERTAD2,ZNF69,ZNF876P,MNT,ZNF440,ZNF304
																																	MicroRNA	TGCTTTG,MIR-330:MSigDB	TGCTTTG,MIR-330:MSigDB	MSigDB	0.03406	210.8	3.815	35.51	5	313	TFEB,BCL11B,HOXC8,ESR1,GPRASP2
																																	MicroRNA	hsa-miR-129-5p:mirSVR_highEffct	hsa-miR-129-5p:mirSVR_conserved_highEffect-0.5	MicroRNA.org	0.03425	212	3.815	35.51	10	1750	FOXE1,BCL11B,HOXC8,ZBTB33,NRBF2,HMGXB4,ZMYM2,ZNF350,ZNF441,STAT3
																																	MicroRNA	hsa-miR-527:Functional MTI (Weak)	Functional MTI (Weak)	miRTarbase	0.03689	228.3	3.815	35.51	4	158	BCL11B,ZBTB33,NRBF2,ZNF460
																																	MicroRNA	hsa-miR-337-3p		MirDB	0.03839	237.7	3.815	35.51	5	321	BCL11B,ESR1,ZNF99,ZNF441,STAT3
																																	MicroRNA	mmu-miR-6938-5p		MirDB	0.03969	245.7	3.815	35.51	4	161	SERTAD2,GATA5,TEF,PRDM14
																																	MicroRNA	hsa-miR-518a-5p:Functional MTI	Functional MTI	miRTarbase	0.03969	245.7	3.815	35.51	4	161	BCL11B,ZBTB33,NRBF2,ZNF460
																																	MicroRNA	hsa-miR-106b:PITA	hsa-miR-106b:PITA_TOP	PITA	0.04135	256	3.815	35.51	7	799	ZBTB44,BCL11B,ZBTB33,ESR1,OSR1,SERTAD2,STAT3
																																	MicroRNA	hsa-miR-20b:PITA	hsa-miR-20b:PITA_TOP	PITA	0.04135	256	3.815	35.51	7	799	ZBTB44,BCL11B,ZBTB33,ESR1,OSR1,SERTAD2,STAT3
																																	MicroRNA	hsa-miR-93:PITA	hsa-miR-93:PITA_TOP	PITA	0.04135	256	3.815	35.51	7	799	ZBTB44,BCL11B,ZBTB33,ESR1,OSR1,SERTAD2,STAT3
																																	MicroRNA	hsa-miR-20a:PITA	hsa-miR-20a:PITA_TOP	PITA	0.04135	256	3.815	35.51	7	799	ZBTB44,BCL11B,ZBTB33,ESR1,OSR1,SERTAD2,STAT3
																																	MicroRNA	hsa-miR-17:PITA	hsa-miR-17:PITA_TOP	PITA	0.04135	256	3.815	35.51	7	799	ZBTB44,BCL11B,ZBTB33,ESR1,OSR1,SERTAD2,STAT3
																																	MicroRNA	hsa-miR-106a:PITA	hsa-miR-106a:PITA_TOP	PITA	0.04135	256	3.815	35.51	7	799	ZBTB44,BCL11B,ZBTB33,ESR1,OSR1,SERTAD2,STAT3
																																	MicroRNA	hsa-miR-519d:PITA	hsa-miR-519d:PITA_TOP	PITA	0.04201	260	3.815	35.51	7	801	ZBTB44,BCL11B,ZBTB33,ESR1,OSR1,SERTAD2,STAT3
																																	MicroRNA	hsa-miR-4262:mirSVR_highEffct	hsa-miR-4262:mirSVR_nonconserved_highEffect-0.5	MicroRNA.org	0.0438	271.1	3.815	35.51	10	1802	HOXC8,ESR1,HMGXB4,ZMYM2,ZNF766,ZNF420,ZNF833P,ZNF654,ZNF441,ZNF440
																																	MicroRNA	hsa-miR-367-3p:Functional MTI (Weak)	Functional MTI (Weak)	miRTarbase	0.0444	274.8	3.815	35.51	5	331	BCL11B,HOXC8,ZNF460,TEF,ZNF354B
																																	MicroRNA	hsa-miR-520c-3p:PITA	hsa-miR-520c-3p:PITA_TOP	PITA	0.04561	282.3	3.815	35.51	6	550	ZBTB44,BCL11B,ZBTB33,ESR1,SERTAD2,MNT
																																	MicroRNA	hsa-miR-372:PITA	hsa-miR-372:PITA_TOP	PITA	0.04561	282.3	3.815	35.51	6	550	ZBTB44,BCL11B,ZBTB33,ESR1,SERTAD2,MNT
																																	MicroRNA	hsa-miR-520d-3p:PITA	hsa-miR-520d-3p:PITA_TOP	PITA	0.04561	282.3	3.815	35.51	6	550	ZBTB44,BCL11B,ZBTB33,ESR1,SERTAD2,MNT
																																	MicroRNA	hsa-miR-302a:PITA	hsa-miR-302a:PITA_TOP	PITA	0.04561	282.3	3.815	35.51	6	550	ZBTB44,BCL11B,ZBTB33,ESR1,SERTAD2,MNT
																																	MicroRNA	hsa-miR-302d:PITA	hsa-miR-302d:PITA_TOP	PITA	0.04561	282.3	3.815	35.51	6	550	ZBTB44,BCL11B,ZBTB33,ESR1,SERTAD2,MNT
																																	MicroRNA	hsa-miR-520b:PITA	hsa-miR-520b:PITA_TOP	PITA	0.04561	282.3	3.815	35.51	6	550	ZBTB44,BCL11B,ZBTB33,ESR1,SERTAD2,MNT
																																	MicroRNA	hsa-miR-520e:PITA	hsa-miR-520e:PITA_TOP	PITA	0.04561	282.3	3.815	35.51	6	550	ZBTB44,BCL11B,ZBTB33,ESR1,SERTAD2,MNT
																																	MicroRNA	hsa-miR-520a-3p:PITA	hsa-miR-520a-3p:PITA_TOP	PITA	0.04561	282.3	3.815	35.51	6	550	ZBTB44,BCL11B,ZBTB33,ESR1,SERTAD2,MNT
																																	MicroRNA	hsa-miR-302e:PITA	hsa-miR-302e:PITA_TOP	PITA	0.04561	282.3	3.815	35.51	6	550	ZBTB44,BCL11B,ZBTB33,ESR1,SERTAD2,MNT
																																	MicroRNA	hsa-miR-302b:PITA	hsa-miR-302b:PITA_TOP	PITA	0.04561	282.3	3.815	35.51	6	550	ZBTB44,BCL11B,ZBTB33,ESR1,SERTAD2,MNT
																																	MicroRNA	hsa-miR-373:PITA	hsa-miR-373:PITA_TOP	PITA	0.04561	282.3	3.815	35.51	6	550	ZBTB44,BCL11B,ZBTB33,ESR1,SERTAD2,MNT
																																	MicroRNA	hsa-miR-302c:PITA	hsa-miR-302c:PITA_TOP	PITA	0.04561	282.3	3.815	35.51	6	550	ZBTB44,BCL11B,ZBTB33,ESR1,SERTAD2,MNT
																																	MicroRNA	hsa-miR-584:mirSVR_lowEffct	hsa-miR-584:mirSVR_nonconserved_lowEffect-0.1-0.5	MicroRNA.org	0.04631	286.7	3.822	35.58	9	1449	ZNF7,ZNF137P,HOXC8,ZNF613,ZNF33B,OSR1,ZNF876P,ZKSCAN5,ZNF284
																																	Pathway	M734	REACTOME_RNA_POLYMERASE_II_TRANSCRIPTION	Reactome Pathways	1.339e-07	6.777e-05	6.777e-05	0.0004611	21	1387	ZNF771,NR1I2,ZNF613,NRBF2,ZNF33B,ZNF732,ZNF460,ZNF425,ZNF764,ESR1,ZNF205,ZNF420,ZNF79,ZNF350,ZNF99,ZNF354B,ZKSCAN5,ZNF446,ZNF441,ZNF440,ZNF304
																																	Pathway	MM14851	REACTOME_GENERIC_TRANSCRIPTION_PATHWAY	Reactome Pathways	0.01713	8.666	4.333	29.48	11	768	NR1I2,NRBF2,ZNF764,ESR1,ZNF205,ZNF420,ZNF99,ZNF354B,ZKSCAN5,ZNF446,ZNF284
																																	Pubmed	15618518	Mouse brain organization revealed through direct genome-scale TF expression analysis.	Pubmed	1.556e-32	2.561e-28	2.561e-28	2.634e-27	41	1826	FOXE1,ALX3,MAFG,ZNF7,ZNF787,NFE2L3,ZNF771,TFEB,ZBTB44,BCL11B,HOXC8,NR1I2,ZBTB33,TGIF2LY,GLI1,ZNF764,ESR1,HMGXB4,OSR1,SERTAD2,SEBOX,HLX,ZMYM2,ZNF205,E2F2,ELF4,ZNF420,GATA5,TEF,ZNF99,ZNF354B,ZKSCAN5,DMBX1,MNT,ZNF446,ZNF654,NEUROG3,STAT3,PROP1,FOXJ1,TBX6
																																	Pubmed	20059953	A systems approach reveals that the myogenesis genome network is regulated by the transcriptional repressor RP58.	Pubmed	2.189e-28	3.602e-24	1.801e-24	1.853e-23	36	1515	ALX3,MAFG,ZNF7,NFE2L3,ZNF771,TFEB,BCL11B,HOXC8,NR1I2,ZBTB33,TGIF2LY,GLI1,ZNF764,ESR1,OSR1,SERTAD2,SEBOX,HLX,ZMYM2,ZNF205,E2F2,ELF4,ZNF420,GATA5,TEF,ZNF99,ZNF354B,ZKSCAN5,DMBX1,MNT,ZNF446,ZNF654,NEUROG3,STAT3,PROP1,FOXJ1
																																	Pubmed	19274049	A census of human transcription factors: function, expression and evolution.	Pubmed	1.866e-22	3.072e-18	1.024e-18	1.053e-17	27	908	FOXE1,ALX3,MAFG,ZNF7,NFE2L3,TFEB,BCL11B,HOXC8,NR1I2,ZBTB33,TGIF2LY,GLI1,ESR1,HLX,ZNF205,E2F2,ELF4,NOTO,GATA5,TEF,DMBX1,MNT,NEUROG3,STAT3,PROP1,FOXJ1,TBX6
																																	Pubmed	28473536	Impact of cytosine methylation on DNA binding specificities of human transcription factors.	Pubmed	1.741e-20	2.865e-16	7.163e-17	7.367e-16	22	544	FOXE1,ALX3,MAFG,ZNF787,ZNF771,TFEB,BCL11B,HOXC8,NR1I2,ZBTB33,TGIF2LY,ZNF460,ESR1,OSR1,E2F2,ELF4,NOTO,GATA5,TEF,DMBX1,PROP1,TBX6
																																	Pubmed	20412781	Resolution of cell fate decisions revealed by single-cell gene expression analysis from zygote to blastocyst.	Pubmed	8.666e-17	1.426e-12	2.852e-13	2.934e-12	22	808	MAFG,ZNF7,TFEB,ZBTB44,ZBTB33,ZNF764,ESR1,HMGXB4,OSR1,SERTAD2,SEBOX,ZMYM2,ZNF205,E2F2,TEF,ZNF99,DMBX1,MNT,ZNF446,ZNF654,NEUROG3,STAT3
																																	Pubmed	20211142	An atlas of combinatorial transcriptional regulation in mouse and man.	Pubmed	9.358e-15	1.54e-10	2.567e-11	2.64e-10	21	877	ALX3,MAFG,ZNF137P,NR1I2,ZBTB33,TGIF2LY,GLI1,ZNF764,ESR1,ZSCAN18,SERTAD2,ZMYM2,E2F2,GATA5,TEF,PRDM14,ZKSCAN5,ZNF446,STAT3,ZNF440,FOXJ1
																																	Pubmed	24952961	A high-resolution spatiotemporal atlas of gene expression of the developing mouse brain.	Pubmed	6.172e-10	1.016e-05	1.451e-06	1.492e-05	23	1937	ALX3,MAFG,NFE2L3,TFEB,BCL11B,HOXC8,NR1I2,ZBTB33,TGIF2LY,GLI1,ESR1,HMGXB4,SERTAD2,SEBOX,HLX,ELF4,TEF,DMBX1,MNT,NEUROG3,STAT3,PROP1,FOXJ1
																																	Pubmed	22988430	A genome-wide screen to identify transcription factors expressed in pelvic Ganglia of the lower urinary tract.	Pubmed	4.889e-09	8.045e-05	1.006e-05	0.0001034	15	709	MAFG,ZNF787,BCL11B,HOXC8,ZBTB33,GLI1,ESR1,OSR1,SERTAD2,SEBOX,E2F2,ZKSCAN5,DMBX1,MNT,STAT3
																																	Pubmed	37372979	Acetylation-Mimic Mutation of TRIM28-Lys304 to Gln Attenuates the Interaction with KRAB-Zinc-Finger Proteins and Affects Gene Expression in Leukemic K562 Cells.	Pubmed	7.562e-08	0.001244	0.0001383	0.001422	9	181	ZNF7,ZNF33B,ZNF789,ZNF460,ZNF764,ZNF766,ZNF354B,ZNF441,ZNF440
																																	Pubmed	20932939	Screening large numbers of expression patterns of transcription factors in late stages of the mouse thymus.	Pubmed	4.265e-05	0.7018	0.07018	0.7219	8	263	ALX3,HOXC8,NR1I2,ESR1,HMGXB4,SEBOX,ELF4,DMBX1
																																	Pubmed	29650695	Tbx6 controls left-right asymmetry through regulation of Gdf1.	Pubmed	0.001927	31.72	2.884	29.66	3	13	NOTO,FOXJ1,TBX6
																																	Pubmed	27068459	Proinflammatory Cytokines Induce Endocrine Differentiation in Pancreatic Ductal Cells via STAT3-Dependent NGN3 Activation.	Pubmed	0.003656	60.17	3.008	30.94	2	2	NEUROG3,STAT3
																																	Pubmed	22378757	NEUROG3 is a critical downstream effector for STAT3-regulated differentiation of mammalian stem and progenitor spermatogonia.	Pubmed	0.003656	60.17	3.008	30.94	2	2	NEUROG3,STAT3
																																	Pubmed	22521644	Suppression of estrogen receptor-alpha transactivation by thyroid transcription factor-2 in breast cancer cells.	Pubmed	0.003656	60.17	3.008	30.94	2	2	FOXE1,ESR1
																																	Pubmed	35595725	GLI1 activates pro-fibrotic pathways in myelofibrosis fibrocytes.	Pubmed	0.003656	60.17	3.008	30.94	2	2	GLI1,STAT3
																																	Pubmed	28402852	An Activating STAT3 Mutation Causes Neonatal Diabetes through Premature Induction of Pancreatic Differentiation.	Pubmed	0.003656	60.17	3.008	30.94	2	2	NEUROG3,STAT3
																																	Pubmed	32084593	Folate receptor-targeted RNAi nanoparticles for silencing STAT3 in tumor-associated macrophages and tumor cells.	Pubmed	0.003656	60.17	3.008	30.94	2	2	ESR1,STAT3
																																	Pubmed	19191023	Expression of Gli1 correlates with the transition of breast cancer cells to estrogen-independent growth.	Pubmed	0.003656	60.17	3.008	30.94	2	2	GLI1,ESR1
																																	Pubmed	19011999	Augmentation of estrogen receptor-mediated transcription by steroid and xenobiotic receptor.	Pubmed	0.003656	60.17	3.008	30.94	2	2	NR1I2,ESR1
																																	Pubmed	31409371	Novel interactions between ERŒ±-36 and STAT3 mediate breast cancer cell migration.	Pubmed	0.003656	60.17	3.008	30.94	2	2	ESR1,STAT3
																																	Pubmed	30352852	Evolutionarily conserved Tbx5-Wnt2/2b pathway orchestrates cardiopulmonary development.	Pubmed	0.005462	89.88	4.28	44.02	3	18	GLI1,OSR1,FOXJ1
																																	Pubmed	32911434	A functionally defined high-density NRF2 interactome reveals new conditional regulators of ARE transactivation.	Pubmed	0.006042	99.44	4.52	46.49	4	61	MAFG,ELF4,TEF,STAT3
																																	Pubmed	32679107	IL6/STAT3 Signaling Hijacks Estrogen Receptor Œ± Enhancers to Drive Breast Cancer Metastasis.	Pubmed	0.01095	180.3	6.009	61.81	2	3	ESR1,STAT3
																																	Pubmed	19876927	Expression of estrogen receptor alpha increases leptin-induced STAT3 activity in breast cancer cells.	Pubmed	0.01095	180.3	6.009	61.81	2	3	ESR1,STAT3
																																	Pubmed	33444783	Nuclear receptor SHP dampens transcription function and abrogates mitotic chromatin association of PXR and ERŒ± via intermolecular interactions.	Pubmed	0.01095	180.3	6.009	61.81	2	3	NR1I2,ESR1
																																	Pubmed	36102649	Modulation of SOCS3 Levels via STAT3 and Estrogen-ERŒ±p66 Signaling during Hepatitis E Virus Replication in Hepatocellular Carcinoma Cells.	Pubmed	0.01095	180.3	6.009	61.81	2	3	ESR1,STAT3
																																	Pubmed	11429412	Activation of estrogen receptor blocks interleukin-6-inducible cell growth of human multiple myeloma involving molecular cross-talk between estrogen receptor and STAT3 mediated by co-regulator PIAS3.	Pubmed	0.01095	180.3	6.009	61.81	2	3	ESR1,STAT3
																																	Pubmed	17507630	Phytoestrogen exposure is associated with circulating sex hormone levels in postmenopausal women and interact with ESR1 and NR1I2 gene variants.	Pubmed	0.01095	180.3	6.009	61.81	2	3	NR1I2,ESR1
																																	Pubmed	28666954	1700012B09Rik, a FOXJ1 effector gene active in ciliated tissues of the mouse but not essential for motile ciliogenesis.	Pubmed	0.01095	180.3	6.009	61.81	2	3	NOTO,FOXJ1
																																	Pubmed	22564979	Molecular mechanisms of estrogen receptors' suppression of lipogenesis in pancreatic Œ≤-cells.	Pubmed	0.01095	180.3	6.009	61.81	2	3	ESR1,STAT3
																																	Pubmed	9489701	An orphan nuclear receptor activated by pregnanes defines a novel steroid signaling pathway.	Pubmed	0.02188	360.1	7.404	76.15	2	4	NR1I2,ESR1
																																	Pubmed	14702340	Involvement of suppressor for Gal 1 in the ubiquitin/proteasome-mediated degradation of estrogen receptors.	Pubmed	0.02188	360.1	7.404	76.15	2	4	NR1I2,ESR1
																																	Pubmed	31988246	The extracellular sulfatase SULF2 promotes liver tumorigenesis by stimulating assembly of a promoter-looping GLI1-STAT3 transcriptional complex.	Pubmed	0.02188	360.1	7.404	76.15	2	4	GLI1,STAT3
																																	Pubmed	21747171	Estrogen receptor activation reduces lipid synthesis in pancreatic islets and prevents Œ≤ cell failure in rodent models of type 2 diabetes.	Pubmed	0.02188	360.1	7.404	76.15	2	4	ESR1,STAT3
																																	Pubmed	23874500	DNA homologous recombination factor SFR1 physically and functionally interacts with estrogen receptor alpha.	Pubmed	0.02188	360.1	7.404	76.15	2	4	ESR1,STAT3
																																	Pubmed	30914320	Derepression of sonic hedgehog signaling upon Gpr161 deletion unravels forebrain and ventricular abnormalities.	Pubmed	0.03577	588.7	7.404	76.15	3	33	BCL11B,GLI1,FOXJ1
																																	Pubmed	19739075	Polymorphisms in genes of the steroid receptor superfamily modify postmenopausal breast cancer risk associated with menopausal hormone therapy.	Pubmed	0.03642	599.4	7.404	76.15	2	5	NR1I2,ESR1
																																	Pubmed	16606610	Estrogen receptor alpha mediates 17alpha-ethynylestradiol causing hepatotoxicity.	Pubmed	0.03642	599.4	7.404	76.15	2	5	NR1I2,ESR1
																																	Pubmed	22992748	A role for transcription factor STAT3 signaling in oncogene smoothened-driven carcinogenesis.	Pubmed	0.03642	599.4	7.404	76.15	2	5	GLI1,STAT3
																																	Pubmed	8478004	Chromosomal localization of four human zinc finger cDNAs.	Pubmed	0.03642	599.4	7.404	76.15	2	5	ZNF79,ZNF80
																																	Pubmed	12086465	Twist function is required for the morphogenesis of the cephalic neural tube and the differentiation of the cranial neural crest cells in the mouse embryo.	Pubmed	0.03918	644.7	7.404	76.15	3	34	ALX3,GLI1,DMBX1

## Sheet: GCEXO cncCRN
Gene1_ID	Gene1_Name	Attribute1	Gene2_ID	Gene2_Name	Attribute2		TFs	ncRNA	miRNAtargets	TFtargets		Hub	ncRNA	PCG NO		Source	Target		Source	Target		Source	Target		Source	Target						Set	Class	Sub_Class	Count	LncRNA
ENSG00000102034	ELF4	ceRNA	ENSG00000156150	ALX3	ceRNA		ALX3	ADARB2-AS1	hsa-let-7a-2-3p	ALX3		Hub1	SGMS1-AS1	18		ELF4	ALX3		ALX3	ALX3		ATP2C2-AS1	ALX3		ADARB2-AS1	ALX3						ELF4	RNA_Protein_Interaction	RNAInter4.0	6	ADNP-AS1;LINC01562;LINC01671;LINC01865;LINC02204;TUG1
ENSG00000130700	GATA5	ceRNA	ENSG00000156150	ALX3	ceRNA		DMBX1	ADNP-AS1	hsa-let-7a-3p	BCL11B		Hub2	ZNF295-AS1	13		GATA5	ALX3		DMBX1	BCL11B		LINC00336	ALX3		ADNP-AS1	BCL11B						NR1I2	RNA_Protein_Interaction	RNAInter4.0	13	ADARB2-AS1;ADNP-AS1;CEBPA-DT;CRNDE;EIF3J-DT;GATA3-AS1;LINC00592;LINC01424;LINC02480;PRKCA-AS1;PVT1;SNHG22;SPINT1-AS1
ENSG00000129654	FOXJ1	ceRNA	ENSG00000127152	BCL11B	TF,ceRNA		ELF4	ANK3-DT	hsa-let-7a-5p	DMBX1		Hub3	LINC00885	13		FOXJ1	BCL11B		ELF4	DMBX1		LINC00608	ALX3		ANK3-DT	DMBX1						OVOL2	RNA_Protein_Interaction	RNAInter4.0	33	ADNP-AS1;ANK3-DT;ASB16-AS1;CEBPA-DT;CEBPB-AS1;EIF3J-DT;ERI3-IT1;HOTTIP;LCMT1-AS1;LINC00899;LINC01353;LINC01498;LINC01562;LINC01664;LINC02520;LINC02558;MESTIT1;MIR194-2HG;NSMCE1-DT;PRKAG2-AS1;PVT1;RUNDC3A-AS1;SATB2-AS1;SGMS1-AS1;SNHG22;SNHG3;SPINT1-AS1;THUMPD3-AS1;TMEM246-AS1;TUG1;VASH1-AS1;ZNF213-AS1;ZNF295-AS1
ENSG00000130700	GATA5	ceRNA	ENSG00000197587	DMBX1	ceRNA		FOXJ1	AQP4-AS1	hsa-let-7b-3p	E2F2		Hub4	ASB16-AS1	13		GATA5	DMBX1		FOXJ1	E2F2		LINC00656	ALX3		AQP4-AS1	E2F2						BCL11B	RNA_Protein_Interaction	RNAInter4.0	13	ADNP-AS1;AQP4-AS1;CEBPA-DT;CRNDE;EIF3J-DT;GATA3-AS1;LINC00620;LINC01743;LINC02531;MAGI2-AS3;PRKCQ-AS1;PVT1;ZNF295-AS1
ENSG00000130700	GATA5	ceRNA	ENSG00000102034	ELF4	ceRNA		GATA5	ARHGEF3-AS1	hsa-let-7b-5p	ELF4		Hub5	AQP4-AS1	12		GATA5	ELF4		GATA5	ELF4		LINC02714	ALX3		ARHGEF3-AS1	ELF4						E2F2	RNA_Protein_Interaction	RNAInter4.0	58	ANK3-DT;ARLNC1;ASB16-AS1;CEBPA-DT;DLG1-AS1;DNAJB5-DT;EIF1B-AS1;EIF3J-DT;ERI3-IT1;GHET1;HECW2-AS1;HOTTIP;IL6R-AS1;KCNK15-AS1;LCMT1-AS1;LINC00303;LINC00336;LINC00339;LINC00570;LINC00592;LINC00601;LINC00840;LINC00899;LINC01349;LINC01353;LINC01424;LINC01450;LINC01500;LINC01619;LINC01865;LINC02204;LINC02291;LINC02468;LINC02480;LINC02520;LINC02558;MESTIT1;MIR194-2HG;NBR2;NEURL1-AS1;NSMCE1-DT;PDCD4-AS1;…
ENSG00000130700	GATA5	ceRNA	ENSG00000129654	FOXJ1	ceRNA		HOXC8	ARLNC1	hsa-let-7c-3p	FOXJ1		Hub6	LINC00656	12		GATA5	FOXJ1		HOXC8	FOXJ1		MESTIT1	ALX3		ARLNC1	FOXJ1						HOXC8	RNA_Protein_Interaction	RNAInter4.0	17	ADNP-AS1;ARLNC1;CRNDE;ERI3-IT1;HOTTIP;KDM7A-DT;LINC00656;LINC01520;LINC02558;PVT1;RBFADN;RUNDC3A-AS1;SNHG3;SOX1-OT;SPINT1-AS1;TMEM246-AS1;ZNF295-AS1
ENSG00000129654	FOXJ1	ceRNA	ENSG00000214513	NOTO	ceRNA		MNT	ASB16-AS1	hsa-let-7c-5p	GATA5		Hub7	NBR2	12		FOXJ1	NOTO		MNT	MAFG		ADNP-AS1	BCL11B		ASB16-AS1	GATA5						MAFG	RNA_Protein_Interaction	RNAInter4.0	17	ADNP-AS1;ASB16-AS1;CRNDE;LCMT1-AS1;LINC00400;LINC00885;LINC01863;LINC02005;LINC02291;LINC02411;MIR4500HG;MLIP-AS1;NSMCE1-DT;PVT1;SATB2-AS1;SNHG22;ZSCAN16-AS1
ENSG00000149922	TBX6	ceRNA	ENSG00000214513	NOTO	ceRNA		STAT3	ATP2C2-AS1	hsa-let-7d-5p	HMGXB4		Hub8	LINC02204	12		TBX6	NOTO		STAT3	NOTO		AQP4-AS1	BCL11B		ATP2C2-AS1	HMGXB4						NEUROG3	RNA_Protein_Interaction	RNAInter4.0	21	ADNP-AS1;ANK3-DT;CEBPB-AS1;DNAJB5-DT;EIF1B-AS1;HECW2-AS1;HOTTIP;LCMT1-AS1;LINC00608;LINC01017;LINC01256;LINC01341;LINC01863;MESTIT1;MIR194-2HG;PVT1;RBFADN;RUNDC3A-AS1;SATB2-AS1;THUMPD3-AS1;TMEM92-AS1
ENSG00000130700	GATA5	ceRNA	ENSG00000168610	STAT3	TF,ceRNA		TBX6	BACE1-AS	hsa-let-7e-5p	HOXC8		Hub9	ECE1-AS1	12		GATA5	STAT3		TBX6	PRDM14		ARLNC1	BCL11B		C2orf27A	HOXC8						NRBF2	RNA_Protein_Interaction	RNAInter4.0	53	ADARB2-AS1;ARLNC1;C5orf64-AS1;CEBPA-DT;CHL1-AS1;DIRC3-AS1;EIF1B-AS1;GACAT1;GATA3-AS1;HECW2-AS1;IFNG-AS1;IL6R-AS1;KCNQ5-AS1;KDM7A-DT;KIF25-AS1;LCMT1-AS1;LINC00322;LINC00336;LINC00339;LINC00437;LINC00570;LINC00592;LINC00656;LINC00858;LINC00882;LINC01017;LINC01028;LINC01209;LINC01349;LINC01609;LINC01619;LINC01633;LINC01727;LINC01740;LINC01768;LINC01915;LINC02120;LINC02265;LINC02286;LINC02311;LINC025…
ENSG00000156150	ALX3	ceRNA	ENSG00000149922	TBX6	ceRNA		ZNF425	C2orf27A	hsa-let-7f-1-3p	MAFG		Hub10	LINC01127	12		ALX3	TBX6		ZNF425	STAT3		C8orf34-AS1	BCL11B		C5orf64-AS1	MAFG						ZBTB44	RNA_Protein_Interaction	RNAInter4.0	9	ADARB2-AS1;ADNP-AS1;BACE1-AS;LINC00899;LINC01668;MIR194-2HG;PRKAG2-AS1;PVT1;ZBTB46-AS1
ENSG00000197587	DMBX1	ceRNA	ENSG00000149922	TBX6	ceRNA		ZNF764	C5orf64-AS1	hsa-let-7f-2-3p	MNT		Hub11	SIRPG-AS1	11		DMBX1	TBX6		ZNF764	TBX6		CRNDE	BCL11B		C8orf34-AS1	MNT						YBX3	RNA_Protein_Interaction	RNAInter4.0	19	ZNF833P;ADNP-AS1;ASB16-AS1;CRNDE;DISC1FP1;EIF3J-DT;GATA3-AS1;LINC00339;LINC00885;LINC02531;MAGI2-AS3;PRKCQ-AS1;SATB2-AS1;SIAH2-AS1;SNHG3;TTTY14;TUG1;ZNF295-AS1;ZNF32-AS3
ENSG00000130700	GATA5	ceRNA	ENSG00000149922	TBX6	ceRNA			C8orf34-AS1	hsa-let-7f-5p	NOTO		Hub12	LINC00339	11		GATA5	TBX6			TEF		DEPDC1-AS1	BCL11B		CAVIN2-AS1	NOTO
ENSG00000037965	HOXC8	ceRNA	ENSG00000149922	TBX6	ceRNA			CARD11-AS1	hsa-let-7g-3p	OSR1		Hub13	KDM7A-DT	11		HOXC8	TBX6			TFEB		DLG1-AS1	BCL11B		CDC42-AS1	OSR1
ENSG00000129654	FOXJ1	ceRNA	ENSG00000121741	ZMYM2	ceRNA			CAVIN2-AS1	hsa-let-7g-5p	PGBD3		Hub14	RUNDC3A-AS1	11		FOXJ1	ZMYM2			ZBTB33		ECE1-AS1	BCL11B		CEBPA-DT	PRDM14
ENSG00000169951	ZNF764	ceRNA	ENSG00000175105	ZNF654	TF,ceRNA			CCR5AS	hsa-let-7i-3p	PRDM14		Hub15	SNHG22	11		ZNF764	ZNF654			ZBTB44		KDM7A-DT	BCL11B		CEBPB-AS1	STAT3
ENSG00000261286	ATP2C2-AS1	LncRNA	ENSG00000156150	ALX3	ceRNA			CDC42-AS1	hsa-let-7i-5p	STAT3		Hub16	SATB2-AS1	10		ZNF425	ZBTB44			ZMYM2		LAPTM4A-DT	BCL11B		CRNDE	TBX6
ENSG00000197251	LINC00336	LncRNA	ENSG00000156150	ALX3	ceRNA			CEBPA-DT	hsa-miR-1-3p	TASOR		Hub17	ZNF213-AS1	10		MNT	ALX3			ZNF654		LINC00320	BCL11B		CT66	TEF
ENSG00000236445	LINC00608	LncRNA	ENSG00000156150	ALX3	ceRNA			CEBPB-AS1	hsa-miR-1-5p	TBX6		Hub18	DEPDC1-AS1	10		STAT3	ALX3					LINC00339	BCL11B		DEPDC1-AS1	TFEB
ENSG00000233746	LINC00656	LncRNA	ENSG00000156150	ALX3	ceRNA			CHL1-AS1	hsa-miR-100-3p	TEF		Hub19	LINC02714	10		STAT3	BCL11B					LINC00620	BCL11B		DIAPH1-AS1	ZBTB33
ENSG00000251226	LINC02714	LncRNA	ENSG00000156150	ALX3	ceRNA			CHRM3-AS2	hsa-miR-100-5p	TFEB		Hub20	PRKCQ-AS1	10		MNT	E2F2					LINC01104	BCL11B		DIRC3	ZBTB44
ENSG00000272701	MESTIT1	LncRNA	ENSG00000156150	ALX3	ceRNA			CRNDE	hsa-miR-101-5p	ZBTB33		Hub21	LINC00608	10		STAT3	E2F2					LINC01127	BCL11B		DIRC3-AS1	ZKSCAN5
ENSG00000259456	ADNP-AS1	LncRNA	ENSG00000127152	BCL11B	TF,ceRNA			CT66	hsa-miR-103a-2-5p	ZBTB44		Hub22	LINC01149	10		STAT3	ELF4					LINC01149	BCL11B		DISC1-IT1	ZMYM2
ENSG00000260372	AQP4-AS1	LncRNA	ENSG00000127152	BCL11B	TF,ceRNA			DEPDC1-AS1	hsa-miR-103a-3p	ZKSCAN5		Hub23	TUG1	10		STAT3	FOXJ1					LINC01284	BCL11B		DISC1FP1	ZNF284
ENSG00000260896	ARLNC1	LncRNA	ENSG00000127152	BCL11B	TF,ceRNA			DIAPH1-AS1	hsa-miR-103b	ZMYM2		Hub24	LINC00336	10		MNT	MAFG					LINC01297	BCL11B		DLG1-AS1	ZNF33B
ENSG00000248801	C8orf34-AS1	LncRNA	ENSG00000127152	BCL11B	TF,ceRNA			DIRC3	hsa-miR-105-3p	ZNF284		Hub25	HOTTIP	9		STAT3	PRDM14					LINC01341	BCL11B		DSCR9	ZNF350
ENSG00000245694	CRNDE	LncRNA	ENSG00000127152	BCL11B	TF,ceRNA			DIRC3-AS1	hsa-miR-105-5p	ZNF33B		Hub26	LINC01284	9		STAT3	TEF					LINC01450	BCL11B		ECE1-AS1	ZNF425
ENSG00000234264	DEPDC1-AS1	LncRNA	ENSG00000127152	BCL11B	TF,ceRNA			DISC1-IT1	hsa-miR-106a-3p	ZNF350		Hub27	MESTIT1	9		MNT	TFEB					LINC01616	BCL11B		EIF1B-AS1	ZNF440
ENSG00000227375	DLG1-AS1	LncRNA	ENSG00000127152	BCL11B	TF,ceRNA			DISC1FP1	hsa-miR-106a-5p	ZNF425		Hub28	MIR194-2HG	9		STAT3	TFEB					LINC01621	BCL11B		EMSLR	ZNF441
ENSG00000231105	ECE1-AS1	LncRNA	ENSG00000127152	BCL11B	TF,ceRNA			DLG1-AS1	hsa-miR-106b-3p	ZNF440		Hub29	SNHG3	9		STAT3	ZBTB33					LINC01664	BCL11B		EPHA5-AS1	ZNF460
ENSG00000260231	KDM7A-DT	LncRNA	ENSG00000127152	BCL11B	TF,ceRNA			DNAJB5-DT	hsa-miR-106b-5p	ZNF441		Hub30	LINC01104	9		STAT3	ZMYM2					LINC01692	BCL11B		ERI3-IT1	ZNF654
ENSG00000223734	LAPTM4A-DT	LncRNA	ENSG00000127152	BCL11B	TF,ceRNA			DPP4-DT	hsa-miR-107	ZNF460		Hub31	NSMCE1-DT	9		LncRNAs	ALX3					LINC01761	BCL11B		GACAT1	ZNF764
ENSG00000224924	LINC00320	LncRNA	ENSG00000127152	BCL11B	TF,ceRNA			DSCR9	hsa-miR-10a-3p	ZNF654		Hub32	TTTY14	9		LncRNAs	BCL11B					LINC01832	BCL11B		GATA3-AS1	ZNF766
ENSG00000218510	LINC00339	LncRNA	ENSG00000127152	BCL11B	TF,ceRNA			ECE1-AS1	hsa-miR-10a-5p	ZNF764		Hub33	TUBA3FP	9		LncRNAs	DMBX1					LINC01915	BCL11B		GHET1
ENSG00000224514	LINC00620	LncRNA	ENSG00000127152	BCL11B	TF,ceRNA			EIF1B-AS1	hsa-miR-10b-3p	ZNF766		Hub34	LINC02547	9		LncRNAs	E2F2					LINC02120	BCL11B		HECW2-AS1
ENSG00000232084	LINC01104	LncRNA	ENSG00000127152	BCL11B	TF,ceRNA			EIF3J-DT	hsa-miR-10b-5p			Hub35	ATP2C2-AS1	9		LncRNAs	ELF4					LINC02204	BCL11B		HOTTIP
ENSG00000281162	LINC01127	LncRNA	ENSG00000127152	BCL11B	TF,ceRNA			EMSLR	hsa-miR-1178-3p			Hub36	ZBTB44-DT	9		LncRNAs	FOXJ1					LINC02265	BCL11B		IFNG-AS1
ENSG00000230174	LINC01149	LncRNA	ENSG00000127152	BCL11B	TF,ceRNA			ENOX1-AS2	hsa-miR-1178-5p			Hub37	CRNDE	8		LncRNAs	GATA5					LINC02325	BCL11B		IL6R-AS1
ENSG00000230317	LINC01284	LncRNA	ENSG00000127152	BCL11B	TF,ceRNA			EPHA5-AS1	hsa-miR-1179			Hub38	EMSLR	8		LncRNAs	HMGXB4					LINC02558	BCL11B		KCNQ5-AS1
ENSG00000274827	LINC01297	LncRNA	ENSG00000127152	BCL11B	TF,ceRNA			ERI3-IT1	hsa-miR-1180-3p			Hub39	DLG1-AS1	8		LncRNAs	HOXC8					MAGI2-AS3	BCL11B		KDM7A-DT
ENSG00000227953	LINC01341	LncRNA	ENSG00000127152	BCL11B	TF,ceRNA			GACAT1	hsa-miR-1180-5p			Hub40	LINC00858	8		LncRNAs	MAFG					NSMCE1-DT	BCL11B		KIF25-AS1
ENSG00000232458	LINC01450	LncRNA	ENSG00000127152	BCL11B	TF,ceRNA			GATA3-AS1	hsa-miR-1181			Hub41	LINC02558	8		LncRNAs	MNT					PCAT18	BCL11B		LAPTM4A-DT
ENSG00000261340	LINC01616	LncRNA	ENSG00000127152	BCL11B	TF,ceRNA			GHET1	hsa-miR-1182			Hub42	LINC01761	8		LncRNAs	NOTO					PLCE1-AS1	BCL11B		LGR4-AS1
ENSG00000235357	LINC01621	LncRNA	ENSG00000127152	BCL11B	TF,ceRNA			HECW2-AS1	hsa-miR-1183			Hub43	LINC00620	8		LncRNAs	OSR1					PRKCQ-AS1	BCL11B		LINC00303
ENSG00000235478	LINC01664	LncRNA	ENSG00000127152	BCL11B	TF,ceRNA			HOTTIP	hsa-miR-1184			Hub44	PVT1	8		LncRNAs	PRDM14					RUNDC3A-AS1	BCL11B		LINC00305
ENSG00000226983	LINC01692	LncRNA	ENSG00000127152	BCL11B	TF,ceRNA			HTR2A-AS1	hsa-miR-1185-1-3p			Hub45	LINC01692	8		LncRNAs	STAT3					SATB2-AS1	BCL11B		LINC00320
ENSG00000233907	LINC01761	LncRNA	ENSG00000127152	BCL11B	TF,ceRNA			IFNG-AS1	hsa-miR-1185-2-3p			Hub46	RELA-DT	8		LncRNAs	TBX6					SGMS1-AS1	BCL11B		LINC00322
ENSG00000224231	LINC01832	LncRNA	ENSG00000127152	BCL11B	TF,ceRNA			IL6R-AS1	hsa-miR-1185-5p			Hub47	C2orf27A	8		LncRNAs	TEF					SNHG3	BCL11B		LINC00336
ENSG00000265485	LINC01915	LncRNA	ENSG00000127152	BCL11B	TF,ceRNA			JRKL-AS1	hsa-miR-1193			Hub48	KIF25-AS1	7		LncRNAs	TFEB					SOX1-OT	BCL11B		LINC00339
ENSG00000248279	LINC02120	LncRNA	ENSG00000127152	BCL11B	TF,ceRNA			KCNIP1-OT1	hsa-miR-1197			Hub49	GATA3-AS1	7		LncRNAs	ZBTB33					SPART-AS1	BCL11B		LINC00342
ENSG00000280639	LINC02204	LncRNA	ENSG00000127152	BCL11B	TF,ceRNA			KCNK15-AS1	hsa-miR-1199-3p			Hub50	C8orf34-AS1	7		LncRNAs	ZBTB44					TMEM108-AS1	BCL11B		LINC00364
ENSG00000249241	LINC02265	LncRNA	ENSG00000127152	BCL11B	TF,ceRNA			KCNQ5-AS1	hsa-miR-1199-5p			Hub51	SPART-AS1	7		LncRNAs	ZKSCAN5					TTTY14	BCL11B		LINC00407
ENSG00000246084	LINC02325	LncRNA	ENSG00000127152	BCL11B	TF,ceRNA			KDM7A-DT	hsa-miR-1200			Hub52	PCAT18	7		LncRNAs	ZMYM2					TUG1	BCL11B		LINC00561
ENSG00000230866	LINC02558	LncRNA	ENSG00000127152	BCL11B	TF,ceRNA			KIF1C-AS1	hsa-miR-1202			Hub53	LAPTM4A-DT	7		LncRNAs	ZNF284					ZNF25-DT	BCL11B		LINC00570
ENSG00000234456	MAGI2-AS3	LncRNA	ENSG00000127152	BCL11B	TF,ceRNA			KIF25-AS1	hsa-miR-1203			Hub54	LINC01341	7		LncRNAs	ZNF33B					ZNF295-AS1	BCL11B		LINC00592
ENSG00000245888	NSMCE1-DT	LncRNA	ENSG00000127152	BCL11B	TF,ceRNA			KIF5C-AS1	hsa-miR-1204			Hub55	VASH1-AS1	7		LncRNAs	ZNF350					ASB16-AS1	DMBX1		LINC00601
ENSG00000265369	PCAT18	LncRNA	ENSG00000127152	BCL11B	TF,ceRNA			LAPTM4A-DT	hsa-miR-1205			Hub56	LINC02265	7		LncRNAs	ZNF425					ATP2C2-AS1	DMBX1		LINC00608
ENSG00000268894	PLCE1-AS1	LncRNA	ENSG00000127152	BCL11B	TF,ceRNA			LCMT1-AS1	hsa-miR-1206			Hub57	ZNF25-DT	7		LncRNAs	ZNF440					C2orf27A	DMBX1		LINC00620
ENSG00000237943	PRKCQ-AS1	LncRNA	ENSG00000127152	BCL11B	TF,ceRNA			LGR4-AS1	hsa-miR-1207-3p			Hub58	HECW2-AS1	6		LncRNAs	ZNF441					CEBPB-AS1	DMBX1		LINC00656
ENSG00000267750	RUNDC3A-AS1	LncRNA	ENSG00000127152	BCL11B	TF,ceRNA			LINC00303	hsa-miR-1207-5p			Hub59	LINC01671	6		LncRNAs	ZNF460					DIRC3-AS1	DMBX1		LINC00658
ENSG00000225953	SATB2-AS1	LncRNA	ENSG00000127152	BCL11B	TF,ceRNA			LINC00305	hsa-miR-1208			Hub60	LINC01297	6		LncRNAs	ZNF654					ECE1-AS1	DMBX1		LINC00664
ENSG00000226200	SGMS1-AS1	LncRNA	ENSG00000127152	BCL11B	TF,ceRNA			LINC00320	hsa-miR-122-3p			Hub61	LINC01450	6		LncRNAs	ZNF764					EMSLR	DMBX1		LINC00692
ENSG00000242125	SNHG3	LncRNA	ENSG00000127152	BCL11B	TF,ceRNA			LINC00322	hsa-miR-122-5p			Hub62	LINC00570	6		LncRNAs	ZNF766					GATA3-AS1	DMBX1		LINC00840
ENSG00000224243	SOX1-OT	LncRNA	ENSG00000127152	BCL11B	TF,ceRNA			LINC00336	hsa-miR-1224-3p			Hub63	ADNP-AS1	6								HOTTIP	DMBX1		LINC00858
ENSG00000120664	SPART-AS1	LncRNA	ENSG00000127152	BCL11B	TF,ceRNA			LINC00339	hsa-miR-1224-5p			Hub64	LINC01915	6								IL6R-AS1	DMBX1		LINC00885
ENSG00000251011	TMEM108-AS1	LncRNA	ENSG00000127152	BCL11B	TF,ceRNA			LINC00342	hsa-miR-1225-3p			Hub65	DIRC3-AS1	6								KIF25-AS1	DMBX1		LINC01017
ENSG00000176728	TTTY14	LncRNA	ENSG00000127152	BCL11B	TF,ceRNA			LINC00364	hsa-miR-1225-5p			Hub66	CEBPA-DT	6								LINC00303	DMBX1		LINC01104
ENSG00000253352	TUG1	LncRNA	ENSG00000127152	BCL11B	TF,ceRNA			LINC00376	hsa-miR-1226-3p			Hub67	LINC01498	6								LINC00336	DMBX1		LINC01127
ENSG00000226447	ZNF25-DT	LncRNA	ENSG00000127152	BCL11B	TF,ceRNA			LINC00400	hsa-miR-1226-5p			Hub68	ARLNC1	6								LINC00608	DMBX1		LINC01149
ENSG00000237232	ZNF295-AS1	LncRNA	ENSG00000127152	BCL11B	TF,ceRNA			LINC00407	hsa-miR-1227-3p			Hub69	LINC01832	6								LINC00656	DMBX1		LINC01209
ENSG00000267080	ASB16-AS1	LncRNA	ENSG00000197587	DMBX1	ceRNA			LINC00428	hsa-miR-1227-5p			Hub70	LGR4-AS1	5								LINC00858	DMBX1		LINC01254
ENSG00000261286	ATP2C2-AS1	LncRNA	ENSG00000197587	DMBX1	ceRNA			LINC00437	hsa-miR-1228-3p			Hub71	LINC01988	5								LINC00885	DMBX1		LINC01284
ENSG00000197927	C2orf27A	LncRNA	ENSG00000197587	DMBX1	ceRNA			LINC00561	hsa-miR-1228-5p			Hub72	LINC00303	5								LINC01104	DMBX1		LINC01297
ENSG00000277449	CEBPB-AS1	LncRNA	ENSG00000197587	DMBX1	ceRNA			LINC00570	hsa-miR-1229-3p			Hub73	LINC02828	5								LINC01127	DMBX1		LINC01341
ENSG00000233143	DIRC3-AS1	LncRNA	ENSG00000197587	DMBX1	ceRNA			LINC00592	hsa-miR-1229-5p			Hub74	MRTFA-AS1	5								LINC01149	DMBX1		LINC01344
ENSG00000231105	ECE1-AS1	LncRNA	ENSG00000197587	DMBX1	ceRNA			LINC00601	hsa-miR-1231			Hub75	MAGI2-AS3	5								LINC01284	DMBX1		LINC01349
ENSG00000232445	EMSLR	LncRNA	ENSG00000197587	DMBX1	ceRNA			LINC00608	hsa-miR-1233-3p			Hub76	LINC01664	5								LINC01341	DMBX1		LINC01424
ENSG00000197308	GATA3-AS1	LncRNA	ENSG00000197587	DMBX1	ceRNA			LINC00620	hsa-miR-1233-5p			Hub77	NAV2-AS5	5								LINC01498	DMBX1		LINC01450
ENSG00000243766	HOTTIP	LncRNA	ENSG00000197587	DMBX1	ceRNA			LINC00656	hsa-miR-1234-3p			Hub78	LINC02734	5								LINC01664	DMBX1		LINC01498
ENSG00000228013	IL6R-AS1	LncRNA	ENSG00000197587	DMBX1	ceRNA			LINC00658	hsa-miR-1236-3p			Hub79	ADARB2-AS1	5								LINC01761	DMBX1		LINC01500
ENSG00000229921	KIF25-AS1	LncRNA	ENSG00000197587	DMBX1	ceRNA			LINC00664	hsa-miR-1236-5p			Hub80	EPHA5-AS1	5								LINC01915	DMBX1		LINC01520
ENSG00000176754	LINC00303	LncRNA	ENSG00000197587	DMBX1	ceRNA			LINC00692	hsa-miR-1237-3p			Hub81	SHANK2-AS1	5								LINC02204	DMBX1		LINC01562
ENSG00000197251	LINC00336	LncRNA	ENSG00000197587	DMBX1	ceRNA			LINC00710	hsa-miR-1237-5p			Hub82	SOX1-OT	5								LINC02325	DMBX1		LINC01580
ENSG00000236445	LINC00608	LncRNA	ENSG00000197587	DMBX1	ceRNA			LINC00840	hsa-miR-1238-3p			Hub83	LINC02325	5								LINC02547	DMBX1		LINC01616
ENSG00000233746	LINC00656	LncRNA	ENSG00000197587	DMBX1	ceRNA			LINC00858	hsa-miR-1238-5p			Hub84	IL6R-AS1	5								LINC02714	DMBX1		LINC01619
ENSG00000229404	LINC00858	LncRNA	ENSG00000197587	DMBX1	ceRNA			LINC00882	hsa-miR-124-5p			Hub85	LINC00561	4								LINC02793	DMBX1		LINC01621
ENSG00000224652	LINC00885	LncRNA	ENSG00000197587	DMBX1	ceRNA			LINC00885	hsa-miR-1243			Hub86	LINC01424	4								LINC02858	DMBX1		LINC01633
ENSG00000232084	LINC01104	LncRNA	ENSG00000197587	DMBX1	ceRNA			LINC00899	hsa-miR-1244			Hub87	LINC00320	4								LINGO1-AS2	DMBX1		LINC01650
ENSG00000281162	LINC01127	LncRNA	ENSG00000197587	DMBX1	ceRNA			LINC01017	hsa-miR-1245a			Hub88	LINGO1-AS2	4								MESTIT1	DMBX1		LINC01664
ENSG00000230174	LINC01149	LncRNA	ENSG00000197587	DMBX1	ceRNA			LINC01028	hsa-miR-1245b-3p			Hub89	LINC01616	4								MIR194-2HG	DMBX1		LINC01671
ENSG00000230317	LINC01284	LncRNA	ENSG00000197587	DMBX1	ceRNA			LINC01104	hsa-miR-1245b-5p			Hub90	DIRC3	4								MRTFA-AS1	DMBX1		LINC01692
ENSG00000227953	LINC01341	LncRNA	ENSG00000197587	DMBX1	ceRNA			LINC01115	hsa-miR-1246			Hub91	LINC00342	4								NAV2-AS5	DMBX1		LINC01727
ENSG00000247213	LINC01498	LncRNA	ENSG00000197587	DMBX1	ceRNA			LINC01127	hsa-miR-1247-3p			Hub92	LINC01923	4								NBR2	DMBX1		LINC01740
ENSG00000235478	LINC01664	LncRNA	ENSG00000197587	DMBX1	ceRNA			LINC01149	hsa-miR-1247-5p			Hub93	LINC01500	4								PCAT18	DMBX1		LINC01743
ENSG00000233907	LINC01761	LncRNA	ENSG00000197587	DMBX1	ceRNA			LINC01209	hsa-miR-1248			Hub94	LINC02046	3								RELA-DT	DMBX1		LINC01761
ENSG00000265485	LINC01915	LncRNA	ENSG00000197587	DMBX1	ceRNA			LINC01254	hsa-miR-1249-3p			Hub95	LINC01865	3								RUNDC3A-AS1	DMBX1		LINC01805
ENSG00000280639	LINC02204	LncRNA	ENSG00000197587	DMBX1	ceRNA			LINC01256	hsa-miR-1249-5p			Hub96	CT66	3								SGMS1-AS1	DMBX1		LINC01832
ENSG00000246084	LINC02325	LncRNA	ENSG00000197587	DMBX1	ceRNA			LINC01284	hsa-miR-1250-3p			Hub97	SAP30-DT	3								SHANK2-AS1	DMBX1		LINC01851
ENSG00000254486	LINC02547	LncRNA	ENSG00000197587	DMBX1	ceRNA			LINC01297	hsa-miR-1250-5p			Hub98	LINC01621	3								SIRPG-AS1	DMBX1		LINC01863
ENSG00000251226	LINC02714	LncRNA	ENSG00000197587	DMBX1	ceRNA			LINC01324	hsa-miR-1251-3p			Hub99	PGM5-AS1	3								SNHG22	DMBX1		LINC01865
ENSG00000285823	LINC02793	LncRNA	ENSG00000197587	DMBX1	ceRNA			LINC01341	hsa-miR-1251-5p			Hub100	MLIP-AS1	3								TUBA3FP	DMBX1		LINC01908
ENSG00000285869	LINC02858	LncRNA	ENSG00000197587	DMBX1	ceRNA			LINC01344	hsa-miR-1252-3p			Hub101	PLCE1-AS1	3								TUG1	DMBX1		LINC01915
ENSG00000259281	LINGO1-AS2	LncRNA	ENSG00000197587	DMBX1	ceRNA			LINC01349	hsa-miR-1252-5p			Hub102	LINC02120	3								VASH1-AS1	DMBX1		LINC01923
ENSG00000272701	MESTIT1	LncRNA	ENSG00000197587	DMBX1	ceRNA			LINC01353	hsa-miR-1253			Hub103	LINC02858	3								WSPAR	DMBX1		LINC01988
ENSG00000229719	MIR194-2HG	LncRNA	ENSG00000197587	DMBX1	ceRNA			LINC01424	hsa-miR-1255a			Hub104	DISC1FP1	3								ZNF213-AS1	DMBX1		LINC02002
ENSG00000232564	MRTFA-AS1	LncRNA	ENSG00000197587	DMBX1	ceRNA			LINC01425	hsa-miR-1255b-2-3p			Hub105	LINC01805	3								ZNF295-AS1	DMBX1		LINC02046
ENSG00000255043	NAV2-AS5	LncRNA	ENSG00000197587	DMBX1	ceRNA			LINC01450	hsa-miR-1255b-5p			Hub106	LINC00322	3								ASB16-AS1	E2F2		LINC02093
ENSG00000198496	NBR2	LncRNA	ENSG00000197587	DMBX1	ceRNA			LINC01498	hsa-miR-1256			Hub107	TMEM108-AS1	3								ATP2C2-AS1	E2F2		LINC02096
ENSG00000265369	PCAT18	LncRNA	ENSG00000197587	DMBX1	ceRNA			LINC01500	hsa-miR-1257			Hub108	TMEM26-AS1	3								C5orf64-AS1	E2F2		LINC02120
ENSG00000285533	RELA-DT	LncRNA	ENSG00000197587	DMBX1	ceRNA			LINC01520	hsa-miR-1258			Hub109	CEBPB-AS1	3								DLG1-AS1	E2F2		LINC02204
ENSG00000267750	RUNDC3A-AS1	LncRNA	ENSG00000197587	DMBX1	ceRNA			LINC01562	hsa-miR-125a-3p			Hub110	LINC02793	3								ECE1-AS1	E2F2		LINC02215
ENSG00000226200	SGMS1-AS1	LncRNA	ENSG00000197587	DMBX1	ceRNA			LINC01580	hsa-miR-125a-5p			Hub113	SIAH2-AS1	2								EMSLR	E2F2		LINC02265
ENSG00000226627	SHANK2-AS1	LncRNA	ENSG00000197587	DMBX1	ceRNA			LINC01609	hsa-miR-125b-1-3p			Hub114	LINC02555	2								HECW2-AS1	E2F2		LINC02271
ENSG00000237914	SIRPG-AS1	LncRNA	ENSG00000197587	DMBX1	ceRNA			LINC01616	hsa-miR-125b-2-3p			Hub115	LINC01580	2								HOTTIP	E2F2		LINC02286
ENSG00000267322	SNHG22	LncRNA	ENSG00000197587	DMBX1	ceRNA			LINC01619	hsa-miR-125b-5p			Hub116	SPATA8	2								IL6R-AS1	E2F2		LINC02291
ENSG00000161149	TUBA3FP	LncRNA	ENSG00000197587	DMBX1	ceRNA			LINC01620	hsa-miR-126-5p			Hub117	RBFADN	2								KDM7A-DT	E2F2		LINC02325
ENSG00000253352	TUG1	LncRNA	ENSG00000197587	DMBX1	ceRNA			LINC01621	hsa-miR-1260a			Hub118	TEX41	2								KIF25-AS1	E2F2		LINC02364
ENSG00000258301	VASH1-AS1	LncRNA	ENSG00000197587	DMBX1	ceRNA			LINC01633	hsa-miR-1260b			Hub119	LINC02790	2								LAPTM4A-DT	E2F2		LINC02477
ENSG00000249073	WSPAR	LncRNA	ENSG00000197587	DMBX1	ceRNA			LINC01650	hsa-miR-1261			Hub120	CAVIN2-AS1	2								LINC00303	E2F2		LINC02492
ENSG00000263072	ZNF213-AS1	LncRNA	ENSG00000197587	DMBX1	ceRNA			LINC01664	hsa-miR-1262			Hub121	MROCKI	2								LINC00322	E2F2		LINC02547
ENSG00000237232	ZNF295-AS1	LncRNA	ENSG00000197587	DMBX1	ceRNA			LINC01668	hsa-miR-1263			Hub122	PCDH9-AS4	2								LINC00336	E2F2		LINC02555
ENSG00000267080	ASB16-AS1	LncRNA	ENSG00000007968	E2F2	TF,ceRNA			LINC01671	hsa-miR-1264			Hub123	DIAPH1-AS1	2								LINC00339	E2F2		LINC02558
ENSG00000261286	ATP2C2-AS1	LncRNA	ENSG00000007968	E2F2	TF,ceRNA			LINC01692	hsa-miR-1265			Hub124	LINC01727	2								LINC00364	E2F2		LINC02575
ENSG00000251575	C5orf64-AS1	LncRNA	ENSG00000007968	E2F2	TF,ceRNA			LINC01718	hsa-miR-1266-3p			Hub125	LINC01908	2								LINC00570	E2F2		LINC02714
ENSG00000227375	DLG1-AS1	LncRNA	ENSG00000007968	E2F2	TF,ceRNA			LINC01727	hsa-miR-1266-5p			Hub126	IFNG-AS1	2								LINC00608	E2F2		LINC02723
ENSG00000231105	ECE1-AS1	LncRNA	ENSG00000007968	E2F2	TF,ceRNA			LINC01739	hsa-miR-1267			Hub127	LINC02215	2								LINC00656	E2F2		LINC02734
ENSG00000232445	EMSLR	LncRNA	ENSG00000007968	E2F2	TF,ceRNA			LINC01740	hsa-miR-1268a			Hub128	LINC02477	2								LINC00858	E2F2		LINC02737
ENSG00000229056	HECW2-AS1	LncRNA	ENSG00000007968	E2F2	TF,ceRNA			LINC01743	hsa-miR-1268b			Hub129	LINC01863	2								LINC00885	E2F2		LINC02790
ENSG00000243766	HOTTIP	LncRNA	ENSG00000007968	E2F2	TF,ceRNA			LINC01761	hsa-miR-1269a			Hub111	LINC00664	2								LINC01104	E2F2		LINC02793
ENSG00000228013	IL6R-AS1	LncRNA	ENSG00000007968	E2F2	TF,ceRNA			LINC01768	hsa-miR-1269b			Hub112	LINC00364	2								LINC01127	E2F2		LINC02797
ENSG00000260231	KDM7A-DT	LncRNA	ENSG00000007968	E2F2	TF,ceRNA			LINC01796	hsa-miR-127-3p			Hub130	LINC02096	1								LINC01149	E2F2		LINC02828
ENSG00000229921	KIF25-AS1	LncRNA	ENSG00000007968	E2F2	TF,ceRNA			LINC01805	hsa-miR-127-5p			Hub131	LINC01562	1								LINC01284	E2F2		LINC02847
ENSG00000223734	LAPTM4A-DT	LncRNA	ENSG00000007968	E2F2	TF,ceRNA			LINC01832	hsa-miR-1270			Hub132	GHET1	1								LINC01341	E2F2		LINC02858
ENSG00000176754	LINC00303	LncRNA	ENSG00000007968	E2F2	TF,ceRNA			LINC01851	hsa-miR-1271-3p			Hub133	KCNQ5-AS1	1								LINC01498	E2F2		LINGO1-AS2
ENSG00000237864	LINC00322	LncRNA	ENSG00000007968	E2F2	TF,ceRNA			LINC01863	hsa-miR-1271-5p			Hub134	THUMPD3-AS1	1								LINC01500	E2F2		LRRC7-AS1
ENSG00000197251	LINC00336	LncRNA	ENSG00000007968	E2F2	TF,ceRNA			LINC01865	hsa-miR-1272			Hub135	LINC02093	1								LINC01671	E2F2		MAGI2-AS3
ENSG00000218510	LINC00339	LncRNA	ENSG00000007968	E2F2	TF,ceRNA			LINC01878	hsa-miR-1273c			Hub136	LINC02364	1								LINC01761	E2F2		MESTIT1
ENSG00000230040	LINC00364	LncRNA	ENSG00000007968	E2F2	TF,ceRNA			LINC01908	hsa-miR-1273h-3p			Hub137	LINC01650	1								LINC01988	E2F2		MIR194-2HG
ENSG00000224177	LINC00570	LncRNA	ENSG00000007968	E2F2	TF,ceRNA			LINC01915	hsa-miR-1273h-5p			Hub138	WSPAR	1								LINC02120	E2F2		MIR4500HG
ENSG00000236445	LINC00608	LncRNA	ENSG00000007968	E2F2	TF,ceRNA			LINC01923	hsa-miR-1275			Hub139	LINC01349	1								LINC02204	E2F2		MLIP-AS1
ENSG00000233746	LINC00656	LncRNA	ENSG00000007968	E2F2	TF,ceRNA			LINC01935	hsa-miR-1276			Hub140	MYOM3-AS1	1								LINC02547	E2F2		MROCKI
ENSG00000229404	LINC00858	LncRNA	ENSG00000007968	E2F2	TF,ceRNA			LINC01941	hsa-miR-1277-3p			Hub141	ARHGEF3-AS1	1								LINC02558	E2F2		MRTFA-AS1
ENSG00000224652	LINC00885	LncRNA	ENSG00000007968	E2F2	TF,ceRNA			LINC01988	hsa-miR-1277-5p			Hub142	SCAT8	1								LINC02714	E2F2		MYOM3-AS1
ENSG00000232084	LINC01104	LncRNA	ENSG00000007968	E2F2	TF,ceRNA			LINC02002	hsa-miR-1278			Hub143	C5orf64-AS1	1								LINC02793	E2F2		NAV2-AS5
ENSG00000281162	LINC01127	LncRNA	ENSG00000007968	E2F2	TF,ceRNA			LINC02005	hsa-miR-1279			Hub144	LINC02737	1								LINC02858	E2F2		NBR2
ENSG00000230174	LINC01149	LncRNA	ENSG00000007968	E2F2	TF,ceRNA			LINC02033	hsa-miR-128-1-5p			Hub145	LINC02291	1								MESTIT1	E2F2		NCKAP5-AS1
ENSG00000230317	LINC01284	LncRNA	ENSG00000007968	E2F2	TF,ceRNA			LINC02039	hsa-miR-128-2-5p			Hub146	LINC00601	1								MIR194-2HG	E2F2		NSMCE1-DT
ENSG00000227953	LINC01341	LncRNA	ENSG00000007968	E2F2	TF,ceRNA			LINC02046	hsa-miR-128-3p			Hub147	LINC02492	1								MRTFA-AS1	E2F2		PCAT18
ENSG00000247213	LINC01498	LncRNA	ENSG00000007968	E2F2	TF,ceRNA			LINC02077	hsa-miR-1281			Hub148	LINC01209	1								NAV2-AS5	E2F2		PCDH9-AS4
ENSG00000258583	LINC01500	LncRNA	ENSG00000007968	E2F2	TF,ceRNA			LINC02093	hsa-miR-1282			Hub149	EIF1B-AS1	1								NBR2	E2F2		PDCD4-AS1
ENSG00000225431	LINC01671	LncRNA	ENSG00000007968	E2F2	TF,ceRNA			LINC02096	hsa-miR-1283			Hub150	DSCR9	1								NCKAP5-AS1	E2F2		PGM5-AS1
ENSG00000233907	LINC01761	LncRNA	ENSG00000007968	E2F2	TF,ceRNA			LINC02120	hsa-miR-1284			Hub151	LINC02797	1								NSMCE1-DT	E2F2		PLCE1-AS1
ENSG00000283036	LINC01988	LncRNA	ENSG00000007968	E2F2	TF,ceRNA			LINC02123	hsa-miR-1285-3p			Hub152	LINC01743	1								PGM5-AS1	E2F2		PRICKLE2-DT
ENSG00000248279	LINC02120	LncRNA	ENSG00000007968	E2F2	TF,ceRNA			LINC02180	hsa-miR-1285-5p			Hub153	LINC02847	1								PVT1	E2F2		PRKCQ-AS1
ENSG00000280639	LINC02204	LncRNA	ENSG00000007968	E2F2	TF,ceRNA			LINC02204	hsa-miR-1286			Hub154	LINC00658	1								RELA-DT	E2F2		PRORY
ENSG00000254486	LINC02547	LncRNA	ENSG00000007968	E2F2	TF,ceRNA			LINC02215	hsa-miR-1287-3p			Hub155	ZBTB46-AS1	1								RUNDC3A-AS1	E2F2		PVT1
ENSG00000230866	LINC02558	LncRNA	ENSG00000007968	E2F2	TF,ceRNA			LINC02252	hsa-miR-1287-5p			Hub156	LINC01740	1								SAP30-DT	E2F2		RBFADN
ENSG00000251226	LINC02714	LncRNA	ENSG00000007968	E2F2	TF,ceRNA			LINC02262	hsa-miR-1288-3p			Hub157	LINC02723	1								SATB2-AS1	E2F2		RELA-DT
ENSG00000285823	LINC02793	LncRNA	ENSG00000007968	E2F2	TF,ceRNA			LINC02265	hsa-miR-1288-5p			Hub158	DISC1-IT1	1								SGMS1-AS1	E2F2		RUNDC3A-AS1
ENSG00000285869	LINC02858	LncRNA	ENSG00000007968	E2F2	TF,ceRNA			LINC02269	hsa-miR-1289			Hub159	ANK3-DT	1								SHANK2-AS1	E2F2		SAMSN1-AS1
ENSG00000272701	MESTIT1	LncRNA	ENSG00000007968	E2F2	TF,ceRNA			LINC02271	hsa-miR-129-1-3p			Hub160	LINC01344	1								SIRPG-AS1	E2F2		SAP30-DT
ENSG00000229719	MIR194-2HG	LncRNA	ENSG00000007968	E2F2	TF,ceRNA			LINC02281	hsa-miR-129-2-3p			Hub161	GACAT1	1								SNHG22	E2F2		SATB2-AS1
ENSG00000232564	MRTFA-AS1	LncRNA	ENSG00000007968	E2F2	TF,ceRNA			LINC02286	hsa-miR-129-5p			Hub162	MIR4500HG	1								SNHG3	E2F2		SCAT8
ENSG00000255043	NAV2-AS5	LncRNA	ENSG00000007968	E2F2	TF,ceRNA			LINC02291	hsa-miR-1290			Hub163	LINC02575	1								SPATA8	E2F2		SGMS1-AS1
ENSG00000198496	NBR2	LncRNA	ENSG00000007968	E2F2	TF,ceRNA			LINC02311	hsa-miR-1291			Hub164	NCKAP5-AS1	1								TUBA3FP	E2F2		SHANK2-AS1
ENSG00000233729	NCKAP5-AS1	LncRNA	ENSG00000007968	E2F2	TF,ceRNA			LINC02325	hsa-miR-1292-3p			Hub165	PRORY	1								VASH1-AS1	E2F2		SIAH2-AS1
ENSG00000245888	NSMCE1-DT	LncRNA	ENSG00000007968	E2F2	TF,ceRNA			LINC02364	hsa-miR-1292-5p			Hub166	LINC02271	1								ZBTB44-DT	E2F2		SIRPG-AS1
ENSG00000224958	PGM5-AS1	LncRNA	ENSG00000007968	E2F2	TF,ceRNA			LINC02411	hsa-miR-1293			Hub167	LINC01851	1								ZNF213-AS1	E2F2		SNHG22
ENSG00000249859	PVT1	LncRNA	ENSG00000007968	E2F2	TF,ceRNA			LINC02468	hsa-miR-1294			Hub168	LINC00840	1								ZNF295-AS1	E2F2		SNHG3
ENSG00000285533	RELA-DT	LncRNA	ENSG00000007968	E2F2	TF,ceRNA			LINC02472	hsa-miR-1295a			Hub169	LINC00305	1								ADARB2-AS1	ELF4		SOX1-OT
ENSG00000267750	RUNDC3A-AS1	LncRNA	ENSG00000007968	E2F2	TF,ceRNA			LINC02477	hsa-miR-1295b-3p			Hub170	LINC00692	1								ASB16-AS1	ELF4		SPART-AS1
ENSG00000272870	SAP30-DT	LncRNA	ENSG00000007968	E2F2	TF,ceRNA			LINC02480	hsa-miR-1295b-5p			Hub171	LINC01017	1								ATP2C2-AS1	ELF4		SPATA8
ENSG00000225953	SATB2-AS1	LncRNA	ENSG00000007968	E2F2	TF,ceRNA			LINC02492	hsa-miR-1296-3p			Hub172	PDCD4-AS1	1								C2orf27A	ELF4		TEX41
ENSG00000226200	SGMS1-AS1	LncRNA	ENSG00000007968	E2F2	TF,ceRNA			LINC02501	hsa-miR-1296-5p			Hub173	LINC02286	1								ECE1-AS1	ELF4		THUMPD3-AS1
ENSG00000226627	SHANK2-AS1	LncRNA	ENSG00000007968	E2F2	TF,ceRNA			LINC02502	hsa-miR-1297			Hub174	NRG1-IT1	1								ERI3-IT1	ELF4		TMEM108-AS1
ENSG00000237914	SIRPG-AS1	LncRNA	ENSG00000007968	E2F2	TF,ceRNA			LINC02520	hsa-miR-1298-3p			Hub175	PRICKLE2-DT	1								GATA3-AS1	ELF4		TMEM26-AS1
ENSG00000267322	SNHG22	LncRNA	ENSG00000007968	E2F2	TF,ceRNA			LINC02531	hsa-miR-1298-5p			Hub176	LINC01619	1								HOTTIP	ELF4		TMEM92-AS1
ENSG00000242125	SNHG3	LncRNA	ENSG00000007968	E2F2	TF,ceRNA			LINC02547	hsa-miR-1299			Hub177	CDC42-AS1	1								LINC00336	ELF4		TTTY14
ENSG00000185594	SPATA8	LncRNA	ENSG00000007968	E2F2	TF,ceRNA			LINC02552	hsa-miR-1301-3p			Hub178	SAMSN1-AS1	1								LINC00656	ELF4		TUBA3FP
ENSG00000161149	TUBA3FP	LncRNA	ENSG00000007968	E2F2	TF,ceRNA			LINC02555	hsa-miR-1301-5p			Hub179	ZSCAN16-AS1	1								LINC00885	ELF4		TUG1
ENSG00000258301	VASH1-AS1	LncRNA	ENSG00000007968	E2F2	TF,ceRNA			LINC02558	hsa-miR-1302			Hub180	LINC01633	1								LINC01127	ELF4		VASH1-AS1
ENSG00000175773	ZBTB44-DT	LncRNA	ENSG00000007968	E2F2	TF,ceRNA			LINC02575	hsa-miR-1303			Hub181	LINC00407	1								LINC01341	ELF4		WSPAR
ENSG00000263072	ZNF213-AS1	LncRNA	ENSG00000007968	E2F2	TF,ceRNA			LINC02624	hsa-miR-1304-3p			Hub182	LRRC7-AS1	1								LINC01988	ELF4		ZBTB44-DT
ENSG00000237232	ZNF295-AS1	LncRNA	ENSG00000007968	E2F2	TF,ceRNA			LINC02662	hsa-miR-1304-5p			Hub183	ERI3-IT1	1								LINC02204	ELF4		ZBTB46-AS1
ENSG00000267080	ASB16-AS1	LncRNA	ENSG00000102034	ELF4	ceRNA			LINC02675	hsa-miR-1305			Hub184	LINC01520	1								LINC02714	ELF4		ZNF213-AS1
ENSG00000233746	LINC00656	LncRNA	ENSG00000102034	ELF4	ceRNA			LINC02714	hsa-miR-1306-3p			Hub185	LINC01254	1								MIR194-2HG	ELF4		ZNF25-DT
ENSG00000224652	LINC00885	LncRNA	ENSG00000102034	ELF4	ceRNA			LINC02723	hsa-miR-1306-5p			Hub186	LINC00592	1								NBR2	ELF4		ZNF295-AS1
ENSG00000229719	MIR194-2HG	LncRNA	ENSG00000102034	ELF4	ceRNA			LINC02734	hsa-miR-1307-3p			Hub187	TMEM92-AS1	1								RELA-DT	ELF4		ZSCAN16-AS1
ENSG00000205696	ADARB2-AS1	LncRNA	ENSG00000102034	ELF4	ceRNA			LINC02737	hsa-miR-1307-5p			Hub188	LINC02002	1								SIRPG-AS1	ELF4
ENSG00000261286	ATP2C2-AS1	LncRNA	ENSG00000102034	ELF4	ceRNA			LINC02754	hsa-miR-130a-3p			Hub189	LINC00336	0								TUBA3FP	ELF4
ENSG00000197927	C2orf27A	LncRNA	ENSG00000102034	ELF4	ceRNA			LINC02755	hsa-miR-130a-5p			Hub190	LINC01621	0								VASH1-AS1	ELF4
ENSG00000231105	ECE1-AS1	LncRNA	ENSG00000102034	ELF4	ceRNA			LINC02790	hsa-miR-130b-3p			Hub191	LINC01740	0								ZNF213-AS1	ELF4
ENSG00000233602	ERI3-IT1	LncRNA	ENSG00000102034	ELF4	ceRNA			LINC02793	hsa-miR-130b-5p			Hub192	SPART-AS1	0								ASB16-AS1	FOXJ1
ENSG00000197308	GATA3-AS1	LncRNA	ENSG00000102034	ELF4	ceRNA			LINC02797	hsa-miR-132-3p			Hub193	MROCKI	0								ATP2C2-AS1	FOXJ1
ENSG00000243766	HOTTIP	LncRNA	ENSG00000102034	ELF4	ceRNA			LINC02818	hsa-miR-132-5p			Hub194	LINC02364	0								CEBPA-DT	FOXJ1
ENSG00000197251	LINC00336	LncRNA	ENSG00000102034	ELF4	ceRNA			LINC02825	hsa-miR-1321			Hub195	LINC01805	0								ECE1-AS1	FOXJ1
ENSG00000281162	LINC01127	LncRNA	ENSG00000102034	ELF4	ceRNA			LINC02828	hsa-miR-1322			Hub196	C2orf27A	0								GATA3-AS1	FOXJ1
ENSG00000227953	LINC01341	LncRNA	ENSG00000102034	ELF4	ceRNA			LINC02835	hsa-miR-1323			Hub197	DSCR9	0								HOTTIP	FOXJ1
ENSG00000283036	LINC01988	LncRNA	ENSG00000102034	ELF4	ceRNA			LINC02847	hsa-miR-1324			Hub198	LINC01209	0								KDM7A-DT	FOXJ1
ENSG00000280639	LINC02204	LncRNA	ENSG00000102034	ELF4	ceRNA			LINC02858	hsa-miR-133a-5p			Hub199	HOTTIP	0								KIF25-AS1	FOXJ1
ENSG00000251226	LINC02714	LncRNA	ENSG00000102034	ELF4	ceRNA			LINGO1-AS2	hsa-miR-133b			Hub200	LINC01424	0								LINC00303	FOXJ1
ENSG00000198496	NBR2	LncRNA	ENSG00000102034	ELF4	ceRNA			LMX1A-AS1	hsa-miR-134-3p			Hub201	LINC01500	0								LINC00336	FOXJ1
ENSG00000285533	RELA-DT	LncRNA	ENSG00000102034	ELF4	ceRNA			LRRC7-AS1	hsa-miR-134-5p			Hub202	TUBA3FP	0								LINC00656	FOXJ1
ENSG00000237914	SIRPG-AS1	LncRNA	ENSG00000102034	ELF4	ceRNA			MAGI2-AS3	hsa-miR-1343-3p			Hub203	LINC02714	0								LINC00885	FOXJ1
ENSG00000161149	TUBA3FP	LncRNA	ENSG00000102034	ELF4	ceRNA			MESTIT1	hsa-miR-1343-5p			Hub204	DIAPH1-AS1	0								LINC01127	FOXJ1
ENSG00000258301	VASH1-AS1	LncRNA	ENSG00000102034	ELF4	ceRNA			MIR194-2HG	hsa-miR-135a-3p			Hub205	LINC02325	0								LINC01664	FOXJ1
ENSG00000263072	ZNF213-AS1	LncRNA	ENSG00000102034	ELF4	ceRNA			MIR4500HG	hsa-miR-135a-5p			Hub206	SAMSN1-AS1	0								LINC01743	FOXJ1
ENSG00000267080	ASB16-AS1	LncRNA	ENSG00000129654	FOXJ1	ceRNA			MIR670HG	hsa-miR-135b-3p			Hub207	LINC02002	0								LINC02714	FOXJ1
ENSG00000261286	ATP2C2-AS1	LncRNA	ENSG00000129654	FOXJ1	ceRNA			MLIP-AS1	hsa-miR-135b-5p			Hub208	LINC01650	0								MESTIT1	FOXJ1
ENSG00000267296	CEBPA-DT	LncRNA	ENSG00000129654	FOXJ1	ceRNA			MLIP-IT1	hsa-miR-136-3p			Hub209	LINC00561	0								MIR194-2HG	FOXJ1
ENSG00000231105	ECE1-AS1	LncRNA	ENSG00000129654	FOXJ1	ceRNA			MROCKI	hsa-miR-136-5p			Hub210	C8orf34-AS1	0								SHANK2-AS1	FOXJ1
ENSG00000197308	GATA3-AS1	LncRNA	ENSG00000129654	FOXJ1	ceRNA			MRTFA-AS1	hsa-miR-138-1-3p			Hub211	LINC00364	0								SIRPG-AS1	FOXJ1
ENSG00000243766	HOTTIP	LncRNA	ENSG00000129654	FOXJ1	ceRNA			MYO16-AS1	hsa-miR-138-2-3p			Hub212	GHET1	0								SNHG22	FOXJ1
ENSG00000260231	KDM7A-DT	LncRNA	ENSG00000129654	FOXJ1	ceRNA			MYOM3-AS1	hsa-miR-138-5p			Hub213	LINC02002	0								TUBA3FP	FOXJ1
ENSG00000229921	KIF25-AS1	LncRNA	ENSG00000129654	FOXJ1	ceRNA			NAV2-AS5	hsa-miR-139-3p			Hub214	TUBA3FP	0								VASH1-AS1	FOXJ1
ENSG00000176754	LINC00303	LncRNA	ENSG00000129654	FOXJ1	ceRNA			NBR2	hsa-miR-139-5p			Hub215	LINC01988	0								ZBTB44-DT	FOXJ1
ENSG00000197251	LINC00336	LncRNA	ENSG00000129654	FOXJ1	ceRNA			NCKAP5-AS1	hsa-miR-140-5p			Hub216	LINC02286	0								ZNF213-AS1	FOXJ1
ENSG00000233746	LINC00656	LncRNA	ENSG00000129654	FOXJ1	ceRNA			NEURL1-AS1	hsa-miR-141-3p			Hub217	SHANK2-AS1	0								ZNF295-AS1	FOXJ1
ENSG00000224652	LINC00885	LncRNA	ENSG00000129654	FOXJ1	ceRNA			NRG1-IT1	hsa-miR-141-5p			Hub218	LINC01727	0								LINC00336	GATA5
ENSG00000281162	LINC01127	LncRNA	ENSG00000129654	FOXJ1	ceRNA			NSMCE1-DT	hsa-miR-142-5p			Hub219	LINC00322	0								LINC00885	GATA5
ENSG00000235478	LINC01664	LncRNA	ENSG00000129654	FOXJ1	ceRNA			PCAT18	hsa-miR-143-3p			Hub220	LINC01664	0								SHANK2-AS1	GATA5
ENSG00000242042	LINC01743	LncRNA	ENSG00000129654	FOXJ1	ceRNA			PCDH9-AS4	hsa-miR-143-5p			Hub221	LINC02271	0								SIRPG-AS1	GATA5
ENSG00000251226	LINC02714	LncRNA	ENSG00000129654	FOXJ1	ceRNA			PDCD4-AS1	hsa-miR-144-3p			Hub222	TUBA3FP	0								SNHG22	GATA5
ENSG00000272701	MESTIT1	LncRNA	ENSG00000129654	FOXJ1	ceRNA			PGM5-AS1	hsa-miR-144-5p			Hub223	LINC01450	0								TUBA3FP	GATA5
ENSG00000229719	MIR194-2HG	LncRNA	ENSG00000129654	FOXJ1	ceRNA			PLCE1-AS1	hsa-miR-145-3p			Hub224	TUG1	0								AQP4-AS1	HMGXB4
ENSG00000226627	SHANK2-AS1	LncRNA	ENSG00000129654	FOXJ1	ceRNA			PLCXD2-AS1	hsa-miR-145-5p			Hub225	LINGO1-AS2	0								ARLNC1	HMGXB4
ENSG00000237914	SIRPG-AS1	LncRNA	ENSG00000129654	FOXJ1	ceRNA			PRICKLE2-DT	hsa-miR-1468-3p			Hub226	LINC01915	0								CRNDE	HMGXB4
ENSG00000267322	SNHG22	LncRNA	ENSG00000129654	FOXJ1	ceRNA			PRKAG2-AS1	hsa-miR-1468-5p			Hub227	HECW2-AS1	0								HOTTIP	HMGXB4
ENSG00000161149	TUBA3FP	LncRNA	ENSG00000129654	FOXJ1	ceRNA			PRKCA-AS1	hsa-miR-1469			Hub228	LINC00342	0								LINC01915	HMGXB4
ENSG00000258301	VASH1-AS1	LncRNA	ENSG00000129654	FOXJ1	ceRNA			PRKCQ-AS1	hsa-miR-146a-3p			Hub229	LINC02575	0								LINC01923	HMGXB4
ENSG00000175773	ZBTB44-DT	LncRNA	ENSG00000129654	FOXJ1	ceRNA			PRORY	hsa-miR-146a-5p			Hub230	LINC01500	0								LINC02204	HMGXB4
ENSG00000263072	ZNF213-AS1	LncRNA	ENSG00000129654	FOXJ1	ceRNA			PVT1	hsa-miR-146b-3p			Hub231	LINC01209	0								SGMS1-AS1	HMGXB4
ENSG00000237232	ZNF295-AS1	LncRNA	ENSG00000129654	FOXJ1	ceRNA			RBFADN	hsa-miR-146b-5p			Hub232	LINC02828	0								SOX1-OT	HMGXB4
ENSG00000197251	LINC00336	LncRNA	ENSG00000130700	GATA5	ceRNA			RBMS3-AS1	hsa-miR-1470			Hub233	C8orf34-AS1	0								TTTY14	HMGXB4
ENSG00000224652	LINC00885	LncRNA	ENSG00000130700	GATA5	ceRNA			RELA-DT	hsa-miR-1471			Hub234	PGM5-AS1	0								TUG1	HMGXB4
ENSG00000226627	SHANK2-AS1	LncRNA	ENSG00000130700	GATA5	ceRNA			RUNDC3A-AS1	hsa-miR-147a			Hub235	DSCR9	0								LINC00656	HOXC8
ENSG00000237914	SIRPG-AS1	LncRNA	ENSG00000130700	GATA5	ceRNA			SAMSN1-AS1	hsa-miR-148a-3p			Hub236	GACAT1	0								AQP4-AS1	MAFG
ENSG00000267322	SNHG22	LncRNA	ENSG00000130700	GATA5	ceRNA			SAP30-DT	hsa-miR-148a-5p			Hub237	LINC01450	0								ASB16-AS1	MAFG
ENSG00000161149	TUBA3FP	LncRNA	ENSG00000130700	GATA5	ceRNA			SATB2-AS1	hsa-miR-148b-3p			Hub238	MYOM3-AS1	0								ATP2C2-AS1	MAFG
ENSG00000260372	AQP4-AS1	LncRNA	ENSG00000100281	HMGXB4	ceRNA			SCAT8	hsa-miR-148b-5p			Hub239	LINC02291	0								C2orf27A	MAFG
ENSG00000260896	ARLNC1	LncRNA	ENSG00000100281	HMGXB4	ceRNA			SGMS1-AS1	hsa-miR-149-3p			Hub240	SHANK2-AS1	0								CEBPA-DT	MAFG
ENSG00000245694	CRNDE	LncRNA	ENSG00000100281	HMGXB4	ceRNA			SHANK2-AS1	hsa-miR-149-5p			Hub241	LINC00592	0								ECE1-AS1	MAFG
ENSG00000243766	HOTTIP	LncRNA	ENSG00000100281	HMGXB4	ceRNA			SIAH2-AS1	hsa-miR-150-3p			Hub242	LINC01580	0								GATA3-AS1	MAFG
ENSG00000265485	LINC01915	LncRNA	ENSG00000100281	HMGXB4	ceRNA			SIRPG-AS1	hsa-miR-150-5p			Hub243	LINC02291	0								HOTTIP	MAFG
ENSG00000236653	LINC01923	LncRNA	ENSG00000100281	HMGXB4	ceRNA			SNHG22	hsa-miR-151a-3p			Hub244	LINC02723	0								IL6R-AS1	MAFG
ENSG00000280639	LINC02204	LncRNA	ENSG00000100281	HMGXB4	ceRNA			SNHG3	hsa-miR-151a-5p			Hub245	EPHA5-AS1	0								KDM7A-DT	MAFG
ENSG00000226200	SGMS1-AS1	LncRNA	ENSG00000100281	HMGXB4	ceRNA			SOX1-OT	hsa-miR-151b			Hub246	LINC00305	0								KIF25-AS1	MAFG
ENSG00000224243	SOX1-OT	LncRNA	ENSG00000100281	HMGXB4	ceRNA			SPART-AS1	hsa-miR-152-3p			Hub247	LINC00885	0								LINC00336	MAFG
ENSG00000176728	TTTY14	LncRNA	ENSG00000100281	HMGXB4	ceRNA			SPATA8	hsa-miR-152-5p			Hub248	LINC01500	0								LINC00339	MAFG
ENSG00000253352	TUG1	LncRNA	ENSG00000100281	HMGXB4	ceRNA			SPINT1-AS1	hsa-miR-153-3p			Hub249	LINC02555	0								LINC00570	MAFG
ENSG00000233746	LINC00656	LncRNA	ENSG00000037965	HOXC8	ceRNA			SRGAP3-AS2	hsa-miR-153-5p			Hub250	LINC02492	0								LINC00608	MAFG
ENSG00000260372	AQP4-AS1	LncRNA	ENSG00000197063	MAFG	ceRNA,TF			SYNE1-AS1	hsa-miR-1537-3p			Hub251	PGM5-AS1	0								LINC00656	MAFG
ENSG00000267080	ASB16-AS1	LncRNA	ENSG00000197063	MAFG	ceRNA,TF			TEX41	hsa-miR-1537-5p			Hub252	DIAPH1-AS1	0								LINC00840	MAFG
ENSG00000261286	ATP2C2-AS1	LncRNA	ENSG00000197063	MAFG	ceRNA,TF			THUMPD3-AS1	hsa-miR-1538			Hub253	C8orf34-AS1	0								LINC00858	MAFG
ENSG00000197927	C2orf27A	LncRNA	ENSG00000197063	MAFG	ceRNA,TF			TMEM108-AS1	hsa-miR-1539			Hub254	LINC01500	0								LINC00885	MAFG
ENSG00000267296	CEBPA-DT	LncRNA	ENSG00000197063	MAFG	ceRNA,TF			TMEM246-AS1	hsa-miR-154-3p			Hub255	NRG1-IT1	0								LINC01104	MAFG
ENSG00000231105	ECE1-AS1	LncRNA	ENSG00000197063	MAFG	ceRNA,TF			TMEM26-AS1	hsa-miR-154-5p			Hub256	LINC01424	0								LINC01127	MAFG
ENSG00000197308	GATA3-AS1	LncRNA	ENSG00000197063	MAFG	ceRNA,TF			TMEM92-AS1	hsa-miR-155-3p			Hub257	SNHG22	0								LINC01498	MAFG
ENSG00000243766	HOTTIP	LncRNA	ENSG00000197063	MAFG	ceRNA,TF			TTTY14	hsa-miR-155-5p			Hub258	LINC01450	0								LINC01621	MAFG
ENSG00000228013	IL6R-AS1	LncRNA	ENSG00000197063	MAFG	ceRNA,TF			TUBA3FP	hsa-miR-1587			Hub259	LINC01740	0								LINC01671	MAFG
ENSG00000260231	KDM7A-DT	LncRNA	ENSG00000197063	MAFG	ceRNA,TF			TUG1	hsa-miR-15a-3p			Hub260	ARHGEF3-AS1	0								LINC01805	MAFG
ENSG00000229921	KIF25-AS1	LncRNA	ENSG00000197063	MAFG	ceRNA,TF			VASH1-AS1	hsa-miR-15a-5p			Hub261	LINC01761	0								LINC01832	MAFG
ENSG00000197251	LINC00336	LncRNA	ENSG00000197063	MAFG	ceRNA,TF			WSPAR	hsa-miR-15b-3p			Hub262	LINC01621	0								LINC01988	MAFG
ENSG00000218510	LINC00339	LncRNA	ENSG00000197063	MAFG	ceRNA,TF			ZBTB20-AS3	hsa-miR-15b-5p			Hub263	DEPDC1-AS1	0								LINC02204	MAFG
ENSG00000224177	LINC00570	LncRNA	ENSG00000197063	MAFG	ceRNA,TF			ZBTB44-DT	hsa-miR-16-1-3p			Hub264	LINC01727	0								LINC02215	MAFG
ENSG00000236445	LINC00608	LncRNA	ENSG00000197063	MAFG	ceRNA,TF			ZBTB46-AS1	hsa-miR-16-2-3p			Hub265	ZBTB44-DT	0								LINC02265	MAFG
ENSG00000233746	LINC00656	LncRNA	ENSG00000197063	MAFG	ceRNA,TF			ZNF213-AS1	hsa-miR-16-5p			Hub266	LINC00407	0								LINC02325	MAFG
ENSG00000226808	LINC00840	LncRNA	ENSG00000197063	MAFG	ceRNA,TF			ZNF25-DT	hsa-miR-17-3p			Hub267	ATP2C2-AS1	0								LINC02714	MAFG
ENSG00000229404	LINC00858	LncRNA	ENSG00000197063	MAFG	ceRNA,TF			ZNF295-AS1	hsa-miR-17-5p			Hub268	LINC00658	0								LINC02734	MAFG
ENSG00000224652	LINC00885	LncRNA	ENSG00000197063	MAFG	ceRNA,TF			ZNF32-AS3	hsa-miR-181a-2-3p			Hub269	NSMCE1-DT	0								LINC02828	MAFG
ENSG00000232084	LINC01104	LncRNA	ENSG00000197063	MAFG	ceRNA,TF			ZSCAN16-AS1	hsa-miR-181a-3p			Hub270	HOTTIP	0								MIR194-2HG	MAFG
ENSG00000281162	LINC01127	LncRNA	ENSG00000197063	MAFG	ceRNA,TF				hsa-miR-181a-5p													NAV2-AS5	MAFG
ENSG00000247213	LINC01498	LncRNA	ENSG00000197063	MAFG	ceRNA,TF				hsa-miR-181b-2-3p													NBR2	MAFG
ENSG00000235357	LINC01621	LncRNA	ENSG00000197063	MAFG	ceRNA,TF				hsa-miR-181b-3p													PRKCQ-AS1	MAFG
ENSG00000225431	LINC01671	LncRNA	ENSG00000197063	MAFG	ceRNA,TF				hsa-miR-181b-5p													PVT1	MAFG
ENSG00000223863	LINC01805	LncRNA	ENSG00000197063	MAFG	ceRNA,TF				hsa-miR-181c-3p													RBFADN	MAFG
ENSG00000224231	LINC01832	LncRNA	ENSG00000197063	MAFG	ceRNA,TF				hsa-miR-181c-5p													RELA-DT	MAFG
ENSG00000283036	LINC01988	LncRNA	ENSG00000197063	MAFG	ceRNA,TF				hsa-miR-181d-5p													RUNDC3A-AS1	MAFG
ENSG00000280639	LINC02204	LncRNA	ENSG00000197063	MAFG	ceRNA,TF				hsa-miR-182-3p													SGMS1-AS1	MAFG
ENSG00000249128	LINC02215	LncRNA	ENSG00000197063	MAFG	ceRNA,TF				hsa-miR-182-5p													SIRPG-AS1	MAFG
ENSG00000249241	LINC02265	LncRNA	ENSG00000197063	MAFG	ceRNA,TF				hsa-miR-1825													SNHG22	MAFG
ENSG00000246084	LINC02325	LncRNA	ENSG00000197063	MAFG	ceRNA,TF				hsa-miR-1827													SOX1-OT	MAFG
ENSG00000251226	LINC02714	LncRNA	ENSG00000197063	MAFG	ceRNA,TF				hsa-miR-183-3p													TMEM26-AS1	MAFG
ENSG00000255382	LINC02734	LncRNA	ENSG00000197063	MAFG	ceRNA,TF				hsa-miR-185-3p													TUBA3FP	MAFG
ENSG00000224164	LINC02828	LncRNA	ENSG00000197063	MAFG	ceRNA,TF				hsa-miR-185-5p													VASH1-AS1	MAFG
ENSG00000229719	MIR194-2HG	LncRNA	ENSG00000197063	MAFG	ceRNA,TF				hsa-miR-186-3p													ZNF213-AS1	MAFG
ENSG00000255043	NAV2-AS5	LncRNA	ENSG00000197063	MAFG	ceRNA,TF				hsa-miR-186-5p													ZNF295-AS1	MAFG
ENSG00000198496	NBR2	LncRNA	ENSG00000197063	MAFG	ceRNA,TF				hsa-miR-187-3p													ADARB2-AS1	MNT
ENSG00000237943	PRKCQ-AS1	LncRNA	ENSG00000197063	MAFG	ceRNA,TF				hsa-miR-187-5p													ASB16-AS1	MNT
ENSG00000249859	PVT1	LncRNA	ENSG00000197063	MAFG	ceRNA,TF				hsa-miR-188-3p													ATP2C2-AS1	MNT
ENSG00000261126	RBFADN	LncRNA	ENSG00000197063	MAFG	ceRNA,TF				hsa-miR-188-5p													C2orf27A	MNT
ENSG00000285533	RELA-DT	LncRNA	ENSG00000197063	MAFG	ceRNA,TF				hsa-miR-18a-3p													CEBPA-DT	MNT
ENSG00000267750	RUNDC3A-AS1	LncRNA	ENSG00000197063	MAFG	ceRNA,TF				hsa-miR-18a-5p													CEBPB-AS1	MNT
ENSG00000226200	SGMS1-AS1	LncRNA	ENSG00000197063	MAFG	ceRNA,TF				hsa-miR-18b-3p													DEPDC1-AS1	MNT
ENSG00000237914	SIRPG-AS1	LncRNA	ENSG00000197063	MAFG	ceRNA,TF				hsa-miR-18b-5p													ECE1-AS1	MNT
ENSG00000267322	SNHG22	LncRNA	ENSG00000197063	MAFG	ceRNA,TF				hsa-miR-1908-3p													EMSLR	MNT
ENSG00000224243	SOX1-OT	LncRNA	ENSG00000197063	MAFG	ceRNA,TF				hsa-miR-1908-5p													EPHA5-AS1	MNT
ENSG00000237233	TMEM26-AS1	LncRNA	ENSG00000197063	MAFG	ceRNA,TF				hsa-miR-1909-3p													GATA3-AS1	MNT
ENSG00000161149	TUBA3FP	LncRNA	ENSG00000197063	MAFG	ceRNA,TF				hsa-miR-1909-5p													HECW2-AS1	MNT
ENSG00000258301	VASH1-AS1	LncRNA	ENSG00000197063	MAFG	ceRNA,TF				hsa-miR-190a-3p													HOTTIP	MNT
ENSG00000263072	ZNF213-AS1	LncRNA	ENSG00000197063	MAFG	ceRNA,TF				hsa-miR-190a-5p													IL6R-AS1	MNT
ENSG00000237232	ZNF295-AS1	LncRNA	ENSG00000197063	MAFG	ceRNA,TF				hsa-miR-191-3p													KIF25-AS1	MNT
ENSG00000205696	ADARB2-AS1	LncRNA	ENSG00000070444	MNT	TF,ceRNA				hsa-miR-191-5p													LAPTM4A-DT	MNT
ENSG00000267080	ASB16-AS1	LncRNA	ENSG00000070444	MNT	TF,ceRNA				hsa-miR-1910-3p													LINC00303	MNT
ENSG00000261286	ATP2C2-AS1	LncRNA	ENSG00000070444	MNT	TF,ceRNA				hsa-miR-1910-5p													LINC00336	MNT
ENSG00000197927	C2orf27A	LncRNA	ENSG00000070444	MNT	TF,ceRNA				hsa-miR-1911-3p													LINC00339	MNT
ENSG00000267296	CEBPA-DT	LncRNA	ENSG00000070444	MNT	TF,ceRNA				hsa-miR-1911-5p													LINC00570	MNT
ENSG00000277449	CEBPB-AS1	LncRNA	ENSG00000070444	MNT	TF,ceRNA				hsa-miR-1913													LINC00608	MNT
ENSG00000234264	DEPDC1-AS1	LncRNA	ENSG00000070444	MNT	TF,ceRNA				hsa-miR-1914-3p													LINC00620	MNT
ENSG00000231105	ECE1-AS1	LncRNA	ENSG00000070444	MNT	TF,ceRNA				hsa-miR-1914-5p													LINC00656	MNT
ENSG00000232445	EMSLR	LncRNA	ENSG00000070444	MNT	TF,ceRNA				hsa-miR-1915-3p													LINC00885	MNT
ENSG00000250846	EPHA5-AS1	LncRNA	ENSG00000070444	MNT	TF,ceRNA				hsa-miR-1915-5p													LINC01104	MNT
ENSG00000197308	GATA3-AS1	LncRNA	ENSG00000070444	MNT	TF,ceRNA				hsa-miR-192-3p													LINC01127	MNT
ENSG00000229056	HECW2-AS1	LncRNA	ENSG00000070444	MNT	TF,ceRNA				hsa-miR-192-5p													LINC01149	MNT
ENSG00000243766	HOTTIP	LncRNA	ENSG00000070444	MNT	TF,ceRNA				hsa-miR-193a-3p													LINC01284	MNT
ENSG00000228013	IL6R-AS1	LncRNA	ENSG00000070444	MNT	TF,ceRNA				hsa-miR-193a-5p													LINC01341	MNT
ENSG00000229921	KIF25-AS1	LncRNA	ENSG00000070444	MNT	TF,ceRNA				hsa-miR-193b-3p													LINC01498	MNT
ENSG00000223734	LAPTM4A-DT	LncRNA	ENSG00000070444	MNT	TF,ceRNA				hsa-miR-193b-5p													LINC01500	MNT
ENSG00000176754	LINC00303	LncRNA	ENSG00000070444	MNT	TF,ceRNA				hsa-miR-194-3p													LINC01520	MNT
ENSG00000197251	LINC00336	LncRNA	ENSG00000070444	MNT	TF,ceRNA				hsa-miR-194-5p													LINC01671	MNT
ENSG00000218510	LINC00339	LncRNA	ENSG00000070444	MNT	TF,ceRNA				hsa-miR-195-3p													LINC01761	MNT
ENSG00000224177	LINC00570	LncRNA	ENSG00000070444	MNT	TF,ceRNA				hsa-miR-195-5p													LINC01865	MNT
ENSG00000236445	LINC00608	LncRNA	ENSG00000070444	MNT	TF,ceRNA				hsa-miR-196a-3p													LINC02046	MNT
ENSG00000224514	LINC00620	LncRNA	ENSG00000070444	MNT	TF,ceRNA				hsa-miR-196a-5p													LINC02204	MNT
ENSG00000233746	LINC00656	LncRNA	ENSG00000070444	MNT	TF,ceRNA				hsa-miR-196b-3p													LINC02547	MNT
ENSG00000224652	LINC00885	LncRNA	ENSG00000070444	MNT	TF,ceRNA				hsa-miR-196b-5p													LINC02714	MNT
ENSG00000232084	LINC01104	LncRNA	ENSG00000070444	MNT	TF,ceRNA				hsa-miR-197-3p													LINC02793	MNT
ENSG00000281162	LINC01127	LncRNA	ENSG00000070444	MNT	TF,ceRNA				hsa-miR-197-5p													LINC02858	MNT
ENSG00000230174	LINC01149	LncRNA	ENSG00000070444	MNT	TF,ceRNA				hsa-miR-1972													LINGO1-AS2	MNT
ENSG00000230317	LINC01284	LncRNA	ENSG00000070444	MNT	TF,ceRNA				hsa-miR-1973													MESTIT1	MNT
ENSG00000227953	LINC01341	LncRNA	ENSG00000070444	MNT	TF,ceRNA				hsa-miR-1976													MIR194-2HG	MNT
ENSG00000247213	LINC01498	LncRNA	ENSG00000070444	MNT	TF,ceRNA				hsa-miR-198													MRTFA-AS1	MNT
ENSG00000258583	LINC01500	LncRNA	ENSG00000070444	MNT	TF,ceRNA				hsa-miR-199a-3p													NBR2	MNT
ENSG00000230962	LINC01520	LncRNA	ENSG00000070444	MNT	TF,ceRNA				hsa-miR-199a-5p													NSMCE1-DT	MNT
ENSG00000225431	LINC01671	LncRNA	ENSG00000070444	MNT	TF,ceRNA				hsa-miR-199b-3p													PVT1	MNT
ENSG00000233907	LINC01761	LncRNA	ENSG00000070444	MNT	TF,ceRNA				hsa-miR-199b-5p													RELA-DT	MNT
ENSG00000233684	LINC01865	LncRNA	ENSG00000070444	MNT	TF,ceRNA				hsa-miR-19a-3p													RUNDC3A-AS1	MNT
ENSG00000242440	LINC02046	LncRNA	ENSG00000070444	MNT	TF,ceRNA				hsa-miR-19a-5p													SATB2-AS1	MNT
ENSG00000280639	LINC02204	LncRNA	ENSG00000070444	MNT	TF,ceRNA				hsa-miR-19b-1-5p													SGMS1-AS1	MNT
ENSG00000254486	LINC02547	LncRNA	ENSG00000070444	MNT	TF,ceRNA				hsa-miR-19b-2-5p													SHANK2-AS1	MNT
ENSG00000251226	LINC02714	LncRNA	ENSG00000070444	MNT	TF,ceRNA				hsa-miR-19b-3p													SIRPG-AS1	MNT
ENSG00000285823	LINC02793	LncRNA	ENSG00000070444	MNT	TF,ceRNA				hsa-miR-200a-3p													SNHG22	MNT
ENSG00000285869	LINC02858	LncRNA	ENSG00000070444	MNT	TF,ceRNA				hsa-miR-200a-5p													SPART-AS1	MNT
ENSG00000259281	LINGO1-AS2	LncRNA	ENSG00000070444	MNT	TF,ceRNA				hsa-miR-200b-3p													TUBA3FP	MNT
ENSG00000272701	MESTIT1	LncRNA	ENSG00000070444	MNT	TF,ceRNA				hsa-miR-200b-5p													VASH1-AS1	MNT
ENSG00000229719	MIR194-2HG	LncRNA	ENSG00000070444	MNT	TF,ceRNA				hsa-miR-200c-3p													ZBTB44-DT	MNT
ENSG00000232564	MRTFA-AS1	LncRNA	ENSG00000070444	MNT	TF,ceRNA				hsa-miR-200c-5p													ZNF213-AS1	MNT
ENSG00000198496	NBR2	LncRNA	ENSG00000070444	MNT	TF,ceRNA				hsa-miR-202-3p													ZNF295-AS1	MNT
ENSG00000245888	NSMCE1-DT	LncRNA	ENSG00000070444	MNT	TF,ceRNA				hsa-miR-202-5p													ASB16-AS1	NOTO
ENSG00000249859	PVT1	LncRNA	ENSG00000070444	MNT	TF,ceRNA				hsa-miR-203a-5p													LINC01671	NOTO
ENSG00000285533	RELA-DT	LncRNA	ENSG00000070444	MNT	TF,ceRNA				hsa-miR-203b-3p													ASB16-AS1	OSR1
ENSG00000267750	RUNDC3A-AS1	LncRNA	ENSG00000070444	MNT	TF,ceRNA				hsa-miR-203b-5p													C2orf27A	OSR1
ENSG00000225953	SATB2-AS1	LncRNA	ENSG00000070444	MNT	TF,ceRNA				hsa-miR-204-3p													ADARB2-AS1	PRDM14
ENSG00000226200	SGMS1-AS1	LncRNA	ENSG00000070444	MNT	TF,ceRNA				hsa-miR-204-5p													ADNP-AS1	PRDM14
ENSG00000226627	SHANK2-AS1	LncRNA	ENSG00000070444	MNT	TF,ceRNA				hsa-miR-205-3p													AQP4-AS1	PRDM14
ENSG00000237914	SIRPG-AS1	LncRNA	ENSG00000070444	MNT	TF,ceRNA				hsa-miR-205-5p													ARLNC1	PRDM14
ENSG00000267322	SNHG22	LncRNA	ENSG00000070444	MNT	TF,ceRNA				hsa-miR-2052													ASB16-AS1	PRDM14
ENSG00000120664	SPART-AS1	LncRNA	ENSG00000070444	MNT	TF,ceRNA				hsa-miR-2053													C2orf27A	PRDM14
ENSG00000161149	TUBA3FP	LncRNA	ENSG00000070444	MNT	TF,ceRNA				hsa-miR-2054													CDC42-AS1	PRDM14
ENSG00000258301	VASH1-AS1	LncRNA	ENSG00000070444	MNT	TF,ceRNA				hsa-miR-206													CEBPA-DT	PRDM14
ENSG00000175773	ZBTB44-DT	LncRNA	ENSG00000070444	MNT	TF,ceRNA				hsa-miR-208a-3p													CT66	PRDM14
ENSG00000263072	ZNF213-AS1	LncRNA	ENSG00000070444	MNT	TF,ceRNA				hsa-miR-208a-5p													DEPDC1-AS1	PRDM14
ENSG00000237232	ZNF295-AS1	LncRNA	ENSG00000070444	MNT	TF,ceRNA				hsa-miR-208b-3p													DIAPH1-AS1	PRDM14
ENSG00000267080	ASB16-AS1	LncRNA	ENSG00000214513	NOTO	ceRNA				hsa-miR-208b-5p													DIRC3	PRDM14
ENSG00000225431	LINC01671	LncRNA	ENSG00000214513	NOTO	ceRNA				hsa-miR-20a-3p													DIRC3-AS1	PRDM14
ENSG00000267080	ASB16-AS1	LncRNA	ENSG00000143867	OSR1	ceRNA				hsa-miR-20a-5p													DISC1FP1	PRDM14
ENSG00000197927	C2orf27A	LncRNA	ENSG00000143867	OSR1	ceRNA				hsa-miR-20b-3p													DLG1-AS1	PRDM14
ENSG00000218510	LINC00339	LncRNA		PGBD3	TF				hsa-miR-20b-5p													ECE1-AS1	PRDM14
ENSG00000249241	LINC02265	LncRNA		PGBD3	TF				hsa-miR-21-3p													EMSLR	PRDM14
ENSG00000224164	LINC02828	LncRNA		PGBD3	TF				hsa-miR-21-5p													EPHA5-AS1	PRDM14
ENSG00000245888	NSMCE1-DT	LncRNA		PGBD3	TF				hsa-miR-210-3p													GATA3-AS1	PRDM14
ENSG00000249859	PVT1	LncRNA		PGBD3	TF				hsa-miR-210-5p													GHET1	PRDM14
ENSG00000226447	ZNF25-DT	LncRNA		PGBD3	TF				hsa-miR-211-3p													HECW2-AS1	PRDM14
ENSG00000205696	ADARB2-AS1	LncRNA	ENSG00000147596	PRDM14	TF,RBP				hsa-miR-211-5p													IFNG-AS1	PRDM14
ENSG00000259456	ADNP-AS1	LncRNA	ENSG00000147596	PRDM14	TF,RBP				hsa-miR-2110													IL6R-AS1	PRDM14
ENSG00000260372	AQP4-AS1	LncRNA	ENSG00000147596	PRDM14	TF,RBP				hsa-miR-2113													KCNQ5-AS1	PRDM14
ENSG00000260896	ARLNC1	LncRNA	ENSG00000147596	PRDM14	TF,RBP				hsa-miR-2114-3p													KDM7A-DT	PRDM14
ENSG00000267080	ASB16-AS1	LncRNA	ENSG00000147596	PRDM14	TF,RBP				hsa-miR-2114-5p													KIF25-AS1	PRDM14
ENSG00000197927	C2orf27A	LncRNA	ENSG00000147596	PRDM14	TF,RBP				hsa-miR-2115-3p													LAPTM4A-DT	PRDM14
ENSG00000285752	CDC42-AS1	LncRNA	ENSG00000147596	PRDM14	TF,RBP				hsa-miR-2115-5p													LGR4-AS1	PRDM14
ENSG00000267296	CEBPA-DT	LncRNA	ENSG00000147596	PRDM14	TF,RBP				hsa-miR-2116-3p													LINC00305	PRDM14
ENSG00000234215	CT66	LncRNA	ENSG00000147596	PRDM14	TF,RBP				hsa-miR-2116-5p													LINC00320	PRDM14
ENSG00000234264	DEPDC1-AS1	LncRNA	ENSG00000147596	PRDM14	TF,RBP				hsa-miR-2117													LINC00322	PRDM14
ENSG00000246422	DIAPH1-AS1	LncRNA	ENSG00000147596	PRDM14	TF,RBP				hsa-miR-212-3p													LINC00336	PRDM14
ENSG00000231672	DIRC3	LncRNA	ENSG00000147596	PRDM14	TF,RBP				hsa-miR-212-5p													LINC00364	PRDM14
ENSG00000233143	DIRC3-AS1	LncRNA	ENSG00000147596	PRDM14	TF,RBP				hsa-miR-214-3p													LINC00561	PRDM14
ENSG00000261645	DISC1FP1	LncRNA	ENSG00000147596	PRDM14	TF,RBP				hsa-miR-214-5p													LINC00601	PRDM14
ENSG00000227375	DLG1-AS1	LncRNA	ENSG00000147596	PRDM14	TF,RBP				hsa-miR-215-3p													LINC00620	PRDM14
ENSG00000231105	ECE1-AS1	LncRNA	ENSG00000147596	PRDM14	TF,RBP				hsa-miR-215-5p													LINC00658	PRDM14
ENSG00000232445	EMSLR	LncRNA	ENSG00000147596	PRDM14	TF,RBP				hsa-miR-216a-3p													LINC00692	PRDM14
ENSG00000250846	EPHA5-AS1	LncRNA	ENSG00000147596	PRDM14	TF,RBP				hsa-miR-216a-5p													LINC00858	PRDM14
ENSG00000197308	GATA3-AS1	LncRNA	ENSG00000147596	PRDM14	TF,RBP				hsa-miR-216b-3p													LINC00885	PRDM14
ENSG00000281189	GHET1	LncRNA	ENSG00000147596	PRDM14	TF,RBP				hsa-miR-216b-5p													LINC01017	PRDM14
ENSG00000229056	HECW2-AS1	LncRNA	ENSG00000147596	PRDM14	TF,RBP				hsa-miR-218-1-3p													LINC01127	PRDM14
ENSG00000255733	IFNG-AS1	LncRNA	ENSG00000147596	PRDM14	TF,RBP				hsa-miR-218-2-3p													LINC01209	PRDM14
ENSG00000228013	IL6R-AS1	LncRNA	ENSG00000147596	PRDM14	TF,RBP				hsa-miR-218-5p													LINC01254	PRDM14
ENSG00000229154	KCNQ5-AS1	LncRNA	ENSG00000147596	PRDM14	TF,RBP				hsa-miR-219a-1-3p													LINC01341	PRDM14
ENSG00000260231	KDM7A-DT	LncRNA	ENSG00000147596	PRDM14	TF,RBP				hsa-miR-219a-2-3p													LINC01344	PRDM14
ENSG00000229921	KIF25-AS1	LncRNA	ENSG00000147596	PRDM14	TF,RBP				hsa-miR-219a-5p													LINC01349	PRDM14
ENSG00000223734	LAPTM4A-DT	LncRNA	ENSG00000147596	PRDM14	TF,RBP				hsa-miR-219b-3p													LINC01424	PRDM14
ENSG00000254862	LGR4-AS1	LncRNA	ENSG00000147596	PRDM14	TF,RBP				hsa-miR-219b-5p													LINC01450	PRDM14
ENSG00000179676	LINC00305	LncRNA	ENSG00000147596	PRDM14	TF,RBP				hsa-miR-22-3p													LINC01498	PRDM14
ENSG00000224924	LINC00320	LncRNA	ENSG00000147596	PRDM14	TF,RBP				hsa-miR-22-5p													LINC01580	PRDM14
ENSG00000237864	LINC00322	LncRNA	ENSG00000147596	PRDM14	TF,RBP				hsa-miR-221-3p													LINC01616	PRDM14
ENSG00000197251	LINC00336	LncRNA	ENSG00000147596	PRDM14	TF,RBP				hsa-miR-221-5p													LINC01621	PRDM14
ENSG00000230040	LINC00364	LncRNA	ENSG00000147596	PRDM14	TF,RBP				hsa-miR-222-3p													LINC01650	PRDM14
ENSG00000261206	LINC00561	LncRNA	ENSG00000147596	PRDM14	TF,RBP				hsa-miR-222-5p													LINC01671	PRDM14
ENSG00000235180	LINC00601	LncRNA	ENSG00000147596	PRDM14	TF,RBP				hsa-miR-223-3p													LINC01761	PRDM14
ENSG00000224514	LINC00620	LncRNA	ENSG00000147596	PRDM14	TF,RBP				hsa-miR-223-5p													LINC01832	PRDM14
ENSG00000226995	LINC00658	LncRNA	ENSG00000147596	PRDM14	TF,RBP				hsa-miR-224-3p													LINC01851	PRDM14
ENSG00000230891	LINC00692	LncRNA	ENSG00000147596	PRDM14	TF,RBP				hsa-miR-224-5p													LINC01865	PRDM14
ENSG00000229404	LINC00858	LncRNA	ENSG00000147596	PRDM14	TF,RBP				hsa-miR-2276-3p													LINC01923	PRDM14
ENSG00000224652	LINC00885	LncRNA	ENSG00000147596	PRDM14	TF,RBP				hsa-miR-2276-5p													LINC01988	PRDM14
ENSG00000250716	LINC01017	LncRNA	ENSG00000147596	PRDM14	TF,RBP				hsa-miR-2277-3p													LINC02002	PRDM14
ENSG00000281162	LINC01127	LncRNA	ENSG00000147596	PRDM14	TF,RBP				hsa-miR-2277-5p													LINC02046	PRDM14
ENSG00000228308	LINC01209	LncRNA	ENSG00000147596	PRDM14	TF,RBP				hsa-miR-2278													LINC02093	PRDM14
ENSG00000260913	LINC01254	LncRNA	ENSG00000147596	PRDM14	TF,RBP				hsa-miR-2355-3p													LINC02096	PRDM14
ENSG00000227953	LINC01341	LncRNA	ENSG00000147596	PRDM14	TF,RBP				hsa-miR-2355-5p													LINC02204	PRDM14
ENSG00000228918	LINC01344	LncRNA	ENSG00000147596	PRDM14	TF,RBP				hsa-miR-2392													LINC02215	PRDM14
ENSG00000230402	LINC01349	LncRNA	ENSG00000147596	PRDM14	TF,RBP				hsa-miR-23a-3p													LINC02271	PRDM14
ENSG00000236519	LINC01424	LncRNA	ENSG00000147596	PRDM14	TF,RBP				hsa-miR-23a-5p													LINC02286	PRDM14
ENSG00000232458	LINC01450	LncRNA	ENSG00000147596	PRDM14	TF,RBP				hsa-miR-23b-3p													LINC02325	PRDM14
ENSG00000247213	LINC01498	LncRNA	ENSG00000147596	PRDM14	TF,RBP				hsa-miR-23b-5p													LINC02364	PRDM14
ENSG00000258785	LINC01580	LncRNA	ENSG00000147596	PRDM14	TF,RBP				hsa-miR-23c													LINC02477	PRDM14
ENSG00000261340	LINC01616	LncRNA	ENSG00000147596	PRDM14	TF,RBP				hsa-miR-24-1-5p													LINC02492	PRDM14
ENSG00000235357	LINC01621	LncRNA	ENSG00000147596	PRDM14	TF,RBP				hsa-miR-24-2-5p													LINC02547	PRDM14
ENSG00000230434	LINC01650	LncRNA	ENSG00000147596	PRDM14	TF,RBP				hsa-miR-24-3p													LINC02558	PRDM14
ENSG00000225431	LINC01671	LncRNA	ENSG00000147596	PRDM14	TF,RBP				hsa-miR-2467-3p													LINC02714	PRDM14
ENSG00000233907	LINC01761	LncRNA	ENSG00000147596	PRDM14	TF,RBP				hsa-miR-2467-5p													LINC02723	PRDM14
ENSG00000224231	LINC01832	LncRNA	ENSG00000147596	PRDM14	TF,RBP				hsa-miR-25-3p													LINC02737	PRDM14
ENSG00000233605	LINC01851	LncRNA	ENSG00000147596	PRDM14	TF,RBP				hsa-miR-25-5p													LINC02790	PRDM14
ENSG00000233684	LINC01865	LncRNA	ENSG00000147596	PRDM14	TF,RBP				hsa-miR-2681-3p													LINC02797	PRDM14
ENSG00000236653	LINC01923	LncRNA	ENSG00000147596	PRDM14	TF,RBP				hsa-miR-2681-5p													LINC02847	PRDM14
ENSG00000283036	LINC01988	LncRNA	ENSG00000147596	PRDM14	TF,RBP				hsa-miR-2682-3p													LRRC7-AS1	PRDM14
ENSG00000263609	LINC02002	LncRNA	ENSG00000147596	PRDM14	TF,RBP				hsa-miR-2682-5p													MAGI2-AS3	PRDM14
ENSG00000242440	LINC02046	LncRNA	ENSG00000147596	PRDM14	TF,RBP				hsa-miR-26a-1-3p													MESTIT1	PRDM14
ENSG00000234634	LINC02093	LncRNA	ENSG00000147596	PRDM14	TF,RBP				hsa-miR-26a-2-3p													MIR194-2HG	PRDM14
ENSG00000238212	LINC02096	LncRNA	ENSG00000147596	PRDM14	TF,RBP				hsa-miR-26a-5p													MIR4500HG	PRDM14
ENSG00000280639	LINC02204	LncRNA	ENSG00000147596	PRDM14	TF,RBP				hsa-miR-26b-3p													MLIP-AS1	PRDM14
ENSG00000249128	LINC02215	LncRNA	ENSG00000147596	PRDM14	TF,RBP				hsa-miR-26b-5p													MROCKI	PRDM14
ENSG00000240152	LINC02271	LncRNA	ENSG00000147596	PRDM14	TF,RBP				hsa-miR-27a-3p													MYOM3-AS1	PRDM14
ENSG00000258098	LINC02286	LncRNA	ENSG00000147596	PRDM14	TF,RBP				hsa-miR-27a-5p													NSMCE1-DT	PRDM14
ENSG00000246084	LINC02325	LncRNA	ENSG00000147596	PRDM14	TF,RBP				hsa-miR-27b-3p													PRICKLE2-DT	PRDM14
ENSG00000250190	LINC02364	LncRNA	ENSG00000147596	PRDM14	TF,RBP				hsa-miR-27b-5p													PRKCQ-AS1	PRDM14
ENSG00000249425	LINC02477	LncRNA	ENSG00000147596	PRDM14	TF,RBP				hsa-miR-28-3p													PRORY	PRDM14
ENSG00000250590	LINC02492	LncRNA	ENSG00000147596	PRDM14	TF,RBP				hsa-miR-28-5p													PVT1	PRDM14
ENSG00000254486	LINC02547	LncRNA	ENSG00000147596	PRDM14	TF,RBP				hsa-miR-2861													RBFADN	PRDM14
ENSG00000230866	LINC02558	LncRNA	ENSG00000147596	PRDM14	TF,RBP				hsa-miR-2909													RUNDC3A-AS1	PRDM14
ENSG00000251226	LINC02714	LncRNA	ENSG00000147596	PRDM14	TF,RBP				hsa-miR-296-3p													SIAH2-AS1	PRDM14
ENSG00000231680	LINC02723	LncRNA	ENSG00000147596	PRDM14	TF,RBP				hsa-miR-296-5p													SIRPG-AS1	PRDM14
ENSG00000256684	LINC02737	LncRNA	ENSG00000147596	PRDM14	TF,RBP				hsa-miR-297													SNHG22	PRDM14
ENSG00000237435	LINC02790	LncRNA	ENSG00000147596	PRDM14	TF,RBP				hsa-miR-298													SNHG3	PRDM14
ENSG00000285808	LINC02797	LncRNA	ENSG00000147596	PRDM14	TF,RBP				hsa-miR-299-3p													THUMPD3-AS1	PRDM14
ENSG00000253702	LINC02847	LncRNA	ENSG00000147596	PRDM14	TF,RBP				hsa-miR-299-5p													TMEM92-AS1	PRDM14
ENSG00000237919	LRRC7-AS1	LncRNA	ENSG00000147596	PRDM14	TF,RBP				hsa-miR-29a-3p													TTTY14	PRDM14
ENSG00000234456	MAGI2-AS3	LncRNA	ENSG00000147596	PRDM14	TF,RBP				hsa-miR-29a-5p													ZBTB44-DT	PRDM14
ENSG00000272701	MESTIT1	LncRNA	ENSG00000147596	PRDM14	TF,RBP				hsa-miR-29b-1-5p													ZNF295-AS1	PRDM14
ENSG00000229719	MIR194-2HG	LncRNA	ENSG00000147596	PRDM14	TF,RBP				hsa-miR-29b-2-5p													ZSCAN16-AS1	PRDM14
ENSG00000228824	MIR4500HG	LncRNA	ENSG00000147596	PRDM14	TF,RBP				hsa-miR-29b-3p													ADARB2-AS1	STAT3
ENSG00000235050	MLIP-AS1	LncRNA	ENSG00000147596	PRDM14	TF,RBP				hsa-miR-29c-3p													ADNP-AS1	STAT3
ENSG00000227502	MROCKI	LncRNA	ENSG00000147596	PRDM14	TF,RBP				hsa-miR-29c-5p													ANK3-DT	STAT3
ENSG00000230703	MYOM3-AS1	LncRNA	ENSG00000147596	PRDM14	TF,RBP				hsa-miR-300													AQP4-AS1	STAT3
ENSG00000245888	NSMCE1-DT	LncRNA	ENSG00000147596	PRDM14	TF,RBP				hsa-miR-301a-3p													ARHGEF3-AS1	STAT3
ENSG00000244564	PRICKLE2-DT	LncRNA	ENSG00000147596	PRDM14	TF,RBP				hsa-miR-301a-5p													ASB16-AS1	STAT3
ENSG00000237943	PRKCQ-AS1	LncRNA	ENSG00000147596	PRDM14	TF,RBP				hsa-miR-301b-3p													ATP2C2-AS1	STAT3
ENSG00000183146	PRORY	LncRNA	ENSG00000147596	PRDM14	TF,RBP				hsa-miR-301b-5p													CAVIN2-AS1	STAT3
ENSG00000249859	PVT1	LncRNA	ENSG00000147596	PRDM14	TF,RBP				hsa-miR-302a-3p													DEPDC1-AS1	STAT3
ENSG00000261126	RBFADN	LncRNA	ENSG00000147596	PRDM14	TF,RBP				hsa-miR-302a-5p													DIAPH1-AS1	STAT3
ENSG00000267750	RUNDC3A-AS1	LncRNA	ENSG00000147596	PRDM14	TF,RBP				hsa-miR-302b-3p													DIRC3-AS1	STAT3
ENSG00000244265	SIAH2-AS1	LncRNA	ENSG00000147596	PRDM14	TF,RBP				hsa-miR-302b-5p													DISC1-IT1	STAT3
ENSG00000237914	SIRPG-AS1	LncRNA	ENSG00000147596	PRDM14	TF,RBP				hsa-miR-302c-5p													DISC1FP1	STAT3
ENSG00000267322	SNHG22	LncRNA	ENSG00000147596	PRDM14	TF,RBP				hsa-miR-302d-3p													DLG1-AS1	STAT3
ENSG00000242125	SNHG3	LncRNA	ENSG00000147596	PRDM14	TF,RBP				hsa-miR-302d-5p													DSCR9	STAT3
ENSG00000206573	THUMPD3-AS1	LncRNA	ENSG00000147596	PRDM14	TF,RBP				hsa-miR-302e													ECE1-AS1	STAT3
ENSG00000251179	TMEM92-AS1	LncRNA	ENSG00000147596	PRDM14	TF,RBP				hsa-miR-302f													EMSLR	STAT3
ENSG00000176728	TTTY14	LncRNA	ENSG00000147596	PRDM14	TF,RBP				hsa-miR-3064-3p													EPHA5-AS1	STAT3
ENSG00000175773	ZBTB44-DT	LncRNA	ENSG00000147596	PRDM14	TF,RBP				hsa-miR-3064-5p													HECW2-AS1	STAT3
ENSG00000237232	ZNF295-AS1	LncRNA	ENSG00000147596	PRDM14	TF,RBP				hsa-miR-3065-3p													HOTTIP	STAT3
ENSG00000269293	ZSCAN16-AS1	LncRNA	ENSG00000147596	PRDM14	TF,RBP				hsa-miR-3065-5p													IFNG-AS1	STAT3
ENSG00000205696	ADARB2-AS1	LncRNA	ENSG00000168610	STAT3	TF,ceRNA				hsa-miR-3074-3p													KDM7A-DT	STAT3
ENSG00000259456	ADNP-AS1	LncRNA	ENSG00000168610	STAT3	TF,ceRNA				hsa-miR-3074-5p													LAPTM4A-DT	STAT3
ENSG00000254271	ANK3-DT	LncRNA	ENSG00000168610	STAT3	TF,ceRNA				hsa-miR-30a-3p													LGR4-AS1	STAT3
ENSG00000260372	AQP4-AS1	LncRNA	ENSG00000168610	STAT3	TF,ceRNA				hsa-miR-30a-5p													LINC00339	STAT3
ENSG00000240198	ARHGEF3-AS1	LncRNA	ENSG00000168610	STAT3	TF,ceRNA				hsa-miR-30b-3p													LINC00570	STAT3
ENSG00000267080	ASB16-AS1	LncRNA	ENSG00000168610	STAT3	TF,ceRNA				hsa-miR-30b-5p													LINC00592	STAT3
ENSG00000261286	ATP2C2-AS1	LncRNA	ENSG00000168610	STAT3	TF,ceRNA				hsa-miR-30c-1-3p													LINC00608	STAT3
ENSG00000233766	CAVIN2-AS1	LncRNA	ENSG00000168610	STAT3	TF,ceRNA				hsa-miR-30c-2-3p													LINC00620	STAT3
ENSG00000234264	DEPDC1-AS1	LncRNA	ENSG00000168610	STAT3	TF,ceRNA				hsa-miR-30c-5p													LINC00656	STAT3
ENSG00000246422	DIAPH1-AS1	LncRNA	ENSG00000168610	STAT3	TF,ceRNA				hsa-miR-30d-3p													LINC00664	STAT3
ENSG00000233143	DIRC3-AS1	LncRNA	ENSG00000168610	STAT3	TF,ceRNA				hsa-miR-30d-5p													LINC00885	STAT3
ENSG00000226758	DISC1-IT1	LncRNA	ENSG00000168610	STAT3	TF,ceRNA				hsa-miR-30e-3p													LINC01104	STAT3
ENSG00000261645	DISC1FP1	LncRNA	ENSG00000168610	STAT3	TF,ceRNA				hsa-miR-30e-5p													LINC01127	STAT3
ENSG00000227375	DLG1-AS1	LncRNA	ENSG00000168610	STAT3	TF,ceRNA				hsa-miR-31-3p													LINC01149	STAT3
ENSG00000230366	DSCR9	LncRNA	ENSG00000168610	STAT3	TF,ceRNA				hsa-miR-31-5p													LINC01284	STAT3
ENSG00000231105	ECE1-AS1	LncRNA	ENSG00000168610	STAT3	TF,ceRNA				hsa-miR-3115													LINC01424	STAT3
ENSG00000232445	EMSLR	LncRNA	ENSG00000168610	STAT3	TF,ceRNA				hsa-miR-3116													LINC01500	STAT3
ENSG00000250846	EPHA5-AS1	LncRNA	ENSG00000168610	STAT3	TF,ceRNA				hsa-miR-3117-3p													LINC01727	STAT3
ENSG00000229056	HECW2-AS1	LncRNA	ENSG00000168610	STAT3	TF,ceRNA				hsa-miR-3117-5p													LINC01740	STAT3
ENSG00000243766	HOTTIP	LncRNA	ENSG00000168610	STAT3	TF,ceRNA				hsa-miR-3118													LINC01761	STAT3
ENSG00000255733	IFNG-AS1	LncRNA	ENSG00000168610	STAT3	TF,ceRNA				hsa-miR-3119													LINC01805	STAT3
ENSG00000260231	KDM7A-DT	LncRNA	ENSG00000168610	STAT3	TF,ceRNA				hsa-miR-3120-3p													LINC01863	STAT3
ENSG00000223734	LAPTM4A-DT	LncRNA	ENSG00000168610	STAT3	TF,ceRNA				hsa-miR-3120-5p													LINC01908	STAT3
ENSG00000254862	LGR4-AS1	LncRNA	ENSG00000168610	STAT3	TF,ceRNA				hsa-miR-3121-3p													LINC02265	STAT3
ENSG00000218510	LINC00339	LncRNA	ENSG00000168610	STAT3	TF,ceRNA				hsa-miR-3121-5p													LINC02547	STAT3
ENSG00000224177	LINC00570	LncRNA	ENSG00000168610	STAT3	TF,ceRNA				hsa-miR-3122													LINC02558	STAT3
ENSG00000258279	LINC00592	LncRNA	ENSG00000168610	STAT3	TF,ceRNA				hsa-miR-3123													LINC02714	STAT3
ENSG00000236445	LINC00608	LncRNA	ENSG00000168610	STAT3	TF,ceRNA				hsa-miR-3124-3p													LINC02790	STAT3
ENSG00000224514	LINC00620	LncRNA	ENSG00000168610	STAT3	TF,ceRNA				hsa-miR-3125													LINC02828	STAT3
ENSG00000233746	LINC00656	LncRNA	ENSG00000168610	STAT3	TF,ceRNA				hsa-miR-3126-3p													MAGI2-AS3	STAT3
ENSG00000268658	LINC00664	LncRNA	ENSG00000168610	STAT3	TF,ceRNA				hsa-miR-3126-5p													MESTIT1	STAT3
ENSG00000224652	LINC00885	LncRNA	ENSG00000168610	STAT3	TF,ceRNA				hsa-miR-3127-3p													MIR194-2HG	STAT3
ENSG00000232084	LINC01104	LncRNA	ENSG00000168610	STAT3	TF,ceRNA				hsa-miR-3127-5p													NAV2-AS5	STAT3
ENSG00000281162	LINC01127	LncRNA	ENSG00000168610	STAT3	TF,ceRNA				hsa-miR-3128													NBR2	STAT3
ENSG00000230174	LINC01149	LncRNA	ENSG00000168610	STAT3	TF,ceRNA				hsa-miR-3129-3p													NSMCE1-DT	STAT3
ENSG00000230317	LINC01284	LncRNA	ENSG00000168610	STAT3	TF,ceRNA				hsa-miR-3129-5p													PCDH9-AS4	STAT3
ENSG00000236519	LINC01424	LncRNA	ENSG00000168610	STAT3	TF,ceRNA				hsa-miR-3130-3p													PDCD4-AS1	STAT3
ENSG00000258583	LINC01500	LncRNA	ENSG00000168610	STAT3	TF,ceRNA				hsa-miR-3130-5p													PRKCQ-AS1	STAT3
ENSG00000279082	LINC01727	LncRNA	ENSG00000168610	STAT3	TF,ceRNA				hsa-miR-3131													PVT1	STAT3
ENSG00000228067	LINC01740	LncRNA	ENSG00000168610	STAT3	TF,ceRNA				hsa-miR-3132													RUNDC3A-AS1	STAT3
ENSG00000233907	LINC01761	LncRNA	ENSG00000168610	STAT3	TF,ceRNA				hsa-miR-3133													SATB2-AS1	STAT3
ENSG00000223863	LINC01805	LncRNA	ENSG00000168610	STAT3	TF,ceRNA				hsa-miR-3134													SCAT8	STAT3
ENSG00000253959	LINC01863	LncRNA	ENSG00000168610	STAT3	TF,ceRNA				hsa-miR-3135a													SGMS1-AS1	STAT3
ENSG00000265374	LINC01908	LncRNA	ENSG00000168610	STAT3	TF,ceRNA				hsa-miR-3135b													SIRPG-AS1	STAT3
ENSG00000249241	LINC02265	LncRNA	ENSG00000168610	STAT3	TF,ceRNA				hsa-miR-3136-3p													SNHG22	STAT3
ENSG00000254486	LINC02547	LncRNA	ENSG00000168610	STAT3	TF,ceRNA				hsa-miR-3136-5p													SNHG3	STAT3
ENSG00000230866	LINC02558	LncRNA	ENSG00000168610	STAT3	TF,ceRNA				hsa-miR-3137													SPART-AS1	STAT3
ENSG00000251226	LINC02714	LncRNA	ENSG00000168610	STAT3	TF,ceRNA				hsa-miR-3138													TEX41	STAT3
ENSG00000237435	LINC02790	LncRNA	ENSG00000168610	STAT3	TF,ceRNA				hsa-miR-3139													TMEM26-AS1	STAT3
ENSG00000224164	LINC02828	LncRNA	ENSG00000168610	STAT3	TF,ceRNA				hsa-miR-3140-3p													TTTY14	STAT3
ENSG00000234456	MAGI2-AS3	LncRNA	ENSG00000168610	STAT3	TF,ceRNA				hsa-miR-3140-5p													TUBA3FP	STAT3
ENSG00000272701	MESTIT1	LncRNA	ENSG00000168610	STAT3	TF,ceRNA				hsa-miR-3141													ZBTB44-DT	STAT3
ENSG00000229719	MIR194-2HG	LncRNA	ENSG00000168610	STAT3	TF,ceRNA				hsa-miR-3142													ZNF213-AS1	STAT3
ENSG00000255043	NAV2-AS5	LncRNA	ENSG00000168610	STAT3	TF,ceRNA				hsa-miR-3143													ZNF25-DT	STAT3
ENSG00000198496	NBR2	LncRNA	ENSG00000168610	STAT3	TF,ceRNA				hsa-miR-3144-3p													ZNF295-AS1	STAT3
ENSG00000245888	NSMCE1-DT	LncRNA	ENSG00000168610	STAT3	TF,ceRNA				hsa-miR-3144-5p													ASB16-AS1	TBX6
ENSG00000233840	PCDH9-AS4	LncRNA	ENSG00000168610	STAT3	TF,ceRNA				hsa-miR-3145-3p													LINC00656	TBX6
ENSG00000203497	PDCD4-AS1	LncRNA	ENSG00000168610	STAT3	TF,ceRNA				hsa-miR-3145-5p													ASB16-AS1	TEF
ENSG00000237943	PRKCQ-AS1	LncRNA	ENSG00000168610	STAT3	TF,ceRNA				hsa-miR-3146													ATP2C2-AS1	TEF
ENSG00000249859	PVT1	LncRNA	ENSG00000168610	STAT3	TF,ceRNA				hsa-miR-3147													C2orf27A	TEF
ENSG00000267750	RUNDC3A-AS1	LncRNA	ENSG00000168610	STAT3	TF,ceRNA				hsa-miR-3148													C8orf34-AS1	TEF
ENSG00000225953	SATB2-AS1	LncRNA	ENSG00000168610	STAT3	TF,ceRNA				hsa-miR-3149													CEBPA-DT	TEF
ENSG00000236345	SCAT8	LncRNA	ENSG00000168610	STAT3	TF,ceRNA				hsa-miR-3150a-3p													ECE1-AS1	TEF
ENSG00000226200	SGMS1-AS1	LncRNA	ENSG00000168610	STAT3	TF,ceRNA				hsa-miR-3150a-5p													EPHA5-AS1	TEF
ENSG00000237914	SIRPG-AS1	LncRNA	ENSG00000168610	STAT3	TF,ceRNA				hsa-miR-3150b-3p													GATA3-AS1	TEF
ENSG00000267322	SNHG22	LncRNA	ENSG00000168610	STAT3	TF,ceRNA				hsa-miR-3150b-5p													HOTTIP	TEF
ENSG00000242125	SNHG3	LncRNA	ENSG00000168610	STAT3	TF,ceRNA				hsa-miR-3151-3p													KDM7A-DT	TEF
ENSG00000120664	SPART-AS1	LncRNA	ENSG00000168610	STAT3	TF,ceRNA				hsa-miR-3151-5p													KIF25-AS1	TEF
ENSG00000226674	TEX41	LncRNA	ENSG00000168610	STAT3	TF,ceRNA				hsa-miR-3152-3p													LINC00303	TEF
ENSG00000237233	TMEM26-AS1	LncRNA	ENSG00000168610	STAT3	TF,ceRNA				hsa-miR-3152-5p													LINC00322	TEF
ENSG00000176728	TTTY14	LncRNA	ENSG00000168610	STAT3	TF,ceRNA				hsa-miR-3153													LINC00336	TEF
ENSG00000161149	TUBA3FP	LncRNA	ENSG00000168610	STAT3	TF,ceRNA				hsa-miR-3154													LINC00608	TEF
ENSG00000175773	ZBTB44-DT	LncRNA	ENSG00000168610	STAT3	TF,ceRNA				hsa-miR-3155a													LINC00656	TEF
ENSG00000263072	ZNF213-AS1	LncRNA	ENSG00000168610	STAT3	TF,ceRNA				hsa-miR-3155b													LINC00858	TEF
ENSG00000226447	ZNF25-DT	LncRNA	ENSG00000168610	STAT3	TF,ceRNA				hsa-miR-3156-3p													LINC00885	TEF
ENSG00000237232	ZNF295-AS1	LncRNA	ENSG00000168610	STAT3	TF,ceRNA				hsa-miR-3156-5p													LINC01104	TEF
ENSG00000259456	ADNP-AS1	LncRNA		TASOR	TF				hsa-miR-3157-3p													LINC01127	TEF
ENSG00000234264	DEPDC1-AS1	LncRNA		TASOR	TF				hsa-miR-3157-5p													LINC01149	TEF
ENSG00000227375	DLG1-AS1	LncRNA		TASOR	TF				hsa-miR-3158-3p													LINC01284	TEF
ENSG00000232445	EMSLR	LncRNA		TASOR	TF				hsa-miR-3158-5p													LINC01297	TEF
ENSG00000260231	KDM7A-DT	LncRNA		TASOR	TF				hsa-miR-3159													LINC01341	TEF
ENSG00000254862	LGR4-AS1	LncRNA		TASOR	TF				hsa-miR-3160-3p													LINC01498	TEF
ENSG00000218510	LINC00339	LncRNA		TASOR	TF				hsa-miR-3160-5p													LINC01664	TEF
ENSG00000224514	LINC00620	LncRNA		TASOR	TF				hsa-miR-3161													LINC01671	TEF
ENSG00000229404	LINC00858	LncRNA		TASOR	TF				hsa-miR-3162-3p													LINC01761	TEF
ENSG00000224652	LINC00885	LncRNA		TASOR	TF				hsa-miR-3162-5p													LINC02204	TEF
ENSG00000236519	LINC01424	LncRNA		TASOR	TF				hsa-miR-3163													LINC02325	TEF
ENSG00000258785	LINC01580	LncRNA		TASOR	TF				hsa-miR-3164													LINC02547	TEF
ENSG00000242440	LINC02046	LncRNA		TASOR	TF				hsa-miR-3165													LINC02714	TEF
ENSG00000198496	NBR2	LncRNA		TASOR	TF				hsa-miR-3166													LINGO1-AS2	TEF
ENSG00000253974	NRG1-IT1	LncRNA		TASOR	TF				hsa-miR-3167													MESTIT1	TEF
ENSG00000245888	NSMCE1-DT	LncRNA		TASOR	TF				hsa-miR-3168													MIR194-2HG	TEF
ENSG00000237943	PRKCQ-AS1	LncRNA		TASOR	TF				hsa-miR-3169													NBR2	TEF
ENSG00000249859	PVT1	LncRNA		TASOR	TF				hsa-miR-3170													PCAT18	TEF
ENSG00000225953	SATB2-AS1	LncRNA		TASOR	TF				hsa-miR-3171													RELA-DT	TEF
ENSG00000226200	SGMS1-AS1	LncRNA		TASOR	TF				hsa-miR-3173-3p													RUNDC3A-AS1	TEF
ENSG00000267322	SNHG22	LncRNA		TASOR	TF				hsa-miR-3173-5p													SGMS1-AS1	TEF
ENSG00000242125	SNHG3	LncRNA		TASOR	TF				hsa-miR-3174													SIRPG-AS1	TEF
ENSG00000120664	SPART-AS1	LncRNA		TASOR	TF				hsa-miR-3175													SNHG22	TEF
ENSG00000175773	ZBTB44-DT	LncRNA		TASOR	TF				hsa-miR-3176													SOX1-OT	TEF
ENSG00000237232	ZNF295-AS1	LncRNA		TASOR	TF				hsa-miR-3177-3p													SPATA8	TEF
ENSG00000267080	ASB16-AS1	LncRNA	ENSG00000149922	TBX6	ceRNA				hsa-miR-3177-5p													TTTY14	TEF
ENSG00000233746	LINC00656	LncRNA	ENSG00000149922	TBX6	ceRNA				hsa-miR-3178													TUBA3FP	TEF
ENSG00000267080	ASB16-AS1	LncRNA	ENSG00000167074	TEF	ceRNA				hsa-miR-3179													VASH1-AS1	TEF
ENSG00000261286	ATP2C2-AS1	LncRNA	ENSG00000167074	TEF	ceRNA				hsa-miR-3180													ZBTB44-DT	TEF
ENSG00000197927	C2orf27A	LncRNA	ENSG00000167074	TEF	ceRNA				hsa-miR-3180-3p													ZNF213-AS1	TEF
ENSG00000248801	C8orf34-AS1	LncRNA	ENSG00000167074	TEF	ceRNA				hsa-miR-3180-5p													ZNF295-AS1	TEF
ENSG00000267296	CEBPA-DT	LncRNA	ENSG00000167074	TEF	ceRNA				hsa-miR-3181													ZNF213-AS1	TFEB
ENSG00000231105	ECE1-AS1	LncRNA	ENSG00000167074	TEF	ceRNA				hsa-miR-3182													ADNP-AS1	ZBTB33
ENSG00000250846	EPHA5-AS1	LncRNA	ENSG00000167074	TEF	ceRNA				hsa-miR-3183													AQP4-AS1	ZBTB33
ENSG00000197308	GATA3-AS1	LncRNA	ENSG00000167074	TEF	ceRNA				hsa-miR-3184-3p													C8orf34-AS1	ZBTB33
ENSG00000243766	HOTTIP	LncRNA	ENSG00000167074	TEF	ceRNA				hsa-miR-3184-5p													CAVIN2-AS1	ZBTB33
ENSG00000260231	KDM7A-DT	LncRNA	ENSG00000167074	TEF	ceRNA				hsa-miR-3185													CEBPA-DT	ZBTB33
ENSG00000229921	KIF25-AS1	LncRNA	ENSG00000167074	TEF	ceRNA				hsa-miR-3186-3p													CRNDE	ZBTB33
ENSG00000176754	LINC00303	LncRNA	ENSG00000167074	TEF	ceRNA				hsa-miR-3186-5p													DEPDC1-AS1	ZBTB33
ENSG00000237864	LINC00322	LncRNA	ENSG00000167074	TEF	ceRNA				hsa-miR-3187-3p													DISC1FP1	ZBTB33
ENSG00000197251	LINC00336	LncRNA	ENSG00000167074	TEF	ceRNA				hsa-miR-3187-5p													DLG1-AS1	ZBTB33
ENSG00000236445	LINC00608	LncRNA	ENSG00000167074	TEF	ceRNA				hsa-miR-3188													ECE1-AS1	ZBTB33
ENSG00000233746	LINC00656	LncRNA	ENSG00000167074	TEF	ceRNA				hsa-miR-3189-3p													EMSLR	ZBTB33
ENSG00000229404	LINC00858	LncRNA	ENSG00000167074	TEF	ceRNA				hsa-miR-3189-5p													GACAT1	ZBTB33
ENSG00000224652	LINC00885	LncRNA	ENSG00000167074	TEF	ceRNA				hsa-miR-3190-3p													HECW2-AS1	ZBTB33
ENSG00000232084	LINC01104	LncRNA	ENSG00000167074	TEF	ceRNA				hsa-miR-3190-5p													KDM7A-DT	ZBTB33
ENSG00000281162	LINC01127	LncRNA	ENSG00000167074	TEF	ceRNA				hsa-miR-3191-3p													LAPTM4A-DT	ZBTB33
ENSG00000230174	LINC01149	LncRNA	ENSG00000167074	TEF	ceRNA				hsa-miR-3191-5p													LGR4-AS1	ZBTB33
ENSG00000230317	LINC01284	LncRNA	ENSG00000167074	TEF	ceRNA				hsa-miR-3192-3p													LINC00339	ZBTB33
ENSG00000274827	LINC01297	LncRNA	ENSG00000167074	TEF	ceRNA				hsa-miR-3192-5p													LINC00407	ZBTB33
ENSG00000227953	LINC01341	LncRNA	ENSG00000167074	TEF	ceRNA				hsa-miR-3193													LINC00570	ZBTB33
ENSG00000247213	LINC01498	LncRNA	ENSG00000167074	TEF	ceRNA				hsa-miR-3194-3p													LINC00620	ZBTB33
ENSG00000235478	LINC01664	LncRNA	ENSG00000167074	TEF	ceRNA				hsa-miR-3194-5p													LINC00664	ZBTB33
ENSG00000225431	LINC01671	LncRNA	ENSG00000167074	TEF	ceRNA				hsa-miR-3195													LINC00858	ZBTB33
ENSG00000233907	LINC01761	LncRNA	ENSG00000167074	TEF	ceRNA				hsa-miR-3196													LINC01127	ZBTB33
ENSG00000280639	LINC02204	LncRNA	ENSG00000167074	TEF	ceRNA				hsa-miR-3197													LINC01149	ZBTB33
ENSG00000246084	LINC02325	LncRNA	ENSG00000167074	TEF	ceRNA				hsa-miR-3198													LINC01424	ZBTB33
ENSG00000254486	LINC02547	LncRNA	ENSG00000167074	TEF	ceRNA				hsa-miR-3199													LINC01450	ZBTB33
ENSG00000251226	LINC02714	LncRNA	ENSG00000167074	TEF	ceRNA				hsa-miR-32-3p													LINC01633	ZBTB33
ENSG00000259281	LINGO1-AS2	LncRNA	ENSG00000167074	TEF	ceRNA				hsa-miR-32-5p													LINC01692	ZBTB33
ENSG00000272701	MESTIT1	LncRNA	ENSG00000167074	TEF	ceRNA				hsa-miR-3200-3p													LINC01863	ZBTB33
ENSG00000229719	MIR194-2HG	LncRNA	ENSG00000167074	TEF	ceRNA				hsa-miR-3200-5p													LINC01908	ZBTB33
ENSG00000198496	NBR2	LncRNA	ENSG00000167074	TEF	ceRNA				hsa-miR-3201													LINC01923	ZBTB33
ENSG00000265369	PCAT18	LncRNA	ENSG00000167074	TEF	ceRNA				hsa-miR-3202													LINC01988	ZBTB33
ENSG00000285533	RELA-DT	LncRNA	ENSG00000167074	TEF	ceRNA				hsa-miR-320b													LINC02265	ZBTB33
ENSG00000267750	RUNDC3A-AS1	LncRNA	ENSG00000167074	TEF	ceRNA				hsa-miR-320c													LINC02558	ZBTB33
ENSG00000226200	SGMS1-AS1	LncRNA	ENSG00000167074	TEF	ceRNA				hsa-miR-320d													LINC02575	ZBTB33
ENSG00000237914	SIRPG-AS1	LncRNA	ENSG00000167074	TEF	ceRNA				hsa-miR-320e													LINC02734	ZBTB33
ENSG00000267322	SNHG22	LncRNA	ENSG00000167074	TEF	ceRNA				hsa-miR-323a-3p													LINC02828	ZBTB33
ENSG00000224243	SOX1-OT	LncRNA	ENSG00000167074	TEF	ceRNA				hsa-miR-323a-5p													MAGI2-AS3	ZBTB33
ENSG00000185594	SPATA8	LncRNA	ENSG00000167074	TEF	ceRNA				hsa-miR-323b-3p													NBR2	ZBTB33
ENSG00000176728	TTTY14	LncRNA	ENSG00000167074	TEF	ceRNA				hsa-miR-323b-5p													NSMCE1-DT	ZBTB33
ENSG00000161149	TUBA3FP	LncRNA	ENSG00000167074	TEF	ceRNA				hsa-miR-324-3p													PRKCQ-AS1	ZBTB33
ENSG00000258301	VASH1-AS1	LncRNA	ENSG00000167074	TEF	ceRNA				hsa-miR-324-5p													PVT1	ZBTB33
ENSG00000175773	ZBTB44-DT	LncRNA	ENSG00000167074	TEF	ceRNA				hsa-miR-325													SATB2-AS1	ZBTB33
ENSG00000263072	ZNF213-AS1	LncRNA	ENSG00000167074	TEF	ceRNA				hsa-miR-326													SGMS1-AS1	ZBTB33
ENSG00000237232	ZNF295-AS1	LncRNA	ENSG00000167074	TEF	ceRNA				hsa-miR-328-3p													SNHG3	ZBTB33
ENSG00000263072	ZNF213-AS1	LncRNA	ENSG00000112561	TFEB	ceRNA				hsa-miR-328-5p													SPART-AS1	ZBTB33
ENSG00000259456	ADNP-AS1	LncRNA	ENSG00000177485	ZBTB33	ceRNA,TF				hsa-miR-329-3p													TEX41	ZBTB33
ENSG00000260372	AQP4-AS1	LncRNA	ENSG00000177485	ZBTB33	ceRNA,TF				hsa-miR-329-5p													TMEM26-AS1	ZBTB33
ENSG00000248801	C8orf34-AS1	LncRNA	ENSG00000177485	ZBTB33	ceRNA,TF				hsa-miR-330-3p													TTTY14	ZBTB33
ENSG00000233766	CAVIN2-AS1	LncRNA	ENSG00000177485	ZBTB33	ceRNA,TF				hsa-miR-330-5p													TUG1	ZBTB33
ENSG00000267296	CEBPA-DT	LncRNA	ENSG00000177485	ZBTB33	ceRNA,TF				hsa-miR-331-3p													ZBTB44-DT	ZBTB33
ENSG00000245694	CRNDE	LncRNA	ENSG00000177485	ZBTB33	ceRNA,TF				hsa-miR-331-5p													ZBTB46-AS1	ZBTB33
ENSG00000234264	DEPDC1-AS1	LncRNA	ENSG00000177485	ZBTB33	ceRNA,TF				hsa-miR-335-3p													ZNF25-DT	ZBTB33
ENSG00000261645	DISC1FP1	LncRNA	ENSG00000177485	ZBTB33	ceRNA,TF				hsa-miR-335-5p													ZNF295-AS1	ZBTB33
ENSG00000227375	DLG1-AS1	LncRNA	ENSG00000177485	ZBTB33	ceRNA,TF				hsa-miR-337-3p													AQP4-AS1	ZBTB44
ENSG00000231105	ECE1-AS1	LncRNA	ENSG00000177485	ZBTB33	ceRNA,TF				hsa-miR-337-5p													ARLNC1	ZBTB44
ENSG00000232445	EMSLR	LncRNA	ENSG00000177485	ZBTB33	ceRNA,TF				hsa-miR-338-3p													C8orf34-AS1	ZBTB44
ENSG00000232991	GACAT1	LncRNA	ENSG00000177485	ZBTB33	ceRNA,TF				hsa-miR-338-5p													CRNDE	ZBTB44
ENSG00000229056	HECW2-AS1	LncRNA	ENSG00000177485	ZBTB33	ceRNA,TF				hsa-miR-339-3p													CT66	ZBTB44
ENSG00000260231	KDM7A-DT	LncRNA	ENSG00000177485	ZBTB33	ceRNA,TF				hsa-miR-339-5p													DEPDC1-AS1	ZBTB44
ENSG00000223734	LAPTM4A-DT	LncRNA	ENSG00000177485	ZBTB33	ceRNA,TF				hsa-miR-33a-3p													DIRC3	ZBTB44
ENSG00000254862	LGR4-AS1	LncRNA	ENSG00000177485	ZBTB33	ceRNA,TF				hsa-miR-33a-5p													DIRC3-AS1	ZBTB44
ENSG00000218510	LINC00339	LncRNA	ENSG00000177485	ZBTB33	ceRNA,TF				hsa-miR-33b-3p													EIF1B-AS1	ZBTB44
ENSG00000237585	LINC00407	LncRNA	ENSG00000177485	ZBTB33	ceRNA,TF				hsa-miR-33b-5p													LINC00320	ZBTB44
ENSG00000224177	LINC00570	LncRNA	ENSG00000177485	ZBTB33	ceRNA,TF				hsa-miR-340-3p													LINC00342	ZBTB44
ENSG00000224514	LINC00620	LncRNA	ENSG00000177485	ZBTB33	ceRNA,TF				hsa-miR-340-5p													LINC00561	ZBTB44
ENSG00000268658	LINC00664	LncRNA	ENSG00000177485	ZBTB33	ceRNA,TF				hsa-miR-342-3p													LINC00608	ZBTB44
ENSG00000229404	LINC00858	LncRNA	ENSG00000177485	ZBTB33	ceRNA,TF				hsa-miR-342-5p													LINC01284	ZBTB44
ENSG00000281162	LINC01127	LncRNA	ENSG00000177485	ZBTB33	ceRNA,TF				hsa-miR-345-3p													LINC01297	ZBTB44
ENSG00000230174	LINC01149	LncRNA	ENSG00000177485	ZBTB33	ceRNA,TF				hsa-miR-345-5p													LINC01450	ZBTB44
ENSG00000236519	LINC01424	LncRNA	ENSG00000177485	ZBTB33	ceRNA,TF				hsa-miR-346													LINC01616	ZBTB44
ENSG00000232458	LINC01450	LncRNA	ENSG00000177485	ZBTB33	ceRNA,TF				hsa-miR-34a-3p													LINC01619	ZBTB44
ENSG00000260976	LINC01633	LncRNA	ENSG00000177485	ZBTB33	ceRNA,TF				hsa-miR-34a-5p													LINC01692	ZBTB44
ENSG00000226983	LINC01692	LncRNA	ENSG00000177485	ZBTB33	ceRNA,TF				hsa-miR-34b-3p													LINC01761	ZBTB44
ENSG00000253959	LINC01863	LncRNA	ENSG00000177485	ZBTB33	ceRNA,TF				hsa-miR-34b-5p													LINC01832	ZBTB44
ENSG00000265374	LINC01908	LncRNA	ENSG00000177485	ZBTB33	ceRNA,TF				hsa-miR-34c-3p													LINC01915	ZBTB44
ENSG00000236653	LINC01923	LncRNA	ENSG00000177485	ZBTB33	ceRNA,TF				hsa-miR-34c-5p													LINC02291	ZBTB44
ENSG00000283036	LINC01988	LncRNA	ENSG00000177485	ZBTB33	ceRNA,TF				hsa-miR-3529-3p													LINC02477	ZBTB44
ENSG00000249241	LINC02265	LncRNA	ENSG00000177485	ZBTB33	ceRNA,TF				hsa-miR-3529-5p													LINC02555	ZBTB44
ENSG00000230866	LINC02558	LncRNA	ENSG00000177485	ZBTB33	ceRNA,TF				hsa-miR-3605-3p													LINC02734	ZBTB44
ENSG00000228709	LINC02575	LncRNA	ENSG00000177485	ZBTB33	ceRNA,TF				hsa-miR-3605-5p													MLIP-AS1	ZBTB44
ENSG00000255382	LINC02734	LncRNA	ENSG00000177485	ZBTB33	ceRNA,TF				hsa-miR-3606-3p													NAV2-AS5	ZBTB44
ENSG00000224164	LINC02828	LncRNA	ENSG00000177485	ZBTB33	ceRNA,TF				hsa-miR-3606-5p													PCAT18	ZBTB44
ENSG00000234456	MAGI2-AS3	LncRNA	ENSG00000177485	ZBTB33	ceRNA,TF				hsa-miR-3609													PGM5-AS1	ZBTB44
ENSG00000198496	NBR2	LncRNA	ENSG00000177485	ZBTB33	ceRNA,TF				hsa-miR-361-3p													PLCE1-AS1	ZBTB44
ENSG00000245888	NSMCE1-DT	LncRNA	ENSG00000177485	ZBTB33	ceRNA,TF				hsa-miR-361-5p													PRKCQ-AS1	ZBTB44
ENSG00000237943	PRKCQ-AS1	LncRNA	ENSG00000177485	ZBTB33	ceRNA,TF				hsa-miR-3610													RUNDC3A-AS1	ZBTB44
ENSG00000249859	PVT1	LncRNA	ENSG00000177485	ZBTB33	ceRNA,TF				hsa-miR-3611													SAP30-DT	ZBTB44
ENSG00000225953	SATB2-AS1	LncRNA	ENSG00000177485	ZBTB33	ceRNA,TF				hsa-miR-3612													SGMS1-AS1	ZBTB44
ENSG00000226200	SGMS1-AS1	LncRNA	ENSG00000177485	ZBTB33	ceRNA,TF				hsa-miR-3613-3p													TMEM108-AS1	ZBTB44
ENSG00000242125	SNHG3	LncRNA	ENSG00000177485	ZBTB33	ceRNA,TF				hsa-miR-3613-5p													TTTY14	ZBTB44
ENSG00000120664	SPART-AS1	LncRNA	ENSG00000177485	ZBTB33	ceRNA,TF				hsa-miR-3614-3p													TUG1	ZBTB44
ENSG00000226674	TEX41	LncRNA	ENSG00000177485	ZBTB33	ceRNA,TF				hsa-miR-3614-5p													LINC01664	ZKSCAN5
ENSG00000237233	TMEM26-AS1	LncRNA	ENSG00000177485	ZBTB33	ceRNA,TF				hsa-miR-3615													SATB2-AS1	ZKSCAN5
ENSG00000176728	TTTY14	LncRNA	ENSG00000177485	ZBTB33	ceRNA,TF				hsa-miR-3616-3p													TUG1	ZKSCAN5
ENSG00000253352	TUG1	LncRNA	ENSG00000177485	ZBTB33	ceRNA,TF				hsa-miR-3616-5p													ZNF295-AS1	ZKSCAN5
ENSG00000175773	ZBTB44-DT	LncRNA	ENSG00000177485	ZBTB33	ceRNA,TF				hsa-miR-3617-3p													AQP4-AS1	ZMYM2
ENSG00000231208	ZBTB46-AS1	LncRNA	ENSG00000177485	ZBTB33	ceRNA,TF				hsa-miR-3617-5p													ARLNC1	ZMYM2
ENSG00000226447	ZNF25-DT	LncRNA	ENSG00000177485	ZBTB33	ceRNA,TF				hsa-miR-3618													C8orf34-AS1	ZMYM2
ENSG00000237232	ZNF295-AS1	LncRNA	ENSG00000177485	ZBTB33	ceRNA,TF				hsa-miR-3619-3p													CRNDE	ZMYM2
ENSG00000260372	AQP4-AS1	LncRNA	ENSG00000196323	ZBTB44	ceRNA				hsa-miR-3619-5p													CT66	ZMYM2
ENSG00000260896	ARLNC1	LncRNA	ENSG00000196323	ZBTB44	ceRNA				hsa-miR-362-3p													DIRC3-AS1	ZMYM2
ENSG00000248801	C8orf34-AS1	LncRNA	ENSG00000196323	ZBTB44	ceRNA				hsa-miR-362-5p													LINC00320	ZMYM2
ENSG00000245694	CRNDE	LncRNA	ENSG00000196323	ZBTB44	ceRNA				hsa-miR-3620-3p													LINC00342	ZMYM2
ENSG00000234215	CT66	LncRNA	ENSG00000196323	ZBTB44	ceRNA				hsa-miR-3620-5p													LINC00561	ZMYM2
ENSG00000234264	DEPDC1-AS1	LncRNA	ENSG00000196323	ZBTB44	ceRNA				hsa-miR-3621													LINC01284	ZMYM2
ENSG00000231672	DIRC3	LncRNA	ENSG00000196323	ZBTB44	ceRNA				hsa-miR-3622a-3p													LINC01297	ZMYM2
ENSG00000233143	DIRC3-AS1	LncRNA	ENSG00000196323	ZBTB44	ceRNA				hsa-miR-3622a-5p													LINC01450	ZMYM2
ENSG00000280739	EIF1B-AS1	LncRNA	ENSG00000196323	ZBTB44	ceRNA				hsa-miR-3622b-3p													LINC01616	ZMYM2
ENSG00000224924	LINC00320	LncRNA	ENSG00000196323	ZBTB44	ceRNA				hsa-miR-3622b-5p													LINC01692	ZMYM2
ENSG00000232931	LINC00342	LncRNA	ENSG00000196323	ZBTB44	ceRNA				hsa-miR-363-3p													LINC01832	ZMYM2
ENSG00000261206	LINC00561	LncRNA	ENSG00000196323	ZBTB44	ceRNA				hsa-miR-363-5p													LINC01915	ZMYM2
ENSG00000236445	LINC00608	LncRNA	ENSG00000196323	ZBTB44	ceRNA				hsa-miR-3646													LINC01923	ZMYM2
ENSG00000230317	LINC01284	LncRNA	ENSG00000196323	ZBTB44	ceRNA				hsa-miR-3648													LINC02120	ZMYM2
ENSG00000274827	LINC01297	LncRNA	ENSG00000196323	ZBTB44	ceRNA				hsa-miR-3649													LINC02555	ZMYM2
ENSG00000232458	LINC01450	LncRNA	ENSG00000196323	ZBTB44	ceRNA				hsa-miR-3650													LINC02734	ZMYM2
ENSG00000261340	LINC01616	LncRNA	ENSG00000196323	ZBTB44	ceRNA				hsa-miR-3651													MLIP-AS1	ZMYM2
ENSG00000257242	LINC01619	LncRNA	ENSG00000196323	ZBTB44	ceRNA				hsa-miR-3652													PCAT18	ZMYM2
ENSG00000226983	LINC01692	LncRNA	ENSG00000196323	ZBTB44	ceRNA				hsa-miR-3654													PLCE1-AS1	ZMYM2
ENSG00000233907	LINC01761	LncRNA	ENSG00000196323	ZBTB44	ceRNA				hsa-miR-3655													PRKCQ-AS1	ZMYM2
ENSG00000224231	LINC01832	LncRNA	ENSG00000196323	ZBTB44	ceRNA				hsa-miR-3657													SGMS1-AS1	ZMYM2
ENSG00000265485	LINC01915	LncRNA	ENSG00000196323	ZBTB44	ceRNA				hsa-miR-3658													TMEM108-AS1	ZMYM2
ENSG00000197176	LINC02291	LncRNA	ENSG00000196323	ZBTB44	ceRNA				hsa-miR-3659													TTTY14	ZMYM2
ENSG00000249425	LINC02477	LncRNA	ENSG00000196323	ZBTB44	ceRNA				hsa-miR-365a-3p													TUG1	ZMYM2
ENSG00000260943	LINC02555	LncRNA	ENSG00000196323	ZBTB44	ceRNA				hsa-miR-365a-5p													ASB16-AS1	ZNF284
ENSG00000255382	LINC02734	LncRNA	ENSG00000196323	ZBTB44	ceRNA				hsa-miR-365b-3p													C8orf34-AS1	ZNF284
ENSG00000235050	MLIP-AS1	LncRNA	ENSG00000196323	ZBTB44	ceRNA				hsa-miR-365b-5p													LINC00656	ZNF284
ENSG00000255043	NAV2-AS5	LncRNA	ENSG00000196323	ZBTB44	ceRNA				hsa-miR-3660													LINC01692	ZNF284
ENSG00000265369	PCAT18	LncRNA	ENSG00000196323	ZBTB44	ceRNA				hsa-miR-3661													LINC01865	ZNF284
ENSG00000224958	PGM5-AS1	LncRNA	ENSG00000196323	ZBTB44	ceRNA				hsa-miR-3662													LINC02204	ZNF284
ENSG00000268894	PLCE1-AS1	LncRNA	ENSG00000196323	ZBTB44	ceRNA				hsa-miR-3663-3p													MAGI2-AS3	ZNF284
ENSG00000237943	PRKCQ-AS1	LncRNA	ENSG00000196323	ZBTB44	ceRNA				hsa-miR-3663-5p													MRTFA-AS1	ZNF284
ENSG00000267750	RUNDC3A-AS1	LncRNA	ENSG00000196323	ZBTB44	ceRNA				hsa-miR-3664-3p													NBR2	ZNF284
ENSG00000272870	SAP30-DT	LncRNA	ENSG00000196323	ZBTB44	ceRNA				hsa-miR-3664-5p													PCAT18	ZNF284
ENSG00000226200	SGMS1-AS1	LncRNA	ENSG00000196323	ZBTB44	ceRNA				hsa-miR-3665													PGM5-AS1	ZNF284
ENSG00000251011	TMEM108-AS1	LncRNA	ENSG00000196323	ZBTB44	ceRNA				hsa-miR-3666													PRKCQ-AS1	ZNF284
ENSG00000176728	TTTY14	LncRNA	ENSG00000196323	ZBTB44	ceRNA				hsa-miR-3667-3p													RELA-DT	ZNF284
ENSG00000253352	TUG1	LncRNA	ENSG00000196323	ZBTB44	ceRNA				hsa-miR-3667-5p													RUNDC3A-AS1	ZNF284
ENSG00000235478	LINC01664	LncRNA	ENSG00000196652	ZKSCAN5	TF,ceRNA				hsa-miR-3668													SAP30-DT	ZNF284
ENSG00000225953	SATB2-AS1	LncRNA	ENSG00000196652	ZKSCAN5	TF,ceRNA				hsa-miR-367-3p													SGMS1-AS1	ZNF284
ENSG00000253352	TUG1	LncRNA	ENSG00000196652	ZKSCAN5	TF,ceRNA				hsa-miR-367-5p													TUG1	ZNF284
ENSG00000237232	ZNF295-AS1	LncRNA	ENSG00000196652	ZKSCAN5	TF,ceRNA				hsa-miR-3670													CRNDE	ZNF33B
ENSG00000260372	AQP4-AS1	LncRNA	ENSG00000121741	ZMYM2	ceRNA				hsa-miR-3671													DIRC3	ZNF33B
ENSG00000260896	ARLNC1	LncRNA	ENSG00000121741	ZMYM2	ceRNA				hsa-miR-3672													LINC00342	ZNF33B
ENSG00000248801	C8orf34-AS1	LncRNA	ENSG00000121741	ZMYM2	ceRNA				hsa-miR-3674													LINC01297	ZNF33B
ENSG00000245694	CRNDE	LncRNA	ENSG00000121741	ZMYM2	ceRNA				hsa-miR-3675-3p													LINC01692	ZNF33B
ENSG00000234215	CT66	LncRNA	ENSG00000121741	ZMYM2	ceRNA				hsa-miR-3675-5p													LINC02547	ZNF33B
ENSG00000233143	DIRC3-AS1	LncRNA	ENSG00000121741	ZMYM2	ceRNA				hsa-miR-3677-3p													SGMS1-AS1	ZNF33B
ENSG00000224924	LINC00320	LncRNA	ENSG00000121741	ZMYM2	ceRNA				hsa-miR-3677-5p													SIAH2-AS1	ZNF33B
ENSG00000232931	LINC00342	LncRNA	ENSG00000121741	ZMYM2	ceRNA				hsa-miR-3678-3p													TUG1	ZNF33B
ENSG00000261206	LINC00561	LncRNA	ENSG00000121741	ZMYM2	ceRNA				hsa-miR-3679-3p													NBR2	ZNF350
ENSG00000230317	LINC01284	LncRNA	ENSG00000121741	ZMYM2	ceRNA				hsa-miR-3679-5p													SNHG3	ZNF350
ENSG00000274827	LINC01297	LncRNA	ENSG00000121741	ZMYM2	ceRNA				hsa-miR-3680-3p													DLG1-AS1	ZNF425
ENSG00000232458	LINC01450	LncRNA	ENSG00000121741	ZMYM2	ceRNA				hsa-miR-3680-5p													KDM7A-DT	ZNF425
ENSG00000261340	LINC01616	LncRNA	ENSG00000121741	ZMYM2	ceRNA				hsa-miR-3681-3p													PCDH9-AS4	ZNF425
ENSG00000226983	LINC01692	LncRNA	ENSG00000121741	ZMYM2	ceRNA				hsa-miR-3681-5p													SATB2-AS1	ZNF425
ENSG00000224231	LINC01832	LncRNA	ENSG00000121741	ZMYM2	ceRNA				hsa-miR-3682-3p													ADARB2-AS1	ZNF440
ENSG00000265485	LINC01915	LncRNA	ENSG00000121741	ZMYM2	ceRNA				hsa-miR-3682-5p													AQP4-AS1	ZNF440
ENSG00000236653	LINC01923	LncRNA	ENSG00000121741	ZMYM2	ceRNA				hsa-miR-3684													LINC00608	ZNF440
ENSG00000248279	LINC02120	LncRNA	ENSG00000121741	ZMYM2	ceRNA				hsa-miR-3685													LINC02204	ZNF440
ENSG00000260943	LINC02555	LncRNA	ENSG00000121741	ZMYM2	ceRNA				hsa-miR-3686													LINC02547	ZNF440
ENSG00000255382	LINC02734	LncRNA	ENSG00000121741	ZMYM2	ceRNA				hsa-miR-3688-3p													MESTIT1	ZNF440
ENSG00000235050	MLIP-AS1	LncRNA	ENSG00000121741	ZMYM2	ceRNA				hsa-miR-3688-5p													SGMS1-AS1	ZNF440
ENSG00000265369	PCAT18	LncRNA	ENSG00000121741	ZMYM2	ceRNA				hsa-miR-3689a-3p													AQP4-AS1	ZNF441
ENSG00000268894	PLCE1-AS1	LncRNA	ENSG00000121741	ZMYM2	ceRNA				hsa-miR-3689a-5p													DEPDC1-AS1	ZNF441
ENSG00000237943	PRKCQ-AS1	LncRNA	ENSG00000121741	ZMYM2	ceRNA				hsa-miR-3689b-3p													LGR4-AS1	ZNF441
ENSG00000226200	SGMS1-AS1	LncRNA	ENSG00000121741	ZMYM2	ceRNA				hsa-miR-3689b-5p													LINC00339	ZNF441
ENSG00000251011	TMEM108-AS1	LncRNA	ENSG00000121741	ZMYM2	ceRNA				hsa-miR-3689c													LINC00885	ZNF441
ENSG00000176728	TTTY14	LncRNA	ENSG00000121741	ZMYM2	ceRNA				hsa-miR-3689d													LINC02558	ZNF441
ENSG00000253352	TUG1	LncRNA	ENSG00000121741	ZMYM2	ceRNA				hsa-miR-3689e													SATB2-AS1	ZNF441
ENSG00000267080	ASB16-AS1	LncRNA	ENSG00000186026	ZNF284	ceRNA,TF				hsa-miR-3689f													SNHG3	ZNF441
ENSG00000248801	C8orf34-AS1	LncRNA	ENSG00000186026	ZNF284	ceRNA,TF				hsa-miR-369-3p													ZNF25-DT	ZNF441
ENSG00000233746	LINC00656	LncRNA	ENSG00000186026	ZNF284	ceRNA,TF				hsa-miR-369-5p													AQP4-AS1	ZNF460
ENSG00000226983	LINC01692	LncRNA	ENSG00000186026	ZNF284	ceRNA,TF				hsa-miR-3690													EPHA5-AS1	ZNF460
ENSG00000233684	LINC01865	LncRNA	ENSG00000186026	ZNF284	ceRNA,TF				hsa-miR-3691-3p													AQP4-AS1	ZNF654
ENSG00000280639	LINC02204	LncRNA	ENSG00000186026	ZNF284	ceRNA,TF				hsa-miR-3691-5p													CRNDE	ZNF654
ENSG00000234456	MAGI2-AS3	LncRNA	ENSG00000186026	ZNF284	ceRNA,TF				hsa-miR-3692-3p													DEPDC1-AS1	ZNF654
ENSG00000232564	MRTFA-AS1	LncRNA	ENSG00000186026	ZNF284	ceRNA,TF				hsa-miR-3692-5p													LINC00339	ZNF654
ENSG00000198496	NBR2	LncRNA	ENSG00000186026	ZNF284	ceRNA,TF				hsa-miR-370-3p													LINC00561	ZNF654
ENSG00000265369	PCAT18	LncRNA	ENSG00000186026	ZNF284	ceRNA,TF				hsa-miR-370-5p													LINC00620	ZNF654
ENSG00000224958	PGM5-AS1	LncRNA	ENSG00000186026	ZNF284	ceRNA,TF				hsa-miR-3714													LINC01104	ZNF654
ENSG00000237943	PRKCQ-AS1	LncRNA	ENSG00000186026	ZNF284	ceRNA,TF				hsa-miR-371a-3p													LINC01149	ZNF654
ENSG00000285533	RELA-DT	LncRNA	ENSG00000186026	ZNF284	ceRNA,TF				hsa-miR-371a-5p													LINC01500	ZNF654
ENSG00000267750	RUNDC3A-AS1	LncRNA	ENSG00000186026	ZNF284	ceRNA,TF				hsa-miR-371b-3p													LINC01692	ZNF654
ENSG00000272870	SAP30-DT	LncRNA	ENSG00000186026	ZNF284	ceRNA,TF				hsa-miR-371b-5p													LINC01727	ZNF654
ENSG00000226200	SGMS1-AS1	LncRNA	ENSG00000186026	ZNF284	ceRNA,TF				hsa-miR-372-3p													LINC01805	ZNF654
ENSG00000253352	TUG1	LncRNA	ENSG00000186026	ZNF284	ceRNA,TF				hsa-miR-372-5p													LINC02265	ZNF654
ENSG00000245694	CRNDE	LncRNA	ENSG00000196693	ZNF33B	ceRNA				hsa-miR-373-3p													LINC02558	ZNF654
ENSG00000231672	DIRC3	LncRNA	ENSG00000196693	ZNF33B	ceRNA				hsa-miR-373-5p													LINGO1-AS2	ZNF654
ENSG00000232931	LINC00342	LncRNA	ENSG00000196693	ZNF33B	ceRNA				hsa-miR-374a-3p													SGMS1-AS1	ZNF654
ENSG00000274827	LINC01297	LncRNA	ENSG00000196693	ZNF33B	ceRNA				hsa-miR-374a-5p													SPART-AS1	ZNF654
ENSG00000226983	LINC01692	LncRNA	ENSG00000196693	ZNF33B	ceRNA				hsa-miR-374b-3p													ZNF25-DT	ZNF654
ENSG00000254486	LINC02547	LncRNA	ENSG00000196693	ZNF33B	ceRNA				hsa-miR-374b-5p													LINC01149	ZNF764
ENSG00000226200	SGMS1-AS1	LncRNA	ENSG00000196693	ZNF33B	ceRNA				hsa-miR-374c-3p													SGMS1-AS1	ZNF764
ENSG00000244265	SIAH2-AS1	LncRNA	ENSG00000196693	ZNF33B	ceRNA				hsa-miR-374c-5p													ZNF213-AS1	ZNF764
ENSG00000253352	TUG1	LncRNA	ENSG00000196693	ZNF33B	ceRNA				hsa-miR-376a-2-5p													ADNP-AS1	ZNF766
ENSG00000198496	NBR2	LncRNA	ENSG00000256683	ZNF350	TF				hsa-miR-376a-3p													ARLNC1	ZNF766
ENSG00000242125	SNHG3	LncRNA	ENSG00000256683	ZNF350	TF				hsa-miR-376a-5p													C2orf27A	ZNF766
ENSG00000227375	DLG1-AS1	LncRNA	ENSG00000204947	ZNF425	TF				hsa-miR-376b-3p													C8orf34-AS1	ZNF766
ENSG00000260231	KDM7A-DT	LncRNA	ENSG00000204947	ZNF425	TF				hsa-miR-376b-5p													CEBPB-AS1	ZNF766
ENSG00000233840	PCDH9-AS4	LncRNA	ENSG00000204947	ZNF425	TF				hsa-miR-376c-3p													CRNDE	ZNF766
ENSG00000225953	SATB2-AS1	LncRNA	ENSG00000204947	ZNF425	TF				hsa-miR-376c-5p													DEPDC1-AS1	ZNF766
ENSG00000205696	ADARB2-AS1	LncRNA	ENSG00000171295	ZNF440	TF,ceRNA				hsa-miR-377-3p													DIRC3	ZNF766
ENSG00000260372	AQP4-AS1	LncRNA	ENSG00000171295	ZNF440	TF,ceRNA				hsa-miR-377-5p													DIRC3-AS1	ZNF766
ENSG00000236445	LINC00608	LncRNA	ENSG00000171295	ZNF440	TF,ceRNA				hsa-miR-378a-3p													DLG1-AS1	ZNF766
ENSG00000280639	LINC02204	LncRNA	ENSG00000171295	ZNF440	TF,ceRNA				hsa-miR-378a-5p													ECE1-AS1	ZNF766
ENSG00000254486	LINC02547	LncRNA	ENSG00000171295	ZNF440	TF,ceRNA				hsa-miR-378b													EMSLR	ZNF766
ENSG00000272701	MESTIT1	LncRNA	ENSG00000171295	ZNF440	TF,ceRNA				hsa-miR-378c													HECW2-AS1	ZNF766
ENSG00000226200	SGMS1-AS1	LncRNA	ENSG00000171295	ZNF440	TF,ceRNA				hsa-miR-378d													KDM7A-DT	ZNF766
ENSG00000260372	AQP4-AS1	LncRNA	ENSG00000197044	ZNF441	TF				hsa-miR-378e													LAPTM4A-DT	ZNF766
ENSG00000234264	DEPDC1-AS1	LncRNA	ENSG00000197044	ZNF441	TF				hsa-miR-378f													LINC00339	ZNF766
ENSG00000254862	LGR4-AS1	LncRNA	ENSG00000197044	ZNF441	TF				hsa-miR-378g													LINC00342	ZNF766
ENSG00000218510	LINC00339	LncRNA	ENSG00000197044	ZNF441	TF				hsa-miR-378h													LINC00570	ZNF766
ENSG00000224652	LINC00885	LncRNA	ENSG00000197044	ZNF441	TF				hsa-miR-378i													LINC00608	ZNF766
ENSG00000230866	LINC02558	LncRNA	ENSG00000197044	ZNF441	TF				hsa-miR-378j													LINC00620	ZNF766
ENSG00000225953	SATB2-AS1	LncRNA	ENSG00000197044	ZNF441	TF				hsa-miR-379-3p													LINC00858	ZNF766
ENSG00000242125	SNHG3	LncRNA	ENSG00000197044	ZNF441	TF				hsa-miR-379-5p													LINC00885	ZNF766
ENSG00000226447	ZNF25-DT	LncRNA	ENSG00000197044	ZNF441	TF				hsa-miR-380-3p													LINC01104	ZNF766
ENSG00000260372	AQP4-AS1	LncRNA	ENSG00000197714	ZNF460	TF				hsa-miR-380-5p													LINC01127	ZNF766
ENSG00000250846	EPHA5-AS1	LncRNA	ENSG00000197714	ZNF460	TF				hsa-miR-381-3p													LINC01149	ZNF766
ENSG00000260372	AQP4-AS1	LncRNA	ENSG00000175105	ZNF654	TF,ceRNA				hsa-miR-381-5p													LINC01284	ZNF766
ENSG00000245694	CRNDE	LncRNA	ENSG00000175105	ZNF654	TF,ceRNA				hsa-miR-382-3p													LINC01297	ZNF766
ENSG00000234264	DEPDC1-AS1	LncRNA	ENSG00000175105	ZNF654	TF,ceRNA				hsa-miR-382-5p													LINC01450	ZNF766
ENSG00000218510	LINC00339	LncRNA	ENSG00000175105	ZNF654	TF,ceRNA				hsa-miR-383-3p													LINC01562	ZNF766
ENSG00000261206	LINC00561	LncRNA	ENSG00000175105	ZNF654	TF,ceRNA				hsa-miR-384													LINC01692	ZNF766
ENSG00000224514	LINC00620	LncRNA	ENSG00000175105	ZNF654	TF,ceRNA				hsa-miR-3907													LINC01832	ZNF766
ENSG00000232084	LINC01104	LncRNA	ENSG00000175105	ZNF654	TF,ceRNA				hsa-miR-3908													LINC01915	ZNF766
ENSG00000230174	LINC01149	LncRNA	ENSG00000175105	ZNF654	TF,ceRNA				hsa-miR-3909													LINC02204	ZNF766
ENSG00000258583	LINC01500	LncRNA	ENSG00000175105	ZNF654	TF,ceRNA				hsa-miR-3910													LINC02265	ZNF766
ENSG00000226983	LINC01692	LncRNA	ENSG00000175105	ZNF654	TF,ceRNA				hsa-miR-3911													LINC02547	ZNF766
ENSG00000279082	LINC01727	LncRNA	ENSG00000175105	ZNF654	TF,ceRNA				hsa-miR-3912-3p													LINC02558	ZNF766
ENSG00000223863	LINC01805	LncRNA	ENSG00000175105	ZNF654	TF,ceRNA				hsa-miR-3912-5p													LINC02734	ZNF766
ENSG00000249241	LINC02265	LncRNA	ENSG00000175105	ZNF654	TF,ceRNA				hsa-miR-3913-3p													LINC02828	ZNF766
ENSG00000230866	LINC02558	LncRNA	ENSG00000175105	ZNF654	TF,ceRNA				hsa-miR-3913-5p													MROCKI	ZNF766
ENSG00000259281	LINGO1-AS2	LncRNA	ENSG00000175105	ZNF654	TF,ceRNA				hsa-miR-3914													MRTFA-AS1	ZNF766
ENSG00000226200	SGMS1-AS1	LncRNA	ENSG00000175105	ZNF654	TF,ceRNA				hsa-miR-3915													NBR2	ZNF766
ENSG00000120664	SPART-AS1	LncRNA	ENSG00000175105	ZNF654	TF,ceRNA				hsa-miR-3916													NSMCE1-DT	ZNF766
ENSG00000226447	ZNF25-DT	LncRNA	ENSG00000175105	ZNF654	TF,ceRNA				hsa-miR-3917													PCAT18	ZNF766
ENSG00000230174	LINC01149	LncRNA	ENSG00000169951	ZNF764	ceRNA				hsa-miR-3918													PRKCQ-AS1	ZNF766
ENSG00000226200	SGMS1-AS1	LncRNA	ENSG00000169951	ZNF764	ceRNA				hsa-miR-3919													RELA-DT	ZNF766
ENSG00000263072	ZNF213-AS1	LncRNA	ENSG00000169951	ZNF764	ceRNA				hsa-miR-3920													RUNDC3A-AS1	ZNF766
ENSG00000259456	ADNP-AS1	LncRNA	ENSG00000196214	ZNF766	TF,ceRNA				hsa-miR-3921													SAMSN1-AS1	ZNF766
ENSG00000260896	ARLNC1	LncRNA	ENSG00000196214	ZNF766	TF,ceRNA				hsa-miR-3922-3p													SATB2-AS1	ZNF766
ENSG00000197927	C2orf27A	LncRNA	ENSG00000196214	ZNF766	TF,ceRNA				hsa-miR-3922-5p													SGMS1-AS1	ZNF766
ENSG00000248801	C8orf34-AS1	LncRNA	ENSG00000196214	ZNF766	TF,ceRNA				hsa-miR-3923													SIRPG-AS1	ZNF766
ENSG00000277449	CEBPB-AS1	LncRNA	ENSG00000196214	ZNF766	TF,ceRNA				hsa-miR-3924													SNHG22	ZNF766
ENSG00000245694	CRNDE	LncRNA	ENSG00000196214	ZNF766	TF,ceRNA				hsa-miR-3925-3p													SNHG3	ZNF766
ENSG00000234264	DEPDC1-AS1	LncRNA	ENSG00000196214	ZNF766	TF,ceRNA				hsa-miR-3925-5p													SOX1-OT	ZNF766
ENSG00000231672	DIRC3	LncRNA	ENSG00000196214	ZNF766	TF,ceRNA				hsa-miR-3926													SPART-AS1	ZNF766
ENSG00000233143	DIRC3-AS1	LncRNA	ENSG00000196214	ZNF766	TF,ceRNA				hsa-miR-3927-3p													TTTY14	ZNF766
ENSG00000227375	DLG1-AS1	LncRNA	ENSG00000196214	ZNF766	TF,ceRNA				hsa-miR-3927-5p													TUG1	ZNF766
ENSG00000231105	ECE1-AS1	LncRNA	ENSG00000196214	ZNF766	TF,ceRNA				hsa-miR-3928-3p													ZBTB44-DT	ZNF766
ENSG00000232445	EMSLR	LncRNA	ENSG00000196214	ZNF766	TF,ceRNA				hsa-miR-3928-5p													ZNF25-DT	ZNF766
ENSG00000229056	HECW2-AS1	LncRNA	ENSG00000196214	ZNF766	TF,ceRNA				hsa-miR-3929													ZNF295-AS1	ZNF766
ENSG00000260231	KDM7A-DT	LncRNA	ENSG00000196214	ZNF766	TF,ceRNA				hsa-miR-3934-3p
ENSG00000223734	LAPTM4A-DT	LncRNA	ENSG00000196214	ZNF766	TF,ceRNA				hsa-miR-3934-5p
ENSG00000218510	LINC00339	LncRNA	ENSG00000196214	ZNF766	TF,ceRNA				hsa-miR-3935
ENSG00000232931	LINC00342	LncRNA	ENSG00000196214	ZNF766	TF,ceRNA				hsa-miR-3936
ENSG00000224177	LINC00570	LncRNA	ENSG00000196214	ZNF766	TF,ceRNA				hsa-miR-3937
ENSG00000236445	LINC00608	LncRNA	ENSG00000196214	ZNF766	TF,ceRNA				hsa-miR-3938
ENSG00000224514	LINC00620	LncRNA	ENSG00000196214	ZNF766	TF,ceRNA				hsa-miR-3940-3p
ENSG00000229404	LINC00858	LncRNA	ENSG00000196214	ZNF766	TF,ceRNA				hsa-miR-3940-5p
ENSG00000224652	LINC00885	LncRNA	ENSG00000196214	ZNF766	TF,ceRNA				hsa-miR-3941
ENSG00000232084	LINC01104	LncRNA	ENSG00000196214	ZNF766	TF,ceRNA				hsa-miR-3942-3p
ENSG00000281162	LINC01127	LncRNA	ENSG00000196214	ZNF766	TF,ceRNA				hsa-miR-3942-5p
ENSG00000230174	LINC01149	LncRNA	ENSG00000196214	ZNF766	TF,ceRNA				hsa-miR-3943
ENSG00000230317	LINC01284	LncRNA	ENSG00000196214	ZNF766	TF,ceRNA				hsa-miR-3944-3p
ENSG00000274827	LINC01297	LncRNA	ENSG00000196214	ZNF766	TF,ceRNA				hsa-miR-3944-5p
ENSG00000232458	LINC01450	LncRNA	ENSG00000196214	ZNF766	TF,ceRNA				hsa-miR-3945
ENSG00000203356	LINC01562	LncRNA	ENSG00000196214	ZNF766	TF,ceRNA				hsa-miR-3960
ENSG00000226983	LINC01692	LncRNA	ENSG00000196214	ZNF766	TF,ceRNA				hsa-miR-3972
ENSG00000224231	LINC01832	LncRNA	ENSG00000196214	ZNF766	TF,ceRNA				hsa-miR-3973
ENSG00000265485	LINC01915	LncRNA	ENSG00000196214	ZNF766	TF,ceRNA				hsa-miR-3974
ENSG00000280639	LINC02204	LncRNA	ENSG00000196214	ZNF766	TF,ceRNA				hsa-miR-3975
ENSG00000249241	LINC02265	LncRNA	ENSG00000196214	ZNF766	TF,ceRNA				hsa-miR-3976
ENSG00000254486	LINC02547	LncRNA	ENSG00000196214	ZNF766	TF,ceRNA				hsa-miR-3977
ENSG00000230866	LINC02558	LncRNA	ENSG00000196214	ZNF766	TF,ceRNA				hsa-miR-3978
ENSG00000255382	LINC02734	LncRNA	ENSG00000196214	ZNF766	TF,ceRNA				hsa-miR-409-3p
ENSG00000224164	LINC02828	LncRNA	ENSG00000196214	ZNF766	TF,ceRNA				hsa-miR-409-5p
ENSG00000227502	MROCKI	LncRNA	ENSG00000196214	ZNF766	TF,ceRNA				hsa-miR-410-3p
ENSG00000232564	MRTFA-AS1	LncRNA	ENSG00000196214	ZNF766	TF,ceRNA				hsa-miR-410-5p
ENSG00000198496	NBR2	LncRNA	ENSG00000196214	ZNF766	TF,ceRNA				hsa-miR-411-3p
ENSG00000245888	NSMCE1-DT	LncRNA	ENSG00000196214	ZNF766	TF,ceRNA				hsa-miR-412-3p
ENSG00000265369	PCAT18	LncRNA	ENSG00000196214	ZNF766	TF,ceRNA				hsa-miR-412-5p
ENSG00000237943	PRKCQ-AS1	LncRNA	ENSG00000196214	ZNF766	TF,ceRNA				hsa-miR-421
ENSG00000285533	RELA-DT	LncRNA	ENSG00000196214	ZNF766	TF,ceRNA				hsa-miR-422a
ENSG00000267750	RUNDC3A-AS1	LncRNA	ENSG00000196214	ZNF766	TF,ceRNA				hsa-miR-423-3p
ENSG00000223662	SAMSN1-AS1	LncRNA	ENSG00000196214	ZNF766	TF,ceRNA				hsa-miR-423-5p
ENSG00000225953	SATB2-AS1	LncRNA	ENSG00000196214	ZNF766	TF,ceRNA				hsa-miR-424-3p
ENSG00000226200	SGMS1-AS1	LncRNA	ENSG00000196214	ZNF766	TF,ceRNA				hsa-miR-424-5p
ENSG00000237914	SIRPG-AS1	LncRNA	ENSG00000196214	ZNF766	TF,ceRNA				hsa-miR-425-3p
ENSG00000267322	SNHG22	LncRNA	ENSG00000196214	ZNF766	TF,ceRNA				hsa-miR-425-5p
ENSG00000242125	SNHG3	LncRNA	ENSG00000196214	ZNF766	TF,ceRNA				hsa-miR-4251
ENSG00000224243	SOX1-OT	LncRNA	ENSG00000196214	ZNF766	TF,ceRNA				hsa-miR-4252
ENSG00000120664	SPART-AS1	LncRNA	ENSG00000196214	ZNF766	TF,ceRNA				hsa-miR-4253
ENSG00000176728	TTTY14	LncRNA	ENSG00000196214	ZNF766	TF,ceRNA				hsa-miR-4254
ENSG00000253352	TUG1	LncRNA	ENSG00000196214	ZNF766	TF,ceRNA				hsa-miR-4255
ENSG00000175773	ZBTB44-DT	LncRNA	ENSG00000196214	ZNF766	TF,ceRNA				hsa-miR-4256
ENSG00000226447	ZNF25-DT	LncRNA	ENSG00000196214	ZNF766	TF,ceRNA				hsa-miR-4257
ENSG00000237232	ZNF295-AS1	LncRNA	ENSG00000196214	ZNF766	TF,ceRNA				hsa-miR-4258
ENSG00000204947	ZNF425	TF	ENSG00000196323	ZBTB44	ceRNA				hsa-miR-4259
ENSG00000070444	MNT	TF,ceRNA	ENSG00000156150	ALX3	ceRNA				hsa-miR-4260
ENSG00000168610	STAT3	TF,ceRNA	ENSG00000156150	ALX3	ceRNA				hsa-miR-4261
ENSG00000168610	STAT3	TF,ceRNA	ENSG00000127152	BCL11B	TF,ceRNA				hsa-miR-4262
ENSG00000070444	MNT	TF,ceRNA	ENSG00000007968	E2F2	TF,ceRNA				hsa-miR-4263
ENSG00000168610	STAT3	TF,ceRNA	ENSG00000007968	E2F2	TF,ceRNA				hsa-miR-4264
ENSG00000168610	STAT3	TF,ceRNA	ENSG00000102034	ELF4	ceRNA				hsa-miR-4265
ENSG00000168610	STAT3	TF,ceRNA	ENSG00000129654	FOXJ1	ceRNA				hsa-miR-4266
ENSG00000070444	MNT	TF,ceRNA	ENSG00000197063	MAFG	ceRNA,TF				hsa-miR-4267
ENSG00000168610	STAT3	TF,ceRNA	ENSG00000147596	PRDM14	TF,RBP				hsa-miR-4268
ENSG00000168610	STAT3	TF,ceRNA	ENSG00000167074	TEF	ceRNA				hsa-miR-4269
ENSG00000070444	MNT	TF,ceRNA	ENSG00000112561	TFEB	ceRNA				hsa-miR-4270
ENSG00000168610	STAT3	TF,ceRNA	ENSG00000112561	TFEB	ceRNA				hsa-miR-4271
ENSG00000168610	STAT3	TF,ceRNA	ENSG00000177485	ZBTB33	ceRNA,TF				hsa-miR-4272
ENSG00000168610	STAT3	TF,ceRNA	ENSG00000121741	ZMYM2	ceRNA				hsa-miR-4273
ENSG00000267296	CEBPA-DT	LncRNA	hsa-let-7a-2-3p	hsa-let-7a-2-3p	miRNA				hsa-miR-4274
ENSG00000245694	CRNDE	LncRNA	hsa-let-7a-2-3p	hsa-let-7a-2-3p	miRNA				hsa-miR-4275
ENSG00000246422	DIAPH1-AS1	LncRNA	hsa-let-7a-2-3p	hsa-let-7a-2-3p	miRNA				hsa-miR-4276
ENSG00000232445	EMSLR	LncRNA	hsa-let-7a-2-3p	hsa-let-7a-2-3p	miRNA				hsa-miR-4277
ENSG00000260976	LINC01633	LncRNA	hsa-let-7a-2-3p	hsa-let-7a-2-3p	miRNA				hsa-miR-4278
ENSG00000265485	LINC01915	LncRNA	hsa-let-7a-2-3p	hsa-let-7a-2-3p	miRNA				hsa-miR-4279
ENSG00000227502	MROCKI	LncRNA	hsa-let-7a-2-3p	hsa-let-7a-2-3p	miRNA				hsa-miR-4280
ENSG00000261126	RBFADN	LncRNA	hsa-let-7a-2-3p	hsa-let-7a-2-3p	miRNA				hsa-miR-4281
ENSG00000235593	RBMS3-AS1	LncRNA	hsa-let-7a-2-3p	hsa-let-7a-2-3p	miRNA				hsa-miR-4282
ENSG00000244265	SIAH2-AS1	LncRNA	hsa-let-7a-2-3p	hsa-let-7a-2-3p	miRNA				hsa-miR-4283
ENSG00000253352	TUG1	LncRNA	hsa-let-7a-2-3p	hsa-let-7a-2-3p	miRNA				hsa-miR-4284
ENSG00000260896	ARLNC1	LncRNA	hsa-let-7a-3p	hsa-let-7a-3p	miRNA				hsa-miR-4286
ENSG00000230317	LINC01284	LncRNA	hsa-let-7a-3p	hsa-let-7a-3p	miRNA				hsa-miR-4287
ENSG00000258583	LINC01500	LncRNA	hsa-let-7a-3p	hsa-let-7a-3p	miRNA				hsa-miR-4288
ENSG00000230962	LINC01520	LncRNA	hsa-let-7a-3p	hsa-let-7a-3p	miRNA				hsa-miR-4289
ENSG00000224231	LINC01832	LncRNA	hsa-let-7a-3p	hsa-let-7a-3p	miRNA				hsa-miR-429
ENSG00000250668	LINC02123	LncRNA	hsa-let-7a-3p	hsa-let-7a-3p	miRNA				hsa-miR-4290
ENSG00000235050	MLIP-AS1	LncRNA	hsa-let-7a-3p	hsa-let-7a-3p	miRNA				hsa-miR-4291
ENSG00000227502	MROCKI	LncRNA	hsa-let-7a-3p	hsa-let-7a-3p	miRNA				hsa-miR-4292
ENSG00000237943	PRKCQ-AS1	LncRNA	hsa-let-7a-3p	hsa-let-7a-3p	miRNA				hsa-miR-4293
ENSG00000223662	SAMSN1-AS1	LncRNA	hsa-let-7a-3p	hsa-let-7a-3p	miRNA				hsa-miR-4294
ENSG00000176728	TTTY14	LncRNA	hsa-let-7a-3p	hsa-let-7a-3p	miRNA				hsa-miR-4295
ENSG00000253352	TUG1	LncRNA	hsa-let-7a-3p	hsa-let-7a-3p	miRNA				hsa-miR-4296
ENSG00000248801	C8orf34-AS1	LncRNA	hsa-let-7a-5p	hsa-let-7a-5p	miRNA				hsa-miR-4297
ENSG00000285752	CDC42-AS1	LncRNA	hsa-let-7a-5p	hsa-let-7a-5p	miRNA				hsa-miR-4298
ENSG00000233143	DIRC3-AS1	LncRNA	hsa-let-7a-5p	hsa-let-7a-5p	miRNA				hsa-miR-4299
ENSG00000226758	DISC1-IT1	LncRNA	hsa-let-7a-5p	hsa-let-7a-5p	miRNA				hsa-miR-4300
ENSG00000230918	DPP4-DT	LncRNA	hsa-let-7a-5p	hsa-let-7a-5p	miRNA				hsa-miR-4301
ENSG00000233605	LINC01851	LncRNA	hsa-let-7a-5p	hsa-let-7a-5p	miRNA				hsa-miR-4302
ENSG00000234308	LINC01878	LncRNA	hsa-let-7a-5p	hsa-let-7a-5p	miRNA				hsa-miR-4303
ENSG00000235050	MLIP-AS1	LncRNA	hsa-let-7a-5p	hsa-let-7a-5p	miRNA				hsa-miR-4304
ENSG00000232564	MRTFA-AS1	LncRNA	hsa-let-7a-5p	hsa-let-7a-5p	miRNA				hsa-miR-4305
ENSG00000224958	PGM5-AS1	LncRNA	hsa-let-7a-5p	hsa-let-7a-5p	miRNA				hsa-miR-4306
ENSG00000183146	PRORY	LncRNA	hsa-let-7a-5p	hsa-let-7a-5p	miRNA				hsa-miR-4307
ENSG00000285533	RELA-DT	LncRNA	hsa-let-7a-5p	hsa-let-7a-5p	miRNA				hsa-miR-4308
ENSG00000185594	SPATA8	LncRNA	hsa-let-7a-5p	hsa-let-7a-5p	miRNA				hsa-miR-4309
ENSG00000260896	ARLNC1	LncRNA	hsa-let-7b-3p	hsa-let-7b-3p	miRNA				hsa-miR-431-3p
ENSG00000261340	LINC01616	LncRNA	hsa-let-7b-3p	hsa-let-7b-3p	miRNA				hsa-miR-431-5p
ENSG00000224231	LINC01832	LncRNA	hsa-let-7b-3p	hsa-let-7b-3p	miRNA				hsa-miR-4310
ENSG00000250668	LINC02123	LncRNA	hsa-let-7b-3p	hsa-let-7b-3p	miRNA				hsa-miR-4311
ENSG00000235050	MLIP-AS1	LncRNA	hsa-let-7b-3p	hsa-let-7b-3p	miRNA				hsa-miR-4312
ENSG00000237943	PRKCQ-AS1	LncRNA	hsa-let-7b-3p	hsa-let-7b-3p	miRNA				hsa-miR-4313
ENSG00000176728	TTTY14	LncRNA	hsa-let-7b-3p	hsa-let-7b-3p	miRNA				hsa-miR-4314
ENSG00000248801	C8orf34-AS1	LncRNA	hsa-let-7b-5p	hsa-let-7b-5p	miRNA				hsa-miR-4315
ENSG00000285752	CDC42-AS1	LncRNA	hsa-let-7b-5p	hsa-let-7b-5p	miRNA				hsa-miR-4316
ENSG00000226758	DISC1-IT1	LncRNA	hsa-let-7b-5p	hsa-let-7b-5p	miRNA				hsa-miR-4317
ENSG00000230317	LINC01284	LncRNA	hsa-let-7b-5p	hsa-let-7b-5p	miRNA				hsa-miR-4318
ENSG00000233605	LINC01851	LncRNA	hsa-let-7b-5p	hsa-let-7b-5p	miRNA				hsa-miR-4319
ENSG00000234308	LINC01878	LncRNA	hsa-let-7b-5p	hsa-let-7b-5p	miRNA				hsa-miR-432-3p
ENSG00000232564	MRTFA-AS1	LncRNA	hsa-let-7b-5p	hsa-let-7b-5p	miRNA				hsa-miR-432-5p
ENSG00000224958	PGM5-AS1	LncRNA	hsa-let-7b-5p	hsa-let-7b-5p	miRNA				hsa-miR-4320
ENSG00000183146	PRORY	LncRNA	hsa-let-7b-5p	hsa-let-7b-5p	miRNA				hsa-miR-4321
ENSG00000285533	RELA-DT	LncRNA	hsa-let-7b-5p	hsa-let-7b-5p	miRNA				hsa-miR-4322
ENSG00000244265	SIAH2-AS1	LncRNA	hsa-let-7b-5p	hsa-let-7b-5p	miRNA				hsa-miR-4323
ENSG00000185594	SPATA8	LncRNA	hsa-let-7b-5p	hsa-let-7b-5p	miRNA				hsa-miR-4324
ENSG00000263072	ZNF213-AS1	LncRNA	hsa-let-7b-5p	hsa-let-7b-5p	miRNA				hsa-miR-4325
ENSG00000229537	LINC01739	LncRNA	hsa-let-7c-3p	hsa-let-7c-3p	miRNA				hsa-miR-4326
ENSG00000265374	LINC01908	LncRNA	hsa-let-7c-3p	hsa-let-7c-3p	miRNA				hsa-miR-4327
ENSG00000224095	LINC01935	LncRNA	hsa-let-7c-3p	hsa-let-7c-3p	miRNA				hsa-miR-4328
ENSG00000250708	LINC02269	LncRNA	hsa-let-7c-3p	hsa-let-7c-3p	miRNA				hsa-miR-4329
ENSG00000231326	LINC02662	LncRNA	hsa-let-7c-3p	hsa-let-7c-3p	miRNA				hsa-miR-433-3p
ENSG00000176728	TTTY14	LncRNA	hsa-let-7c-3p	hsa-let-7c-3p	miRNA				hsa-miR-433-5p
ENSG00000161149	TUBA3FP	LncRNA	hsa-let-7c-3p	hsa-let-7c-3p	miRNA				hsa-miR-4330
ENSG00000248801	C8orf34-AS1	LncRNA	hsa-let-7c-5p	hsa-let-7c-5p	miRNA				hsa-miR-4418
ENSG00000234264	DEPDC1-AS1	LncRNA	hsa-let-7c-5p	hsa-let-7c-5p	miRNA				hsa-miR-4420
ENSG00000233143	DIRC3-AS1	LncRNA	hsa-let-7c-5p	hsa-let-7c-5p	miRNA				hsa-miR-4421
ENSG00000226758	DISC1-IT1	LncRNA	hsa-let-7c-5p	hsa-let-7c-5p	miRNA				hsa-miR-4422
ENSG00000230918	DPP4-DT	LncRNA	hsa-let-7c-5p	hsa-let-7c-5p	miRNA				hsa-miR-4423-3p
ENSG00000230317	LINC01284	LncRNA	hsa-let-7c-5p	hsa-let-7c-5p	miRNA				hsa-miR-4423-5p
ENSG00000233605	LINC01851	LncRNA	hsa-let-7c-5p	hsa-let-7c-5p	miRNA				hsa-miR-4424
ENSG00000234308	LINC01878	LncRNA	hsa-let-7c-5p	hsa-let-7c-5p	miRNA				hsa-miR-4425
ENSG00000232564	MRTFA-AS1	LncRNA	hsa-let-7c-5p	hsa-let-7c-5p	miRNA				hsa-miR-4426
ENSG00000224958	PGM5-AS1	LncRNA	hsa-let-7c-5p	hsa-let-7c-5p	miRNA				hsa-miR-4427
ENSG00000183146	PRORY	LncRNA	hsa-let-7c-5p	hsa-let-7c-5p	miRNA				hsa-miR-4428
ENSG00000285533	RELA-DT	LncRNA	hsa-let-7c-5p	hsa-let-7c-5p	miRNA				hsa-miR-4429
ENSG00000226674	TEX41	LncRNA	hsa-let-7c-5p	hsa-let-7c-5p	miRNA				hsa-miR-4430
ENSG00000263072	ZNF213-AS1	LncRNA	hsa-let-7c-5p	hsa-let-7c-5p	miRNA				hsa-miR-4431
ENSG00000248801	C8orf34-AS1	LncRNA	hsa-let-7d-5p	hsa-let-7d-5p	miRNA				hsa-miR-4432
ENSG00000285752	CDC42-AS1	LncRNA	hsa-let-7d-5p	hsa-let-7d-5p	miRNA				hsa-miR-4433a-3p
ENSG00000233143	DIRC3-AS1	LncRNA	hsa-let-7d-5p	hsa-let-7d-5p	miRNA				hsa-miR-4433a-5p
ENSG00000226758	DISC1-IT1	LncRNA	hsa-let-7d-5p	hsa-let-7d-5p	miRNA				hsa-miR-4433b-3p
ENSG00000230918	DPP4-DT	LncRNA	hsa-let-7d-5p	hsa-let-7d-5p	miRNA				hsa-miR-4433b-5p
ENSG00000230317	LINC01284	LncRNA	hsa-let-7d-5p	hsa-let-7d-5p	miRNA				hsa-miR-4434
ENSG00000234308	LINC01878	LncRNA	hsa-let-7d-5p	hsa-let-7d-5p	miRNA				hsa-miR-4435
ENSG00000235050	MLIP-AS1	LncRNA	hsa-let-7d-5p	hsa-let-7d-5p	miRNA				hsa-miR-4436a
ENSG00000232564	MRTFA-AS1	LncRNA	hsa-let-7d-5p	hsa-let-7d-5p	miRNA				hsa-miR-4436b-3p
ENSG00000183146	PRORY	LncRNA	hsa-let-7d-5p	hsa-let-7d-5p	miRNA				hsa-miR-4436b-5p
ENSG00000285533	RELA-DT	LncRNA	hsa-let-7d-5p	hsa-let-7d-5p	miRNA				hsa-miR-4437
ENSG00000185594	SPATA8	LncRNA	hsa-let-7d-5p	hsa-let-7d-5p	miRNA				hsa-miR-4438
ENSG00000248801	C8orf34-AS1	LncRNA	hsa-let-7e-5p	hsa-let-7e-5p	miRNA				hsa-miR-4439
ENSG00000285752	CDC42-AS1	LncRNA	hsa-let-7e-5p	hsa-let-7e-5p	miRNA				hsa-miR-4440
ENSG00000234264	DEPDC1-AS1	LncRNA	hsa-let-7e-5p	hsa-let-7e-5p	miRNA				hsa-miR-4441
ENSG00000233143	DIRC3-AS1	LncRNA	hsa-let-7e-5p	hsa-let-7e-5p	miRNA				hsa-miR-4443
ENSG00000226758	DISC1-IT1	LncRNA	hsa-let-7e-5p	hsa-let-7e-5p	miRNA				hsa-miR-4444
ENSG00000230918	DPP4-DT	LncRNA	hsa-let-7e-5p	hsa-let-7e-5p	miRNA				hsa-miR-4445-5p
ENSG00000233602	ERI3-IT1	LncRNA	hsa-let-7e-5p	hsa-let-7e-5p	miRNA				hsa-miR-4446-3p
ENSG00000234308	LINC01878	LncRNA	hsa-let-7e-5p	hsa-let-7e-5p	miRNA				hsa-miR-4446-5p
ENSG00000235050	MLIP-AS1	LncRNA	hsa-let-7e-5p	hsa-let-7e-5p	miRNA				hsa-miR-4447
ENSG00000232564	MRTFA-AS1	LncRNA	hsa-let-7e-5p	hsa-let-7e-5p	miRNA				hsa-miR-4448
ENSG00000224958	PGM5-AS1	LncRNA	hsa-let-7e-5p	hsa-let-7e-5p	miRNA				hsa-miR-4449
ENSG00000183146	PRORY	LncRNA	hsa-let-7e-5p	hsa-let-7e-5p	miRNA				hsa-miR-4450
ENSG00000261126	RBFADN	LncRNA	hsa-let-7e-5p	hsa-let-7e-5p	miRNA				hsa-miR-4451
ENSG00000285533	RELA-DT	LncRNA	hsa-let-7e-5p	hsa-let-7e-5p	miRNA				hsa-miR-4452
ENSG00000226200	SGMS1-AS1	LncRNA	hsa-let-7e-5p	hsa-let-7e-5p	miRNA				hsa-miR-4453
ENSG00000185594	SPATA8	LncRNA	hsa-let-7e-5p	hsa-let-7e-5p	miRNA				hsa-miR-4454
ENSG00000263072	ZNF213-AS1	LncRNA	hsa-let-7e-5p	hsa-let-7e-5p	miRNA				hsa-miR-4455
ENSG00000260896	ARLNC1	LncRNA	hsa-let-7f-1-3p	hsa-let-7f-1-3p	miRNA				hsa-miR-4456
ENSG00000258583	LINC01500	LncRNA	hsa-let-7f-1-3p	hsa-let-7f-1-3p	miRNA				hsa-miR-4457
ENSG00000230962	LINC01520	LncRNA	hsa-let-7f-1-3p	hsa-let-7f-1-3p	miRNA				hsa-miR-4458
ENSG00000224231	LINC01832	LncRNA	hsa-let-7f-1-3p	hsa-let-7f-1-3p	miRNA				hsa-miR-4460
ENSG00000250668	LINC02123	LncRNA	hsa-let-7f-1-3p	hsa-let-7f-1-3p	miRNA				hsa-miR-4462
ENSG00000235050	MLIP-AS1	LncRNA	hsa-let-7f-1-3p	hsa-let-7f-1-3p	miRNA				hsa-miR-4463
ENSG00000227502	MROCKI	LncRNA	hsa-let-7f-1-3p	hsa-let-7f-1-3p	miRNA				hsa-miR-4464
ENSG00000237943	PRKCQ-AS1	LncRNA	hsa-let-7f-1-3p	hsa-let-7f-1-3p	miRNA				hsa-miR-4465
ENSG00000235593	RBMS3-AS1	LncRNA	hsa-let-7f-1-3p	hsa-let-7f-1-3p	miRNA				hsa-miR-4466
ENSG00000223662	SAMSN1-AS1	LncRNA	hsa-let-7f-1-3p	hsa-let-7f-1-3p	miRNA				hsa-miR-4467
ENSG00000176728	TTTY14	LncRNA	hsa-let-7f-1-3p	hsa-let-7f-1-3p	miRNA				hsa-miR-4468
ENSG00000253352	TUG1	LncRNA	hsa-let-7f-1-3p	hsa-let-7f-1-3p	miRNA				hsa-miR-4469
ENSG00000246422	DIAPH1-AS1	LncRNA	hsa-let-7f-2-3p	hsa-let-7f-2-3p	miRNA				hsa-miR-4470
ENSG00000280739	EIF1B-AS1	LncRNA	hsa-let-7f-2-3p	hsa-let-7f-2-3p	miRNA				hsa-miR-4471
ENSG00000260231	KDM7A-DT	LncRNA	hsa-let-7f-2-3p	hsa-let-7f-2-3p	miRNA				hsa-miR-4472
ENSG00000229921	KIF25-AS1	LncRNA	hsa-let-7f-2-3p	hsa-let-7f-2-3p	miRNA				hsa-miR-4473
ENSG00000224924	LINC00320	LncRNA	hsa-let-7f-2-3p	hsa-let-7f-2-3p	miRNA				hsa-miR-4474-3p
ENSG00000235478	LINC01664	LncRNA	hsa-let-7f-2-3p	hsa-let-7f-2-3p	miRNA				hsa-miR-4474-5p
ENSG00000236653	LINC01923	LncRNA	hsa-let-7f-2-3p	hsa-let-7f-2-3p	miRNA				hsa-miR-4475
ENSG00000228824	MIR4500HG	LncRNA	hsa-let-7f-2-3p	hsa-let-7f-2-3p	miRNA				hsa-miR-4476
ENSG00000227502	MROCKI	LncRNA	hsa-let-7f-2-3p	hsa-let-7f-2-3p	miRNA				hsa-miR-4477a
ENSG00000226200	SGMS1-AS1	LncRNA	hsa-let-7f-2-3p	hsa-let-7f-2-3p	miRNA				hsa-miR-4477b
ENSG00000226627	SHANK2-AS1	LncRNA	hsa-let-7f-2-3p	hsa-let-7f-2-3p	miRNA				hsa-miR-4478
ENSG00000251011	TMEM108-AS1	LncRNA	hsa-let-7f-2-3p	hsa-let-7f-2-3p	miRNA				hsa-miR-4479
ENSG00000253352	TUG1	LncRNA	hsa-let-7f-2-3p	hsa-let-7f-2-3p	miRNA				hsa-miR-448
ENSG00000263072	ZNF213-AS1	LncRNA	hsa-let-7f-2-3p	hsa-let-7f-2-3p	miRNA				hsa-miR-4480
ENSG00000248801	C8orf34-AS1	LncRNA	hsa-let-7f-5p	hsa-let-7f-5p	miRNA				hsa-miR-4481
ENSG00000285752	CDC42-AS1	LncRNA	hsa-let-7f-5p	hsa-let-7f-5p	miRNA				hsa-miR-4482-3p
ENSG00000233143	DIRC3-AS1	LncRNA	hsa-let-7f-5p	hsa-let-7f-5p	miRNA				hsa-miR-4482-5p
ENSG00000226758	DISC1-IT1	LncRNA	hsa-let-7f-5p	hsa-let-7f-5p	miRNA				hsa-miR-4483
ENSG00000230918	DPP4-DT	LncRNA	hsa-let-7f-5p	hsa-let-7f-5p	miRNA				hsa-miR-4484
ENSG00000233602	ERI3-IT1	LncRNA	hsa-let-7f-5p	hsa-let-7f-5p	miRNA				hsa-miR-4485-3p
ENSG00000230317	LINC01284	LncRNA	hsa-let-7f-5p	hsa-let-7f-5p	miRNA				hsa-miR-4485-5p
ENSG00000233605	LINC01851	LncRNA	hsa-let-7f-5p	hsa-let-7f-5p	miRNA				hsa-miR-4486
ENSG00000234308	LINC01878	LncRNA	hsa-let-7f-5p	hsa-let-7f-5p	miRNA				hsa-miR-4487
ENSG00000279727	LINC02033	LncRNA	hsa-let-7f-5p	hsa-let-7f-5p	miRNA				hsa-miR-4488
ENSG00000235050	MLIP-AS1	LncRNA	hsa-let-7f-5p	hsa-let-7f-5p	miRNA				hsa-miR-4489
ENSG00000232564	MRTFA-AS1	LncRNA	hsa-let-7f-5p	hsa-let-7f-5p	miRNA				hsa-miR-4490
ENSG00000224958	PGM5-AS1	LncRNA	hsa-let-7f-5p	hsa-let-7f-5p	miRNA				hsa-miR-4491
ENSG00000183146	PRORY	LncRNA	hsa-let-7f-5p	hsa-let-7f-5p	miRNA				hsa-miR-4492
ENSG00000285533	RELA-DT	LncRNA	hsa-let-7f-5p	hsa-let-7f-5p	miRNA				hsa-miR-4493
ENSG00000226200	SGMS1-AS1	LncRNA	hsa-let-7f-5p	hsa-let-7f-5p	miRNA				hsa-miR-4494
ENSG00000185594	SPATA8	LncRNA	hsa-let-7f-5p	hsa-let-7f-5p	miRNA				hsa-miR-4495
ENSG00000263072	ZNF213-AS1	LncRNA	hsa-let-7f-5p	hsa-let-7f-5p	miRNA				hsa-miR-4496
ENSG00000197927	C2orf27A	LncRNA	hsa-let-7g-3p	hsa-let-7g-3p	miRNA				hsa-miR-4497
ENSG00000280739	EIF1B-AS1	LncRNA	hsa-let-7g-3p	hsa-let-7g-3p	miRNA				hsa-miR-4498
ENSG00000232445	EMSLR	LncRNA	hsa-let-7g-3p	hsa-let-7g-3p	miRNA				hsa-miR-4499
ENSG00000228918	LINC01344	LncRNA	hsa-let-7g-3p	hsa-let-7g-3p	miRNA				hsa-miR-449a
ENSG00000261340	LINC01616	LncRNA	hsa-let-7g-3p	hsa-let-7g-3p	miRNA				hsa-miR-449b-3p
ENSG00000260976	LINC01633	LncRNA	hsa-let-7g-3p	hsa-let-7g-3p	miRNA				hsa-miR-449b-5p
ENSG00000265485	LINC01915	LncRNA	hsa-let-7g-3p	hsa-let-7g-3p	miRNA				hsa-miR-449c-3p
ENSG00000261126	RBFADN	LncRNA	hsa-let-7g-3p	hsa-let-7g-3p	miRNA				hsa-miR-449c-5p
ENSG00000235593	RBMS3-AS1	LncRNA	hsa-let-7g-3p	hsa-let-7g-3p	miRNA				hsa-miR-4500
ENSG00000226200	SGMS1-AS1	LncRNA	hsa-let-7g-3p	hsa-let-7g-3p	miRNA				hsa-miR-4501
ENSG00000244265	SIAH2-AS1	LncRNA	hsa-let-7g-3p	hsa-let-7g-3p	miRNA				hsa-miR-4502
ENSG00000248801	C8orf34-AS1	LncRNA	hsa-let-7g-5p	hsa-let-7g-5p	miRNA				hsa-miR-4503
ENSG00000285752	CDC42-AS1	LncRNA	hsa-let-7g-5p	hsa-let-7g-5p	miRNA				hsa-miR-4504
ENSG00000226758	DISC1-IT1	LncRNA	hsa-let-7g-5p	hsa-let-7g-5p	miRNA				hsa-miR-4505
ENSG00000230918	DPP4-DT	LncRNA	hsa-let-7g-5p	hsa-let-7g-5p	miRNA				hsa-miR-4506
ENSG00000233605	LINC01851	LncRNA	hsa-let-7g-5p	hsa-let-7g-5p	miRNA				hsa-miR-4507
ENSG00000234308	LINC01878	LncRNA	hsa-let-7g-5p	hsa-let-7g-5p	miRNA				hsa-miR-4508
ENSG00000232564	MRTFA-AS1	LncRNA	hsa-let-7g-5p	hsa-let-7g-5p	miRNA				hsa-miR-4509
ENSG00000224958	PGM5-AS1	LncRNA	hsa-let-7g-5p	hsa-let-7g-5p	miRNA				hsa-miR-450a-1-3p
ENSG00000183146	PRORY	LncRNA	hsa-let-7g-5p	hsa-let-7g-5p	miRNA				hsa-miR-450a-2-3p
ENSG00000285533	RELA-DT	LncRNA	hsa-let-7g-5p	hsa-let-7g-5p	miRNA				hsa-miR-450a-5p
ENSG00000263072	ZNF213-AS1	LncRNA	hsa-let-7g-5p	hsa-let-7g-5p	miRNA				hsa-miR-450b-3p
ENSG00000227953	LINC01341	LncRNA	hsa-let-7i-3p	hsa-let-7i-3p	miRNA				hsa-miR-450b-5p
ENSG00000250190	LINC02364	LncRNA	hsa-let-7i-3p	hsa-let-7i-3p	miRNA				hsa-miR-4510
ENSG00000248801	C8orf34-AS1	LncRNA	hsa-let-7i-5p	hsa-let-7i-5p	miRNA				hsa-miR-4511
ENSG00000285752	CDC42-AS1	LncRNA	hsa-let-7i-5p	hsa-let-7i-5p	miRNA				hsa-miR-4512
ENSG00000226758	DISC1-IT1	LncRNA	hsa-let-7i-5p	hsa-let-7i-5p	miRNA				hsa-miR-4513
ENSG00000258279	LINC00592	LncRNA	hsa-let-7i-5p	hsa-let-7i-5p	miRNA				hsa-miR-4514
ENSG00000234308	LINC01878	LncRNA	hsa-let-7i-5p	hsa-let-7i-5p	miRNA				hsa-miR-4515
ENSG00000285711	LINC02835	LncRNA	hsa-let-7i-5p	hsa-let-7i-5p	miRNA				hsa-miR-4516
ENSG00000232564	MRTFA-AS1	LncRNA	hsa-let-7i-5p	hsa-let-7i-5p	miRNA				hsa-miR-4517
ENSG00000224958	PGM5-AS1	LncRNA	hsa-let-7i-5p	hsa-let-7i-5p	miRNA				hsa-miR-4518
ENSG00000183146	PRORY	LncRNA	hsa-let-7i-5p	hsa-let-7i-5p	miRNA				hsa-miR-4519
ENSG00000285533	RELA-DT	LncRNA	hsa-let-7i-5p	hsa-let-7i-5p	miRNA				hsa-miR-451b
ENSG00000226200	SGMS1-AS1	LncRNA	hsa-let-7i-5p	hsa-let-7i-5p	miRNA				hsa-miR-452-3p
ENSG00000244265	SIAH2-AS1	LncRNA	hsa-let-7i-5p	hsa-let-7i-5p	miRNA				hsa-miR-452-5p
ENSG00000197927	C2orf27A	LncRNA	hsa-miR-1-3p	hsa-miR-1-3p	miRNA				hsa-miR-4520-2-3p
ENSG00000248801	C8orf34-AS1	LncRNA	hsa-miR-1-3p	hsa-miR-1-3p	miRNA				hsa-miR-4520-3p
ENSG00000260448	LCMT1-AS1	LncRNA	hsa-miR-1-3p	hsa-miR-1-3p	miRNA				hsa-miR-4520-5p
ENSG00000229404	LINC00858	LncRNA	hsa-miR-1-3p	hsa-miR-1-3p	miRNA				hsa-miR-4521
ENSG00000232084	LINC01104	LncRNA	hsa-miR-1-3p	hsa-miR-1-3p	miRNA				hsa-miR-4522
ENSG00000260913	LINC01254	LncRNA	hsa-miR-1-3p	hsa-miR-1-3p	miRNA				hsa-miR-4523
ENSG00000274827	LINC01297	LncRNA	hsa-miR-1-3p	hsa-miR-1-3p	miRNA				hsa-miR-4524a-3p
ENSG00000258583	LINC01500	LncRNA	hsa-miR-1-3p	hsa-miR-1-3p	miRNA				hsa-miR-4524a-5p
ENSG00000235357	LINC01621	LncRNA	hsa-miR-1-3p	hsa-miR-1-3p	miRNA				hsa-miR-4524b-3p
ENSG00000248279	LINC02120	LncRNA	hsa-miR-1-3p	hsa-miR-1-3p	miRNA				hsa-miR-4524b-5p
ENSG00000280639	LINC02204	LncRNA	hsa-miR-1-3p	hsa-miR-1-3p	miRNA				hsa-miR-4525
ENSG00000260943	LINC02555	LncRNA	hsa-miR-1-3p	hsa-miR-1-3p	miRNA				hsa-miR-4526
ENSG00000231326	LINC02662	LncRNA	hsa-miR-1-3p	hsa-miR-1-3p	miRNA				hsa-miR-4527
ENSG00000272701	MESTIT1	LncRNA	hsa-miR-1-3p	hsa-miR-1-3p	miRNA				hsa-miR-4528
ENSG00000255043	NAV2-AS5	LncRNA	hsa-miR-1-3p	hsa-miR-1-3p	miRNA				hsa-miR-4529-3p
ENSG00000226200	SGMS1-AS1	LncRNA	hsa-miR-1-3p	hsa-miR-1-3p	miRNA				hsa-miR-4529-5p
ENSG00000268658	LINC00664	LncRNA	hsa-miR-1-5p	hsa-miR-1-5p	miRNA				hsa-miR-4530
ENSG00000281162	LINC01127	LncRNA	hsa-miR-1-5p	hsa-miR-1-5p	miRNA				hsa-miR-4531
ENSG00000232458	LINC01450	LncRNA	hsa-miR-1-5p	hsa-miR-1-5p	miRNA				hsa-miR-4533
ENSG00000224231	LINC01832	LncRNA	hsa-miR-1-5p	hsa-miR-1-5p	miRNA				hsa-miR-4534
ENSG00000246084	LINC02325	LncRNA	hsa-miR-1-5p	hsa-miR-1-5p	miRNA				hsa-miR-4535
ENSG00000229775	LINC02624	LncRNA	hsa-miR-1-5p	hsa-miR-1-5p	miRNA				hsa-miR-4536-3p
ENSG00000255382	LINC02734	LncRNA	hsa-miR-1-5p	hsa-miR-1-5p	miRNA				hsa-miR-4536-5p
ENSG00000255043	NAV2-AS5	LncRNA	hsa-miR-1-5p	hsa-miR-1-5p	miRNA				hsa-miR-4537
ENSG00000265369	PCAT18	LncRNA	hsa-miR-1-5p	hsa-miR-1-5p	miRNA				hsa-miR-4538
ENSG00000268894	PLCE1-AS1	LncRNA	hsa-miR-1-5p	hsa-miR-1-5p	miRNA				hsa-miR-4539
ENSG00000237286	CARD11-AS1	LncRNA	hsa-miR-100-3p	hsa-miR-100-3p	miRNA				hsa-miR-454-3p
ENSG00000176754	LINC00303	LncRNA	hsa-miR-100-3p	hsa-miR-100-3p	miRNA				hsa-miR-454-5p
ENSG00000258279	LINC00592	LncRNA	hsa-miR-100-3p	hsa-miR-100-3p	miRNA				hsa-miR-4540
ENSG00000230317	LINC01284	LncRNA	hsa-miR-100-3p	hsa-miR-100-3p	miRNA				hsa-miR-455-5p
ENSG00000236519	LINC01424	LncRNA	hsa-miR-100-3p	hsa-miR-100-3p	miRNA				hsa-miR-4632-3p
ENSG00000235357	LINC01621	LncRNA	hsa-miR-100-3p	hsa-miR-100-3p	miRNA				hsa-miR-4632-5p
ENSG00000260976	LINC01633	LncRNA	hsa-miR-100-3p	hsa-miR-100-3p	miRNA				hsa-miR-4633-3p
ENSG00000223863	LINC01805	LncRNA	hsa-miR-100-3p	hsa-miR-100-3p	miRNA				hsa-miR-4633-5p
ENSG00000224231	LINC01832	LncRNA	hsa-miR-100-3p	hsa-miR-100-3p	miRNA				hsa-miR-4634
ENSG00000248107	LINC02039	LncRNA	hsa-miR-100-3p	hsa-miR-100-3p	miRNA				hsa-miR-4635
ENSG00000244564	PRICKLE2-DT	LncRNA	hsa-miR-100-3p	hsa-miR-100-3p	miRNA				hsa-miR-4636
ENSG00000264630	PRKCA-AS1	LncRNA	hsa-miR-100-3p	hsa-miR-100-3p	miRNA				hsa-miR-4637
ENSG00000226200	SGMS1-AS1	LncRNA	hsa-miR-100-3p	hsa-miR-100-3p	miRNA				hsa-miR-4638-3p
ENSG00000226627	SHANK2-AS1	LncRNA	hsa-miR-100-3p	hsa-miR-100-3p	miRNA				hsa-miR-4638-5p
ENSG00000244265	SIAH2-AS1	LncRNA	hsa-miR-100-3p	hsa-miR-100-3p	miRNA				hsa-miR-4639-3p
ENSG00000237914	SIRPG-AS1	LncRNA	hsa-miR-100-3p	hsa-miR-100-3p	miRNA				hsa-miR-4639-5p
ENSG00000274827	LINC01297	LncRNA	hsa-miR-100-5p	hsa-miR-100-5p	miRNA				hsa-miR-4640-3p
ENSG00000267750	RUNDC3A-AS1	LncRNA	hsa-miR-100-5p	hsa-miR-100-5p	miRNA				hsa-miR-4640-5p
ENSG00000244265	SIAH2-AS1	LncRNA	hsa-miR-100-5p	hsa-miR-100-5p	miRNA				hsa-miR-4641
ENSG00000227375	DLG1-AS1	LncRNA	hsa-miR-101-5p	hsa-miR-101-5p	miRNA				hsa-miR-4642
ENSG00000280739	EIF1B-AS1	LncRNA	hsa-miR-101-5p	hsa-miR-101-5p	miRNA				hsa-miR-4643
ENSG00000228013	IL6R-AS1	LncRNA	hsa-miR-101-5p	hsa-miR-101-5p	miRNA				hsa-miR-4644
ENSG00000232084	LINC01104	LncRNA	hsa-miR-101-5p	hsa-miR-101-5p	miRNA				hsa-miR-4645-3p
ENSG00000257242	LINC01619	LncRNA	hsa-miR-101-5p	hsa-miR-101-5p	miRNA				hsa-miR-4645-5p
ENSG00000230434	LINC01650	LncRNA	hsa-miR-101-5p	hsa-miR-101-5p	miRNA				hsa-miR-4646-3p
ENSG00000234634	LINC02093	LncRNA	hsa-miR-101-5p	hsa-miR-101-5p	miRNA				hsa-miR-4646-5p
ENSG00000248279	LINC02120	LncRNA	hsa-miR-101-5p	hsa-miR-101-5p	miRNA				hsa-miR-4647
ENSG00000251226	LINC02714	LncRNA	hsa-miR-101-5p	hsa-miR-101-5p	miRNA				hsa-miR-4648
ENSG00000251637	LINC02754	LncRNA	hsa-miR-101-5p	hsa-miR-101-5p	miRNA				hsa-miR-4649-3p
ENSG00000253352	TUG1	LncRNA	hsa-miR-101-5p	hsa-miR-101-5p	miRNA				hsa-miR-4649-5p
ENSG00000260896	ARLNC1	LncRNA	hsa-miR-103a-2-5p	hsa-miR-103a-2-5p	miRNA				hsa-miR-4650-3p
ENSG00000285752	CDC42-AS1	LncRNA	hsa-miR-103a-2-5p	hsa-miR-103a-2-5p	miRNA				hsa-miR-4650-5p
ENSG00000267296	CEBPA-DT	LncRNA	hsa-miR-103a-2-5p	hsa-miR-103a-2-5p	miRNA				hsa-miR-4651
ENSG00000245694	CRNDE	LncRNA	hsa-miR-103a-2-5p	hsa-miR-103a-2-5p	miRNA				hsa-miR-4652-3p
ENSG00000231672	DIRC3	LncRNA	hsa-miR-103a-2-5p	hsa-miR-103a-2-5p	miRNA				hsa-miR-4652-5p
ENSG00000232445	EMSLR	LncRNA	hsa-miR-103a-2-5p	hsa-miR-103a-2-5p	miRNA				hsa-miR-4653-3p
ENSG00000197308	GATA3-AS1	LncRNA	hsa-miR-103a-2-5p	hsa-miR-103a-2-5p	miRNA				hsa-miR-4653-5p
ENSG00000260231	KDM7A-DT	LncRNA	hsa-miR-103a-2-5p	hsa-miR-103a-2-5p	miRNA				hsa-miR-4654
ENSG00000197251	LINC00336	LncRNA	hsa-miR-103a-2-5p	hsa-miR-103a-2-5p	miRNA				hsa-miR-4655-3p
ENSG00000224177	LINC00570	LncRNA	hsa-miR-103a-2-5p	hsa-miR-103a-2-5p	miRNA				hsa-miR-4655-5p
ENSG00000233746	LINC00656	LncRNA	hsa-miR-103a-2-5p	hsa-miR-103a-2-5p	miRNA				hsa-miR-4656
ENSG00000226808	LINC00840	LncRNA	hsa-miR-103a-2-5p	hsa-miR-103a-2-5p	miRNA				hsa-miR-4657
ENSG00000229404	LINC00858	LncRNA	hsa-miR-103a-2-5p	hsa-miR-103a-2-5p	miRNA				hsa-miR-4658
ENSG00000242759	LINC00882	LncRNA	hsa-miR-103a-2-5p	hsa-miR-103a-2-5p	miRNA				hsa-miR-4659a-3p
ENSG00000230317	LINC01284	LncRNA	hsa-miR-103a-2-5p	hsa-miR-103a-2-5p	miRNA				hsa-miR-4659a-5p
ENSG00000274827	LINC01297	LncRNA	hsa-miR-103a-2-5p	hsa-miR-103a-2-5p	miRNA				hsa-miR-4659b-3p
ENSG00000227953	LINC01341	LncRNA	hsa-miR-103a-2-5p	hsa-miR-103a-2-5p	miRNA				hsa-miR-4659b-5p
ENSG00000247213	LINC01498	LncRNA	hsa-miR-103a-2-5p	hsa-miR-103a-2-5p	miRNA				hsa-miR-466
ENSG00000253103	LINC01609	LncRNA	hsa-miR-103a-2-5p	hsa-miR-103a-2-5p	miRNA				hsa-miR-4660
ENSG00000233907	LINC01761	LncRNA	hsa-miR-103a-2-5p	hsa-miR-103a-2-5p	miRNA				hsa-miR-4661-3p
ENSG00000223863	LINC01805	LncRNA	hsa-miR-103a-2-5p	hsa-miR-103a-2-5p	miRNA				hsa-miR-4661-5p
ENSG00000233684	LINC01865	LncRNA	hsa-miR-103a-2-5p	hsa-miR-103a-2-5p	miRNA				hsa-miR-4662a-3p
ENSG00000263609	LINC02002	LncRNA	hsa-miR-103a-2-5p	hsa-miR-103a-2-5p	miRNA				hsa-miR-4662a-5p
ENSG00000224932	LINC02262	LncRNA	hsa-miR-103a-2-5p	hsa-miR-103a-2-5p	miRNA				hsa-miR-4662b
ENSG00000256022	LINC02411	LncRNA	hsa-miR-103a-2-5p	hsa-miR-103a-2-5p	miRNA				hsa-miR-4663
ENSG00000256499	LINC02468	LncRNA	hsa-miR-103a-2-5p	hsa-miR-103a-2-5p	miRNA				hsa-miR-4664-5p
ENSG00000255382	LINC02734	LncRNA	hsa-miR-103a-2-5p	hsa-miR-103a-2-5p	miRNA				hsa-miR-4665-3p
ENSG00000285869	LINC02858	LncRNA	hsa-miR-103a-2-5p	hsa-miR-103a-2-5p	miRNA				hsa-miR-4665-5p
ENSG00000228824	MIR4500HG	LncRNA	hsa-miR-103a-2-5p	hsa-miR-103a-2-5p	miRNA				hsa-miR-4666a-3p
ENSG00000235470	NEURL1-AS1	LncRNA	hsa-miR-103a-2-5p	hsa-miR-103a-2-5p	miRNA				hsa-miR-4666a-5p
ENSG00000253974	NRG1-IT1	LncRNA	hsa-miR-103a-2-5p	hsa-miR-103a-2-5p	miRNA				hsa-miR-4666b
ENSG00000268894	PLCE1-AS1	LncRNA	hsa-miR-103a-2-5p	hsa-miR-103a-2-5p	miRNA				hsa-miR-4667-3p
ENSG00000226200	SGMS1-AS1	LncRNA	hsa-miR-103a-2-5p	hsa-miR-103a-2-5p	miRNA				hsa-miR-4667-5p
ENSG00000267322	SNHG22	LncRNA	hsa-miR-103a-2-5p	hsa-miR-103a-2-5p	miRNA				hsa-miR-4668-3p
ENSG00000176728	TTTY14	LncRNA	hsa-miR-103a-2-5p	hsa-miR-103a-2-5p	miRNA				hsa-miR-4668-5p
ENSG00000205696	ADARB2-AS1	LncRNA	hsa-miR-103a-3p	hsa-miR-103a-3p	miRNA				hsa-miR-4669
ENSG00000261286	ATP2C2-AS1	LncRNA	hsa-miR-103a-3p	hsa-miR-103a-3p	miRNA				hsa-miR-4670-3p
ENSG00000248801	C8orf34-AS1	LncRNA	hsa-miR-103a-3p	hsa-miR-103a-3p	miRNA				hsa-miR-4670-5p
ENSG00000230918	DPP4-DT	LncRNA	hsa-miR-103a-3p	hsa-miR-103a-3p	miRNA				hsa-miR-4671-3p
ENSG00000231105	ECE1-AS1	LncRNA	hsa-miR-103a-3p	hsa-miR-103a-3p	miRNA				hsa-miR-4671-5p
ENSG00000197308	GATA3-AS1	LncRNA	hsa-miR-103a-3p	hsa-miR-103a-3p	miRNA				hsa-miR-4672
ENSG00000229921	KIF25-AS1	LncRNA	hsa-miR-103a-3p	hsa-miR-103a-3p	miRNA				hsa-miR-4673
ENSG00000236445	LINC00608	LncRNA	hsa-miR-103a-3p	hsa-miR-103a-3p	miRNA				hsa-miR-4674
ENSG00000281162	LINC01127	LncRNA	hsa-miR-103a-3p	hsa-miR-103a-3p	miRNA				hsa-miR-4675
ENSG00000230317	LINC01284	LncRNA	hsa-miR-103a-3p	hsa-miR-103a-3p	miRNA				hsa-miR-4676-3p
ENSG00000227953	LINC01341	LncRNA	hsa-miR-103a-3p	hsa-miR-103a-3p	miRNA				hsa-miR-4676-5p
ENSG00000226983	LINC01692	LncRNA	hsa-miR-103a-3p	hsa-miR-103a-3p	miRNA				hsa-miR-4677-3p
ENSG00000279727	LINC02033	LncRNA	hsa-miR-103a-3p	hsa-miR-103a-3p	miRNA				hsa-miR-4677-5p
ENSG00000261304	LINC02252	LncRNA	hsa-miR-103a-3p	hsa-miR-103a-3p	miRNA				hsa-miR-4678
ENSG00000246084	LINC02325	LncRNA	hsa-miR-103a-3p	hsa-miR-103a-3p	miRNA				hsa-miR-4679
ENSG00000251637	LINC02754	LncRNA	hsa-miR-103a-3p	hsa-miR-103a-3p	miRNA				hsa-miR-4680-3p
ENSG00000285869	LINC02858	LncRNA	hsa-miR-103a-3p	hsa-miR-103a-3p	miRNA				hsa-miR-4680-5p
ENSG00000272701	MESTIT1	LncRNA	hsa-miR-103a-3p	hsa-miR-103a-3p	miRNA				hsa-miR-4681
ENSG00000183146	PRORY	LncRNA	hsa-miR-103a-3p	hsa-miR-103a-3p	miRNA				hsa-miR-4682
ENSG00000235593	RBMS3-AS1	LncRNA	hsa-miR-103a-3p	hsa-miR-103a-3p	miRNA				hsa-miR-4683
ENSG00000226200	SGMS1-AS1	LncRNA	hsa-miR-103a-3p	hsa-miR-103a-3p	miRNA				hsa-miR-4684-3p
ENSG00000244265	SIAH2-AS1	LncRNA	hsa-miR-103a-3p	hsa-miR-103a-3p	miRNA				hsa-miR-4684-5p
ENSG00000237914	SIRPG-AS1	LncRNA	hsa-miR-103a-3p	hsa-miR-103a-3p	miRNA				hsa-miR-4685-3p
ENSG00000226674	TEX41	LncRNA	hsa-miR-103a-3p	hsa-miR-103a-3p	miRNA				hsa-miR-4685-5p
ENSG00000251011	TMEM108-AS1	LncRNA	hsa-miR-103a-3p	hsa-miR-103a-3p	miRNA				hsa-miR-4686
ENSG00000161149	TUBA3FP	LncRNA	hsa-miR-103a-3p	hsa-miR-103a-3p	miRNA				hsa-miR-4687-3p
ENSG00000175773	ZBTB44-DT	LncRNA	hsa-miR-103a-3p	hsa-miR-103a-3p	miRNA				hsa-miR-4687-5p
ENSG00000234661	CHL1-AS1	LncRNA	hsa-miR-103b	hsa-miR-103b	miRNA				hsa-miR-4688
ENSG00000232931	LINC00342	LncRNA	hsa-miR-103b	hsa-miR-103b	miRNA				hsa-miR-4689
ENSG00000261340	LINC01616	LncRNA	hsa-miR-103b	hsa-miR-103b	miRNA				hsa-miR-4690-3p
ENSG00000233907	LINC01761	LncRNA	hsa-miR-103b	hsa-miR-103b	miRNA				hsa-miR-4690-5p
ENSG00000255043	NAV2-AS5	LncRNA	hsa-miR-103b	hsa-miR-103b	miRNA				hsa-miR-4691-3p
ENSG00000223910	ZNF32-AS3	LncRNA	hsa-miR-103b	hsa-miR-103b	miRNA				hsa-miR-4691-5p
ENSG00000269293	ZSCAN16-AS1	LncRNA	hsa-miR-103b	hsa-miR-103b	miRNA				hsa-miR-4692
ENSG00000233766	CAVIN2-AS1	LncRNA	hsa-miR-105-3p	hsa-miR-105-3p	miRNA				hsa-miR-4693-3p
ENSG00000274827	LINC01297	LncRNA	hsa-miR-105-3p	hsa-miR-105-3p	miRNA				hsa-miR-4693-5p
ENSG00000238212	LINC02096	LncRNA	hsa-miR-105-3p	hsa-miR-105-3p	miRNA				hsa-miR-4694-3p
ENSG00000261286	ATP2C2-AS1	LncRNA	hsa-miR-105-5p	hsa-miR-105-5p	miRNA				hsa-miR-4694-5p
ENSG00000243766	HOTTIP	LncRNA	hsa-miR-105-5p	hsa-miR-105-5p	miRNA				hsa-miR-4695-3p
ENSG00000237667	LINC01115	LncRNA	hsa-miR-105-5p	hsa-miR-105-5p	miRNA				hsa-miR-4695-5p
ENSG00000281162	LINC01127	LncRNA	hsa-miR-105-5p	hsa-miR-105-5p	miRNA				hsa-miR-4696
ENSG00000227953	LINC01341	LncRNA	hsa-miR-105-5p	hsa-miR-105-5p	miRNA				hsa-miR-4697-3p
ENSG00000253103	LINC01609	LncRNA	hsa-miR-105-5p	hsa-miR-105-5p	miRNA				hsa-miR-4697-5p
ENSG00000265485	LINC01915	LncRNA	hsa-miR-105-5p	hsa-miR-105-5p	miRNA				hsa-miR-4698
ENSG00000248279	LINC02120	LncRNA	hsa-miR-105-5p	hsa-miR-105-5p	miRNA				hsa-miR-4699-3p
ENSG00000258098	LINC02286	LncRNA	hsa-miR-105-5p	hsa-miR-105-5p	miRNA				hsa-miR-4699-5p
ENSG00000260943	LINC02555	LncRNA	hsa-miR-105-5p	hsa-miR-105-5p	miRNA				hsa-miR-4700-3p
ENSG00000229719	MIR194-2HG	LncRNA	hsa-miR-105-5p	hsa-miR-105-5p	miRNA				hsa-miR-4700-5p
ENSG00000237943	PRKCQ-AS1	LncRNA	hsa-miR-105-5p	hsa-miR-105-5p	miRNA				hsa-miR-4701-3p
ENSG00000183146	PRORY	LncRNA	hsa-miR-105-5p	hsa-miR-105-5p	miRNA				hsa-miR-4701-5p
ENSG00000261126	RBFADN	LncRNA	hsa-miR-105-5p	hsa-miR-105-5p	miRNA				hsa-miR-4703-3p
ENSG00000223662	SAMSN1-AS1	LncRNA	hsa-miR-105-5p	hsa-miR-105-5p	miRNA				hsa-miR-4703-5p
ENSG00000237914	SIRPG-AS1	LncRNA	hsa-miR-105-5p	hsa-miR-105-5p	miRNA				hsa-miR-4704-3p
ENSG00000251011	TMEM108-AS1	LncRNA	hsa-miR-105-5p	hsa-miR-105-5p	miRNA				hsa-miR-4704-5p
ENSG00000234264	DEPDC1-AS1	LncRNA	hsa-miR-106a-3p	hsa-miR-106a-3p	miRNA				hsa-miR-4705
ENSG00000230366	DSCR9	LncRNA	hsa-miR-106a-3p	hsa-miR-106a-3p	miRNA				hsa-miR-4706
ENSG00000224924	LINC00320	LncRNA	hsa-miR-106a-3p	hsa-miR-106a-3p	miRNA				hsa-miR-4707-3p
ENSG00000236354	LINC00437	LncRNA	hsa-miR-106a-3p	hsa-miR-106a-3p	miRNA				hsa-miR-4707-5p
ENSG00000230891	LINC00692	LncRNA	hsa-miR-106a-3p	hsa-miR-106a-3p	miRNA				hsa-miR-4708-3p
ENSG00000258583	LINC01500	LncRNA	hsa-miR-106a-3p	hsa-miR-106a-3p	miRNA				hsa-miR-4708-5p
ENSG00000253103	LINC01609	LncRNA	hsa-miR-106a-3p	hsa-miR-106a-3p	miRNA				hsa-miR-4709-3p
ENSG00000230434	LINC01650	LncRNA	hsa-miR-106a-3p	hsa-miR-106a-3p	miRNA				hsa-miR-4709-5p
ENSG00000242440	LINC02046	LncRNA	hsa-miR-106a-3p	hsa-miR-106a-3p	miRNA				hsa-miR-4710
ENSG00000197176	LINC02291	LncRNA	hsa-miR-106a-3p	hsa-miR-106a-3p	miRNA				hsa-miR-4711-3p
ENSG00000248338	LINC02472	LncRNA	hsa-miR-106a-3p	hsa-miR-106a-3p	miRNA				hsa-miR-4711-5p
ENSG00000256494	LINC02825	LncRNA	hsa-miR-106a-3p	hsa-miR-106a-3p	miRNA				hsa-miR-4712-3p
ENSG00000267750	RUNDC3A-AS1	LncRNA	hsa-miR-106a-3p	hsa-miR-106a-3p	miRNA				hsa-miR-4712-5p
ENSG00000226200	SGMS1-AS1	LncRNA	hsa-miR-106a-3p	hsa-miR-106a-3p	miRNA				hsa-miR-4713-3p
ENSG00000244265	SIAH2-AS1	LncRNA	hsa-miR-106a-3p	hsa-miR-106a-3p	miRNA				hsa-miR-4713-5p
ENSG00000225376	TMEM246-AS1	LncRNA	hsa-miR-106a-3p	hsa-miR-106a-3p	miRNA				hsa-miR-4714-3p
ENSG00000176728	TTTY14	LncRNA	hsa-miR-106a-3p	hsa-miR-106a-3p	miRNA				hsa-miR-4714-5p
ENSG00000258301	VASH1-AS1	LncRNA	hsa-miR-106a-3p	hsa-miR-106a-3p	miRNA				hsa-miR-4715-3p
ENSG00000277449	CEBPB-AS1	LncRNA	hsa-miR-106a-5p	hsa-miR-106a-5p	miRNA				hsa-miR-4715-5p
ENSG00000245694	CRNDE	LncRNA	hsa-miR-106a-5p	hsa-miR-106a-5p	miRNA				hsa-miR-4716-3p
ENSG00000232445	EMSLR	LncRNA	hsa-miR-106a-5p	hsa-miR-106a-5p	miRNA				hsa-miR-4716-5p
ENSG00000243766	HOTTIP	LncRNA	hsa-miR-106a-5p	hsa-miR-106a-5p	miRNA				hsa-miR-4717-3p
ENSG00000228013	IL6R-AS1	LncRNA	hsa-miR-106a-5p	hsa-miR-106a-5p	miRNA				hsa-miR-4717-5p
ENSG00000254862	LGR4-AS1	LncRNA	hsa-miR-106a-5p	hsa-miR-106a-5p	miRNA				hsa-miR-4718
ENSG00000236445	LINC00608	LncRNA	hsa-miR-106a-5p	hsa-miR-106a-5p	miRNA				hsa-miR-4719
ENSG00000229404	LINC00858	LncRNA	hsa-miR-106a-5p	hsa-miR-106a-5p	miRNA				hsa-miR-4720-3p
ENSG00000232084	LINC01104	LncRNA	hsa-miR-106a-5p	hsa-miR-106a-5p	miRNA				hsa-miR-4720-5p
ENSG00000281162	LINC01127	LncRNA	hsa-miR-106a-5p	hsa-miR-106a-5p	miRNA				hsa-miR-4721
ENSG00000228308	LINC01209	LncRNA	hsa-miR-106a-5p	hsa-miR-106a-5p	miRNA				hsa-miR-4722-3p
ENSG00000230317	LINC01284	LncRNA	hsa-miR-106a-5p	hsa-miR-106a-5p	miRNA				hsa-miR-4722-5p
ENSG00000231507	LINC01353	LncRNA	hsa-miR-106a-5p	hsa-miR-106a-5p	miRNA				hsa-miR-4723-3p
ENSG00000247213	LINC01498	LncRNA	hsa-miR-106a-5p	hsa-miR-106a-5p	miRNA				hsa-miR-4723-5p
ENSG00000236653	LINC01923	LncRNA	hsa-miR-106a-5p	hsa-miR-106a-5p	miRNA				hsa-miR-4724-3p
ENSG00000234634	LINC02093	LncRNA	hsa-miR-106a-5p	hsa-miR-106a-5p	miRNA				hsa-miR-4724-5p
ENSG00000280639	LINC02204	LncRNA	hsa-miR-106a-5p	hsa-miR-106a-5p	miRNA				hsa-miR-4725-3p
ENSG00000261304	LINC02252	LncRNA	hsa-miR-106a-5p	hsa-miR-106a-5p	miRNA				hsa-miR-4725-5p
ENSG00000197176	LINC02291	LncRNA	hsa-miR-106a-5p	hsa-miR-106a-5p	miRNA				hsa-miR-4726-3p
ENSG00000231680	LINC02723	LncRNA	hsa-miR-106a-5p	hsa-miR-106a-5p	miRNA				hsa-miR-4726-5p
ENSG00000251637	LINC02754	LncRNA	hsa-miR-106a-5p	hsa-miR-106a-5p	miRNA				hsa-miR-4727-3p
ENSG00000285823	LINC02793	LncRNA	hsa-miR-106a-5p	hsa-miR-106a-5p	miRNA				hsa-miR-4727-5p
ENSG00000272701	MESTIT1	LncRNA	hsa-miR-106a-5p	hsa-miR-106a-5p	miRNA				hsa-miR-4728-3p
ENSG00000227502	MROCKI	LncRNA	hsa-miR-106a-5p	hsa-miR-106a-5p	miRNA				hsa-miR-4728-5p
ENSG00000265369	PCAT18	LncRNA	hsa-miR-106a-5p	hsa-miR-106a-5p	miRNA				hsa-miR-4729
ENSG00000244564	PRICKLE2-DT	LncRNA	hsa-miR-106a-5p	hsa-miR-106a-5p	miRNA				hsa-miR-4731-3p
ENSG00000237943	PRKCQ-AS1	LncRNA	hsa-miR-106a-5p	hsa-miR-106a-5p	miRNA				hsa-miR-4731-5p
ENSG00000249859	PVT1	LncRNA	hsa-miR-106a-5p	hsa-miR-106a-5p	miRNA				hsa-miR-4732-3p
ENSG00000267750	RUNDC3A-AS1	LncRNA	hsa-miR-106a-5p	hsa-miR-106a-5p	miRNA				hsa-miR-4732-5p
ENSG00000226200	SGMS1-AS1	LncRNA	hsa-miR-106a-5p	hsa-miR-106a-5p	miRNA				hsa-miR-4733-3p
ENSG00000226627	SHANK2-AS1	LncRNA	hsa-miR-106a-5p	hsa-miR-106a-5p	miRNA				hsa-miR-4733-5p
ENSG00000206573	THUMPD3-AS1	LncRNA	hsa-miR-106a-5p	hsa-miR-106a-5p	miRNA				hsa-miR-4734
ENSG00000251011	TMEM108-AS1	LncRNA	hsa-miR-106a-5p	hsa-miR-106a-5p	miRNA				hsa-miR-4735-3p
ENSG00000253352	TUG1	LncRNA	hsa-miR-106a-5p	hsa-miR-106a-5p	miRNA				hsa-miR-4735-5p
ENSG00000258301	VASH1-AS1	LncRNA	hsa-miR-106a-5p	hsa-miR-106a-5p	miRNA				hsa-miR-4736
ENSG00000267080	ASB16-AS1	LncRNA	hsa-miR-106b-3p	hsa-miR-106b-3p	miRNA				hsa-miR-4737
ENSG00000243766	HOTTIP	LncRNA	hsa-miR-106b-3p	hsa-miR-106b-3p	miRNA				hsa-miR-4738-3p
ENSG00000251575	C5orf64-AS1	LncRNA	hsa-miR-106b-5p	hsa-miR-106b-5p	miRNA				hsa-miR-4738-5p
ENSG00000277449	CEBPB-AS1	LncRNA	hsa-miR-106b-5p	hsa-miR-106b-5p	miRNA				hsa-miR-4739
ENSG00000245694	CRNDE	LncRNA	hsa-miR-106b-5p	hsa-miR-106b-5p	miRNA				hsa-miR-4740-3p
ENSG00000232445	EMSLR	LncRNA	hsa-miR-106b-5p	hsa-miR-106b-5p	miRNA				hsa-miR-4740-5p
ENSG00000243766	HOTTIP	LncRNA	hsa-miR-106b-5p	hsa-miR-106b-5p	miRNA				hsa-miR-4741
ENSG00000228013	IL6R-AS1	LncRNA	hsa-miR-106b-5p	hsa-miR-106b-5p	miRNA				hsa-miR-4742-3p
ENSG00000254862	LGR4-AS1	LncRNA	hsa-miR-106b-5p	hsa-miR-106b-5p	miRNA				hsa-miR-4742-5p
ENSG00000236445	LINC00608	LncRNA	hsa-miR-106b-5p	hsa-miR-106b-5p	miRNA				hsa-miR-4743-3p
ENSG00000232084	LINC01104	LncRNA	hsa-miR-106b-5p	hsa-miR-106b-5p	miRNA				hsa-miR-4743-5p
ENSG00000281162	LINC01127	LncRNA	hsa-miR-106b-5p	hsa-miR-106b-5p	miRNA				hsa-miR-4744
ENSG00000228308	LINC01209	LncRNA	hsa-miR-106b-5p	hsa-miR-106b-5p	miRNA				hsa-miR-4745-3p
ENSG00000230317	LINC01284	LncRNA	hsa-miR-106b-5p	hsa-miR-106b-5p	miRNA				hsa-miR-4745-5p
ENSG00000231507	LINC01353	LncRNA	hsa-miR-106b-5p	hsa-miR-106b-5p	miRNA				hsa-miR-4746-3p
ENSG00000234634	LINC02093	LncRNA	hsa-miR-106b-5p	hsa-miR-106b-5p	miRNA				hsa-miR-4746-5p
ENSG00000280639	LINC02204	LncRNA	hsa-miR-106b-5p	hsa-miR-106b-5p	miRNA				hsa-miR-4747-3p
ENSG00000261304	LINC02252	LncRNA	hsa-miR-106b-5p	hsa-miR-106b-5p	miRNA				hsa-miR-4747-5p
ENSG00000264404	LINC02675	LncRNA	hsa-miR-106b-5p	hsa-miR-106b-5p	miRNA				hsa-miR-4748
ENSG00000231680	LINC02723	LncRNA	hsa-miR-106b-5p	hsa-miR-106b-5p	miRNA				hsa-miR-4749-3p
ENSG00000285823	LINC02793	LncRNA	hsa-miR-106b-5p	hsa-miR-106b-5p	miRNA				hsa-miR-4749-5p
ENSG00000285869	LINC02858	LncRNA	hsa-miR-106b-5p	hsa-miR-106b-5p	miRNA				hsa-miR-4750-3p
ENSG00000272701	MESTIT1	LncRNA	hsa-miR-106b-5p	hsa-miR-106b-5p	miRNA				hsa-miR-4750-5p
ENSG00000235661	MIR670HG	LncRNA	hsa-miR-106b-5p	hsa-miR-106b-5p	miRNA				hsa-miR-4751
ENSG00000227502	MROCKI	LncRNA	hsa-miR-106b-5p	hsa-miR-106b-5p	miRNA				hsa-miR-4752
ENSG00000265369	PCAT18	LncRNA	hsa-miR-106b-5p	hsa-miR-106b-5p	miRNA				hsa-miR-4753-3p
ENSG00000244564	PRICKLE2-DT	LncRNA	hsa-miR-106b-5p	hsa-miR-106b-5p	miRNA				hsa-miR-4753-5p
ENSG00000237943	PRKCQ-AS1	LncRNA	hsa-miR-106b-5p	hsa-miR-106b-5p	miRNA				hsa-miR-4754
ENSG00000249859	PVT1	LncRNA	hsa-miR-106b-5p	hsa-miR-106b-5p	miRNA				hsa-miR-4755-3p
ENSG00000267750	RUNDC3A-AS1	LncRNA	hsa-miR-106b-5p	hsa-miR-106b-5p	miRNA				hsa-miR-4755-5p
ENSG00000226200	SGMS1-AS1	LncRNA	hsa-miR-106b-5p	hsa-miR-106b-5p	miRNA				hsa-miR-4756-3p
ENSG00000226627	SHANK2-AS1	LncRNA	hsa-miR-106b-5p	hsa-miR-106b-5p	miRNA				hsa-miR-4756-5p
ENSG00000242125	SNHG3	LncRNA	hsa-miR-106b-5p	hsa-miR-106b-5p	miRNA				hsa-miR-4757-3p
ENSG00000206573	THUMPD3-AS1	LncRNA	hsa-miR-106b-5p	hsa-miR-106b-5p	miRNA				hsa-miR-4757-5p
ENSG00000253352	TUG1	LncRNA	hsa-miR-106b-5p	hsa-miR-106b-5p	miRNA				hsa-miR-4758-3p
ENSG00000258301	VASH1-AS1	LncRNA	hsa-miR-106b-5p	hsa-miR-106b-5p	miRNA				hsa-miR-4758-5p
ENSG00000237232	ZNF295-AS1	LncRNA	hsa-miR-106b-5p	hsa-miR-106b-5p	miRNA				hsa-miR-4759
ENSG00000205696	ADARB2-AS1	LncRNA	hsa-miR-107	hsa-miR-107	miRNA				hsa-miR-4760-3p
ENSG00000261286	ATP2C2-AS1	LncRNA	hsa-miR-107	hsa-miR-107	miRNA				hsa-miR-4760-5p
ENSG00000248801	C8orf34-AS1	LncRNA	hsa-miR-107	hsa-miR-107	miRNA				hsa-miR-4761-3p
ENSG00000230918	DPP4-DT	LncRNA	hsa-miR-107	hsa-miR-107	miRNA				hsa-miR-4761-5p
ENSG00000231105	ECE1-AS1	LncRNA	hsa-miR-107	hsa-miR-107	miRNA				hsa-miR-4762-3p
ENSG00000197308	GATA3-AS1	LncRNA	hsa-miR-107	hsa-miR-107	miRNA				hsa-miR-4762-5p
ENSG00000229921	KIF25-AS1	LncRNA	hsa-miR-107	hsa-miR-107	miRNA				hsa-miR-4763-3p
ENSG00000236445	LINC00608	LncRNA	hsa-miR-107	hsa-miR-107	miRNA				hsa-miR-4763-5p
ENSG00000281162	LINC01127	LncRNA	hsa-miR-107	hsa-miR-107	miRNA				hsa-miR-4764-3p
ENSG00000230317	LINC01284	LncRNA	hsa-miR-107	hsa-miR-107	miRNA				hsa-miR-4764-5p
ENSG00000227953	LINC01341	LncRNA	hsa-miR-107	hsa-miR-107	miRNA				hsa-miR-4765
ENSG00000226983	LINC01692	LncRNA	hsa-miR-107	hsa-miR-107	miRNA				hsa-miR-4766-3p
ENSG00000279727	LINC02033	LncRNA	hsa-miR-107	hsa-miR-107	miRNA				hsa-miR-4766-5p
ENSG00000261304	LINC02252	LncRNA	hsa-miR-107	hsa-miR-107	miRNA				hsa-miR-4767
ENSG00000246084	LINC02325	LncRNA	hsa-miR-107	hsa-miR-107	miRNA				hsa-miR-4768-3p
ENSG00000251637	LINC02754	LncRNA	hsa-miR-107	hsa-miR-107	miRNA				hsa-miR-4768-5p
ENSG00000285869	LINC02858	LncRNA	hsa-miR-107	hsa-miR-107	miRNA				hsa-miR-4769-3p
ENSG00000272701	MESTIT1	LncRNA	hsa-miR-107	hsa-miR-107	miRNA				hsa-miR-4769-5p
ENSG00000183146	PRORY	LncRNA	hsa-miR-107	hsa-miR-107	miRNA				hsa-miR-4770
ENSG00000235593	RBMS3-AS1	LncRNA	hsa-miR-107	hsa-miR-107	miRNA				hsa-miR-4771
ENSG00000226200	SGMS1-AS1	LncRNA	hsa-miR-107	hsa-miR-107	miRNA				hsa-miR-4772-3p
ENSG00000244265	SIAH2-AS1	LncRNA	hsa-miR-107	hsa-miR-107	miRNA				hsa-miR-4772-5p
ENSG00000237914	SIRPG-AS1	LncRNA	hsa-miR-107	hsa-miR-107	miRNA				hsa-miR-4773
ENSG00000226674	TEX41	LncRNA	hsa-miR-107	hsa-miR-107	miRNA				hsa-miR-4774-3p
ENSG00000251011	TMEM108-AS1	LncRNA	hsa-miR-107	hsa-miR-107	miRNA				hsa-miR-4774-5p
ENSG00000161149	TUBA3FP	LncRNA	hsa-miR-107	hsa-miR-107	miRNA				hsa-miR-4775
ENSG00000175773	ZBTB44-DT	LncRNA	hsa-miR-107	hsa-miR-107	miRNA				hsa-miR-4776-3p
ENSG00000228824	MIR4500HG	LncRNA	hsa-miR-10a-3p	hsa-miR-10a-3p	miRNA				hsa-miR-4776-5p
ENSG00000176728	TTTY14	LncRNA	hsa-miR-10a-3p	hsa-miR-10a-3p	miRNA				hsa-miR-4777-3p
ENSG00000269293	ZSCAN16-AS1	LncRNA	hsa-miR-10a-3p	hsa-miR-10a-3p	miRNA				hsa-miR-4777-5p
ENSG00000267080	ASB16-AS1	LncRNA	hsa-miR-10a-5p	hsa-miR-10a-5p	miRNA				hsa-miR-4778-3p
ENSG00000285752	CDC42-AS1	LncRNA	hsa-miR-10a-5p	hsa-miR-10a-5p	miRNA				hsa-miR-4778-5p
ENSG00000267603	LINC01028	LncRNA	hsa-miR-10a-5p	hsa-miR-10a-5p	miRNA				hsa-miR-4779
ENSG00000281162	LINC01127	LncRNA	hsa-miR-10a-5p	hsa-miR-10a-5p	miRNA				hsa-miR-4780
ENSG00000232458	LINC01450	LncRNA	hsa-miR-10a-5p	hsa-miR-10a-5p	miRNA				hsa-miR-4781-3p
ENSG00000225431	LINC01671	LncRNA	hsa-miR-10a-5p	hsa-miR-10a-5p	miRNA				hsa-miR-4781-5p
ENSG00000242042	LINC01743	LncRNA	hsa-miR-10a-5p	hsa-miR-10a-5p	miRNA				hsa-miR-4782-3p
ENSG00000261304	LINC02252	LncRNA	hsa-miR-10a-5p	hsa-miR-10a-5p	miRNA				hsa-miR-4782-5p
ENSG00000250590	LINC02492	LncRNA	hsa-miR-10a-5p	hsa-miR-10a-5p	miRNA				hsa-miR-4783-3p
ENSG00000226200	SGMS1-AS1	LncRNA	hsa-miR-10a-5p	hsa-miR-10a-5p	miRNA				hsa-miR-4783-5p
ENSG00000263072	ZNF213-AS1	LncRNA	hsa-miR-10a-5p	hsa-miR-10a-5p	miRNA				hsa-miR-4784
ENSG00000233143	DIRC3-AS1	LncRNA	hsa-miR-10b-3p	hsa-miR-10b-3p	miRNA				hsa-miR-4785
ENSG00000227375	DLG1-AS1	LncRNA	hsa-miR-10b-3p	hsa-miR-10b-3p	miRNA				hsa-miR-4786-3p
ENSG00000231105	ECE1-AS1	LncRNA	hsa-miR-10b-3p	hsa-miR-10b-3p	miRNA				hsa-miR-4786-5p
ENSG00000250846	EPHA5-AS1	LncRNA	hsa-miR-10b-3p	hsa-miR-10b-3p	miRNA				hsa-miR-4787-3p
ENSG00000268658	LINC00664	LncRNA	hsa-miR-10b-3p	hsa-miR-10b-3p	miRNA				hsa-miR-4787-5p
ENSG00000229404	LINC00858	LncRNA	hsa-miR-10b-3p	hsa-miR-10b-3p	miRNA				hsa-miR-4789-3p
ENSG00000241767	LINC01324	LncRNA	hsa-miR-10b-3p	hsa-miR-10b-3p	miRNA				hsa-miR-4789-5p
ENSG00000257748	LINC02281	LncRNA	hsa-miR-10b-3p	hsa-miR-10b-3p	miRNA				hsa-miR-4790-3p
ENSG00000285808	LINC02797	LncRNA	hsa-miR-10b-3p	hsa-miR-10b-3p	miRNA				hsa-miR-4790-5p
ENSG00000227502	MROCKI	LncRNA	hsa-miR-10b-3p	hsa-miR-10b-3p	miRNA				hsa-miR-4791
ENSG00000233729	NCKAP5-AS1	LncRNA	hsa-miR-10b-3p	hsa-miR-10b-3p	miRNA				hsa-miR-4793-3p
ENSG00000239911	PRKAG2-AS1	LncRNA	hsa-miR-10b-3p	hsa-miR-10b-3p	miRNA				hsa-miR-4793-5p
ENSG00000261126	RBFADN	LncRNA	hsa-miR-10b-3p	hsa-miR-10b-3p	miRNA				hsa-miR-4794
ENSG00000237914	SIRPG-AS1	LncRNA	hsa-miR-10b-3p	hsa-miR-10b-3p	miRNA				hsa-miR-4795-3p
ENSG00000237233	TMEM26-AS1	LncRNA	hsa-miR-10b-3p	hsa-miR-10b-3p	miRNA				hsa-miR-4795-5p
ENSG00000176728	TTTY14	LncRNA	hsa-miR-10b-3p	hsa-miR-10b-3p	miRNA				hsa-miR-4796-3p
ENSG00000232458	LINC01450	LncRNA	hsa-miR-10b-5p	hsa-miR-10b-5p	miRNA				hsa-miR-4796-5p
ENSG00000225431	LINC01671	LncRNA	hsa-miR-10b-5p	hsa-miR-10b-5p	miRNA				hsa-miR-4797-3p
ENSG00000280639	LINC02204	LncRNA	hsa-miR-10b-5p	hsa-miR-10b-5p	miRNA				hsa-miR-4797-5p
ENSG00000226200	SGMS1-AS1	LncRNA	hsa-miR-10b-5p	hsa-miR-10b-5p	miRNA				hsa-miR-4798-3p
ENSG00000261286	ATP2C2-AS1	LncRNA	hsa-miR-1178-3p	hsa-miR-1178-3p	miRNA				hsa-miR-4799-3p
ENSG00000197927	C2orf27A	LncRNA	hsa-miR-1178-3p	hsa-miR-1178-3p	miRNA				hsa-miR-4799-5p
ENSG00000228013	IL6R-AS1	LncRNA	hsa-miR-1178-3p	hsa-miR-1178-3p	miRNA				hsa-miR-4800-3p
ENSG00000235180	LINC00601	LncRNA	hsa-miR-1178-3p	hsa-miR-1178-3p	miRNA				hsa-miR-4800-5p
ENSG00000230317	LINC01284	LncRNA	hsa-miR-1178-3p	hsa-miR-1178-3p	miRNA				hsa-miR-4801
ENSG00000227953	LINC01341	LncRNA	hsa-miR-1178-3p	hsa-miR-1178-3p	miRNA				hsa-miR-4802-3p
ENSG00000232458	LINC01450	LncRNA	hsa-miR-1178-3p	hsa-miR-1178-3p	miRNA				hsa-miR-4802-5p
ENSG00000247213	LINC01498	LncRNA	hsa-miR-1178-3p	hsa-miR-1178-3p	miRNA				hsa-miR-4803
ENSG00000230434	LINC01650	LncRNA	hsa-miR-1178-3p	hsa-miR-1178-3p	miRNA				hsa-miR-4804-3p
ENSG00000238212	LINC02096	LncRNA	hsa-miR-1178-3p	hsa-miR-1178-3p	miRNA				hsa-miR-4804-5p
ENSG00000230866	LINC02558	LncRNA	hsa-miR-1178-3p	hsa-miR-1178-3p	miRNA				hsa-miR-483-5p
ENSG00000251226	LINC02714	LncRNA	hsa-miR-1178-3p	hsa-miR-1178-3p	miRNA				hsa-miR-484
ENSG00000235593	RBMS3-AS1	LncRNA	hsa-miR-1178-3p	hsa-miR-1178-3p	miRNA				hsa-miR-485-3p
ENSG00000236345	SCAT8	LncRNA	hsa-miR-1178-3p	hsa-miR-1178-3p	miRNA				hsa-miR-485-5p
ENSG00000237914	SIRPG-AS1	LncRNA	hsa-miR-1178-3p	hsa-miR-1178-3p	miRNA				hsa-miR-486-3p
ENSG00000267322	SNHG22	LncRNA	hsa-miR-1178-3p	hsa-miR-1178-3p	miRNA				hsa-miR-486-5p
ENSG00000224243	SOX1-OT	LncRNA	hsa-miR-1178-3p	hsa-miR-1178-3p	miRNA				hsa-miR-487a-3p
ENSG00000277449	CEBPB-AS1	LncRNA	hsa-miR-1178-5p	hsa-miR-1178-5p	miRNA				hsa-miR-487a-5p
ENSG00000231105	ECE1-AS1	LncRNA	hsa-miR-1178-5p	hsa-miR-1178-5p	miRNA				hsa-miR-487b-5p
ENSG00000281189	GHET1	LncRNA	hsa-miR-1178-5p	hsa-miR-1178-5p	miRNA				hsa-miR-488-3p
ENSG00000237864	LINC00322	LncRNA	hsa-miR-1178-5p	hsa-miR-1178-5p	miRNA				hsa-miR-488-5p
ENSG00000224177	LINC00570	LncRNA	hsa-miR-1178-5p	hsa-miR-1178-5p	miRNA				hsa-miR-489-3p
ENSG00000226995	LINC00658	LncRNA	hsa-miR-1178-5p	hsa-miR-1178-5p	miRNA				hsa-miR-489-5p
ENSG00000236653	LINC01923	LncRNA	hsa-miR-1178-5p	hsa-miR-1178-5p	miRNA				hsa-miR-490-3p
ENSG00000261304	LINC02252	LncRNA	hsa-miR-1178-5p	hsa-miR-1178-5p	miRNA				hsa-miR-490-5p
ENSG00000255382	LINC02734	LncRNA	hsa-miR-1178-5p	hsa-miR-1178-5p	miRNA				hsa-miR-491-3p
ENSG00000253702	LINC02847	LncRNA	hsa-miR-1178-5p	hsa-miR-1178-5p	miRNA				hsa-miR-491-5p
ENSG00000161149	TUBA3FP	LncRNA	hsa-miR-1178-5p	hsa-miR-1178-5p	miRNA				hsa-miR-492
ENSG00000253352	TUG1	LncRNA	hsa-miR-1178-5p	hsa-miR-1178-5p	miRNA				hsa-miR-493-3p
ENSG00000249073	WSPAR	LncRNA	hsa-miR-1178-5p	hsa-miR-1178-5p	miRNA				hsa-miR-493-5p
ENSG00000260372	AQP4-AS1	LncRNA	hsa-miR-1179	hsa-miR-1179	miRNA				hsa-miR-494-3p
ENSG00000248801	C8orf34-AS1	LncRNA	hsa-miR-1179	hsa-miR-1179	miRNA				hsa-miR-494-5p
ENSG00000233766	CAVIN2-AS1	LncRNA	hsa-miR-1179	hsa-miR-1179	miRNA				hsa-miR-495-3p
ENSG00000285752	CDC42-AS1	LncRNA	hsa-miR-1179	hsa-miR-1179	miRNA				hsa-miR-495-5p
ENSG00000261206	LINC00561	LncRNA	hsa-miR-1179	hsa-miR-1179	miRNA				hsa-miR-497-3p
ENSG00000258279	LINC00592	LncRNA	hsa-miR-1179	hsa-miR-1179	miRNA				hsa-miR-497-5p
ENSG00000228918	LINC01344	LncRNA	hsa-miR-1179	hsa-miR-1179	miRNA				hsa-miR-4999-3p
ENSG00000231507	LINC01353	LncRNA	hsa-miR-1179	hsa-miR-1179	miRNA				hsa-miR-4999-5p
ENSG00000257242	LINC01619	LncRNA	hsa-miR-1179	hsa-miR-1179	miRNA				hsa-miR-499a-3p
ENSG00000249882	LINC02501	LncRNA	hsa-miR-1179	hsa-miR-1179	miRNA				hsa-miR-499a-5p
ENSG00000256422	LINC02552	LncRNA	hsa-miR-1179	hsa-miR-1179	miRNA				hsa-miR-499b-3p
ENSG00000256494	LINC02825	LncRNA	hsa-miR-1179	hsa-miR-1179	miRNA				hsa-miR-499b-5p
ENSG00000236242	MYO16-AS1	LncRNA	hsa-miR-1179	hsa-miR-1179	miRNA				hsa-miR-5000-3p
ENSG00000265369	PCAT18	LncRNA	hsa-miR-1179	hsa-miR-1179	miRNA				hsa-miR-5000-5p
ENSG00000264630	PRKCA-AS1	LncRNA	hsa-miR-1179	hsa-miR-1179	miRNA				hsa-miR-5001-3p
ENSG00000237914	SIRPG-AS1	LncRNA	hsa-miR-1179	hsa-miR-1179	miRNA				hsa-miR-5001-5p
ENSG00000265374	LINC01908	LncRNA	hsa-miR-1180-3p	hsa-miR-1180-3p	miRNA				hsa-miR-5002-3p
ENSG00000280639	LINC02204	LncRNA	hsa-miR-1180-3p	hsa-miR-1180-3p	miRNA				hsa-miR-5002-5p
ENSG00000254486	LINC02547	LncRNA	hsa-miR-1180-3p	hsa-miR-1180-3p	miRNA				hsa-miR-5003-3p
ENSG00000237864	LINC00322	LncRNA	hsa-miR-1180-5p	hsa-miR-1180-5p	miRNA				hsa-miR-5003-5p
ENSG00000230317	LINC01284	LncRNA	hsa-miR-1180-5p	hsa-miR-1180-5p	miRNA				hsa-miR-5004-3p
ENSG00000251226	LINC02714	LncRNA	hsa-miR-1180-5p	hsa-miR-1180-5p	miRNA				hsa-miR-5004-5p
ENSG00000176728	TTTY14	LncRNA	hsa-miR-1180-5p	hsa-miR-1180-5p	miRNA				hsa-miR-5006-3p
ENSG00000220908	LINC02531	LncRNA	hsa-miR-1181	hsa-miR-1181	miRNA				hsa-miR-5006-5p
ENSG00000251226	LINC02714	LncRNA	hsa-miR-1181	hsa-miR-1181	miRNA				hsa-miR-5007-3p
ENSG00000260372	AQP4-AS1	LncRNA	hsa-miR-1182	hsa-miR-1182	miRNA				hsa-miR-5007-5p
ENSG00000261286	ATP2C2-AS1	LncRNA	hsa-miR-1182	hsa-miR-1182	miRNA				hsa-miR-5008-3p
ENSG00000231672	DIRC3	LncRNA	hsa-miR-1182	hsa-miR-1182	miRNA				hsa-miR-5008-5p
ENSG00000232991	GACAT1	LncRNA	hsa-miR-1182	hsa-miR-1182	miRNA				hsa-miR-5009-3p
ENSG00000236445	LINC00608	LncRNA	hsa-miR-1182	hsa-miR-1182	miRNA				hsa-miR-5009-5p
ENSG00000233746	LINC00656	LncRNA	hsa-miR-1182	hsa-miR-1182	miRNA				hsa-miR-500a-3p
ENSG00000226995	LINC00658	LncRNA	hsa-miR-1182	hsa-miR-1182	miRNA				hsa-miR-500a-5p
ENSG00000268658	LINC00664	LncRNA	hsa-miR-1182	hsa-miR-1182	miRNA				hsa-miR-500b-3p
ENSG00000224652	LINC00885	LncRNA	hsa-miR-1182	hsa-miR-1182	miRNA				hsa-miR-500b-5p
ENSG00000253103	LINC01609	LncRNA	hsa-miR-1182	hsa-miR-1182	miRNA				hsa-miR-501-3p
ENSG00000224231	LINC01832	LncRNA	hsa-miR-1182	hsa-miR-1182	miRNA				hsa-miR-501-5p
ENSG00000248279	LINC02120	LncRNA	hsa-miR-1182	hsa-miR-1182	miRNA				hsa-miR-5010-3p
ENSG00000258098	LINC02286	LncRNA	hsa-miR-1182	hsa-miR-1182	miRNA				hsa-miR-5010-5p
ENSG00000285711	LINC02835	LncRNA	hsa-miR-1182	hsa-miR-1182	miRNA				hsa-miR-5011-3p
ENSG00000253702	LINC02847	LncRNA	hsa-miR-1182	hsa-miR-1182	miRNA				hsa-miR-5011-5p
ENSG00000253974	NRG1-IT1	LncRNA	hsa-miR-1182	hsa-miR-1182	miRNA				hsa-miR-502-3p
ENSG00000285533	RELA-DT	LncRNA	hsa-miR-1182	hsa-miR-1182	miRNA				hsa-miR-502-5p
ENSG00000267750	RUNDC3A-AS1	LncRNA	hsa-miR-1182	hsa-miR-1182	miRNA				hsa-miR-503-3p
ENSG00000226200	SGMS1-AS1	LncRNA	hsa-miR-1182	hsa-miR-1182	miRNA				hsa-miR-503-5p
ENSG00000267322	SNHG22	LncRNA	hsa-miR-1182	hsa-miR-1182	miRNA				hsa-miR-504-3p
ENSG00000206573	THUMPD3-AS1	LncRNA	hsa-miR-1182	hsa-miR-1182	miRNA				hsa-miR-5047
ENSG00000253352	TUG1	LncRNA	hsa-miR-1182	hsa-miR-1182	miRNA				hsa-miR-505-5p
ENSG00000175773	ZBTB44-DT	LncRNA	hsa-miR-1182	hsa-miR-1182	miRNA				hsa-miR-506-3p
ENSG00000231208	ZBTB46-AS1	LncRNA	hsa-miR-1182	hsa-miR-1182	miRNA				hsa-miR-506-5p
ENSG00000237232	ZNF295-AS1	LncRNA	hsa-miR-1182	hsa-miR-1182	miRNA				hsa-miR-507
ENSG00000260896	ARLNC1	LncRNA	hsa-miR-1183	hsa-miR-1183	miRNA				hsa-miR-508-3p
ENSG00000245694	CRNDE	LncRNA	hsa-miR-1183	hsa-miR-1183	miRNA				hsa-miR-508-5p
ENSG00000233602	ERI3-IT1	LncRNA	hsa-miR-1183	hsa-miR-1183	miRNA				hsa-miR-5087
ENSG00000229056	HECW2-AS1	LncRNA	hsa-miR-1183	hsa-miR-1183	miRNA				hsa-miR-5088-3p
ENSG00000176754	LINC00303	LncRNA	hsa-miR-1183	hsa-miR-1183	miRNA				hsa-miR-5088-5p
ENSG00000232931	LINC00342	LncRNA	hsa-miR-1183	hsa-miR-1183	miRNA				hsa-miR-5089-3p
ENSG00000233746	LINC00656	LncRNA	hsa-miR-1183	hsa-miR-1183	miRNA				hsa-miR-5089-5p
ENSG00000258785	LINC01580	LncRNA	hsa-miR-1183	hsa-miR-1183	miRNA				hsa-miR-509-3-5p
ENSG00000226983	LINC01692	LncRNA	hsa-miR-1183	hsa-miR-1183	miRNA				hsa-miR-509-3p
ENSG00000242741	LINC02005	LncRNA	hsa-miR-1183	hsa-miR-1183	miRNA				hsa-miR-509-5p
ENSG00000244461	LINC02077	LncRNA	hsa-miR-1183	hsa-miR-1183	miRNA				hsa-miR-5090
ENSG00000248279	LINC02120	LncRNA	hsa-miR-1183	hsa-miR-1183	miRNA				hsa-miR-5091
ENSG00000249425	LINC02477	LncRNA	hsa-miR-1183	hsa-miR-1183	miRNA				hsa-miR-5092
ENSG00000256422	LINC02552	LncRNA	hsa-miR-1183	hsa-miR-1183	miRNA				hsa-miR-5093
ENSG00000228824	MIR4500HG	LncRNA	hsa-miR-1183	hsa-miR-1183	miRNA				hsa-miR-5094
ENSG00000233729	NCKAP5-AS1	LncRNA	hsa-miR-1183	hsa-miR-1183	miRNA				hsa-miR-510-3p
ENSG00000265369	PCAT18	LncRNA	hsa-miR-1183	hsa-miR-1183	miRNA				hsa-miR-510-5p
ENSG00000251179	TMEM92-AS1	LncRNA	hsa-miR-1183	hsa-miR-1183	miRNA				hsa-miR-5100
ENSG00000176728	TTTY14	LncRNA	hsa-miR-1183	hsa-miR-1183	miRNA				hsa-miR-511-3p
ENSG00000253352	TUG1	LncRNA	hsa-miR-1183	hsa-miR-1183	miRNA				hsa-miR-511-5p
ENSG00000205696	ADARB2-AS1	LncRNA	hsa-miR-1184	hsa-miR-1184	miRNA				hsa-miR-512-3p
ENSG00000260896	ARLNC1	LncRNA	hsa-miR-1184	hsa-miR-1184	miRNA				hsa-miR-512-5p
ENSG00000197927	C2orf27A	LncRNA	hsa-miR-1184	hsa-miR-1184	miRNA				hsa-miR-513a-3p
ENSG00000237286	CARD11-AS1	LncRNA	hsa-miR-1184	hsa-miR-1184	miRNA				hsa-miR-513a-5p
ENSG00000231672	DIRC3	LncRNA	hsa-miR-1184	hsa-miR-1184	miRNA				hsa-miR-513b-3p
ENSG00000227375	DLG1-AS1	LncRNA	hsa-miR-1184	hsa-miR-1184	miRNA				hsa-miR-513b-5p
ENSG00000281491	DNAJB5-DT	LncRNA	hsa-miR-1184	hsa-miR-1184	miRNA				hsa-miR-513c-3p
ENSG00000197308	GATA3-AS1	LncRNA	hsa-miR-1184	hsa-miR-1184	miRNA				hsa-miR-513c-5p
ENSG00000228013	IL6R-AS1	LncRNA	hsa-miR-1184	hsa-miR-1184	miRNA				hsa-miR-514a-3p
ENSG00000229921	KIF25-AS1	LncRNA	hsa-miR-1184	hsa-miR-1184	miRNA				hsa-miR-514a-5p
ENSG00000260913	LINC01254	LncRNA	hsa-miR-1184	hsa-miR-1184	miRNA				hsa-miR-514b-3p
ENSG00000227953	LINC01341	LncRNA	hsa-miR-1184	hsa-miR-1184	miRNA				hsa-miR-514b-5p
ENSG00000233997	LINC01425	LncRNA	hsa-miR-1184	hsa-miR-1184	miRNA				hsa-miR-515-3p
ENSG00000225431	LINC01671	LncRNA	hsa-miR-1184	hsa-miR-1184	miRNA				hsa-miR-515-5p
ENSG00000226983	LINC01692	LncRNA	hsa-miR-1184	hsa-miR-1184	miRNA				hsa-miR-516a-3p
ENSG00000233907	LINC01761	LncRNA	hsa-miR-1184	hsa-miR-1184	miRNA				hsa-miR-516a-5p
ENSG00000228420	LINC01768	LncRNA	hsa-miR-1184	hsa-miR-1184	miRNA				hsa-miR-516b-3p
ENSG00000280639	LINC02204	LncRNA	hsa-miR-1184	hsa-miR-1184	miRNA				hsa-miR-516b-5p
ENSG00000240152	LINC02271	LncRNA	hsa-miR-1184	hsa-miR-1184	miRNA				hsa-miR-517-5p
ENSG00000251226	LINC02714	LncRNA	hsa-miR-1184	hsa-miR-1184	miRNA				hsa-miR-517a-3p
ENSG00000253702	LINC02847	LncRNA	hsa-miR-1184	hsa-miR-1184	miRNA				hsa-miR-517b-3p
ENSG00000272701	MESTIT1	LncRNA	hsa-miR-1184	hsa-miR-1184	miRNA				hsa-miR-517c-3p
ENSG00000229719	MIR194-2HG	LncRNA	hsa-miR-1184	hsa-miR-1184	miRNA				hsa-miR-5186
ENSG00000264630	PRKCA-AS1	LncRNA	hsa-miR-1184	hsa-miR-1184	miRNA				hsa-miR-5187-3p
ENSG00000249859	PVT1	LncRNA	hsa-miR-1184	hsa-miR-1184	miRNA				hsa-miR-5187-5p
ENSG00000261126	RBFADN	LncRNA	hsa-miR-1184	hsa-miR-1184	miRNA				hsa-miR-5188
ENSG00000237914	SIRPG-AS1	LncRNA	hsa-miR-1184	hsa-miR-1184	miRNA				hsa-miR-5189-3p
ENSG00000225376	TMEM246-AS1	LncRNA	hsa-miR-1184	hsa-miR-1184	miRNA				hsa-miR-5189-5p
ENSG00000258301	VASH1-AS1	LncRNA	hsa-miR-1184	hsa-miR-1184	miRNA				hsa-miR-518a-5p
ENSG00000239946	ZBTB20-AS3	LncRNA	hsa-miR-1184	hsa-miR-1184	miRNA				hsa-miR-518b
ENSG00000175773	ZBTB44-DT	LncRNA	hsa-miR-1184	hsa-miR-1184	miRNA				hsa-miR-518c-5p
ENSG00000231208	ZBTB46-AS1	LncRNA	hsa-miR-1184	hsa-miR-1184	miRNA				hsa-miR-518d-3p
ENSG00000263072	ZNF213-AS1	LncRNA	hsa-miR-1184	hsa-miR-1184	miRNA				hsa-miR-518d-5p
ENSG00000254271	ANK3-DT	LncRNA	hsa-miR-1185-1-3p	hsa-miR-1185-1-3p	miRNA				hsa-miR-518e-3p
ENSG00000260896	ARLNC1	LncRNA	hsa-miR-1185-1-3p	hsa-miR-1185-1-3p	miRNA				hsa-miR-518e-5p
ENSG00000246422	DIAPH1-AS1	LncRNA	hsa-miR-1185-1-3p	hsa-miR-1185-1-3p	miRNA				hsa-miR-518f-5p
ENSG00000280739	EIF1B-AS1	LncRNA	hsa-miR-1185-1-3p	hsa-miR-1185-1-3p	miRNA				hsa-miR-5190
ENSG00000229921	KIF25-AS1	LncRNA	hsa-miR-1185-1-3p	hsa-miR-1185-1-3p	miRNA				hsa-miR-5191
ENSG00000224514	LINC00620	LncRNA	hsa-miR-1185-1-3p	hsa-miR-1185-1-3p	miRNA				hsa-miR-5192
ENSG00000230317	LINC01284	LncRNA	hsa-miR-1185-1-3p	hsa-miR-1185-1-3p	miRNA				hsa-miR-5193
ENSG00000260976	LINC01633	LncRNA	hsa-miR-1185-1-3p	hsa-miR-1185-1-3p	miRNA				hsa-miR-5194
ENSG00000285533	RELA-DT	LncRNA	hsa-miR-1185-1-3p	hsa-miR-1185-1-3p	miRNA				hsa-miR-5195-3p
ENSG00000226200	SGMS1-AS1	LncRNA	hsa-miR-1185-1-3p	hsa-miR-1185-1-3p	miRNA				hsa-miR-5195-5p
ENSG00000226627	SHANK2-AS1	LncRNA	hsa-miR-1185-1-3p	hsa-miR-1185-1-3p	miRNA				hsa-miR-5196-3p
ENSG00000253352	TUG1	LncRNA	hsa-miR-1185-1-3p	hsa-miR-1185-1-3p	miRNA				hsa-miR-5196-5p
ENSG00000254271	ANK3-DT	LncRNA	hsa-miR-1185-2-3p	hsa-miR-1185-2-3p	miRNA				hsa-miR-5197-3p
ENSG00000260896	ARLNC1	LncRNA	hsa-miR-1185-2-3p	hsa-miR-1185-2-3p	miRNA				hsa-miR-5197-5p
ENSG00000280739	EIF1B-AS1	LncRNA	hsa-miR-1185-2-3p	hsa-miR-1185-2-3p	miRNA				hsa-miR-519a-3p
ENSG00000224514	LINC00620	LncRNA	hsa-miR-1185-2-3p	hsa-miR-1185-2-3p	miRNA				hsa-miR-519a-5p
ENSG00000230317	LINC01284	LncRNA	hsa-miR-1185-2-3p	hsa-miR-1185-2-3p	miRNA				hsa-miR-519b-3p
ENSG00000260976	LINC01633	LncRNA	hsa-miR-1185-2-3p	hsa-miR-1185-2-3p	miRNA				hsa-miR-519b-5p
ENSG00000235478	LINC01664	LncRNA	hsa-miR-1185-2-3p	hsa-miR-1185-2-3p	miRNA				hsa-miR-519c-3p
ENSG00000285533	RELA-DT	LncRNA	hsa-miR-1185-2-3p	hsa-miR-1185-2-3p	miRNA				hsa-miR-519c-5p
ENSG00000226200	SGMS1-AS1	LncRNA	hsa-miR-1185-2-3p	hsa-miR-1185-2-3p	miRNA				hsa-miR-519d-3p
ENSG00000226627	SHANK2-AS1	LncRNA	hsa-miR-1185-2-3p	hsa-miR-1185-2-3p	miRNA				hsa-miR-519d-5p
ENSG00000253352	TUG1	LncRNA	hsa-miR-1185-2-3p	hsa-miR-1185-2-3p	miRNA				hsa-miR-519e-3p
ENSG00000233143	DIRC3-AS1	LncRNA	hsa-miR-1185-5p	hsa-miR-1185-5p	miRNA				hsa-miR-519e-5p
ENSG00000281162	LINC01127	LncRNA	hsa-miR-1185-5p	hsa-miR-1185-5p	miRNA				hsa-miR-520a-3p
ENSG00000232458	LINC01450	LncRNA	hsa-miR-1185-5p	hsa-miR-1185-5p	miRNA				hsa-miR-520a-5p
ENSG00000261340	LINC01616	LncRNA	hsa-miR-1185-5p	hsa-miR-1185-5p	miRNA				hsa-miR-520c-3p
ENSG00000235050	MLIP-AS1	LncRNA	hsa-miR-1185-5p	hsa-miR-1185-5p	miRNA				hsa-miR-520c-5p
ENSG00000237943	PRKCQ-AS1	LncRNA	hsa-miR-1185-5p	hsa-miR-1185-5p	miRNA				hsa-miR-520d-3p
ENSG00000244265	SIAH2-AS1	LncRNA	hsa-miR-1185-5p	hsa-miR-1185-5p	miRNA				hsa-miR-520d-5p
ENSG00000230317	LINC01284	LncRNA	hsa-miR-1193	hsa-miR-1193	miRNA				hsa-miR-520f-3p
ENSG00000283036	LINC01988	LncRNA	hsa-miR-1193	hsa-miR-1193	miRNA				hsa-miR-520f-5p
ENSG00000267080	ASB16-AS1	LncRNA	hsa-miR-1197	hsa-miR-1197	miRNA				hsa-miR-520g-3p
ENSG00000278768	BACE1-AS	LncRNA	hsa-miR-1197	hsa-miR-1197	miRNA				hsa-miR-520g-5p
ENSG00000237286	CARD11-AS1	LncRNA	hsa-miR-1197	hsa-miR-1197	miRNA				hsa-miR-520h
ENSG00000245694	CRNDE	LncRNA	hsa-miR-1197	hsa-miR-1197	miRNA				hsa-miR-521
ENSG00000197308	GATA3-AS1	LncRNA	hsa-miR-1197	hsa-miR-1197	miRNA				hsa-miR-522-3p
ENSG00000243766	HOTTIP	LncRNA	hsa-miR-1197	hsa-miR-1197	miRNA				hsa-miR-522-5p
ENSG00000260448	LCMT1-AS1	LncRNA	hsa-miR-1197	hsa-miR-1197	miRNA				hsa-miR-523-3p
ENSG00000237864	LINC00322	LncRNA	hsa-miR-1197	hsa-miR-1197	miRNA				hsa-miR-523-5p
ENSG00000235180	LINC00601	LncRNA	hsa-miR-1197	hsa-miR-1197	miRNA				hsa-miR-524-5p
ENSG00000236445	LINC00608	LncRNA	hsa-miR-1197	hsa-miR-1197	miRNA				hsa-miR-525-5p
ENSG00000230891	LINC00692	LncRNA	hsa-miR-1197	hsa-miR-1197	miRNA				hsa-miR-526b-3p
ENSG00000229404	LINC00858	LncRNA	hsa-miR-1197	hsa-miR-1197	miRNA				hsa-miR-526b-5p
ENSG00000232084	LINC01104	LncRNA	hsa-miR-1197	hsa-miR-1197	miRNA				hsa-miR-527
ENSG00000230174	LINC01149	LncRNA	hsa-miR-1197	hsa-miR-1197	miRNA				hsa-miR-532-3p
ENSG00000265485	LINC01915	LncRNA	hsa-miR-1197	hsa-miR-1197	miRNA				hsa-miR-532-5p
ENSG00000224932	LINC02262	LncRNA	hsa-miR-1197	hsa-miR-1197	miRNA				hsa-miR-539-3p
ENSG00000249425	LINC02477	LncRNA	hsa-miR-1197	hsa-miR-1197	miRNA				hsa-miR-539-5p
ENSG00000237435	LINC02790	LncRNA	hsa-miR-1197	hsa-miR-1197	miRNA				hsa-miR-541-3p
ENSG00000267750	RUNDC3A-AS1	LncRNA	hsa-miR-1197	hsa-miR-1197	miRNA				hsa-miR-541-5p
ENSG00000120664	SPART-AS1	LncRNA	hsa-miR-1197	hsa-miR-1197	miRNA				hsa-miR-542-3p
ENSG00000185594	SPATA8	LncRNA	hsa-miR-1197	hsa-miR-1197	miRNA				hsa-miR-542-5p
ENSG00000251011	TMEM108-AS1	LncRNA	hsa-miR-1197	hsa-miR-1197	miRNA				hsa-miR-543
ENSG00000161149	TUBA3FP	LncRNA	hsa-miR-1197	hsa-miR-1197	miRNA				hsa-miR-544a
ENSG00000269293	ZSCAN16-AS1	LncRNA	hsa-miR-1197	hsa-miR-1197	miRNA				hsa-miR-544b
ENSG00000267080	ASB16-AS1	LncRNA	hsa-miR-1199-3p	hsa-miR-1199-3p	miRNA				hsa-miR-545-3p
ENSG00000245694	CRNDE	LncRNA	hsa-miR-1199-3p	hsa-miR-1199-3p	miRNA				hsa-miR-545-5p
ENSG00000197308	GATA3-AS1	LncRNA	hsa-miR-1199-3p	hsa-miR-1199-3p	miRNA				hsa-miR-548a-3p
ENSG00000260231	KDM7A-DT	LncRNA	hsa-miR-1199-3p	hsa-miR-1199-3p	miRNA				hsa-miR-548a-5p
ENSG00000230866	LINC02558	LncRNA	hsa-miR-1199-3p	hsa-miR-1199-3p	miRNA				hsa-miR-548aa
ENSG00000251226	LINC02714	LncRNA	hsa-miR-1199-3p	hsa-miR-1199-3p	miRNA				hsa-miR-548ab
ENSG00000225953	SATB2-AS1	LncRNA	hsa-miR-1199-3p	hsa-miR-1199-3p	miRNA				hsa-miR-548ac
ENSG00000260372	AQP4-AS1	LncRNA	hsa-miR-1199-5p	hsa-miR-1199-5p	miRNA				hsa-miR-548ad-3p
ENSG00000277449	CEBPB-AS1	LncRNA	hsa-miR-1199-5p	hsa-miR-1199-5p	miRNA				hsa-miR-548ad-5p
ENSG00000232445	EMSLR	LncRNA	hsa-miR-1199-5p	hsa-miR-1199-5p	miRNA				hsa-miR-548ae-3p
ENSG00000197308	GATA3-AS1	LncRNA	hsa-miR-1199-5p	hsa-miR-1199-5p	miRNA				hsa-miR-548ae-5p
ENSG00000281189	GHET1	LncRNA	hsa-miR-1199-5p	hsa-miR-1199-5p	miRNA				hsa-miR-548ag
ENSG00000228013	IL6R-AS1	LncRNA	hsa-miR-1199-5p	hsa-miR-1199-5p	miRNA				hsa-miR-548ah-3p
ENSG00000229921	KIF25-AS1	LncRNA	hsa-miR-1199-5p	hsa-miR-1199-5p	miRNA				hsa-miR-548ah-5p
ENSG00000224924	LINC00320	LncRNA	hsa-miR-1199-5p	hsa-miR-1199-5p	miRNA				hsa-miR-548ai
ENSG00000237864	LINC00322	LncRNA	hsa-miR-1199-5p	hsa-miR-1199-5p	miRNA				hsa-miR-548aj-3p
ENSG00000226995	LINC00658	LncRNA	hsa-miR-1199-5p	hsa-miR-1199-5p	miRNA				hsa-miR-548aj-5p
ENSG00000268658	LINC00664	LncRNA	hsa-miR-1199-5p	hsa-miR-1199-5p	miRNA				hsa-miR-548ak
ENSG00000251226	LINC02714	LncRNA	hsa-miR-1199-5p	hsa-miR-1199-5p	miRNA				hsa-miR-548al
ENSG00000260896	ARLNC1	LncRNA	hsa-miR-1200	hsa-miR-1200	miRNA				hsa-miR-548am-3p
ENSG00000234215	CT66	LncRNA	hsa-miR-1200	hsa-miR-1200	miRNA				hsa-miR-548am-5p
ENSG00000231672	DIRC3	LncRNA	hsa-miR-1200	hsa-miR-1200	miRNA				hsa-miR-548an
ENSG00000253647	KCNIP1-OT1	LncRNA	hsa-miR-1200	hsa-miR-1200	miRNA				hsa-miR-548ao-3p
ENSG00000236445	LINC00608	LncRNA	hsa-miR-1200	hsa-miR-1200	miRNA				hsa-miR-548ao-5p
ENSG00000229240	LINC00710	LncRNA	hsa-miR-1200	hsa-miR-1200	miRNA				hsa-miR-548ap-3p
ENSG00000267603	LINC01028	LncRNA	hsa-miR-1200	hsa-miR-1200	miRNA				hsa-miR-548ap-5p
ENSG00000230174	LINC01149	LncRNA	hsa-miR-1200	hsa-miR-1200	miRNA				hsa-miR-548aq-3p
ENSG00000260913	LINC01254	LncRNA	hsa-miR-1200	hsa-miR-1200	miRNA				hsa-miR-548aq-5p
ENSG00000227953	LINC01341	LncRNA	hsa-miR-1200	hsa-miR-1200	miRNA				hsa-miR-548ar-3p
ENSG00000232458	LINC01450	LncRNA	hsa-miR-1200	hsa-miR-1200	miRNA				hsa-miR-548ar-5p
ENSG00000247213	LINC01498	LncRNA	hsa-miR-1200	hsa-miR-1200	miRNA				hsa-miR-548as-3p
ENSG00000257242	LINC01619	LncRNA	hsa-miR-1200	hsa-miR-1200	miRNA				hsa-miR-548as-5p
ENSG00000235478	LINC01664	LncRNA	hsa-miR-1200	hsa-miR-1200	miRNA				hsa-miR-548at-3p
ENSG00000224231	LINC01832	LncRNA	hsa-miR-1200	hsa-miR-1200	miRNA				hsa-miR-548at-5p
ENSG00000265374	LINC01908	LncRNA	hsa-miR-1200	hsa-miR-1200	miRNA				hsa-miR-548au-3p
ENSG00000249241	LINC02265	LncRNA	hsa-miR-1200	hsa-miR-1200	miRNA				hsa-miR-548au-5p
ENSG00000254486	LINC02547	LncRNA	hsa-miR-1200	hsa-miR-1200	miRNA				hsa-miR-548av-3p
ENSG00000251226	LINC02714	LncRNA	hsa-miR-1200	hsa-miR-1200	miRNA				hsa-miR-548av-5p
ENSG00000228824	MIR4500HG	LncRNA	hsa-miR-1200	hsa-miR-1200	miRNA				hsa-miR-548aw
ENSG00000233729	NCKAP5-AS1	LncRNA	hsa-miR-1200	hsa-miR-1200	miRNA				hsa-miR-548ax
ENSG00000264630	PRKCA-AS1	LncRNA	hsa-miR-1200	hsa-miR-1200	miRNA				hsa-miR-548ay-3p
ENSG00000226200	SGMS1-AS1	LncRNA	hsa-miR-1200	hsa-miR-1200	miRNA				hsa-miR-548ay-5p
ENSG00000267322	SNHG22	LncRNA	hsa-miR-1200	hsa-miR-1200	miRNA				hsa-miR-548az-3p
ENSG00000253352	TUG1	LncRNA	hsa-miR-1200	hsa-miR-1200	miRNA				hsa-miR-548az-5p
ENSG00000261286	ATP2C2-AS1	LncRNA	hsa-miR-1202	hsa-miR-1202	miRNA				hsa-miR-548b-3p
ENSG00000237286	CARD11-AS1	LncRNA	hsa-miR-1202	hsa-miR-1202	miRNA				hsa-miR-548b-5p
ENSG00000230366	DSCR9	LncRNA	hsa-miR-1202	hsa-miR-1202	miRNA				hsa-miR-548ba
ENSG00000231105	ECE1-AS1	LncRNA	hsa-miR-1202	hsa-miR-1202	miRNA				hsa-miR-548bb-3p
ENSG00000260231	KDM7A-DT	LncRNA	hsa-miR-1202	hsa-miR-1202	miRNA				hsa-miR-548bb-5p
ENSG00000229928	LINC00400	LncRNA	hsa-miR-1202	hsa-miR-1202	miRNA				hsa-miR-548c-3p
ENSG00000281162	LINC01127	LncRNA	hsa-miR-1202	hsa-miR-1202	miRNA				hsa-miR-548c-5p
ENSG00000274827	LINC01297	LncRNA	hsa-miR-1202	hsa-miR-1202	miRNA				hsa-miR-548d-3p
ENSG00000258583	LINC01500	LncRNA	hsa-miR-1202	hsa-miR-1202	miRNA				hsa-miR-548d-5p
ENSG00000203356	LINC01562	LncRNA	hsa-miR-1202	hsa-miR-1202	miRNA				hsa-miR-548e-3p
ENSG00000253103	LINC01609	LncRNA	hsa-miR-1202	hsa-miR-1202	miRNA				hsa-miR-548e-5p
ENSG00000168746	LINC01620	LncRNA	hsa-miR-1202	hsa-miR-1202	miRNA				hsa-miR-548f-3p
ENSG00000225431	LINC01671	LncRNA	hsa-miR-1202	hsa-miR-1202	miRNA				hsa-miR-548f-5p
ENSG00000230866	LINC02558	LncRNA	hsa-miR-1202	hsa-miR-1202	miRNA				hsa-miR-548g-3p
ENSG00000231326	LINC02662	LncRNA	hsa-miR-1202	hsa-miR-1202	miRNA				hsa-miR-548g-5p
ENSG00000255043	NAV2-AS5	LncRNA	hsa-miR-1202	hsa-miR-1202	miRNA				hsa-miR-548h-3p
ENSG00000245888	NSMCE1-DT	LncRNA	hsa-miR-1202	hsa-miR-1202	miRNA				hsa-miR-548h-5p
ENSG00000240766	PLCXD2-AS1	LncRNA	hsa-miR-1202	hsa-miR-1202	miRNA				hsa-miR-548i
ENSG00000183146	PRORY	LncRNA	hsa-miR-1202	hsa-miR-1202	miRNA				hsa-miR-548j-3p
ENSG00000228723	SRGAP3-AS2	LncRNA	hsa-miR-1202	hsa-miR-1202	miRNA				hsa-miR-548j-5p
ENSG00000258301	VASH1-AS1	LncRNA	hsa-miR-1202	hsa-miR-1202	miRNA				hsa-miR-548k
ENSG00000250846	EPHA5-AS1	LncRNA	hsa-miR-1203	hsa-miR-1203	miRNA				hsa-miR-548l
ENSG00000224243	SOX1-OT	LncRNA	hsa-miR-1203	hsa-miR-1203	miRNA				hsa-miR-548m
ENSG00000206573	THUMPD3-AS1	LncRNA	hsa-miR-1203	hsa-miR-1203	miRNA				hsa-miR-548n
ENSG00000263072	ZNF213-AS1	LncRNA	hsa-miR-1203	hsa-miR-1203	miRNA				hsa-miR-548o-3p
ENSG00000179523	EIF3J-DT	LncRNA	hsa-miR-1204	hsa-miR-1204	miRNA				hsa-miR-548o-5p
ENSG00000236354	LINC00437	LncRNA	hsa-miR-1204	hsa-miR-1204	miRNA				hsa-miR-548p
ENSG00000237667	LINC01115	LncRNA	hsa-miR-1204	hsa-miR-1204	miRNA				hsa-miR-548q
ENSG00000272701	MESTIT1	LncRNA	hsa-miR-1204	hsa-miR-1204	miRNA				hsa-miR-548s
ENSG00000229719	MIR194-2HG	LncRNA	hsa-miR-1204	hsa-miR-1204	miRNA				hsa-miR-548t-3p
ENSG00000261126	RBFADN	LncRNA	hsa-miR-1204	hsa-miR-1204	miRNA				hsa-miR-548t-5p
ENSG00000205696	ADARB2-AS1	LncRNA	hsa-miR-1205	hsa-miR-1205	miRNA				hsa-miR-548u
ENSG00000224177	LINC00570	LncRNA	hsa-miR-1205	hsa-miR-1205	miRNA				hsa-miR-548v
ENSG00000233746	LINC00656	LncRNA	hsa-miR-1205	hsa-miR-1205	miRNA				hsa-miR-548w
ENSG00000281162	LINC01127	LncRNA	hsa-miR-1205	hsa-miR-1205	miRNA				hsa-miR-548x-3p
ENSG00000228308	LINC01209	LncRNA	hsa-miR-1205	hsa-miR-1205	miRNA				hsa-miR-548x-5p
ENSG00000247213	LINC01498	LncRNA	hsa-miR-1205	hsa-miR-1205	miRNA				hsa-miR-548y
ENSG00000235357	LINC01621	LncRNA	hsa-miR-1205	hsa-miR-1205	miRNA				hsa-miR-548z
ENSG00000225431	LINC01671	LncRNA	hsa-miR-1205	hsa-miR-1205	miRNA				hsa-miR-550a-3-5p
ENSG00000279082	LINC01727	LncRNA	hsa-miR-1205	hsa-miR-1205	miRNA				hsa-miR-550a-3p
ENSG00000261749	LINC02180	LncRNA	hsa-miR-1205	hsa-miR-1205	miRNA				hsa-miR-550a-5p
ENSG00000264404	LINC02675	LncRNA	hsa-miR-1205	hsa-miR-1205	miRNA				hsa-miR-550b-2-5p
ENSG00000272701	MESTIT1	LncRNA	hsa-miR-1205	hsa-miR-1205	miRNA				hsa-miR-550b-3p
ENSG00000229719	MIR194-2HG	LncRNA	hsa-miR-1205	hsa-miR-1205	miRNA				hsa-miR-551a
ENSG00000239911	PRKAG2-AS1	LncRNA	hsa-miR-1205	hsa-miR-1205	miRNA				hsa-miR-551b-3p
ENSG00000264630	PRKCA-AS1	LncRNA	hsa-miR-1205	hsa-miR-1205	miRNA				hsa-miR-551b-5p
ENSG00000267750	RUNDC3A-AS1	LncRNA	hsa-miR-1205	hsa-miR-1205	miRNA				hsa-miR-552-3p
ENSG00000272870	SAP30-DT	LncRNA	hsa-miR-1205	hsa-miR-1205	miRNA				hsa-miR-552-5p
ENSG00000226200	SGMS1-AS1	LncRNA	hsa-miR-1205	hsa-miR-1205	miRNA				hsa-miR-553
ENSG00000267322	SNHG22	LncRNA	hsa-miR-1205	hsa-miR-1205	miRNA				hsa-miR-554
ENSG00000224243	SOX1-OT	LncRNA	hsa-miR-1205	hsa-miR-1205	miRNA				hsa-miR-555
ENSG00000161149	TUBA3FP	LncRNA	hsa-miR-1205	hsa-miR-1205	miRNA				hsa-miR-556-3p
ENSG00000249073	WSPAR	LncRNA	hsa-miR-1205	hsa-miR-1205	miRNA				hsa-miR-556-5p
ENSG00000237232	ZNF295-AS1	LncRNA	hsa-miR-1205	hsa-miR-1205	miRNA				hsa-miR-557
ENSG00000223910	ZNF32-AS3	LncRNA	hsa-miR-1205	hsa-miR-1205	miRNA				hsa-miR-5571-3p
ENSG00000269293	ZSCAN16-AS1	LncRNA	hsa-miR-1205	hsa-miR-1205	miRNA				hsa-miR-5571-5p
ENSG00000233143	DIRC3-AS1	LncRNA	hsa-miR-1206	hsa-miR-1206	miRNA				hsa-miR-5572
ENSG00000268658	LINC00664	LncRNA	hsa-miR-1206	hsa-miR-1206	miRNA				hsa-miR-5579-3p
ENSG00000230174	LINC01149	LncRNA	hsa-miR-1206	hsa-miR-1206	miRNA				hsa-miR-5579-5p
ENSG00000233907	LINC01761	LncRNA	hsa-miR-1206	hsa-miR-1206	miRNA				hsa-miR-558
ENSG00000250590	LINC02492	LncRNA	hsa-miR-1206	hsa-miR-1206	miRNA				hsa-miR-5580-3p
ENSG00000272701	MESTIT1	LncRNA	hsa-miR-1206	hsa-miR-1206	miRNA				hsa-miR-5580-5p
ENSG00000268894	PLCE1-AS1	LncRNA	hsa-miR-1206	hsa-miR-1206	miRNA				hsa-miR-5581-3p
ENSG00000226200	SGMS1-AS1	LncRNA	hsa-miR-1206	hsa-miR-1206	miRNA				hsa-miR-5581-5p
ENSG00000225376	TMEM246-AS1	LncRNA	hsa-miR-1206	hsa-miR-1206	miRNA				hsa-miR-5582-3p
ENSG00000253352	TUG1	LncRNA	hsa-miR-1206	hsa-miR-1206	miRNA				hsa-miR-5582-5p
ENSG00000261286	ATP2C2-AS1	LncRNA	hsa-miR-1207-3p	hsa-miR-1207-3p	miRNA				hsa-miR-5583-3p
ENSG00000197927	C2orf27A	LncRNA	hsa-miR-1207-3p	hsa-miR-1207-3p	miRNA				hsa-miR-5583-5p
ENSG00000285752	CDC42-AS1	LncRNA	hsa-miR-1207-3p	hsa-miR-1207-3p	miRNA				hsa-miR-5584-3p
ENSG00000260913	LINC01254	LncRNA	hsa-miR-1207-3p	hsa-miR-1207-3p	miRNA				hsa-miR-5584-5p
ENSG00000274827	LINC01297	LncRNA	hsa-miR-1207-3p	hsa-miR-1207-3p	miRNA				hsa-miR-5585-3p
ENSG00000227953	LINC01341	LncRNA	hsa-miR-1207-3p	hsa-miR-1207-3p	miRNA				hsa-miR-5585-5p
ENSG00000257242	LINC01619	LncRNA	hsa-miR-1207-3p	hsa-miR-1207-3p	miRNA				hsa-miR-5586-3p
ENSG00000249425	LINC02477	LncRNA	hsa-miR-1207-3p	hsa-miR-1207-3p	miRNA				hsa-miR-5586-5p
ENSG00000229719	MIR194-2HG	LncRNA	hsa-miR-1207-3p	hsa-miR-1207-3p	miRNA				hsa-miR-5587-3p
ENSG00000232564	MRTFA-AS1	LncRNA	hsa-miR-1207-3p	hsa-miR-1207-3p	miRNA				hsa-miR-5587-5p
ENSG00000224243	SOX1-OT	LncRNA	hsa-miR-1207-3p	hsa-miR-1207-3p	miRNA				hsa-miR-5588-3p
ENSG00000261183	SPINT1-AS1	LncRNA	hsa-miR-1207-3p	hsa-miR-1207-3p	miRNA				hsa-miR-5588-5p
ENSG00000249073	WSPAR	LncRNA	hsa-miR-1207-3p	hsa-miR-1207-3p	miRNA				hsa-miR-5589-3p
ENSG00000263072	ZNF213-AS1	LncRNA	hsa-miR-1207-3p	hsa-miR-1207-3p	miRNA				hsa-miR-5589-5p
ENSG00000205696	ADARB2-AS1	LncRNA	hsa-miR-1207-5p	hsa-miR-1207-5p	miRNA				hsa-miR-559
ENSG00000261286	ATP2C2-AS1	LncRNA	hsa-miR-1207-5p	hsa-miR-1207-5p	miRNA				hsa-miR-5590-3p
ENSG00000251575	C5orf64-AS1	LncRNA	hsa-miR-1207-5p	hsa-miR-1207-5p	miRNA				hsa-miR-5590-5p
ENSG00000285752	CDC42-AS1	LncRNA	hsa-miR-1207-5p	hsa-miR-1207-5p	miRNA				hsa-miR-5591-3p
ENSG00000267296	CEBPA-DT	LncRNA	hsa-miR-1207-5p	hsa-miR-1207-5p	miRNA				hsa-miR-5591-5p
ENSG00000231672	DIRC3	LncRNA	hsa-miR-1207-5p	hsa-miR-1207-5p	miRNA				hsa-miR-561-3p
ENSG00000233143	DIRC3-AS1	LncRNA	hsa-miR-1207-5p	hsa-miR-1207-5p	miRNA				hsa-miR-561-5p
ENSG00000231105	ECE1-AS1	LncRNA	hsa-miR-1207-5p	hsa-miR-1207-5p	miRNA				hsa-miR-562
ENSG00000281189	GHET1	LncRNA	hsa-miR-1207-5p	hsa-miR-1207-5p	miRNA				hsa-miR-563
ENSG00000223734	LAPTM4A-DT	LncRNA	hsa-miR-1207-5p	hsa-miR-1207-5p	miRNA				hsa-miR-564
ENSG00000197251	LINC00336	LncRNA	hsa-miR-1207-5p	hsa-miR-1207-5p	miRNA				hsa-miR-567
ENSG00000229928	LINC00400	LncRNA	hsa-miR-1207-5p	hsa-miR-1207-5p	miRNA				hsa-miR-568
ENSG00000226995	LINC00658	LncRNA	hsa-miR-1207-5p	hsa-miR-1207-5p	miRNA				hsa-miR-5680
ENSG00000268658	LINC00664	LncRNA	hsa-miR-1207-5p	hsa-miR-1207-5p	miRNA				hsa-miR-5681a
ENSG00000229404	LINC00858	LncRNA	hsa-miR-1207-5p	hsa-miR-1207-5p	miRNA				hsa-miR-5681b
ENSG00000224652	LINC00885	LncRNA	hsa-miR-1207-5p	hsa-miR-1207-5p	miRNA				hsa-miR-5682
ENSG00000281162	LINC01127	LncRNA	hsa-miR-1207-5p	hsa-miR-1207-5p	miRNA				hsa-miR-5683
ENSG00000231507	LINC01353	LncRNA	hsa-miR-1207-5p	hsa-miR-1207-5p	miRNA				hsa-miR-5684
ENSG00000232458	LINC01450	LncRNA	hsa-miR-1207-5p	hsa-miR-1207-5p	miRNA				hsa-miR-5685
ENSG00000225431	LINC01671	LncRNA	hsa-miR-1207-5p	hsa-miR-1207-5p	miRNA				hsa-miR-5687
ENSG00000229606	LINC01718	LncRNA	hsa-miR-1207-5p	hsa-miR-1207-5p	miRNA				hsa-miR-5688
ENSG00000283036	LINC01988	LncRNA	hsa-miR-1207-5p	hsa-miR-1207-5p	miRNA				hsa-miR-5689
ENSG00000280639	LINC02204	LncRNA	hsa-miR-1207-5p	hsa-miR-1207-5p	miRNA				hsa-miR-569
ENSG00000259281	LINGO1-AS2	LncRNA	hsa-miR-1207-5p	hsa-miR-1207-5p	miRNA				hsa-miR-5690
ENSG00000237919	LRRC7-AS1	LncRNA	hsa-miR-1207-5p	hsa-miR-1207-5p	miRNA				hsa-miR-5691
ENSG00000272701	MESTIT1	LncRNA	hsa-miR-1207-5p	hsa-miR-1207-5p	miRNA				hsa-miR-5692a
ENSG00000229719	MIR194-2HG	LncRNA	hsa-miR-1207-5p	hsa-miR-1207-5p	miRNA				hsa-miR-5692b
ENSG00000235050	MLIP-AS1	LncRNA	hsa-miR-1207-5p	hsa-miR-1207-5p	miRNA				hsa-miR-5692c
ENSG00000255043	NAV2-AS5	LncRNA	hsa-miR-1207-5p	hsa-miR-1207-5p	miRNA				hsa-miR-5693
ENSG00000285533	RELA-DT	LncRNA	hsa-miR-1207-5p	hsa-miR-1207-5p	miRNA				hsa-miR-5694
ENSG00000267750	RUNDC3A-AS1	LncRNA	hsa-miR-1207-5p	hsa-miR-1207-5p	miRNA				hsa-miR-5695
ENSG00000226200	SGMS1-AS1	LncRNA	hsa-miR-1207-5p	hsa-miR-1207-5p	miRNA				hsa-miR-5696
ENSG00000237914	SIRPG-AS1	LncRNA	hsa-miR-1207-5p	hsa-miR-1207-5p	miRNA				hsa-miR-5697
ENSG00000267322	SNHG22	LncRNA	hsa-miR-1207-5p	hsa-miR-1207-5p	miRNA				hsa-miR-5698
ENSG00000242125	SNHG3	LncRNA	hsa-miR-1207-5p	hsa-miR-1207-5p	miRNA				hsa-miR-5699-3p
ENSG00000226674	TEX41	LncRNA	hsa-miR-1207-5p	hsa-miR-1207-5p	miRNA				hsa-miR-5699-5p
ENSG00000225376	TMEM246-AS1	LncRNA	hsa-miR-1207-5p	hsa-miR-1207-5p	miRNA				hsa-miR-570-3p
ENSG00000237233	TMEM26-AS1	LncRNA	hsa-miR-1207-5p	hsa-miR-1207-5p	miRNA				hsa-miR-570-5p
ENSG00000161149	TUBA3FP	LncRNA	hsa-miR-1207-5p	hsa-miR-1207-5p	miRNA				hsa-miR-5700
ENSG00000258301	VASH1-AS1	LncRNA	hsa-miR-1207-5p	hsa-miR-1207-5p	miRNA				hsa-miR-5701
ENSG00000263072	ZNF213-AS1	LncRNA	hsa-miR-1207-5p	hsa-miR-1207-5p	miRNA				hsa-miR-5702
ENSG00000246422	DIAPH1-AS1	LncRNA	hsa-miR-1208	hsa-miR-1208	miRNA				hsa-miR-5703
ENSG00000176754	LINC00303	LncRNA	hsa-miR-1208	hsa-miR-1208	miRNA				hsa-miR-5704
ENSG00000231711	LINC00899	LncRNA	hsa-miR-1208	hsa-miR-1208	miRNA				hsa-miR-5705
ENSG00000237667	LINC01115	LncRNA	hsa-miR-1208	hsa-miR-1208	miRNA				hsa-miR-5706
ENSG00000247213	LINC01498	LncRNA	hsa-miR-1208	hsa-miR-1208	miRNA				hsa-miR-5707
ENSG00000237435	LINC02790	LncRNA	hsa-miR-1208	hsa-miR-1208	miRNA				hsa-miR-571
ENSG00000237914	SIRPG-AS1	LncRNA	hsa-miR-1208	hsa-miR-1208	miRNA				hsa-miR-572
ENSG00000232084	LINC01104	LncRNA	hsa-miR-122-3p	hsa-miR-122-3p	miRNA				hsa-miR-573
ENSG00000272701	MESTIT1	LncRNA	hsa-miR-122-3p	hsa-miR-122-3p	miRNA				hsa-miR-5739
ENSG00000267322	SNHG22	LncRNA	hsa-miR-122-3p	hsa-miR-122-3p	miRNA				hsa-miR-574-3p
ENSG00000263072	ZNF213-AS1	LncRNA	hsa-miR-122-3p	hsa-miR-122-3p	miRNA				hsa-miR-574-5p
ENSG00000267080	ASB16-AS1	LncRNA	hsa-miR-122-5p	hsa-miR-122-5p	miRNA				hsa-miR-575
ENSG00000248801	C8orf34-AS1	LncRNA	hsa-miR-122-5p	hsa-miR-122-5p	miRNA				hsa-miR-576-3p
ENSG00000176754	LINC00303	LncRNA	hsa-miR-122-5p	hsa-miR-122-5p	miRNA				hsa-miR-576-5p
ENSG00000232931	LINC00342	LncRNA	hsa-miR-122-5p	hsa-miR-122-5p	miRNA				hsa-miR-577
ENSG00000268658	LINC00664	LncRNA	hsa-miR-122-5p	hsa-miR-122-5p	miRNA				hsa-miR-578
ENSG00000232084	LINC01104	LncRNA	hsa-miR-122-5p	hsa-miR-122-5p	miRNA				hsa-miR-5787
ENSG00000281162	LINC01127	LncRNA	hsa-miR-122-5p	hsa-miR-122-5p	miRNA				hsa-miR-579-3p
ENSG00000232458	LINC01450	LncRNA	hsa-miR-122-5p	hsa-miR-122-5p	miRNA				hsa-miR-580-3p
ENSG00000203356	LINC01562	LncRNA	hsa-miR-122-5p	hsa-miR-122-5p	miRNA				hsa-miR-580-5p
ENSG00000280639	LINC02204	LncRNA	hsa-miR-122-5p	hsa-miR-122-5p	miRNA				hsa-miR-581
ENSG00000255382	LINC02734	LncRNA	hsa-miR-122-5p	hsa-miR-122-5p	miRNA				hsa-miR-582-3p
ENSG00000272701	MESTIT1	LncRNA	hsa-miR-122-5p	hsa-miR-122-5p	miRNA				hsa-miR-582-5p
ENSG00000226200	SGMS1-AS1	LncRNA	hsa-miR-122-5p	hsa-miR-122-5p	miRNA				hsa-miR-583
ENSG00000206573	THUMPD3-AS1	LncRNA	hsa-miR-122-5p	hsa-miR-122-5p	miRNA				hsa-miR-584-3p
ENSG00000253352	TUG1	LncRNA	hsa-miR-122-5p	hsa-miR-122-5p	miRNA				hsa-miR-584-5p
ENSG00000175773	ZBTB44-DT	LncRNA	hsa-miR-122-5p	hsa-miR-122-5p	miRNA				hsa-miR-585-3p
ENSG00000263072	ZNF213-AS1	LncRNA	hsa-miR-122-5p	hsa-miR-122-5p	miRNA				hsa-miR-585-5p
ENSG00000223910	ZNF32-AS3	LncRNA	hsa-miR-122-5p	hsa-miR-122-5p	miRNA				hsa-miR-586
ENSG00000277449	CEBPB-AS1	LncRNA	hsa-miR-1224-3p	hsa-miR-1224-3p	miRNA				hsa-miR-587
ENSG00000226758	DISC1-IT1	LncRNA	hsa-miR-1224-3p	hsa-miR-1224-3p	miRNA				hsa-miR-588
ENSG00000281491	DNAJB5-DT	LncRNA	hsa-miR-1224-3p	hsa-miR-1224-3p	miRNA				hsa-miR-589-3p
ENSG00000231105	ECE1-AS1	LncRNA	hsa-miR-1224-3p	hsa-miR-1224-3p	miRNA				hsa-miR-589-5p
ENSG00000260231	KDM7A-DT	LncRNA	hsa-miR-1224-3p	hsa-miR-1224-3p	miRNA				hsa-miR-590-3p
ENSG00000226995	LINC00658	LncRNA	hsa-miR-1224-3p	hsa-miR-1224-3p	miRNA				hsa-miR-590-5p
ENSG00000229404	LINC00858	LncRNA	hsa-miR-1224-3p	hsa-miR-1224-3p	miRNA				hsa-miR-591
ENSG00000232084	LINC01104	LncRNA	hsa-miR-1224-3p	hsa-miR-1224-3p	miRNA				hsa-miR-592
ENSG00000281162	LINC01127	LncRNA	hsa-miR-1224-3p	hsa-miR-1224-3p	miRNA				hsa-miR-593-3p
ENSG00000231507	LINC01353	LncRNA	hsa-miR-1224-3p	hsa-miR-1224-3p	miRNA				hsa-miR-593-5p
ENSG00000280639	LINC02204	LncRNA	hsa-miR-1224-3p	hsa-miR-1224-3p	miRNA				hsa-miR-595
ENSG00000254486	LINC02547	LncRNA	hsa-miR-1224-3p	hsa-miR-1224-3p	miRNA				hsa-miR-596
ENSG00000264404	LINC02675	LncRNA	hsa-miR-1224-3p	hsa-miR-1224-3p	miRNA				hsa-miR-597-3p
ENSG00000265369	PCAT18	LncRNA	hsa-miR-1224-3p	hsa-miR-1224-3p	miRNA				hsa-miR-597-5p
ENSG00000267750	RUNDC3A-AS1	LncRNA	hsa-miR-1224-3p	hsa-miR-1224-3p	miRNA				hsa-miR-598-3p
ENSG00000226200	SGMS1-AS1	LncRNA	hsa-miR-1224-3p	hsa-miR-1224-3p	miRNA				hsa-miR-598-5p
ENSG00000226627	SHANK2-AS1	LncRNA	hsa-miR-1224-3p	hsa-miR-1224-3p	miRNA				hsa-miR-599
ENSG00000237914	SIRPG-AS1	LncRNA	hsa-miR-1224-3p	hsa-miR-1224-3p	miRNA				hsa-miR-600
ENSG00000242125	SNHG3	LncRNA	hsa-miR-1224-3p	hsa-miR-1224-3p	miRNA				hsa-miR-601
ENSG00000161149	TUBA3FP	LncRNA	hsa-miR-1224-3p	hsa-miR-1224-3p	miRNA				hsa-miR-602
ENSG00000223552	CCR5AS	LncRNA	hsa-miR-1224-5p	hsa-miR-1224-5p	miRNA				hsa-miR-603
ENSG00000231105	ECE1-AS1	LncRNA	hsa-miR-1224-5p	hsa-miR-1224-5p	miRNA				hsa-miR-604
ENSG00000197308	GATA3-AS1	LncRNA	hsa-miR-1224-5p	hsa-miR-1224-5p	miRNA				hsa-miR-605-3p
ENSG00000258279	LINC00592	LncRNA	hsa-miR-1224-5p	hsa-miR-1224-5p	miRNA				hsa-miR-605-5p
ENSG00000233746	LINC00656	LncRNA	hsa-miR-1224-5p	hsa-miR-1224-5p	miRNA				hsa-miR-606
ENSG00000242759	LINC00882	LncRNA	hsa-miR-1224-5p	hsa-miR-1224-5p	miRNA				hsa-miR-6068
ENSG00000232084	LINC01104	LncRNA	hsa-miR-1224-5p	hsa-miR-1224-5p	miRNA				hsa-miR-6069
ENSG00000227953	LINC01341	LncRNA	hsa-miR-1224-5p	hsa-miR-1224-5p	miRNA				hsa-miR-607
ENSG00000247213	LINC01498	LncRNA	hsa-miR-1224-5p	hsa-miR-1224-5p	miRNA				hsa-miR-6070
ENSG00000235357	LINC01621	LncRNA	hsa-miR-1224-5p	hsa-miR-1224-5p	miRNA				hsa-miR-6071
ENSG00000265374	LINC01908	LncRNA	hsa-miR-1224-5p	hsa-miR-1224-5p	miRNA				hsa-miR-6072
ENSG00000233729	NCKAP5-AS1	LncRNA	hsa-miR-1224-5p	hsa-miR-1224-5p	miRNA				hsa-miR-6073
ENSG00000224958	PGM5-AS1	LncRNA	hsa-miR-1224-5p	hsa-miR-1224-5p	miRNA				hsa-miR-6074
ENSG00000285533	RELA-DT	LncRNA	hsa-miR-1224-5p	hsa-miR-1224-5p	miRNA				hsa-miR-6075
ENSG00000237914	SIRPG-AS1	LncRNA	hsa-miR-1224-5p	hsa-miR-1224-5p	miRNA				hsa-miR-6076
ENSG00000253352	TUG1	LncRNA	hsa-miR-1224-5p	hsa-miR-1224-5p	miRNA				hsa-miR-6077
ENSG00000249073	WSPAR	LncRNA	hsa-miR-1224-5p	hsa-miR-1224-5p	miRNA				hsa-miR-6078
ENSG00000175773	ZBTB44-DT	LncRNA	hsa-miR-1224-5p	hsa-miR-1224-5p	miRNA				hsa-miR-6079
ENSG00000233766	CAVIN2-AS1	LncRNA	hsa-miR-1225-3p	hsa-miR-1225-3p	miRNA				hsa-miR-608
ENSG00000245694	CRNDE	LncRNA	hsa-miR-1225-3p	hsa-miR-1225-3p	miRNA				hsa-miR-6080
ENSG00000230918	DPP4-DT	LncRNA	hsa-miR-1225-3p	hsa-miR-1225-3p	miRNA				hsa-miR-6081
ENSG00000197308	GATA3-AS1	LncRNA	hsa-miR-1225-3p	hsa-miR-1225-3p	miRNA				hsa-miR-6082
ENSG00000226995	LINC00658	LncRNA	hsa-miR-1225-3p	hsa-miR-1225-3p	miRNA				hsa-miR-6083
ENSG00000247213	LINC01498	LncRNA	hsa-miR-1225-3p	hsa-miR-1225-3p	miRNA				hsa-miR-6084
ENSG00000203356	LINC01562	LncRNA	hsa-miR-1225-3p	hsa-miR-1225-3p	miRNA				hsa-miR-6085
ENSG00000242440	LINC02046	LncRNA	hsa-miR-1225-3p	hsa-miR-1225-3p	miRNA				hsa-miR-6086
ENSG00000256022	LINC02411	LncRNA	hsa-miR-1225-3p	hsa-miR-1225-3p	miRNA				hsa-miR-6088
ENSG00000265369	PCAT18	LncRNA	hsa-miR-1225-3p	hsa-miR-1225-3p	miRNA				hsa-miR-6089
ENSG00000223910	ZNF32-AS3	LncRNA	hsa-miR-1225-3p	hsa-miR-1225-3p	miRNA				hsa-miR-609
ENSG00000229404	LINC00858	LncRNA	hsa-miR-1225-5p	hsa-miR-1225-5p	miRNA				hsa-miR-6090
ENSG00000230174	LINC01149	LncRNA	hsa-miR-1225-5p	hsa-miR-1225-5p	miRNA				hsa-miR-610
ENSG00000256022	LINC02411	LncRNA	hsa-miR-1225-5p	hsa-miR-1225-5p	miRNA				hsa-miR-611
ENSG00000229719	MIR194-2HG	LncRNA	hsa-miR-1225-5p	hsa-miR-1225-5p	miRNA				hsa-miR-612
ENSG00000198496	NBR2	LncRNA	hsa-miR-1225-5p	hsa-miR-1225-5p	miRNA				hsa-miR-6124
ENSG00000175773	ZBTB44-DT	LncRNA	hsa-miR-1225-5p	hsa-miR-1225-5p	miRNA				hsa-miR-6125
ENSG00000231208	ZBTB46-AS1	LncRNA	hsa-miR-1225-5p	hsa-miR-1225-5p	miRNA				hsa-miR-6126
ENSG00000205696	ADARB2-AS1	LncRNA	hsa-miR-1226-3p	hsa-miR-1226-3p	miRNA				hsa-miR-6127
ENSG00000233143	DIRC3-AS1	LncRNA	hsa-miR-1226-3p	hsa-miR-1226-3p	miRNA				hsa-miR-6128
ENSG00000243766	HOTTIP	LncRNA	hsa-miR-1226-3p	hsa-miR-1226-3p	miRNA				hsa-miR-6129
[truncated: 39,910 more rows]

## Sheet: GCEXOTRN
Source	Target		Source	Target		Source	Target		Source	Target
[truncated: 189 more rows]

[truncated: 1 more sheets: GC GRNGENIE]
