# Supplementary material for: The Exosome-Mediated Epigenome: Non-Coding RNA and mRNA-Coding Networks in Microbiome–Cellular Communication, Inflammation, and Tumorigenesis Along the Oral–Gut–Lung Axis
Source: Epigenomes. 2025 Dec 16;9(4):52. doi: 10.3390/epigenomes9040052 (PMC12731705; doi:10.3390/epigenomes9040052)
Supplement: Supplementary file 1 [file epigenomes-09-00052-s001.zip › Table S3_CCEXO.xlsx]

## Sheet: CCEXO DAVID
UPCCEXO		Gene Symbol	Gene Name	PANTHER Family/Subfamily	PANTHER Protein Class		OFFICIAL_GENE_SYMBOL	Gene Name		Category	Term	Count	%	P-Value	Benjamini		Extracellular exosome	GENE NAME		Repeat	GENE NAME		Nucleus	GENE NAME		Glycoprotein	GENE NAME		Disease variant	GENE NAME		Transcription regulation	GENE NAME		Positive regulation of transcription by RNA polymerase II	GENE NAME		DNA damage	GENE NAME		Herpes simplex virus 1 infection	GENE NAME		mRNA processing	GENE NAME		Extracellular matrix	GENE NAME
ABCA13		ABCA13	ATP-binding cassette sub-family A member 13	ATP-BINDING CASSETTE SUB-FAMILY A MEMBER 13 (PTHR19229:SF113)	ATP-binding cassette (ABC) transporter		ABCA13	ATP binding cassette subfamily A member 13(ABCA13)		UP_SEQ_FEATURE	REGION:Disordered	228	76	4.2e-05	0.064		ATP5F1B	ATP synthase F1 subunit beta(ATP5F1B)		ADAMTS19	ADAM metallopeptidase with thrombospondin type 1 motif 19(ADAMTS19)		AHNAK2	AHNAK nucleoprotein 2(AHNAK2)		ADAMTS19	ADAM metallopeptidase with thrombospondin type 1 motif 19(ADAMTS19)		ADAMTS19	ADAM metallopeptidase with thrombospondin type 1 motif 19(ADAMTS19)		ETV6	ETS variant transcription factor 6(ETV6)		ETV6	ETS variant transcription factor 6(ETV6)		ATRIP	ATR interacting protein(ATRIP)		CD74	CD74 molecule(CD74)		NRDE2	NRDE-2, necessary for RNA interference, domain containing(NRDE2)		ADAMTS19	ADAM metallopeptidase with thrombospondin type 1 motif 19(ADAMTS19)
aca-miR-129b-5p		ACTR5	Actin-related protein 5	ACTIN-RELATED PROTEIN 5 (PTHR11937:SF16)	actin and actin related protein		ACTR5	actin related protein 5(ACTR5)		UP_KW_DOMAIN	Repeat	110	36.7	2.2e-05	0.00053		CD74	CD74 molecule(CD74)		ADAMTSL1	ADAMTS like 1(ADAMTSL1)		ATP5F1B	ATP synthase F1 subunit beta(ATP5F1B)		ADAMTSL1	ADAMTS like 1(ADAMTSL1)		ATP5F1B	ATP synthase F1 subunit beta(ATP5F1B)		KLF4	KLF transcription factor 4(KLF4)		KLF4	KLF transcription factor 4(KLF4)		BRSK1	BR serine/threonine kinase 1(BRSK1)		TAB2	TGF-beta activated kinase 1 (MAP3K7) binding protein 2(TAB2)		RBM25	RNA binding motif protein 25(RBM25)		CD180	CD180 molecule(CD180)
ACTR5		ADAMTS19	A disintegrin and metalloproteinase with thrombospondin motifs 19	A DISINTEGRIN AND METALLOPROTEINASE WITH THROMBOSPONDIN MOTIFS 19 (PTHR13723:SF197)	metalloprotease		ADAMTS19	ADAM metallopeptidase with thrombospondin type 1 motif 19(ADAMTS19)		GOTERM_CC_DIRECT	nucleus	100	33.3	0.044	1		FAM20A	FAM20A golgi associated secretory pathway pseudokinase(FAM20A)		ABCA13	ATP binding cassette subfamily A member 13(ABCA13)		ATRIP	ATR interacting protein(ATRIP)		ATP5F1B	ATP synthase F1 subunit beta(ATP5F1B)		BCL10	BCL10 immune signaling adaptor(BCL10)		KLF8	KLF transcription factor 8(KLF8)		MAFB	MAF bZIP transcription factor B(MAFB)		HELB	DNA helicase B(HELB)		ZFP92	ZFP92 zinc finger protein(ZFP92)		ARGLU1	arginine and glutamate rich 1(ARGLU1)		WNT4	Wnt family member 4(WNT4)
ADAMTS19		ADAMTSL1	ADAMTS-like protein 1	ADAMTS-LIKE PROTEIN 1 (PTHR13723:SF157)	metalloprotease		ADAMTSL1	ADAMTS like 1(ADAMTSL1)		UP_KW_PTM	Glycoprotein	87	29	0.095	1		LIFR	LIF receptor subunit alpha(LIFR)		C1QTNF4	C1q and TNF related 4(C1QTNF4)		BCL10	BCL10 immune signaling adaptor(BCL10)		CD180	CD180 molecule(CD180)		CLMP	CXADR like membrane protein(CLMP)		MAFB	MAF bZIP transcription factor B(MAFB)		MYSM1	Myb like, SWIRM and MPN domains 1(MYSM1)		DNA2	DNA replication helicase/nuclease 2(DNA2)		BIRC3	baculoviral IAP repeat containing 3(BIRC3)		CHD8	chromodomain helicase DNA binding protein 8(CHD8)		ANOS1	anosmin 1(ANOS1)
ADAMTSL1		ADRA1A	Alpha-1A adrenergic receptor	ALPHA-1A ADRENERGIC RECEPTOR (PTHR24248:SF16)	G-protein coupled receptor		ADRA1A	adrenoceptor alpha 1A(ADRA1A)		UP_KW_DISEASE	Disease variant	84	28	0.014	0.63		NOX3	NADPH oxidase 3(NOX3)		CD180	CD180 molecule(CD180)		BRSK1	BR serine/threonine kinase 1(BRSK1)		CD74	CD74 molecule(CD74)		DNA2	DNA replication helicase/nuclease 2(DNA2)		MYSM1	Myb like, SWIRM and MPN domains 1(MYSM1)		NKX2-6	NK2 homeobox 6(NKX2-6)		NRDE2	NRDE-2, necessary for RNA interference, domain containing(NRDE2)		HLA-F	major histocompatibility complex, class I, F(HLA-F)		HNRNPA2B1	heterogeneous nuclear ribonucleoprotein A2/B1(HNRNPA2B1)		COL3A1	collagen type III alpha 1 chain(COL3A1)
ADRA1A		ADRA1A	Alpha-1D adrenergic receptor	ALPHA-1D ADRENERGIC RECEPTOR (PTHR24248:SF14)	G-protein coupled receptor		AHNAK2	AHNAK nucleoprotein 2(AHNAK2)		UP_SEQ_FEATURE	CARBOHYD:N-linked (GlcNAc...) asparagine	81	27	0.012	1		PKHD1	PKHD1 ciliary IPT domain containing fibrocystin/polyductin(PKHD1)		CLMP	CXADR like membrane protein(CLMP)		CD74	CD74 molecule(CD74)		CLMP	CXADR like membrane protein(CLMP)		ETV6	ETS variant transcription factor 6(ETV6)		NAA15	N-alpha-acetyltransferase 15, NatA auxiliary subunit(NAA15)		PAGR1	PAXIP1 associated glutamate rich protein 1(PAGR1)		NUAK1	NUAK family kinase 1(NUAK1)		NECTIN2	nectin cell adhesion molecule 2(NECTIN2)		HNRNPLL	heterogeneous nuclear ribonucleoprotein L like(HNRNPLL)		FBN1	fibrillin 1(FBN1)
AHNAK2		AHNAK2	Protein AHNAK2	PROTEIN AHNAK2 (PTHR23348:SF37)	-		AKR1C2	aldo-keto reductase family 1 member C2(AKR1C2)		GOTERM_MF_DIRECT	metal ion binding	52	17.3	0.058	1		TAOK1	TAO kinase 1(TAOK1)		DCAF10	DDB1 and CUL4 associated factor 10(DCAF10)		HELB	DNA helicase B(HELB)		DSCAM	DS cell adhesion molecule(DSCAM)		FAM20A	FAM20A golgi associated secretory pathway pseudokinase(FAM20A)		NKX2-6	NK2 homeobox 6(NKX2-6)		SOX3	SRY-box transcription factor 3(SOX3)		PAGR1	PAXIP1 associated glutamate rich protein 1(PAGR1)		RNASEL	ribonuclease L(RNASEL)		METTL16	methyltransferase 16, RNA N6-adenosine(METTL16)		LAMA1	laminin subunit alpha 1(LAMA1)
AKR1C2		AKR1C2	Aldo-keto reductase family 1 member C2	ALDO-KETO REDUCTASE FAMILY 1 MEMBER C1-RELATED (PTHR11732:SF153)	reductase		ALPK3	alpha kinase 3(ALPK3)		UP_KW_BIOLOGICAL_PROCESS	Transcription regulation	50	16.7	0.0075	0.5		UXS1	UDP-glucuronate decarboxylase 1(UXS1)		DCAF4L1	DDB1 and CUL4 associated factor 4 like 1(DCAF4L1)		DNA2	DNA replication helicase/nuclease 2(DNA2)		FOXRED2	FAD dependent oxidoreductase domain containing 2(FOXRED2)		GNAO1	G protein subunit alpha o1(GNAO1)		NOBOX	NOBOX oogenesis homeobox(NOBOX)		SPI1	Spi-1 proto-oncogene(SPI1)		TAOK1	TAO kinase 1(TAOK1)		ZNF10	zinc finger protein 10(ZNF10)		PDE12	phosphodiesterase 12(PDE12)		TECTA	tectorin alpha(TECTA)
ALPK3		ALPK3	Alpha-protein kinase 3	ALPHA-PROTEIN KINASE 3 (PTHR47091:SF1)	non-receptor serine/threonine protein kinase		AMIGO2	adhesion molecule with Ig like domain 2(AMIGO2)		UP_KW_BIOLOGICAL_PROCESS	Transcription	50	16.7	0.013	0.5		WNT4	Wnt family member 4(WNT4)		DSCAM	DS cell adhesion molecule(DSCAM)		ETV6	ETS variant transcription factor 6(ETV6)		FAM20A	FAM20A golgi associated secretory pathway pseudokinase(FAM20A)		LIFR	LIF receptor subunit alpha(LIFR)		PAGR1	PAXIP1 associated glutamate rich protein 1(PAGR1)		TBR1	T-box brain transcription factor 1(TBR1)		ACTR5	actin related protein 5(ACTR5)		ZNF23	zinc finger protein 23(ZNF23)		RNASEL	ribonuclease L(RNASEL)		THSD7B	thrombospondin type 1 domain containing 7B(THSD7B)
AMIGO2		AMIGO2	Amphoterin-induced protein 2	AMPHOTERIN-INDUCED PROTEIN 2 (PTHR24368:SF209)	-		ANAPC2	anaphase promoting complex subunit 2(ANAPC2)		GOTERM_CC_DIRECT	extracellular exosome	40	13.3	0.083	1		ANPEP	alanyl aminopeptidase, membrane(ANPEP)		GCN1	GCN1 activator of EIF2AK4(GCN1)		LUC7L3	LUC7 like 3 pre-mRNA splicing factor(LUC7L3)		GPR37L1	G protein-coupled receptor 37 like 1(GPR37L1)		MAFB	MAF bZIP transcription factor B(MAFB)		POU3F1	POU class 3 homeobox 1(POU3F1)		TMF1	TATA element modulatory factor 1(TMF1)		CDK7	cyclin dependent kinase 7(CDK7)		ZNF497	zinc finger protein 497(ZNF497)		RRP1B	ribosomal RNA processing 1B(RRP1B)		ZAN	zonadhesin(ZAN)
ANAPC2		ANAPC2	Anaphase-promoting complex subunit 2	ANAPHASE-PROMOTING COMPLEX SUBUNIT 2 (PTHR45957:SF1)	-		ANKAR	ankyrin and armadillo repeat containing(ANKAR)		GOTERM_BP_DIRECT	regulation of transcription by RNA polymerase II	38	12.7	0.0041	1		APOB	apolipoprotein B(APOB)		GIT1	GIT ArfGAP 1(GIT1)		MAFB	MAF bZIP transcription factor B(MAFB)		GPR84	G protein-coupled receptor 84(GPR84)		MYSM1	Myb like, SWIRM and MPN domains 1(MYSM1)		PRDM11	PR/SET domain 11(PRDM11)		TAF7	TATA-box binding protein associated factor 7(TAF7)		NUCKS1	nuclear casein kinase and cyclin dependent kinase substrate 1(NUCKS1)		ZNF776	zinc finger protein 776(ZNF776)		SNRNP200	small nuclear ribonucleoprotein U5 subunit 200(SNRNP200)
ANKAR		ANKAR	Ankyrin and armadillo repeat-containing protein	ANKYRIN AND ARMADILLO REPEAT-CONTAINING PROTEIN (PTHR46464:SF1)	-		ANKRD34A	ankyrin repeat domain 34A(ANKRD34A)		GOTERM_BP_DIRECT	positive regulation of transcription by RNA polymerase II	33	11	0.00046	0.34		CPD	carboxypeptidase D(CPD)		KLF4	KLF transcription factor 4(KLF4)		MYSM1	Myb like, SWIRM and MPN domains 1(MYSM1)		LIFR	LIF receptor subunit alpha(LIFR)		NAA15	N-alpha-acetyltransferase 15, NatA auxiliary subunit(NAA15)		RCOR1	REST corepressor 1(RCOR1)		WNT2	Wnt family member 2(WNT2)		ZFYVE26	zinc finger FYVE-type containing 26(ZFYVE26)		ZNF891	zinc finger protein 891(ZNF891)
ANKRD34A		ANKRD34A	Ankyrin repeat domain-containing protein 34A	ANKYRIN REPEAT DOMAIN-CONTAINING PROTEIN 34A-RELATED (PTHR24157:SF0)	-		ANOS1	anosmin 1(ANOS1)		GOTERM_MF_DIRECT	RNA polymerase II cis-regulatory region sequence-specific DNA binding	24	8	0.099	1		CNTN1	contactin 1(CNTN1)		KLF8	KLF transcription factor 8(KLF8)		NAA15	N-alpha-acetyltransferase 15, NatA auxiliary subunit(NAA15)		NOX3	NADPH oxidase 3(NOX3)		NKX2-6	NK2 homeobox 6(NKX2-6)		SOX3	SRY-box transcription factor 3(SOX3)		ASCL1	achaete-scute family bHLH transcription factor 1(ASCL1)
ANOS1		ANOS1	Anosmin-1	ANOSMIN-1 (PTHR14131:SF5)	extracellular matrix protein		ANPEP	alanyl aminopeptidase, membrane(ANPEP)		GOTERM_BP_DIRECT	positive regulation of DNA-templated transcription	19	6.3	0.01	1		ENO2	enolase 2(ENO2)		LIFR	LIF receptor subunit alpha(LIFR)		NKX2-6	NK2 homeobox 6(NKX2-6)		PKHD1	PKHD1 ciliary IPT domain containing fibrocystin/polyductin(PKHD1)		NOBOX	NOBOX oogenesis homeobox(NOBOX)		SPI1	Spi-1 proto-oncogene(SPI1)		CHD8	chromodomain helicase DNA binding protein 8(CHD8)
ANPEP		ANPEP	Aminopeptidase N	AMINOPEPTIDASE N (PTHR11533:SF172)	metalloprotease		APMAP	adipocyte plasma membrane associated protein(APMAP)		GOTERM_CC_DIRECT	glutamatergic synapse	17	5.7	0.0085	0.63		EVPL	envoplakin(EVPL)		NAA15	N-alpha-acetyltransferase 15, NatA auxiliary subunit(NAA15)		NOBOX	NOBOX oogenesis homeobox(NOBOX)		ST14	ST14 transmembrane serine protease matriptase(ST14)		OTULIN	OTU deubiquitinase with linear linkage specificity(OTULIN)		TBR1	T-box brain transcription factor 1(TBR1)		CDK7	cyclin dependent kinase 7(CDK7)
APMAP		APMAP	Adipocyte plasma membrane-associated protein	ADIPOCYTE PLASMA MEMBRANE-ASSOCIATED PROTEIN (PTHR10426:SF130)	-		APOB	apolipoprotein B(APOB)		GOTERM_MF_DIRECT	DNA-binding transcription factor activity	17	5.7	0.013	1		FASN	fatty acid synthase(FASN)		NWD2	NACHT and WD repeat domain containing 2(NWD2)		NRDE2	NRDE-2, necessary for RNA interference, domain containing(NRDE2)		ST6GALNAC3	ST6 N-acetylgalactosaminide alpha-2,6-sialyltransferase 3(ST6GALNAC3)		PKHD1	PKHD1 ciliary IPT domain containing fibrocystin/polyductin(PKHD1)		TMF1	TATA element modulatory factor 1(TMF1)		CSRNP1	cysteine and serine rich nuclear protein 1(CSRNP1)
APOB		APOB	Apolipoprotein B-100	APOLIPOPROTEIN B-100 (PTHR13769:SF1)	apolipoprotein		ARGLU1	arginine and glutamate rich 1(ARGLU1)		UP_KW_MOLECULAR_FUNCTION	Activator	17	5.7	0.088	1		GDF15	growth differentiation factor 15(GDF15)		NRDE2	NRDE-2, necessary for RNA interference, domain containing(NRDE2)		NUAK1	NUAK family kinase 1(NUAK1)		ST8SIA3	ST8 alpha-N-acetyl-neuraminide alpha-2,8-sialyltransferase 3(ST8SIA3)		RASA1	RAS p21 protein activator 1(RASA1)		TAF7	TATA-box binding protein associated factor 7(TAF7)		HOXA5	homeobox A5(HOXA5)
ARGLU1		ARGLU1	Arginine and glutamate-rich protein 1	ARGININE AND GLUTAMATE-RICH PROTEIN 1 (PTHR31711:SF1)	-		ARMH3	armadillo like helical domain containing 3(ARMH3)		GOTERM_CC_DIRECT	dendrite	15	5	0.0058	0.63		HNRNPA2B1	heterogeneous nuclear ribonucleoprotein A2/B1(HNRNPA2B1)		PKHD1	PKHD1 ciliary IPT domain containing fibrocystin/polyductin(PKHD1)		PABIR3	PABIR family member 3(PABIR3)		TNFRSF25	TNF receptor superfamily member 25(TNFRSF25)		SOX3	SRY-box transcription factor 3(SOX3)		ZFP41	ZFP41 zinc finger protein(ZFP41)		HOXB1	homeobox B1(HOXB1)
ARMH3		ARMH3	Armadillo-like helical domain-containing protein 3	ARMADILLO-LIKE HELICAL DOMAIN-CONTAINING PROTEIN 3 (PTHR13608:SF3)	-		ASB1	ankyrin repeat and SOCS box containing 1(ASB1)		GOTERM_CC_DIRECT	cell surface	15	5	0.081	1		IGFBP2	insulin like growth factor binding protein 2(IGFBP2)		RASA1	RAS p21 protein activator 1(RASA1)		PAGR1	PAXIP1 associated glutamate rich protein 1(PAGR1)		UXS1	UDP-glucuronate decarboxylase 1(UXS1)		ST14	ST14 transmembrane serine protease matriptase(ST14)		ZFP92	ZFP92 zinc finger protein(ZFP92)		IL1A	interleukin 1 alpha(IL1A)
ASB1		ASB1	Ankyrin repeat and SOCS box protein 1	ANKYRIN REPEAT AND SOCS BOX PROTEIN 1 (PTHR24173:SF27)	scaffold/adaptor protein		ASCL1	achaete-scute family bHLH transcription factor 1(ASCL1)		GOTERM_CC_DIRECT	neuronal cell body	13	4.3	0.0066	0.63		KRT8	keratin 8(KRT8)		RASA3	RAS p21 protein activator 3(RASA3)		PKHD1	PKHD1 ciliary IPT domain containing fibrocystin/polyductin(PKHD1)		WNT2	Wnt family member 2(WNT2)		SPI1	Spi-1 proto-oncogene(SPI1)		ASCL1	achaete-scute family bHLH transcription factor 1(ASCL1)		KDM4C	lysine demethylase 4C(KDM4C)
ASCL1		ASCL1	Achaete-scute homolog 1	ACHAETE-SCUTE HOMOLOG 1 (PTHR13935:SF66)	basic helix-loop-helix transcription factor		ASTN2	astrotactin 2(ASTN2)		GOTERM_MF_DIRECT	protein-containing complex binding	12	4	0.013	1		LUZP1	leucine zipper protein 1(LUZP1)		RASA4	RAS p21 protein activator 4(RASA4)		POU3F1	POU class 3 homeobox 1(POU3F1)		WNT2B	Wnt family member 2B(WNT2B)		TBR1	T-box brain transcription factor 1(TBR1)		ACTR5	actin related protein 5(ACTR5)		MED13	mediator complex subunit 13(MED13)
ASTN2		ASTN2	Astrotactin-2	ASTROTACTIN-2 (PTHR16592:SF2)	-		ATL3	atlastin GTPase 3(ATL3)		KEGG_PATHWAY	Pathways of neurodegeneration - multiple diseases	12	4	0.059	1		MAN1A1	mannosidase alpha class 1A member 1(MAN1A1)		RCOR1	REST corepressor 1(RCOR1)		PRDM11	PR/SET domain 11(PRDM11)		WNT4	Wnt family member 4(WNT4)		TAOK1	TAO kinase 1(TAOK1)		ARGLU1	arginine and glutamate rich 1(ARGLU1)		MTF1	metal regulatory transcription factor 1(MTF1)
ATL3		ATL3	ADAMTS-like protein 3	ADAMTS-LIKE PROTEIN 3 (PTHR13723:SF169)	metalloprotease		ATP5F1B	ATP synthase F1 subunit beta(ATP5F1B)		UP_KW_BIOLOGICAL_PROCESS	DNA damage	12	4	0.06	1		MBLAC2	metallo-beta-lactamase domain containing 2(MBLAC2)		SESTD1	SEC14 and spectrin domain containing 1(SESTD1)		RCOR1	REST corepressor 1(RCOR1)		AMIGO2	adhesion molecule with Ig like domain 2(AMIGO2)		TAB2	TGF-beta activated kinase 1 (MAP3K7) binding protein 2(TAB2)		BRWD1	bromodomain and WD repeat domain containing 1(BRWD1)		MZF1	myeloid zinc finger 1(MZF1)
ATP5F1B		ATL3	Atlastin-3	ATLASTIN-3 (PTHR10751:SF32)	heterotrimeric G-protein		ATRIP	ATR interacting protein(ATRIP)		KEGG_PATHWAY	Herpes simplex virus 1 infection	12	4	0.092	1		MEGF8	multiple EGF like domains 8(MEGF8)		ST14	ST14 transmembrane serine protease matriptase(ST14)		SH2B1	SH2B adaptor protein 1(SH2B1)		APMAP	adipocyte plasma membrane associated protein(APMAP)		WNT2B	Wnt family member 2B(WNT2B)		CBX6	chromobox 6(CBX6)		NUCKS1	nuclear casein kinase and cyclin dependent kinase substrate 1(NUCKS1)
ATP6V1G2-DDX39B		ATP5F1B	ATP synthase subunit beta, mitochondrial	ATP SYNTHASE SUBUNIT BETA, MITOCHONDRIAL (PTHR15184:SF71)	ATP synthase		BCL10	BCL10 immune signaling adaptor(BCL10)		GOTERM_BP_DIRECT	mRNA processing	11	3.7	0.0028	1		NECTIN2	nectin cell adhesion molecule 2(NECTIN2)		TNFRSF25	TNF receptor superfamily member 25(TNFRSF25)		SOX3	SRY-box transcription factor 3(SOX3)		ADRA1A	adrenoceptor alpha 1A(ADRA1A)		WNT4	Wnt family member 4(WNT4)		CHD8	chromodomain helicase DNA binding protein 8(CHD8)		PHIP	pleckstrin homology domain interacting protein(PHIP)
ATRIP		ATRIP	ATR-interacting protein	ATR-INTERACTING PROTEIN (PTHR28594:SF1)	-		BICD1	BICD cargo adaptor 1(BICD1)		UP_SEQ_FEATURE	DOMAIN:BTB	10	3.3	0.0008	0.17		PSMB6	proteasome 20S subunit beta 6(PSMB6)		UBXN11	UBX domain protein 11(UBXN11)		SPI1	Spi-1 proto-oncogene(SPI1)		ANPEP	alanyl aminopeptidase, membrane(ANPEP)		ASCL1	achaete-scute family bHLH transcription factor 1(ASCL1)		CDK7	cyclin dependent kinase 7(CDK7)		PRPF6	pre-mRNA processing factor 6(PRPF6)
BCL10		BCL10	B-cell lymphoma_leukemia 10	B-CELL LYMPHOMA_LEUKEMIA 10 (PTHR34920:SF1)	-		BIRC3	baculoviral IAP repeat containing 3(BIRC3)		INTERPRO	BTB/POZ_dom	10	3.3	0.001	0.19		PPP2CA	protein phosphatase 2 catalytic subunit alpha(PPP2CA)		ZFP41	ZFP41 zinc finger protein(ZFP41)		TBR1	T-box brain transcription factor 1(TBR1)		ANOS1	anosmin 1(ANOS1)		AKR1C2	aldo-keto reductase family 1 member C2(AKR1C2)		CSRNP1	cysteine and serine rich nuclear protein 1(CSRNP1)		PURB	purine rich element binding protein B(PURB)
BICD1		BICD1	Protein bicaudal D homolog 1	PROTEIN BICAUDAL D HOMOLOG 1 (PTHR31233:SF3)	-		BRD1	bromodomain containing 1(BRD1)		INTERPRO	SKP1/BTB/POZ_sf	10	3.3	0.0015	0.22		PPP2R1A	protein phosphatase 2 scaffold subunit Aalpha(PPP2R1A)		ZFP92	ZFP92 zinc finger protein(ZFP92)		TMF1	TATA element modulatory factor 1(TMF1)		APOB	apolipoprotein B(APOB)		ALPK3	alpha kinase 3(ALPK3)		DYRK1A	dual specificity tyrosine phosphorylation regulated kinase 1A(DYRK1A)		RNASEL	ribonuclease L(RNASEL)
BIRC3		BIRC3	Baculoviral IAP repeat-containing protein 3	BACULOVIRAL IAP REPEAT-CONTAINING PROTEIN 3 (PTHR10044:SF178)	protease inhibitor		BRSK1	BR serine/threonine kinase 1(BRSK1)		SMART	BTB	10	3.3	0.0036	0.21		PTPRJ	protein tyrosine phosphatase receptor type J(PTPRJ)		AMIGO2	adhesion molecule with Ig like domain 2(AMIGO2)		TAF7	TATA-box binding protein associated factor 7(TAF7)		ASTN2	astrotactin 2(ASTN2)		ANAPC2	anaphase promoting complex subunit 2(ANAPC2)		HNRNPDL	heterogeneous nuclear ribonucleoprotein D like(HNRNPDL)		RRP1B	ribosomal RNA processing 1B(RRP1B)
bmo-miR-3306		BRD1	Bromodomain-containing protein 1	BROMODOMAIN-CONTAINING PROTEIN 1 (PTHR13793:SF17)	zinc finger transcription factor		BRWD1	bromodomain and WD repeat domain containing 1(BRWD1)		GOTERM_CC_DIRECT	extracellular matrix	10	3.3	0.0047	0.63		RENBP	renin binding protein(RENBP)		ALPK3	alpha kinase 3(ALPK3)		THAP2	THAP domain containing 2(THAP2)		BSN	bassoon presynaptic cytomatrix protein(BSN)		ANOS1	anosmin 1(ANOS1)		HOXA5	homeobox A5(HOXA5)		TOX	thymocyte selection associated high mobility group box(TOX)
bmo-mir-6497		BRSK1	Serine_threonine-protein kinase BRSK1	SERINE_THREONINE-PROTEIN KINASE BRSK1 (PTHR24343:SF130)	non-receptor serine/threonine protein kinase		BSN	bassoon presynaptic cytomatrix protein(BSN)		GOTERM_BP_DIRECT	regulation of gene expression	10	3.3	0.0062	1		SAFB2	scaffold attachment factor B2(SAFB2)		ANAPC2	anaphase promoting complex subunit 2(ANAPC2)		ZFP41	ZFP41 zinc finger protein(ZFP41)		CACNG2	calcium voltage-gated channel auxiliary subunit gamma 2(CACNG2)		APOB	apolipoprotein B(APOB)		HOXB1	homeobox B1(HOXB1)		TGFB3	transforming growth factor beta 3(TGFB3)
BRD1		BRWD1	Bromodomain and WD repeat-containing protein 1	BROMODOMAIN AND WD REPEAT-CONTAINING PROTEIN 1 (PTHR16266:SF26)	-		C1QTNF4	C1q and TNF related 4(C1QTNF4)		UP_KW_CELLULAR_COMPONENT	Extracellular matrix	10	3.3	0.024	0.93		SLC35F6	solute carrier family 35 member F6(SLC35F6)		ANKAR	ankyrin and armadillo repeat containing(ANKAR)		ZFP92	ZFP92 zinc finger protein(ZFP92)		CACNA1S	calcium voltage-gated channel subunit alpha1 S(CACNA1S)		NARS2	asparaginyl-tRNA synthetase 2, mitochondrial(NARS2)		KDM4C	lysine demethylase 4C(KDM4C)		ZBTB38	zinc finger and BTB domain containing 38(ZBTB38)
BRSK1		BSN	Protein bassoon	PROTEIN BASSOON (PTHR14113:SF1)	-		CACNA1S	calcium voltage-gated channel subunit alpha1 S(CACNA1S)		KEGG_PATHWAY	Alzheimer disease	10	3.3	0.079	1		SNX9	sorting nexin 9(SNX9)		ASB1	ankyrin repeat and SOCS box containing 1(ASB1)		ASCL1	achaete-scute family bHLH transcription factor 1(ASCL1)		CPD	carboxypeptidase D(CPD)		ATL3	atlastin GTPase 3(ATL3)		MED13	mediator complex subunit 13(MED13)		ZNF711	zinc finger protein 711(ZNF711)
BRWD1		C1QTNF4	Complement C1q tumor necrosis factor-related protein 4	COMPLEMENT C1Q TUMOR NECROSIS FACTOR-RELATED PROTEIN 4 (PTHR22923:SF118)	scaffold/adaptor protein		CACNG2	calcium voltage-gated channel auxiliary subunit gamma 2(CACNG2)		UP_KW_CELLULAR_COMPONENT	Microtubule	9	3	0.072	1		SPTBN4	spectrin beta, non-erythrocytic 4(SPTBN4)		ANKRD34A	ankyrin repeat domain 34A(ANKRD34A)		ACTR5	actin related protein 5(ACTR5)		COL3A1	collagen type III alpha 1 chain(COL3A1)		CACNG2	calcium voltage-gated channel auxiliary subunit gamma 2(CACNG2)		MTF1	metal regulatory transcription factor 1(MTF1)
BSN		C9orf89	Caspase recruitment domain-containing protein 19	CASPASE RECRUITMENT DOMAIN-CONTAINING PROTEIN 19 (PTHR34765:SF1)	-		CBX6	chromobox 6(CBX6)		GOTERM_CC_DIRECT	microtubule	9	3	0.098	1		SDF4	stromal cell derived factor 4(SDF4)		ANOS1	anosmin 1(ANOS1)		AMIGO2	adhesion molecule with Ig like domain 2(AMIGO2)		COL25A1	collagen type XXV alpha 1 chain(COL25A1)		CACNA1S	calcium voltage-gated channel subunit alpha1 S(CACNA1S)		MZF1	myeloid zinc finger 1(MZF1)
bta-mir-378b		CACNA1S	Voltage-dependent L-type calcium channel subunit alpha-1S	VOLTAGE-DEPENDENT L-TYPE CALCIUM CHANNEL SUBUNIT ALPHA-1S (PTHR45628:SF9)	voltage-gated ion channel		CCDC107	coiled-coil domain containing 107(CCDC107)		KEGG_PATHWAY	Hippo signaling pathway	8	2.7	0.0051	1		TECTA	tectorin alpha(TECTA)		ASTN2	astrotactin 2(ASTN2)		ADRA1A	adrenoceptor alpha 1A(ADRA1A)		CFHR5	complement factor H related 5(CFHR5)		CLCN7	chloride voltage-gated channel 7(CLCN7)		NEXMIF	neurite extension and migration factor(NEXMIF)
C17orf51		CACNG2	Voltage-dependent calcium channel gamma-2 subunit	VOLTAGE-DEPENDENT CALCIUM CHANNEL GAMMA-2 SUBUNIT (PTHR12107:SF1)	voltage-gated ion channel		CCDC142	coiled-coil domain containing 142(CCDC142)		GOTERM_CC_DIRECT	perikaryon	8	2.7	0.0074	0.63		TXNDC16	thioredoxin domain containing 16(TXNDC16)		BIRC3	baculoviral IAP repeat containing 3(BIRC3)		ALPK3	alpha kinase 3(ALPK3)		CNTN1	contactin 1(CNTN1)		CHD8	chromodomain helicase DNA binding protein 8(CHD8)		PURB	purine rich element binding protein B(PURB)
C1QTNF4		CBX6	Chromobox protein homolog 6	CHROMOBOX PROTEIN HOMOLOG 6 (PTHR46389:SF4)	chromatin/chromatin-binding, or -regulatory protein		CCDC50	coiled-coil domain containing 50(CCDC50)		GOTERM_BP_DIRECT	neuron differentiation	8	2.7	0.0091	1		TGM3	transglutaminase 3(TGM3)		BSN	bassoon presynaptic cytomatrix protein(BSN)		BIRC3	baculoviral IAP repeat containing 3(BIRC3)		DNAH14	dynein axonemal heavy chain 14(DNAH14)		COL3A1	collagen type III alpha 1 chain(COL3A1)		RRP1B	ribosomal RNA processing 1B(RRP1B)
C22orf34		CCDC107	Coiled-coil domain-containing protein 107	COILED-COIL DOMAIN-CONTAINING PROTEIN 107 (PTHR37345:SF1)	-		CCDC85A	coiled-coil domain containing 85A(CCDC85A)		GOTERM_BP_DIRECT	homophilic cell adhesion via plasma membrane adhesion molecules	8	2.7	0.011	1		TUBB	tubulin beta class I(TUBB)		BRWD1	bromodomain and WD repeat domain containing 1(BRWD1)		BSN	bassoon presynaptic cytomatrix protein(BSN)		ENTPD7	ectonucleoside triphosphate diphosphohydrolase 7(ENTPD7)		COL25A1	collagen type XXV alpha 1 chain(COL25A1)		SAFB2	scaffold attachment factor B2(SAFB2)
C9orf89		CCDC142	Coiled-coil domain-containing protein 142	COILED-COIL DOMAIN-CONTAINING PROTEIN 142 (PTHR21436:SF2)	-		CCER2	coiled-coil glutamate rich protein 2(CCER2)		GOTERM_BP_DIRECT	positive regulation of MAPK cascade	8	2.7	0.017	1		VPS13D	vacuolar protein sorting 13 homolog D(VPS13D)		BRD1	bromodomain containing 1(BRD1)		BRWD1	bromodomain and WD repeat domain containing 1(BRWD1)		FBN1	fibrillin 1(FBN1)		CFHR5	complement factor H related 5(CFHR5)		TOX	thymocyte selection associated high mobility group box(TOX)
CACNA1S		CCDC50	Coiled-coil domain-containing protein 50	COILED-COIL DOMAIN-CONTAINING PROTEIN 50 (PTHR22115:SF1)	-		CD180	CD180 molecule(CD180)		GOTERM_BP_DIRECT	heart development	8	2.7	0.026	1					CACNA1S	calcium voltage-gated channel subunit alpha1 S(CACNA1S)		BRD1	bromodomain containing 1(BRD1)		FZD4	frizzled class receptor 4(FZD4)		DNAH11	dynein axonemal heavy chain 11(DNAH11)		TCEAL8	transcription elongation factor A like 8(TCEAL8)
CACNG2		CCDC85A	Coiled-coil domain-containing protein 85A	COILED-COIL DOMAIN-CONTAINING PROTEIN 85A (PTHR13546:SF13)	-		CD74	CD74 molecule(CD74)		UP_KW_BIOLOGICAL_PROCESS	Wnt signaling pathway	8	2.7	0.027	0.69					CLMN	calmin(CLMN)		CBX6	chromobox 6(CBX6)		GIPR	gastric inhibitory polypeptide receptor(GIPR)		FBN1	fibrillin 1(FBN1)		ZBTB38	zinc finger and BTB domain containing 38(ZBTB38)
CBX6		CCER2	Coiled-coil domain-containing glutamate-rich protein 2	-	-		CDC26	cell division cycle 26(CDC26)		GOTERM_BP_DIRECT	chemical synaptic transmission	8	2.7	0.04	1					CPD	carboxypeptidase D(CPD)		CHD8	chromodomain helicase DNA binding protein 8(CHD8)		GINM1	glycosylated integral membrane protein 1(GINM1)		FZD4	frizzled class receptor 4(FZD4)		ZBTB39	zinc finger and BTB domain containing 39(ZBTB39)
CCDC107		CD180	CD180 antigen	CD180 ANTIGEN (PTHR24373:SF356)	transmembrane signal receptor		CDK7	cyclin dependent kinase 7(CDK7)		UP_SEQ_FEATURE	REPEAT:Kelch 5	7	2.3	0.00036	0.14					CLCN7	chloride voltage-gated channel 7(CLCN7)		CRAMP1	cramped chromatin regulator homolog 1(CRAMP1)		GDF15	growth differentiation factor 15(GDF15)		EARS2	glutamyl-tRNA synthetase 2, mitochondrial(EARS2)		ZNF10	zinc finger protein 10(ZNF10)
CCDC142		CD74	HLA class II histocompatibility antigen gamma chain	HLA CLASS II HISTOCOMPATIBILITY ANTIGEN GAMMA CHAIN (PTHR14093:SF17)	scaffold/adaptor protein		CFHR5	complement factor H related 5(CFHR5)		UP_SEQ_FEATURE	REPEAT:Kelch 4	7	2.3	0.0005	0.14					CHD8	chromodomain helicase DNA binding protein 8(CHD8)		CDK7	cyclin dependent kinase 7(CDK7)		HCN4	hyperpolarization activated cyclic nucleotide gated potassium channel 4(HCN4)		GDF15	growth differentiation factor 15(GDF15)		ZNF23	zinc finger protein 23(ZNF23)
CCDC50		CDC26	Anaphase-promoting complex subunit CDC26	ANAPHASE-PROMOTING COMPLEX SUBUNIT CDC26 (PTHR28579:SF1)	-		CHD8	chromodomain helicase DNA binding protein 8(CHD8)		UP_SEQ_FEATURE	REPEAT:Kelch 1	7	2.3	0.00054	0.14					COL3A1	collagen type III alpha 1 chain(COL3A1)		CSRNP1	cysteine and serine rich nuclear protein 1(CSRNP1)		IGSF21	immunoglobin superfamily member 21(IGSF21)		HNRNPA2B1	heterogeneous nuclear ribonucleoprotein A2/B1(HNRNPA2B1)		ZNF497	zinc finger protein 497(ZNF497)
CCDC85A		CDK7	Cyclin-dependent kinase 7	CYCLIN-DEPENDENT KINASE 7 (PTHR24056:SF375)	non-receptor serine/threonine protein kinase		CIAO3	cytosolic iron-sulfur assembly component 3(CIAO3)		UP_SEQ_FEATURE	REPEAT:Kelch 3	7	2.3	0.00054	0.14					COL25A1	collagen type XXV alpha 1 chain(COL25A1)		DYRK1A	dual specificity tyrosine phosphorylation regulated kinase 1A(DYRK1A)		IGFBP2	insulin like growth factor binding protein 2(IGFBP2)		HNRNPDL	heterogeneous nuclear ribonucleoprotein D like(HNRNPDL)		ZNF672	zinc finger protein 672(ZNF672)
CCER2		CEBPZ-AS1	Protein CEBPZOS	PROTEIN CEBPZOS (PTHR38001:SF1)	-		CLCN7	chloride voltage-gated channel 7(CLCN7)		UP_SEQ_FEATURE	REPEAT:Kelch 2	7	2.3	0.00054	0.14					CFHR5	complement factor H related 5(CFHR5)		FMN1	formin 1(FMN1)		ICAM5	intercellular adhesion molecule 5(ICAM5)		HOXB1	homeobox B1(HOXB1)		ZNF711	zinc finger protein 711(ZNF711)
ccr-mir-92b		CFHR5	Complement factor H-related protein 5	COMPLEMENT FACTOR H-RELATED PROTEIN 5 (PTHR45785:SF9)	complement component		CLMN	calmin(CLMN)		INTERPRO	Kelch-typ_b-propeller	7	2.3	0.00065	0.19					CNTN1	contactin 1(CNTN1)		GDF15	growth differentiation factor 15(GDF15)		IL1A	interleukin 1 alpha(IL1A)		HCN4	hyperpolarization activated cyclic nucleotide gated potassium channel 4(HCN4)		ZNF776	zinc finger protein 776(ZNF776)
CD180		CHD8	Chromodomain-helicase-DNA-binding protein 8	CHROMODOMAIN-HELICASE-DNA-BINDING PROTEIN 8 (PTHR45623:SF3)	chromatin/chromatin-binding, or -regulatory protein		CLMP	CXADR like membrane protein(CLMP)		GOTERM_BP_DIRECT	muscle contraction	7	2.3	0.00066	0.34					DNAH11	dynein axonemal heavy chain 11(DNAH11)		HNRNPA2B1	heterogeneous nuclear ribonucleoprotein A2/B1(HNRNPA2B1)		IL2RA	interleukin 2 receptor subunit alpha(IL2RA)		IL2RA	interleukin 2 receptor subunit alpha(IL2RA)		ZNF891	zinc finger protein 891(ZNF891)
CD74		CIAO3	Cytosolic iron-sulfur assembly component 3	CYTOSOLIC IRON-SULFUR ASSEMBLY COMPONENT 3 (PTHR11615:SF322)	dehydrogenase		CNTN1	contactin 1(CNTN1)		UP_KW_DOMAIN	Kelch repeat	7	2.3	0.00089	0.011					EVPL	envoplakin(EVPL)		HNRNPDL	heterogeneous nuclear ribonucleoprotein D like(HNRNPDL)		KRT8	keratin 8(KRT8)		IFT52	intraflagellar transport 52(IFT52)
CDC26		CLCN7	H(+)_Cl(-) exchange transporter 7	H(+)_CL(-) EXCHANGE TRANSPORTER 7 (PTHR11689:SF136)	ion channel		COL25A1	collagen type XXV alpha 1 chain(COL25A1)		KEGG_PATHWAY	Signaling pathways regulating pluripotency of stem cells	7	2.3	0.013	1					FBN1	fibrillin 1(FBN1)		HNRNPLL	heterogeneous nuclear ribonucleoprotein L like(HNRNPLL)		LAMA1	laminin subunit alpha 1(LAMA1)		KRT8	keratin 8(KRT8)
CDK7		CLMN	Calmin	CALMIN (PTHR47535:SF7)	-		COL3A1	collagen type III alpha 1 chain(COL3A1)		GOTERM_BP_DIRECT	Wnt signaling pathway	7	2.3	0.046	1					HNRNPA2B1	heterogeneous nuclear ribonucleoprotein A2/B1(HNRNPA2B1)		HOXA5	homeobox A5(HOXA5)		LIPM	lipase family member M(LIPM)		KIF26A	kinesin family member 26A(KIF26A)
CEBPZ-AS1		CLMP	CXADR-like membrane protein	CXADR-LIKE MEMBRANE PROTEIN (PTHR44783:SF1)	-		CPD	carboxypeptidase D(CPD)		GOTERM_MF_DIRECT	cytokine activity	7	2.3	0.06	1					HNRNPDL	heterogeneous nuclear ribonucleoprotein D like(HNRNPDL)		HOXB1	homeobox B1(HOXB1)		LINC00477	long intergenic non-protein coding RNA 477(LINC00477)		KIF5A	kinesin family member 5A(KIF5A)
CFHR5		CNTN1	Contactin-1	CONTACTIN-1 (PTHR44170:SF10)	cell adhesion molecule		CRAMP1	cramped chromatin regulator homolog 1(CRAMP1)		GOTERM_CC_DIRECT	microtubule cytoskeleton	7	2.3	0.062	1					HNRNPLL	heterogeneous nuclear ribonucleoprotein L like(HNRNPLL)		IL1A	interleukin 1 alpha(IL1A)		HLA-F	major histocompatibility complex, class I, F(HLA-F)		MED13	mediator complex subunit 13(MED13)
CHD8		COL25A1	Collagen alpha-1(XXV) chain	COLLAGEN ALPHA-1(XXV) CHAIN (PTHR37456:SF3)	-		CSRNP1	cysteine and serine rich nuclear protein 1(CSRNP1)		GOTERM_CC_DIRECT	postsynaptic membrane	7	2.3	0.079	1					IGSF21	immunoglobin superfamily member 21(IGSF21)		KRT8	keratin 8(KRT8)		MAN1A1	mannosidase alpha class 1A member 1(MAN1A1)		MEGF8	multiple EGF like domains 8(MEGF8)
chi-mir-30d		COL3A1	Collagen alpha-1(III) chain	COLLAGEN ALPHA-1(III) CHAIN (PTHR24023:SF604)	extracellular matrix structural protein		DCAF10	DDB1 and CUL4 associated factor 10(DCAF10)		UP_KW_MOLECULAR_FUNCTION	GTPase activation	7	2.3	0.089	1					ICAM5	intercellular adhesion molecule 5(ICAM5)		LUZP1	leucine zipper protein 1(LUZP1)		MEGF8	multiple EGF like domains 8(MEGF8)		MPZL2	myelin protein zero like 2(MPZL2)
CHKB-CPT1B		CPD	Carboxypeptidase D	CARBOXYPEPTIDASE D (PTHR11532:SF73)	protease		DCAF4L1	DDB1 and CUL4 associated factor 4 like 1(DCAF4L1)		KEGG_PATHWAY	Cytoskeleton in muscle cells	7	2.3	0.092	1					IL2RA	interleukin 2 receptor subunit alpha(IL2RA)		LUZP4	leucine zipper protein 4(LUZP4)		MPZL2	myelin protein zero like 2(MPZL2)		NEXMIF	neurite extension and migration factor(NEXMIF)
CIAO3		CRAMP1	Protein cramped-like	PROTEIN CRAMPED-LIKE (PTHR21677:SF1)	DNA metabolism protein		DLGAP1	DLG associated protein 1(DLGAP1)		GOTERM_BP_DIRECT	digestive tract development	6	2	6.9e-05	0.11					JADE3	jade family PHD finger 3(JADE3)		KAT14	lysine acetyltransferase 14(KAT14)		NECTIN2	nectin cell adhesion molecule 2(NECTIN2)		PDE10A	phosphodiesterase 10A(PDE10A)
CLCN7		CSRNP1	Cysteine_serine-rich nuclear protein 1	CYSTEINE_SERINE-RICH NUCLEAR PROTEIN 1 (PTHR13580:SF10)	-		DNA2	DNA replication helicase/nuclease 2(DNA2)		INTERPRO	BTB-kelch_protein	6	2	0.00045	0.19					KLHL1	kelch like family member 1(KLHL1)		KDM4C	lysine demethylase 4C(KDM4C)		NXPH1	neurexophilin 1(NXPH1)		PCK2	phosphoenolpyruvate carboxykinase 2, mitochondrial(PCK2)
CLMN		DCAF10	DDB1- and CUL4-associated factor 10	DDB1- AND CUL4-ASSOCIATED FACTOR 10 (PTHR14588:SF2)	-		DNAH11	dynein axonemal heavy chain 11(DNAH11)		PIR_SUPERFAMILY	Kelch-like_protein_gigaxonin	6	2	0.001	0.029					KLHL14	kelch like family member 14(KLHL14)		MKI67	marker of proliferation Ki-67(MKI67)		NXPH3	neurexophilin 3(NXPH3)		PHIP	pleckstrin homology domain interacting protein(PHIP)
CLMP		DCAF4L1	DDB1- and CUL4-associated factor 4-like protein 1	DDB1- AND CUL4-ASSOCIATED FACTOR 4-LIKE PROTEIN 1 (PTHR44472:SF2)	-		DNAH14	dynein axonemal heavy chain 14(DNAH14)		INTERPRO	BACK	6	2	0.0018	0.23					KLHL33	kelch like family member 33(KLHL33)		MED13	mediator complex subunit 13(MED13)		NPTX2	neuronal pentraxin 2(NPTX2)		KCNB1	potassium voltage-gated channel subfamily B member 1(KCNB1)
CNTN1		DLGAP1	Disks large-associated protein 1	DISKS LARGE-ASSOCIATED PROTEIN 1 (PTHR12353:SF7)	scaffold/adaptor protein		DSCAM	DS cell adhesion molecule(DSCAM)		SMART	BACK	6	2	0.0036	0.21					KLHL36	kelch like family member 36(KLHL36)		MTF1	metal regulatory transcription factor 1(MTF1)		OR4A15	olfactory receptor family 4 subfamily A member 15(OR4A15)		KCND2	potassium voltage-gated channel subfamily D member 2(KCND2)
COL25A1		DNA2	DNA replication ATP-dependent helicase_nuclease DNA2	DNA REPLICATION ATP-DEPENDENT HELICASE_NUCLEASE DNA2 (PTHR10887:SF433)	RNA helicase		DYRK1A	dual specificity tyrosine phosphorylation regulated kinase 1A(DYRK1A)		GOTERM_BP_DIRECT	canonical Wnt signaling pathway	6	2	0.017	1					KBTBD3	kelch repeat and BTB domain containing 3(KBTBD3)		METTL16	methyltransferase 16, RNA N6-adenosine(METTL16)		OVCH1	ovochymase 1(OVCH1)		PRPF6	pre-mRNA processing factor 6(PRPF6)
COL3A1		DNAH11	Dynein axonemal heavy chain 11	DYNEIN AXONEMAL HEAVY CHAIN 11 (PTHR10676:SF263)	microtubule binding motor protein		EARS2	glutamyl-tRNA synthetase 2, mitochondrial(EARS2)		UP_SEQ_FEATURE	CROSSLNK:Glycyl lysine isopeptide (Lys-Gly) (interchain with G-Cter in SUMO)	6	2	0.018	1					KBTBD4	kelch repeat and BTB domain containing 4(KBTBD4)		MEGF8	multiple EGF like domains 8(MEGF8)		OVCH2	ovochymase 2(OVCH2)		PPP2CA	protein phosphatase 2 catalytic subunit alpha(PPP2CA)
cpa-MIR171a		DNAH14	Dynein axonemal heavy chain 14	DYNEIN AXONEMAL HEAVY CHAIN 14 (PTHR10676:SF356)	microtubule binding motor protein		ELMOD1	ELMO domain containing 1(ELMOD1)		KEGG_PATHWAY	AMPK signaling pathway	6	2	0.024	1					KRTAP17-1	keratin associated protein 17-1(KRTAP17-1)		MZF1	myeloid zinc finger 1(MZF1)		OXTR	oxytocin receptor(OXTR)		PPP2R1A	protein phosphatase 2 scaffold subunit Aalpha(PPP2R1A)
CPD		DSCAM	Cell adhesion molecule DSCAM	CELL ADHESION MOLECULE DSCAM (PTHR10075:SF51)	scaffold/adaptor protein		ENO2	enolase 2(ENO2)		INTERPRO	Znf_FYVE_PHD	6	2	0.048	1					LAMA1	laminin subunit alpha 1(LAMA1)		NEXMIF	neurite extension and migration factor(NEXMIF)		PCNX4	pecanex 4(PCNX4)		SNRNP200	small nuclear ribonucleoprotein U5 subunit 200(SNRNP200)
CRAMP1		DYRK1A	Dual specificity tyrosine-phosphorylation-regulated kinase 1A	DUAL SPECIFICITY TYROSINE-PHOSPHORYLATION-REGULATED KINASE 1A (PTHR24058:SF121)	protein modifying enzyme		ENTPD7	ectonucleoside triphosphate diphosphohydrolase 7(ENTPD7)		KEGG_PATHWAY	Oxytocin signaling pathway	6	2	0.057	1					LRCH1	leucine rich repeats and calponin homology domain containing 1(LRCH1)		NUCKS1	nuclear casein kinase and cyclin dependent kinase substrate 1(NUCKS1)		PCSK7	proprotein convertase subtilisin/kexin type 7(PCSK7)		SCN2B	sodium voltage-gated channel beta subunit 2(SCN2B)
CSRNP1		EARS2	Probable glutamate--tRNA ligase, mitochondrial	GLUTAMATE--TRNA LIGASE, MITOCHONDRIAL-RELATED (PTHR43311:SF2)	aminoacyl-tRNA synthetase		ETV6	ETS variant transcription factor 6(ETV6)		KEGG_PATHWAY	Cell cycle	6	2	0.061	1					KDM4C	lysine demethylase 4C(KDM4C)		PIWIL4	piwi like RNA-mediated gene silencing 4(PIWIL4)		POMT2	protein O-mannosyltransferase 2(POMT2)		SPTBN4	spectrin beta, non-erythrocytic 4(SPTBN4)
DCAF10		ELMOD1	ELMO domain-containing protein 1	ELMO DOMAIN-CONTAINING PROTEIN 1 (PTHR12771:SF18)	scaffold/adaptor protein		EVPL	envoplakin(EVPL)		UP_KW_MOLECULAR_FUNCTION	Voltage-gated channel	6	2	0.071	1					MKI67	marker of proliferation Ki-67(MKI67)		PHIP	pleckstrin homology domain interacting protein(PHIP)		PTPRJ	protein tyrosine phosphatase receptor type J(PTPRJ)		SYNGAP1	synaptic Ras GTPase activating protein 1(SYNGAP1)
DCAF4L1		ENO2	Gamma-enolase	GAMMA-ENOLASE (PTHR11902:SF10)	lyase		EXOC4	exocyst complex component 4(EXOC4)		UP_SEQ_FEATURE	DOMAIN:CUB 1	5	1.7	0.0019	0.29					MED13	mediator complex subunit 13(MED13)		PRPF6	pre-mRNA processing factor 6(PRPF6)		PCDHA4	protocadherin alpha 4(PCDHA4)		SV2A	synaptic vesicle glycoprotein 2A(SV2A)
DCTN1-AS1		ENTPD7	Ectonucleoside triphosphate diphosphohydrolase 7	ECTONUCLEOSIDE TRIPHOSPHATE DIPHOSPHOHYDROLASE 7 (PTHR11782:SF37)	nucleotide phosphatase		FADS2	fatty acid desaturase 2(FADS2)		UP_SEQ_FEATURE	DOMAIN:CUB 2	5	1.7	0.0019	0.29					MTF1	metal regulatory transcription factor 1(MTF1)		PSMB6	proteasome 20S subunit beta 6(PSMB6)		PCDHGA6	protocadherin gamma subfamily A, 6(PCDHGA6)		STX1B	syntaxin 1B(STX1B)
DIRC3		ETV6	Transcription factor ETV6	TRANSCRIPTION FACTOR ETV6 (PTHR11849:SF19)	winged helix/forkhead transcription factor		FAM20A	FAM20A golgi associated secretory pathway pseudokinase(FAM20A)		GOTERM_MF_DIRECT	tau protein binding	5	1.7	0.0034	1					MAP1A	microtubule associated protein 1A(MAP1A)		PPP2CA	protein phosphatase 2 catalytic subunit alpha(PPP2CA)		RECK	reversion inducing cysteine rich protein with kazal motifs(RECK)		SNTA1	syntrophin alpha 1(SNTA1)
DLG1-AS1		EVPL	Envoplakin	ENVOPLAKIN (PTHR23169:SF7)	intermediate filament binding protein		FASN	fatty acid synthase(FASN)		UP_SEQ_FEATURE	DOMAIN:BACK	5	1.7	0.0057	0.77					MEGF8	multiple EGF like domains 8(MEGF8)		PPP2R1A	protein phosphatase 2 scaffold subunit Aalpha(PPP2R1A)		SEZ6	seizure related 6 homolog(SEZ6)		TECTA	tectorin alpha(TECTA)
DLGAP1		EXOC4	Exocyst complex component 4	EXOCYST COMPLEX COMPONENT 4 (PTHR14146:SF0)	membrane traffic protein		FBN1	fibrillin 1(FBN1)		UP_SEQ_FEATURE	REPEAT:Kelch 6	5	1.7	0.0061	0.77					MZF1	myeloid zinc finger 1(MZF1)		PPM1H	protein phosphatase, Mg2+/Mn2+ dependent 1H(PPM1H)		SCN2B	sodium voltage-gated channel beta subunit 2(SCN2B)		TSPAN12	tetraspanin 12(TSPAN12)
DNA2		FADS2	Acyl-CoA 6-desaturase	ACYL-COA 6-DESATURASE (PTHR19353:SF12)	oxidoreductase		FMN1	formin 1(FMN1)		INTERPRO	CUB_dom	5	1.7	0.0074	0.85					NECTIN2	nectin cell adhesion molecule 2(NECTIN2)		PURB	purine rich element binding protein B(PURB)		SLC35F6	solute carrier family 35 member F6(SLC35F6)		TTC21B	tetratricopeptide repeat domain 21B(TTC21B)
DNAH11		FAM20A	Pseudokinase FAM20A	PSEUDOKINASE FAM20A (PTHR12450:SF12)	-		FOXRED2	FAD dependent oxidoreductase domain containing 2(FOXRED2)		INTERPRO	Sperma_CUB_dom_sf	5	1.7	0.0089	0.92					OVCH1	ovochymase 1(OVCH1)		RGS8	regulator of G protein signaling 8(RGS8)		SLC7A14	solute carrier family 7 member 14(SLC7A14)		TGFB3	transforming growth factor beta 3(TGFB3)
DNAH14		FASN	Fatty acid synthase	FATTY ACID SYNTHASE (PTHR43775:SF7)	-		FZD4	frizzled class receptor 4(FZD4)		UP_SEQ_FEATURE	DOMAIN:Fibronectin type-III 4	5	1.7	0.013	1					OVCH2	ovochymase 2(OVCH2)		RRP1B	ribosomal RNA processing 1B(RRP1B)		SDF4	stromal cell derived factor 4(SDF4)		TMEM107	transmembrane protein 107(TMEM107)
dre-mir-27b		FBN1	Fibrillin-1	FIBRILLIN-1 (PTHR24039:SF22)	extracellular matrix structural protein		GCN1	GCN1 activator of EIF2AK4(GCN1)		SMART	CUB	5	1.7	0.013	0.57					PTCD3	pentatricopeptide repeat domain 3(PTCD3)		SAFB2	scaffold attachment factor B2(SAFB2)		SV2A	synaptic vesicle glycoprotein 2A(SV2A)		TUBB	tubulin beta class I(TUBB)
DSCAM		FMN1	Formin-1	FORMIN-1 (PTHR13037:SF11)	-		GDF15	growth differentiation factor 15(GDF15)		GOTERM_BP_DIRECT	keratinocyte differentiation	5	1.7	0.013	1					PDE10A	phosphodiesterase 10A(PDE10A)		SESN3	sestrin 3(SESN3)		TECTA	tectorin alpha(TECTA)		USP27X	ubiquitin specific peptidase 27 X-linked(USP27X)
DYRK1A		FOXRED2	FAD-dependent oxidoreductase domain-containing protein 2	FAD-DEPENDENT OXIDOREDUCTASE DOMAIN-CONTAINING PROTEIN 2 (PTHR43539:SF23)	oxygenase		GIN1	gypsy retrotransposon integrase 1(GIN1)		INTERPRO	Kelch_1	5	1.7	0.014	1					PHIP	pleckstrin homology domain interacting protein(PHIP)		SNRNP200	small nuclear ribonucleoprotein U5 subunit 200(SNRNP200)		TXNDC16	thioredoxin domain containing 16(TXNDC16)		VPS13D	vacuolar protein sorting 13 homolog D(VPS13D)
EARS2		FZD4	Frizzled-4	FRIZZLED-4 (PTHR11309:SF23)	transmembrane signal receptor		GINM1	glycosylated integral membrane protein 1(GINM1)		SMART	Kelch	5	1.7	0.018	0.62					PRPF6	pre-mRNA processing factor 6(PRPF6)		SPIN4	spindlin family member 4(SPIN4)		THSD7B	thrombospondin type 1 domain containing 7B(THSD7B)		XPR1	xenotropic and polytropic retrovirus receptor 1(XPR1)
eca-mir-26a-2		GCN1	Stalled ribosome sensor GCN1	STALLED RIBOSOME SENSOR GCN1 (PTHR23346:SF7)	scaffold/adaptor protein		GIPR	gastric inhibitory polypeptide receptor(GIPR)		UP_SEQ_FEATURE	DOMAIN:Fibronectin type-III 3	5	1.7	0.035	1					POMT2	protein O-mannosyltransferase 2(POMT2)		SPSB3	splA/ryanodine receptor domain and SOCS box containing 3(SPSB3)		TGFB3	transforming growth factor beta 3(TGFB3)		ZNFX1	zinc finger NFX1-type containing 1(ZNFX1)
eca-mir-501		GDF15	Growth_differentiation factor 15	GROWTH_DIFFERENTIATION FACTOR 15 (PTHR11848:SF78)	growth factor		GIT1	GIT ArfGAP 1(GIT1)		COG_ONTOLOGY	DNA replication, recombination, and repair	5	1.7	0.037	0.45					PPP1R12B	protein phosphatase 1 regulatory subunit 12B(PPP1R12B)		STX1B	syntaxin 1B(STX1B)		TMEM107	transmembrane protein 107(TMEM107)		ZNF711	zinc finger protein 711(ZNF711)
eca-miR-541		GIN1	Gypsy retrotransposon integrase-like protein 1	GYPSY RETROTRANSPOSON INTEGRASE-LIKE PROTEIN 1 (PTHR47266:SF6)	-		GNAO1	G protein subunit alpha o1(GNAO1)		UP_SEQ_FEATURE	MOTIF:Cell attachment site	5	1.7	0.038	1					PPP2R1A	protein phosphatase 2 scaffold subunit Aalpha(PPP2R1A)		TOX	thymocyte selection associated high mobility group box(TOX)		TMEM178B	transmembrane protein 178B(TMEM178B)
efu-miR-191		GINM1	Glycoprotein integral membrane protein 1	GLYCOPROTEIN INTEGRAL MEMBRANE PROTEIN 1 (PTHR28549:SF1)	-		GPR37L1	G protein-coupled receptor 37 like 1(GPR37L1)		KEGG_PATHWAY	Hypertrophic cardiomyopathy	5	1.7	0.044	1					PTPRJ	protein tyrosine phosphatase receptor type J(PTPRJ)		TCEANC2	transcription elongation factor A N-terminal and central domain containing 2(TCEANC2)		TMEM39B	transmembrane protein 39B(TMEM39B)
efu-miR-23a		GIPR	Gastric inhibitory polypeptide receptor	GASTRIC INHIBITORY POLYPEPTIDE RECEPTOR (PTHR45620:SF5)	transmembrane signal receptor		GPR84	G protein-coupled receptor 84(GPR84)		KEGG_PATHWAY	Melanogenesis	5	1.7	0.047	1					PCDHA4	protocadherin alpha 4(PCDHA4)		TCEAL8	transcription elongation factor A like 8(TCEAL8)		ZAN	zonadhesin(ZAN)
EHBP1-AS1		GIT1	ARF GTPase-activating protein GIT1	ARF GTPASE-ACTIVATING PROTEIN GIT1 (PTHR46097:SF1)	-		GUCY2F	guanylate cyclase 2F, retinal(GUCY2F)		KEGG_PATHWAY	Dilated cardiomyopathy	5	1.7	0.052	1					PCDHGA6	protocadherin gamma subfamily A, 6(PCDHGA6)		TOB2	transducer of ERBB2, 2(TOB2)
ELMOD1		GNAO1	Guanine nucleotide-binding protein G(o) subunit alpha	GUANINE NUCLEOTIDE-BINDING PROTEIN G(O) SUBUNIT ALPHA (PTHR10218:SF361)	heterotrimeric G-protein		HAUS6	HAUS augmin like complex subunit 6(HAUS6)		GOTERM_CC_DIRECT	actin filament	5	1.7	0.057	1					RECK	reversion inducing cysteine rich protein with kazal motifs(RECK)		TRIM7	tripartite motif containing 7(TRIM7)
ENO2		GPR37L1	G-protein coupled receptor 37-like 1	G-PROTEIN COUPLED RECEPTOR 37-LIKE 1 (PTHR46216:SF4)	G-protein coupled receptor		HCN4	hyperpolarization activated cyclic nucleotide gated potassium channel 4(HCN4)		KEGG_PATHWAY	TGF-beta signaling pathway	5	1.7	0.057	1					RNASEL	ribonuclease L(RNASEL)		TUBB	tubulin beta class I(TUBB)
ENTPD7		GPR84	G-protein coupled receptor 84	G-PROTEIN COUPLED RECEPTOR 84 (PTHR24230:SF59)	G-protein coupled receptor		HELB	DNA helicase B(HELB)		KEGG_PATHWAY	Toxoplasmosis	5	1.7	0.064	1					SEZ6	seizure related 6 homolog(SEZ6)		UBE2D4	ubiquitin conjugating enzyme E2 D4(UBE2D4)
ETV6		GUCY2F	Retinal guanylyl cyclase 2	RETINAL GUANYLYL CYCLASE 2 (PTHR11920:SF349)	guanylate cyclase		HIBADH	3-hydroxyisobutyrate dehydrogenase(HIBADH)		GOTERM_CC_DIRECT	GABA-ergic synapse	5	1.7	0.066	1					SGTB	small glutamine rich tetratricopeptide repeat co-chaperone beta(SGTB)		USP27X	ubiquitin specific peptidase 27 X-linked(USP27X)
EVPL		HAUS6	HAUS augmin-like complex subunit 6	HAUS AUGMIN-LIKE COMPLEX SUBUNIT 6 (PTHR16151:SF2)	-		HLA-F	major histocompatibility complex, class I, F(HLA-F)		GOTERM_MF_DIRECT	extracellular matrix structural constituent	5	1.7	0.096	1					SNRNP200	small nuclear ribonucleoprotein U5 subunit 200(SNRNP200)		ZBTB38	zinc finger and BTB domain containing 38(ZBTB38)
EXOC4		HCN4	Potassium_sodium hyperpolarization-activated cyclic nucleotide-gated channel 4	POTASSIUM_SODIUM HYPERPOLARIZATION-ACTIVATED CYCLIC NUCLEOTIDE-GATED CHANNEL 4 (PTHR45689:SF4)	ion channel		HMGCS1	3-hydroxy-3-methylglutaryl-CoA synthase 1(HMGCS1)		INTERPRO	Ras_GTPase	4	1.3	0.00055	0.19					SPTBN4	spectrin beta, non-erythrocytic 4(SPTBN4)		ZNF10	zinc finger protein 10(ZNF10)
FADS2		HELB	DNA helicase B	DNA HELICASE B (PTHR43788:SF6)	DNA metabolism protein		HNRNPA2B1	heterogeneous nuclear ribonucleoprotein A2/B1(HNRNPA2B1)		INTERPRO	RasGAP_CS	4	1.3	0.00089	0.19					SDF4	stromal cell derived factor 4(SDF4)		ZNF23	zinc finger protein 23(ZNF23)
FAM189A1		HIBADH	3-hydroxyisobutyrate dehydrogenase, mitochondrial	3-HYDROXYISOBUTYRATE DEHYDROGENASE, MITOCHONDRIAL (PTHR22981:SF7)	dehydrogenase		HNRNPDL	heterogeneous nuclear ribonucleoprotein D like(HNRNPDL)		INTERPRO	RasGAP_dom	4	1.3	0.0011	0.19					SNTA1	syntrophin alpha 1(SNTA1)		ZNF497	zinc finger protein 497(ZNF497)
FAM20A		HLA-F	HLA class I histocompatibility antigen, alpha chain F	HLA CLASS I HISTOCOMPATIBILITY ANTIGEN, ALPHA CHAIN F (PTHR16675:SF187)	major histocompatibility complex protein		HNRNPLL	heterogeneous nuclear ribonucleoprotein L like(HNRNPLL)		UP_SEQ_FEATURE	DOMAIN:Ras-GAP	4	1.3	0.0012	0.22					TECTA	tectorin alpha(TECTA)		ZNF672	zinc finger protein 672(ZNF672)
FAM66C		HMGCS1	Hydroxymethylglutaryl-CoA synthase, cytoplasmic	HYDROXYMETHYLGLUTARYL-COA SYNTHASE, CYTOPLASMIC (PTHR43323:SF4)	-		HOXA5	homeobox A5(HOXA5)		SMART	RasGAP	4	1.3	0.0016	0.21					TTC21B	tetratricopeptide repeat domain 21B(TTC21B)		ZNF711	zinc finger protein 711(ZNF711)
FASN		HNRNPA2B1	Heterogeneous nuclear ribonucleoproteins A2_B1	HETEROGENEOUS NUCLEAR RIBONUCLEOPROTEINS A2_B1 (PTHR48026:SF13)	RNA processing factor		HOXB1	homeobox B1(HOXB1)		GOTERM_BP_DIRECT	vesicle docking involved in exocytosis	4	1.3	0.0094	1					THSD7B	thrombospondin type 1 domain containing 7B(THSD7B)		ZNF776	zinc finger protein 776(ZNF776)
FBN1		HNRNPDL	Heterogeneous nuclear ribonucleoprotein D-like	HETEROGENEOUS NUCLEAR RIBONUCLEOPROTEIN D-LIKE (PTHR48033:SF2)	RNA metabolism protein		ICAM5	intercellular adhesion molecule 5(ICAM5)		GOTERM_BP_DIRECT	neuromuscular junction development	4	1.3	0.014	1					ZNFX1	zinc finger NFX1-type containing 1(ZNFX1)		ZNF891	zinc finger protein 891(ZNF891)
FGD5-AS1		HNRNPLL	Heterogeneous nuclear ribonucleoprotein L-like	HETEROGENEOUS NUCLEAR RIBONUCLEOPROTEIN L-LIKE (PTHR15592:SF13)	RNA processing factor		IFT52	intraflagellar transport 52(IFT52)		GOTERM_BP_DIRECT	pattern specification process	4	1.3	0.015	1					ZBTB38	zinc finger and BTB domain containing 38(ZBTB38)
FLJ42393		HOXA5	Homeobox protein Hox-A5	HOMEOBOX PROTEIN HOX-A5 (PTHR45659:SF10)	homeodomain transcription factor		IGFBP2	insulin like growth factor binding protein 2(IGFBP2)		GOTERM_BP_DIRECT	regulation of DNA replication	4	1.3	0.022	1					ZBTB39	zinc finger and BTB domain containing 39(ZBTB39)
FMN1		HOXB1	Homeobox protein Hox-B1	HOMEOBOX PROTEIN HOX-B1 (PTHR45946:SF5)	homeodomain transcription factor		IGSF21	immunoglobin superfamily member 21(IGSF21)		GOTERM_CC_DIRECT	T-tubule	4	1.3	0.027	1					ZNF10	zinc finger protein 10(ZNF10)
FOXRED2		ICAM5	Intercellular adhesion molecule 5	INTERCELLULAR ADHESION MOLECULE 5 (PTHR13771:SF9)	cell adhesion molecule		IL1A	interleukin 1 alpha(IL1A)		GOTERM_CC_DIRECT	presynaptic active zone	4	1.3	0.027	1					ZNF23	zinc finger protein 23(ZNF23)
FZD4		IFT52	Intraflagellar transport protein 52 homolog	INTRAFLAGELLAR TRANSPORT PROTEIN 52 HOMOLOG (PTHR12969:SF7)	-		IL2RA	interleukin 2 receptor subunit alpha(IL2RA)		INTERPRO	SANT/Myb	4	1.3	0.03	1					ZNF497	zinc finger protein 497(ZNF497)
GALNT9-AS1		IGFBP2	Insulin-like growth factor-binding protein 2	INSULIN-LIKE GROWTH FACTOR-BINDING PROTEIN 2 (PTHR11551:SF5)	protease inhibitor		INE1	inactivation escape 1(INE1)		UP_SEQ_FEATURE	DOMAIN:CUB	4	1.3	0.035	1					ZNF672	zinc finger protein 672(ZNF672)
GCN1		IGSF21	Immunoglobulin superfamily member 21	IMMUNOGLOBULIN SUPERFAMILY MEMBER 21 (PTHR23277:SF121)	cell adhesion molecule		JADE3	jade family PHD finger 3(JADE3)		GOTERM_CC_DIRECT	intermediate filament cytoskeleton	4	1.3	0.036	1					ZNF711	zinc finger protein 711(ZNF711)
GDF15		IL1A	Interleukin-1 alpha	INTERLEUKIN-1 ALPHA (PTHR10078:SF33)	interleukin superfamily		KAT14	lysine acetyltransferase 14(KAT14)		GOTERM_BP_DIRECT	fertilization	4	1.3	0.038	1					ZNF776	zinc finger protein 776(ZNF776)
gga-miR-124b		IL2RA	Interleukin-2 receptor subunit alpha	INTERLEUKIN-2 RECEPTOR SUBUNIT ALPHA (PTHR10573:SF0)	transmembrane signal receptor		KBTBD3	kelch repeat and BTB domain containing 3(KBTBD3)		SMART	SANT	4	1.3	0.039	1					ZNF891	zinc finger protein 891(ZNF891)
gga-mir-99a		INE1	Putative inactivation escape 1 protein	-	-		KBTBD4	kelch repeat and BTB domain containing 4(KBTBD4)		GOTERM_BP_DIRECT	cell fate commitment	4	1.3	0.043	1					ZAN	zonadhesin(ZAN)
GIN1		JADE3	Protein Jade-3	PROTEIN JADE-3 (PTHR13793:SF27)	zinc finger transcription factor		KCNB1	potassium voltage-gated channel subfamily B member 1(KCNB1)		GOTERM_CC_DIRECT	cytoplasmic microtubule	4	1.3	0.047	1
GINM1		KAT14	Cysteine-rich protein 2-binding protein	CYSTEINE-RICH PROTEIN 2-BINDING PROTEIN (PTHR20916:SF26)	-		KCND2	potassium voltage-gated channel subfamily D member 2(KCND2)		KEGG_PATHWAY	Basal cell carcinoma	4	1.3	0.052	1
GIPR		KBTBD3	Kelch repeat and BTB domain-containing protein 3	KELCH REPEAT AND BTB DOMAIN-CONTAINING PROTEIN 3 (PTHR24412:SF418)	scaffold/adaptor protein		KCNJ14	potassium inwardly rectifying channel subfamily J member 14(KCNJ14)		GOTERM_MF_DIRECT	nuclear receptor coactivator activity	4	1.3	0.053	1
GIT1		KBTBD4	Kelch repeat and BTB domain-containing protein 4	KELCH REPEAT AND BTB DOMAIN-CONTAINING PROTEIN 4 (PTHR47195:SF1)	-		KDM4C	lysine demethylase 4C(KDM4C)		GOTERM_BP_DIRECT	regulation of synaptic plasticity	4	1.3	0.058	1
gma-MIR1535a		KCNB1	Potassium voltage-gated channel subfamily B member 1	POTASSIUM VOLTAGE-GATED CHANNEL SUBFAMILY B MEMBER 1 (PTHR11537:SF63)	voltage-gated ion channel		KIF26A	kinesin family member 26A(KIF26A)		GOTERM_BP_DIRECT	mitotic cytokinesis	4	1.3	0.062	1
GNAO1		KCND2	Potassium voltage-gated channel subfamily D member 2	POTASSIUM VOLTAGE-GATED CHANNEL SUBFAMILY D MEMBER 2 (PTHR11537:SF265)	voltage-gated ion channel		KIF5A	kinesin family member 5A(KIF5A)		GOTERM_CC_DIRECT	chromosome, centromeric region	4	1.3	0.064	1
GPR37L1		KCNJ14	ATP-sensitive inward rectifier potassium channel 14	ATP-SENSITIVE INWARD RECTIFIER POTASSIUM CHANNEL 14 (PTHR11767:SF40)	ion channel		KLF4	KLF transcription factor 4(KLF4)		GOTERM_BP_DIRECT	negative regulation of phosphatidylinositol 3-kinase/protein kinase B signal transduction	4	1.3	0.081	1
GPR84		KCNJ14	ATP-sensitive inward rectifier potassium channel 15	ATP-SENSITIVE INWARD RECTIFIER POTASSIUM CHANNEL 15 (PTHR11767:SF20)	ion channel		KLF8	KLF transcription factor 8(KLF8)		KEGG_PATHWAY	PPAR signaling pathway	4	1.3	0.082	1
GUCY2F		KDM4C	Lysine-specific demethylase 4C	LYSINE-SPECIFIC DEMETHYLASE 4C (PTHR10694:SF104)	histone modifying enzyme		KLHL1	kelch like family member 1(KLHL1)		UP_KW_BIOLOGICAL_PROCESS	Exocytosis	4	1.3	0.084	1
H3C1		KIF26A	Kinesin-like protein KIF26A	KINESIN-LIKE PROTEIN KIF26A (PTHR21608:SF6)	-		KLHL14	kelch like family member 14(KLHL14)		GOTERM_BP_DIRECT	keratinization	4	1.3	0.089	1
HAUS6		KIF5A	Kinesin heavy chain isoform 5A	KINESIN HEAVY CHAIN ISOFORM 5A (PTHR24115:SF937)	microtubule binding motor protein		KLHL33	kelch like family member 33(KLHL33)		GOTERM_CC_DIRECT	endocytic vesicle membrane	4	1.3	0.089	1
HCG4		KLF4	Krueppel-like factor 4	KRUEPPEL-LIKE FACTOR 4 (PTHR23235:SF117)	C2H2 zinc finger transcription factor		KLHL36	kelch like family member 36(KLHL36)		GOTERM_BP_DIRECT	negative regulation of NF-kappaB transcription factor activity	4	1.3	0.092	1
HCN4		KLF8	Krueppel-like factor 8	KRUEPPEL-LIKE FACTOR 8 (PTHR23235:SF46)	C2H2 zinc finger transcription factor		KRT8	keratin 8(KRT8)		GOTERM_BP_DIRECT	cerebral cortex development	4	1.3	0.097	1
HELB		KLHL1	Kelch-like protein 1	KELCH-LIKE PROTEIN 1 (PTHR24412:SF75)	scaffold/adaptor protein		KRTAP15-1	keratin associated protein 15-1(KRTAP15-1)		GOTERM_BP_DIRECT	microtubule-based movement	4	1.3	0.1	1
HG-1		KLHL14	Kelch-like protein 14	KELCH-LIKE PROTEIN 14 (PTHR45632:SF6)	scaffold/adaptor protein		KRTAP17-1	keratin associated protein 17-1(KRTAP17-1)		INTERPRO	Histone_Mod_Regulator	3	1	0.0099	0.93
HG983613		KLHL33	Kelch-like protein 33	KELCH-LIKE PROTEIN 33 (PTHR45632:SF14)	scaffold/adaptor protein		LAMA1	laminin subunit alpha 1(LAMA1)		GOTERM_MF_DIRECT	nuclear vitamin D receptor binding	3	1	0.019	1
HG983677		KLHL36	Kelch-like protein 36	KELCH-LIKE PROTEIN 36 (PTHR45632:SF4)	scaffold/adaptor protein		LIFR	LIF receptor subunit alpha(LIFR)		UP_SEQ_FEATURE	LIPID:O-palmitoleoyl serine; by PORCN	3	1	0.024	1
HG983734		KRT8	Keratin, type II cytoskeletal 8	KERATIN, TYPE II CYTOSKELETAL 8 (PTHR45616:SF26)	-		LINC00477	long intergenic non-protein coding RNA 477(LINC00477)		BIOCARTA	Role of Tob in T-cell activation	3	1	0.026	1
HG983789		KRTAP15-1	Keratin-associated protein 15-1	-	-		LINC01356	long intergenic non-protein coding RNA 1356(LINC01356)		UP_SEQ_FEATURE	ZN_FING:C2HC pre-PHD-type	3	1	0.027	1
HG983804		KRTAP17-1	Keratin-associated protein 17-1	-	-		LINC01551	long intergenic non-protein coding RNA 1551(LINC01551)		GOTERM_BP_DIRECT	negative regulation of epithelial cell apoptotic process	3	1	0.027	1
HIBADH		LAMA1	Laminin subunit alpha-1	LAMININ SUBUNIT ALPHA-1 (PTHR15036:SF81)	cell adhesion molecule		LIPM	lipase family member M(LIPM)		INTERPRO	Wnt	3	1	0.029	1
HLA-F		LIFR	Leukemia inhibitory factor receptor	LEUKEMIA INHIBITORY FACTOR RECEPTOR (PTHR23036:SF105)	transmembrane signal receptor		LRCH1	leucine rich repeats and calponin homology domain containing 1(LRCH1)		INTERPRO	Wnt_C	3	1	0.029	1
HMGCS1		LINC00477	Putative transmembrane protein encoded by LINC00477	-	-		LUC7L3	LUC7 like 3 pre-mRNA splicing factor(LUC7L3)		INTERPRO	Wnt_CS	3	1	0.029	1
HNRNPA2B1		LINC01356	Putative uncharacterized protein encoded by LINC01356	-	-		LUZP1	leucine zipper protein 1(LUZP1)		GOTERM_BP_DIRECT	negative regulation of GTPase activity	3	1	0.03	1
HNRNPDL		LINC01551	Uncharacterized protein encoded by LINC01551	-	-		LUZP4	leucine zipper protein 4(LUZP4)		GOTERM_BP_DIRECT	non-canonical NF-kappaB signal transduction	3	1	0.036	1
HNRNPLL		LIPM	Lipase member M	LIPASE MEMBER M (PTHR11005:SF12)	lipase		MAFB	MAF bZIP transcription factor B(MAFB)		GOTERM_BP_DIRECT	peptide cross-linking	3	1	0.036	1
HOXA5		LRCH1	Leucine-rich repeat and calponin homology domain-containing protein 1	LEUCINE-RICH REPEAT AND CALPONIN HOMOLOGY DOMAIN-CONTAINING PROTEIN 1 (PTHR16083:SF10)	scaffold/adaptor protein		MAN1A1	mannosidase alpha class 1A member 1(MAN1A1)		INTERPRO	EPHD	3	1	0.038	1
HOXB1		LUC7L3	Luc7-like protein 3	LUC7-LIKE PROTEIN 3 (PTHR12375:SF47)	-		MAP1A	microtubule associated protein 1A(MAP1A)		GOTERM_MF_DIRECT	tau-protein kinase activity	3	1	0.04	1
hsa_piR_001040		LUZP1	Leucine zipper protein 1	LEUCINE ZIPPER PROTEIN 1 (PTHR23166:SF7)	-		MAP3K6	mitogen-activated protein kinase kinase kinase 6(MAP3K6)		SMART	WNT1	3	1	0.042	1
hsa_piR_001042		LUZP4	Leucine zipper protein 4	LEUCINE ZIPPER PROTEIN 4 (PTHR22550:SF5)	-		MBLAC2	metallo-beta-lactamase domain containing 2(MBLAC2)		GOTERM_CC_DIRECT	axon initial segment	3	1	0.043	1
hsa_piR_001356		MAFB	Transcription factor MafB	TRANSCRIPTION FACTOR MAFB (PTHR10129:SF10)	basic leucine zipper transcription factor		MED13	mediator complex subunit 13(MED13)		GOTERM_BP_DIRECT	sensory organ development	3	1	0.046	1
hsa_piR_003074		MAN1A1	Mannosyl-oligosaccharide 1,2-alpha-mannosidase IA	MANNOSYL-OLIGOSACCHARIDE 1,2-ALPHA-MANNOSIDASE IA (PTHR11742:SF31)	protein modifying enzyme		MEGF8	multiple EGF like domains 8(MEGF8)		GOTERM_BP_DIRECT	negative regulation of Ras protein signal transduction	3	1	0.046	1
hsa_piR_004308		MAP1A	Microtubule-associated protein 1A	MICROTUBULE-ASSOCIATED PROTEIN 1A (PTHR13843:SF6)	non-motor microtubule binding protein		METTL16	methyltransferase 16, RNA N6-adenosine(METTL16)		INTERPRO	Bromodomain_CS	3	1	0.051	1
hsa_piR_004987		MAP3K6	Mitogen-activated protein kinase kinase kinase 6	MITOGEN-ACTIVATED PROTEIN KINASE KINASE KINASE 6 (PTHR11584:SF391)	non-receptor serine/threonine protein kinase		MFSD9	major facilitator superfamily domain containing 9(MFSD9)		INTERPRO	C2H2-ZF_domain-containing	3	1	0.051	1
hsa_piR_006890		MBLAC2	Acyl-coenzyme A thioesterase MBLAC2	ACYL-COENZYME A THIOESTERASE MBLAC2 (PTHR42951:SF4)	hydrolase		MKI67	marker of proliferation Ki-67(MKI67)		GOTERM_BP_DIRECT	positive regulation of focal adhesion assembly	3	1	0.052	1
hsa_piR_008984		MED13	Mediator of RNA polymerase II transcription subunit 13	MEDIATOR OF RNA POLYMERASE II TRANSCRIPTION SUBUNIT 13 (PTHR48249:SF4)	-		MPZL2	myelin protein zero like 2(MPZL2)		UP_SEQ_FEATURE	DOMAIN:TSP type-1 5	3	1	0.053	1
hsa_piR_013393		MEGF8	Multiple epidermal growth factor-like domains protein 8	MULTIPLE EPIDERMAL GROWTH FACTOR-LIKE DOMAINS PROTEIN 8 (PTHR23244:SF456)	-		MTF1	metal regulatory transcription factor 1(MTF1)		INTERPRO	SANT_dom	3	1	0.055	1
hsa_piR_013575		METTL16	RNA N6-adenosine-methyltransferase METTL16	RNA N6-ADENOSINE-METHYLTRANSFERASE METTL16 (PTHR13393:SF0)	methyltransferase		MTHFSD	methenyltetrahydrofolate synthetase domain containing(MTHFSD)		GOTERM_BP_DIRECT	positive regulation of mitotic nuclear division	3	1	0.063	1
hsa_piR_017723		MFSD9	Major facilitator superfamily domain-containing protein 9	MAJOR FACILITATOR SUPERFAMILY DOMAIN-CONTAINING PROTEIN 9 (PTHR23504:SF14)	secondary carrier transporter		MTIF2	mitochondrial translational initiation factor 2(MTIF2)		GOTERM_CC_DIRECT	neuronal cell body membrane	3	1	0.065	1
hsa_piR_018489		MKI67	Proliferation marker protein Ki-67	PROLIFERATION MARKER PROTEIN KI-67 (PTHR21603:SF17)	-		MYSM1	Myb like, SWIRM and MPN domains 1(MYSM1)		GOTERM_CC_DIRECT	9+2 motile cilium	3	1	0.069	1
hsa_piR_019420		MPZL2	Myelin protein zero-like protein 2	MYELIN PROTEIN ZERO-LIKE PROTEIN 2 (PTHR13869:SF21)	myelin protein		MZF1	myeloid zinc finger 1(MZF1)		GOTERM_BP_DIRECT	negative regulation of osteoclast differentiation	3	1	0.071	1
hsa_piR_020326		MTF1	Metal regulatory transcription factor 1	METAL REGULATORY TRANSCRIPTION FACTOR 1 (PTHR19818:SF131)	C2H2 zinc finger transcription factor		NAA15	N-alpha-acetyltransferase 15, NatA auxiliary subunit(NAA15)		UP_SEQ_FEATURE	DOMAIN:Fibronectin type-III 6	3	1	0.073	1
hsa_piR_020364		MTF1	Myelin transcription factor 1	-	-		NARS2	asparaginyl-tRNA synthetase 2, mitochondrial(NARS2)		UP_SEQ_FEATURE	DOMAIN:TSP type-1 4	3	1	0.073	1
hsa_piR_020497		MTHFSD	Methenyltetrahydrofolate synthase domain-containing protein	METHENYLTETRAHYDROFOLATE SYNTHASE DOMAIN-CONTAINING PROTEIN (PTHR13017:SF0)	ligase		NECTIN2	nectin cell adhesion molecule 2(NECTIN2)		GOTERM_BP_DIRECT	negative regulation of microtubule depolymerization	3	1	0.075	1
hsa-let-7a-3		MTIF2	Translation initiation factor IF-2, mitochondrial	TRANSLATION INITIATION FACTOR IF-2, MITOCHONDRIAL (PTHR43381:SF20)	translation initiation factor		NEXMIF	neurite extension and migration factor(NEXMIF)		GOTERM_BP_DIRECT	associative learning	3	1	0.079	1
hsa-let-7a-5p		MYSM1	Deubiquitinase MYSM1	DEUBIQUITINASE MYSM1 (PTHR12802:SF155)	chromatin/chromatin-binding, or -regulatory protein		NKX2-6	NK2 homeobox 6(NKX2-6)		GOTERM_BP_DIRECT	regulation of cell differentiation	3	1	0.087	1
hsa-let-7c-3p		MZF1	Myeloid zinc finger 1	MYELOID ZINC FINGER 1 (PTHR24384:SF2)	DNA-binding transcription factor		NOBOX	NOBOX oogenesis homeobox(NOBOX)		GOTERM_BP_DIRECT	regulation of neuron projection development	3	1	0.091	1
hsa-let-7d		NAA15	N-alpha-acetyltransferase 15, NatA auxiliary subunit	N-ALPHA-ACETYLTRANSFERASE 15, NATA AUXILIARY SUBUNIT (PTHR22767:SF6)	acetyltransferase		NOX3	NADPH oxidase 3(NOX3)		UP_SEQ_FEATURE	DOMAIN:TSP type-1 3	3	1	0.094	1
hsa-let-7e-3p		NARS2	Probable asparagine--tRNA ligase, mitochondrial	ASPARAGINE--TRNA LIGASE, MITOCHONDRIAL-RELATED (PTHR22594:SF34)	aminoacyl-tRNA synthetase		NPTX2	neuronal pentraxin 2(NPTX2)		UP_SEQ_FEATURE	ZN_FING:PHD-type 2	3	1	0.098	1
hsa-let-7e-5p		NECTIN2	Nectin-2	NECTIN-2 (PTHR47387:SF1)	-		NRDE2	NRDE-2, necessary for RNA interference, domain containing(NRDE2)		GOTERM_BP_DIRECT	rhombomere 5 development	2	0.7	0.027	1
hsa-let-7f-1		NEXMIF	Neurite extension and migration factor	NEURITE EXTENSION AND MIGRATION FACTOR (PTHR46946:SF1)	-		NUAK1	NUAK family kinase 1(NUAK1)		INTERPRO	Wnt2	2	0.7	0.028	1
hsa-let-7f-5p		NKX2-6	Homeobox protein Nkx-2.6	HOMEOBOX PROTEIN NKX-2.6 (PTHR24340:SF72)	homeodomain transcription factor		NUCKS1	nuclear casein kinase and cyclin dependent kinase substrate 1(NUCKS1)		UP_SEQ_FEATURE	REGION:Nuclear localization signal (NLS)	2	0.7	0.028	1
hsa-miR-1-3p		NOBOX	Homeobox protein NOBOX	HOMEOBOX PROTEIN NOBOX (PTHR47060:SF1)	homeodomain transcription factor		NWD2	NACHT and WD repeat domain containing 2(NWD2)		GOTERM_BP_DIRECT	lung induction	2	0.7	0.041	1
hsa-mir-105-1		NOX3	NADPH oxidase 3	NADPH OXIDASE 3 (PTHR11972:SF12)	oxidase		NXPH1	neurexophilin 1(NXPH1)		GOTERM_BP_DIRECT	mesenchymal-epithelial cell signaling	2	0.7	0.041	1
hsa-miR-105-3p		NPTX2	Neuronal pentraxin-2	NEURONAL PENTRAXIN-2 (PTHR19277:SF1)	scaffold/adaptor protein		NXPH3	neurexophilin 3(NXPH3)		INTERPRO	Bromo_WD_repeat	2	0.7	0.042	1
hsa-mir-10a		NRDE2	Nuclear exosome regulator NRDE2	NUCLEAR EXOSOME REGULATOR NRDE2 (PTHR13471:SF0)	-		OBSCN-AS1	OBSCN antisense RNA 1(OBSCN-AS1)		GOTERM_MF_DIRECT	stearoyl-CoA 9-desaturase activity	2	0.7	0.043	1
hsa-miR-1224-3p		NUAK1	NUAK family SNF1-like kinase 1	NUAK FAMILY SNF1-LIKE KINASE 1 (PTHR24343:SF350)	non-receptor serine/threonine protein kinase		OR4A15	olfactory receptor family 4 subfamily A member 15(OR4A15)		GOTERM_BP_DIRECT	negative regulation of mature B cell apoptotic process	2	0.7	0.054	1
hsa-mir-1225		NUCKS1	Nuclear ubiquitous casein and cyclin-dependent kinase substrate 1	NUCLEAR UBIQUITOUS CASEIN AND CYCLIN-DEPENDENT KINASE SUBSTRATE 1 (PTHR15361:SF1)	-		OTULIN	OTU deubiquitinase with linear linkage specificity(OTULIN)		GOTERM_BP_DIRECT	pericyte cell differentiation	2	0.7	0.054	1
hsa-mir-1251		NWD2	NACHT and WD repeat domain-containing protein 2	NACHT AND WD REPEAT DOMAIN-CONTAINING PROTEIN 2 (PTHR19871:SF39)	-		OVCH1	ovochymase 1(OVCH1)		GOTERM_BP_DIRECT	Norrin signaling pathway	2	0.7	0.054	1
hsa-mir-1260b		NXPH1	Neurexophilin-1	NEUREXOPHILIN-1 (PTHR17103:SF13)	intercellular signal molecule		OVCH2	ovochymase 2(OVCH2)		GOTERM_BP_DIRECT	positive regulation of norepinephrine secretion	2	0.7	0.054	1
hsa-mir-1273e		NXPH3	Neurexophilin-3	NEUREXOPHILIN-3 (PTHR17103:SF14)	intercellular signal molecule		OXTR	oxytocin receptor(OXTR)		INTERPRO	TILa_dom	2	0.7	0.055	1
hsa-mir-128-1		OBSCN-AS1	Putative uncharacterized protein OBSCN-AS1	-	-		PABIR3	PABIR family member 3(PABIR3)		INTERPRO	Nxph	2	0.7	0.055	1
hsa-mir-129-1		OR4A15	Olfactory receptor 4A15	OLFACTORY RECEPTOR 4A15 (PTHR48002:SF79)	transmembrane signal receptor		PAGR1	PAXIP1 associated glutamate rich protein 1(PAGR1)		UP_SEQ_FEATURE	REGION:V (Cys-rich)	2	0.7	0.056	1
hsa-miR-1290		OTULIN	Ubiquitin thioesterase otulin	UBIQUITIN THIOESTERASE OTULIN (PTHR33662:SF2)	-		PCDHA4	protocadherin alpha 4(PCDHA4)		UP_SEQ_FEATURE	REGION:II	2	0.7	0.056	1
hsa-mir-130a		OVCH1	Ovochymase-1	OVOCHYMASE-1 (PTHR24251:SF21)	serine protease		PCDHGA6	protocadherin gamma subfamily A, 6(PCDHGA6)		UP_SEQ_FEATURE	REGION:IV (linker domain)	2	0.7	0.056	1
hsa-mir-135a-1		OVCH2	Ovochymase-2	OVOCHYMASE-2 (PTHR24251:SF16)	serine protease		PCK2	phosphoenolpyruvate carboxykinase 2, mitochondrial(PCK2)		UP_SEQ_FEATURE	REGION:III	2	0.7	0.056	1
hsa-miR-135a-3p		OXTR	Oxytocin receptor	OXYTOCIN RECEPTOR (PTHR24241:SF89)	G-protein coupled receptor		PCNX4	pecanex 4(PCNX4)		GOTERM_BP_DIRECT	regulation of myeloid cell differentiation	2	0.7	0.067	1
hsa-miR-135a-5p		PABIR3	PABIR family member 1	PABIR FAMILY MEMBER 1 (PTHR22227:SF3)	-		PCSK7	proprotein convertase subtilisin/kexin type 7(PCSK7)		INTERPRO	Lipovitellin_superhlx_dom	2	0.7	0.068	1
hsa-miR-135b-5p		PAGR1	PAXIP1-associated glutamate-rich protein 1	PAXIP1-ASSOCIATED GLUTAMATE-RICH PROTEIN 1 (PTHR28467:SF1)	-		PDE10A	phosphodiesterase 10A(PDE10A)		PIR_SUPERFAMILY	Neurexophilin	2	0.7	0.068	0.99
hsa-miR-146b-5p		PCDHA4	Protocadherin alpha-4	PROTOCADHERIN ALPHA-4 (PTHR24028:SF133)	cadherin		PDE12	phosphodiesterase 12(PDE12)		UP_SEQ_FEATURE	DOMAIN:Dynein heavy chain AAA module D4	2	0.7	0.07	1
hsa-mir-149		PCDHGA6	Protocadherin gamma-A6	PROTOCADHERIN GAMMA-A6 (PTHR24028:SF107)	cadherin		PELI2	pellino E3 ubiquitin protein ligase family member 2(PELI2)		GOTERM_BP_DIRECT	commitment of neuronal cell to specific neuron type in forebrain	2	0.7	0.079	1
hsa-miR-153-3p		PCK2	Phosphoenolpyruvate carboxykinase [GTP], mitochondrial	PHOSPHOENOLPYRUVATE CARBOXYKINASE [GTP], MITOCHONDRIAL (PTHR11561:SF11)	kinase		PGPEP1	pyroglutamyl-peptidase I(PGPEP1)		GOTERM_BP_DIRECT	retinal blood vessel morphogenesis	2	0.7	0.079	1
hsa-mir-16-2		PCNX4	Pecanex-like protein 4	PECANEX-LIKE PROTEIN 4 (PTHR12372:SF6)	-		PHIP	pleckstrin homology domain interacting protein(PHIP)		GOTERM_CC_DIRECT	glycogen granule	2	0.7	0.08	1
hsa-mir-17		PCSK7	Proprotein convertase subtilisin_kexin type 7	PROPROTEIN CONVERTASE SUBTILISIN_KEXIN TYPE 7 (PTHR42884:SF28)	serine protease		PIWIL4	piwi like RNA-mediated gene silencing 4(PIWIL4)		UP_SEQ_FEATURE	DOMAIN:Dynein heavy chain ATP-binding dynein motor region	2	0.7	0.083	1
hsa-mir-181a-1		PDE10A	cAMP and cAMP-inhibited cGMP 3',5'-cyclic phosphodiesterase 10A	CAMP AND CAMP-INHIBITED CGMP 3',5'-CYCLIC PHOSPHODIESTERASE 10A (PTHR11347:SF111)	phosphodiesterase		PKHD1	PKHD1 ciliary IPT domain containing fibrocystin/polyductin(PKHD1)		UP_SEQ_FEATURE	REGION:Microtubule-binding	2	0.7	0.083	1
hsa-miR-184		PDE12	2',5'-phosphodiesterase 12	2',5'-PHOSPHODIESTERASE 12 (PTHR12121:SF37)	mRNA polyadenylation factor		PNMA8A	PNMA family member 8A(PNMA8A)		GOTERM_BP_DIRECT	positive regulation of axon extension involved in axon guidance	2	0.7	0.092	1
hsa-miR-1911-5p		PELI2	E3 ubiquitin-protein ligase pellino homolog 2	E3 UBIQUITIN-PROTEIN LIGASE PELLINO HOMOLOG 2 (PTHR12098:SF5)	ubiquitin-protein ligase		POMT2	protein O-mannosyltransferase 2(POMT2)		UP_SEQ_FEATURE	DOMAIN:TSP type-1 9	2	0.7	0.096	1
hsa-mir-195		PGPEP1	Pyroglutamyl-peptidase 1	PYROGLUTAMYL-PEPTIDASE 1 (PTHR23402:SF16)	cysteine protease		POU3F1	POU class 3 homeobox 1(POU3F1)		UP_SEQ_FEATURE	DOMAIN:Dynein heavy chain linker	2	0.7	0.096	1
hsa-miR-199b-5p		PHIP	PH-interacting protein	PH-INTERACTING PROTEIN (PTHR16266:SF4)	-		PPM1H	protein phosphatase, Mg2+/Mn2+ dependent 1H(PPM1H)
hsa-miR-200a-3p		PIWIL4	Piwi-like protein 4	PIWI-LIKE PROTEIN 4 (PTHR22891:SF43)	translation initiation factor		PPP1R12B	protein phosphatase 1 regulatory subunit 12B(PPP1R12B)
hsa-miR-200a-5p		PKHD1	Fibrocystin	FIBROCYSTIN (PTHR46769:SF1)	-		PPP1R3E	protein phosphatase 1 regulatory subunit 3E(PPP1R3E)
hsa-miR-200b-3p		PNMA8A	Paraneoplastic antigen-like protein 8A	PARANEOPLASTIC ANTIGEN-LIKE PROTEIN 8A (PTHR23095:SF21)	transcription cofactor		PPP2CA	protein phosphatase 2 catalytic subunit alpha(PPP2CA)
hsa-miR-200b-5p		POMT2	Protein O-mannosyl-transferase 2	PROTEIN O-MANNOSYL-TRANSFERASE 2 (PTHR10050:SF46)	transferase		PPP2R1A	protein phosphatase 2 scaffold subunit Aalpha(PPP2R1A)
hsa-miR-204-5p		POU3F1	POU domain, class 3, transcription factor 1	POU DOMAIN, CLASS 3, TRANSCRIPTION FACTOR 1 (PTHR11636:SF75)	homeodomain transcription factor		PRDM11	PR/SET domain 11(PRDM11)
hsa-miR-214-3p		PPM1H	Protein phosphatase 1H	PROTEIN PHOSPHATASE 1H (PTHR13832:SF287)	protein phosphatase		PRPF6	pre-mRNA processing factor 6(PRPF6)
hsa-mir-218-1		PPP1R12B	Protein phosphatase 1 regulatory subunit 12B	PROTEIN PHOSPHATASE 1 REGULATORY SUBUNIT 12B (PTHR24179:SF18)	phosphatase modulator		PSMB6	proteasome 20S subunit beta 6(PSMB6)
hsa-mir-224		PPP1R3E	Protein phosphatase 1 regulatory subunit 3E	PROTEIN PHOSPHATASE 1 REGULATORY SUBUNIT 3E (PTHR12307:SF20)	phosphatase modulator		PTCD3	pentatricopeptide repeat domain 3(PTCD3)
hsa-mir-24-2		PPP2CA	Serine_threonine-protein phosphatase 2A catalytic subunit alpha isoform	SERINE_THREONINE-PROTEIN PHOSPHATASE 2A CATALYTIC SUBUNIT ALPHA ISOFORM (PTHR45619:SF12)	protein phosphatase		PTPRJ	protein tyrosine phosphatase receptor type J(PTPRJ)
hsa-miR-24-2-5p		PPP2R1A	Serine_threonine-protein phosphatase 2A 65 kDa regulatory subunit A alpha isoform	SERINE_THREONINE-PROTEIN PHOSPHATASE 2A 65 KDA REGULATORY SUBUNIT A ALPHA ISOFORM (PTHR10648:SF2)	phosphatase modulator		PURB	purine rich element binding protein B(PURB)
hsa-mir-26a-1		PRDM11	PR domain-containing protein 11	PR DOMAIN-CONTAINING PROTEIN 11 (PTHR16515:SF48)	C2H2 zinc finger transcription factor		RABEP1	rabaptin, RAB GTPase binding effector protein 1(RABEP1)
hsa-mir-27a		PRPF6	Pre-mRNA-processing factor 6	PRE-MRNA-PROCESSING FACTOR 6 (PTHR11246:SF1)	RNA splicing factor		RAD51AP2	RAD51 associated protein 2(RAD51AP2)
hsa-mir-29b-1		PSMB6	Proteasome subunit beta type-6	PROTEASOME SUBUNIT BETA TYPE-6 (PTHR11599:SF46)	protease		RASA1	RAS p21 protein activator 1(RASA1)
hsa-mir-302a		PTCD3	Small ribosomal subunit protein mS39	SMALL RIBOSOMAL SUBUNIT PROTEIN MS39 (PTHR16276:SF1)	-		RASA3	RAS p21 protein activator 3(RASA3)
hsa-mir-30c-2		PTPRJ	Receptor-type tyrosine-protein phosphatase eta	RECEPTOR-TYPE TYROSINE-PROTEIN PHOSPHATASE ETA (PTHR19134:SF554)	protein phosphatase		RASA4	RAS p21 protein activator 4(RASA4)
hsa-miR-32-5p		PURB	Transcriptional activator protein Pur-beta	TRANSCRIPTIONAL ACTIVATOR PROTEIN PUR-BETA (PTHR12611:SF4)	DNA-binding transcription factor		RBM25	RNA binding motif protein 25(RBM25)
hsa-mir-320b-2		RABEP1	Rab GTPase-binding effector protein 1	RAB GTPASE-BINDING EFFECTOR PROTEIN 1 (PTHR31179:SF5)	-		RCOR1	REST corepressor 1(RCOR1)
hsa-miR-323b-3p		RAD51AP2	RAD51-associated protein 2	RAD51-ASSOCIATED PROTEIN 2 (PTHR39229:SF1)	-		RECK	reversion inducing cysteine rich protein with kazal motifs(RECK)
hsa-mir-325		RASA1	Ras GTPase-activating protein 1	RAS GTPASE-ACTIVATING PROTEIN 1 (PTHR10194:SF146)	GTPase-activating protein		RENBP	renin binding protein(RENBP)
hsa-mir-335		RASA3	Ras GTPase-activating protein 3	RAS GTPASE-ACTIVATING PROTEIN 3 (PTHR10194:SF53)	GTPase-activating protein		RGS19	regulator of G protein signaling 19(RGS19)
hsa-miR-337-3p		RASA4	Ras GTPase-activating protein 4	RAS GTPASE-ACTIVATING PROTEIN 4-RELATED (PTHR10194:SF4)	GTPase-activating protein		RGS8	regulator of G protein signaling 8(RGS8)
hsa-mir-340		RBM25	RNA-binding protein 25	RNA-BINDING PROTEIN 25 (PTHR18806:SF4)	-		RIC8B	RIC8 guanine nucleotide exchange factor B(RIC8B)
hsa-mir-342		RCOR1	REST corepressor 1	REST COREPRESSOR 1 (PTHR16089:SF11)	chromatin/chromatin-binding, or -regulatory protein		RIMS4	regulating synaptic membrane exocytosis 4(RIMS4)
hsa-miR-342-3p		RECK	Reversion-inducing cysteine-rich protein with Kazal motifs	REVERSION-INDUCING CYSTEINE-RICH PROTEIN WITH KAZAL MOTIFS (PTHR13487:SF3)	protease inhibitor		RNASEL	ribonuclease L(RNASEL)
hsa-miR-342-5p		RENBP	N-acylglucosamine 2-epimerase	N-ACYLGLUCOSAMINE 2-EPIMERASE (PTHR15108:SF0)	epimerase/racemase		RRP1B	ribosomal RNA processing 1B(RRP1B)
hsa-mir-346		RGS19	Regulator of G-protein signaling 19	REGULATOR OF G-PROTEIN SIGNALING 19 (PTHR10845:SF145)	GTPase-activating protein		SAFB2	scaffold attachment factor B2(SAFB2)
hsa-mir-34b		RGS8	Regulator of G-protein signaling 8	REGULATOR OF G-PROTEIN SIGNALING 8 (PTHR10845:SF147)	GTPase-activating protein		SCD5	stearoyl-CoA desaturase 5(SCD5)
hsa-miR-3591-5p		RIC8B	Synembryn-B	SYNEMBRYN-B (PTHR12425:SF2)	-		SCN2B	sodium voltage-gated channel beta subunit 2(SCN2B)
hsa-miR-3613-3p		RIMS4	Regulating synaptic membrane exocytosis protein 4	-	-		SDF4	stromal cell derived factor 4(SDF4)
hsa-miR-3615		RNASEL	2-5A-dependent ribonuclease	2-5A-DEPENDENT RIBONUCLEASE (PTHR24141:SF1)	endoribonuclease		SELENOS	selenoprotein S(SELENOS)
hsa-miR-374a-5p		RRP1B	Ribosomal RNA processing protein 1 homolog B	RIBOSOMAL RNA PROCESSING PROTEIN 1 HOMOLOG B (PTHR13026:SF2)	-		SESN3	sestrin 3(SESN3)
hsa-miR-378a-5p		SAFB2	Scaffold attachment factor B2	SCAFFOLD ATTACHMENT FACTOR B2 (PTHR15683:SF4)	-		SESTD1	SEC14 and spectrin domain containing 1(SESTD1)
hsa-miR-378i		SCD5	Stearoyl-CoA desaturase 5	STEAROYL-COA DESATURASE 5 (PTHR11351:SF100)	-		SEZ6	seizure related 6 homolog(SEZ6)
hsa-miR-382-3p		SCN2B	Sodium channel subunit beta-2	SODIUM CHANNEL SUBUNIT BETA-2 (PTHR13869:SF3)	myelin protein		SGTB	small glutamine rich tetratricopeptide repeat co-chaperone beta(SGTB)
hsa-miR-384		SDF4	45 kDa calcium-binding protein	45 KDA CALCIUM-BINDING PROTEIN (PTHR10827:SF98)	calmodulin-related		SH2B1	SH2B adaptor protein 1(SH2B1)
hsa-miR-422a		SELENOS	Selenoprotein S	SELENOPROTEIN S (PTHR28621:SF1)	-		SLC35F6	solute carrier family 35 member F6(SLC35F6)
hsa-miR-4306		SESN3	Sestrin-3	SESTRIN-3 (PTHR12474:SF4)	peroxidase		SLC7A14	solute carrier family 7 member 14(SLC7A14)
hsa-miR-4429		SESTD1	SEC14 domain and spectrin repeat-containing protein 1	SEC14 DOMAIN AND SPECTRIN REPEAT-CONTAINING PROTEIN 1 (PTHR46607:SF1)	-		SMIM5	small integral membrane protein 5(SMIM5)
hsa-miR-4510		SEZ6	Seizure protein 6 homolog	SEIZURE PROTEIN 6 HOMOLOG (PTHR45656:SF1)	-		SNRNP200	small nuclear ribonucleoprotein U5 subunit 200(SNRNP200)
hsa-miR-486-3p		SGTB	Small glutamine-rich tetratricopeptide repeat-containing protein beta	SMALL GLUTAMINE-RICH TETRATRICOPEPTIDE REPEAT-CONTAINING PROTEIN BETA (PTHR45831:SF1)	-		SNTA1	syntrophin alpha 1(SNTA1)
hsa-mir-487b		SH2B1	SH2B adapter protein 1	SH2B ADAPTER PROTEIN 1 (PTHR10872:SF3)	scaffold/adaptor protein		SNX9	sorting nexin 9(SNX9)
hsa-mir-495		SLC35F6	Solute carrier family 35 member F6	SOLUTE CARRIER FAMILY 35 MEMBER F6 (PTHR13146:SF0)	-		SOX3	SRY-box transcription factor 3(SOX3)
hsa-miR-514a-3p		SLC7A14	Probable cationic amino acid transporter	CATIONIC AMINO ACID TRANSPORTER-RELATED (PTHR43243:SF17)	amino acid transporter		SPEF1	sperm flagellar 1(SPEF1)
hsa-miR-539-5p		SMIM5	Small integral membrane protein 5	SMALL INTEGRAL MEMBRANE PROTEIN 5 (PTHR37344:SF1)	-		SPI1	Spi-1 proto-oncogene(SPI1)
hsa-mir-543		SNRNP200	U5 small nuclear ribonucleoprotein 200 kDa helicase	U5 SMALL NUCLEAR RIBONUCLEOPROTEIN 200 KDA HELICASE (PTHR24075:SF13)	scaffold/adaptor protein		SPIN4	spindlin family member 4(SPIN4)
hsa-miR-550a-5p		SNTA1	Alpha-1-syntrophin	ALPHA-1-SYNTROPHIN (PTHR10554:SF6)	scaffold/adaptor protein		SPNS3	SPNS lysolipid transporter 3, sphingosine-1-phosphate (putative)(SPNS3)
hsa-miR-582-5p		SNX9	Sorting nexin-9	SORTING NEXIN-9 (PTHR45827:SF2)	scaffold/adaptor protein		SPSB3	splA/ryanodine receptor domain and SOCS box containing 3(SPSB3)
hsa-miR-589-5p		SOX3	Transcription factor SOX-3	TRANSCRIPTION FACTOR SOX-3 (PTHR10270:SF111)	HMG box transcription factor		SPTBN4	spectrin beta, non-erythrocytic 4(SPTBN4)
hsa-miR-6131		SPEF1	Sperm flagellar protein 1	SPERM FLAGELLAR PROTEIN 1 (PTHR12509:SF16)	-		ST14	ST14 transmembrane serine protease matriptase(ST14)
hsa-miR-615-3p		SPI1	Transcription factor PU.1	TRANSCRIPTION FACTOR PU.1 (PTHR11849:SF16)	winged helix/forkhead transcription factor		ST6GALNAC3	ST6 N-acetylgalactosaminide alpha-2,6-sialyltransferase 3(ST6GALNAC3)
hsa-mir-625		SPIN4	Spindlin-4	SPINDLIN-4 (PTHR10405:SF9)	chromatin/chromatin-binding, or -regulatory protein		ST8SIA3	ST8 alpha-N-acetyl-neuraminide alpha-2,8-sialyltransferase 3(ST8SIA3)
hsa-miR-628-5p		SPNS3	Protein spinster homolog 3	PROTEIN SPINSTER HOMOLOG 3 (PTHR23505:SF3)	transporter		STX1B	syntaxin 1B(STX1B)
hsa-miR-6516-3p		SPSB3	SPRY domain-containing SOCS box protein 3	SPRY DOMAIN-CONTAINING SOCS BOX PROTEIN 3 (PTHR12245:SF5)	ubiquitin-protein ligase		SV2A	synaptic vesicle glycoprotein 2A(SV2A)
hsa-miR-6873-3p		SPTBN4	Spectrin beta chain, non-erythrocytic 4	SPECTRIN BETA CHAIN, NON-ERYTHROCYTIC 4 (PTHR11915:SF232)	actin or actin-binding cytoskeletal protein		SYCE1L	synaptonemal complex central element protein 1 like(SYCE1L)
hsa-miR-769-5p		ST14	Suppressor of tumorigenicity 14 protein	SUPPRESSOR OF TUMORIGENICITY 14 PROTEIN (PTHR24253:SF50)	serine protease		SYNGAP1	synaptic Ras GTPase activating protein 1(SYNGAP1)
hsa-miR-7977		ST6GALNAC3	Alpha-N-acetylgalactosaminide alpha-2,6-sialyltransferase 3	ALPHA-N-ACETYLGALACTOSAMINIDE ALPHA-2,6-SIALYLTRANSFERASE 3 (PTHR45906:SF2)	-		TAB2	TGF-beta activated kinase 1 (MAP3K7) binding protein 2(TAB2)
hsa-miR-889-3p		ST8SIA3	Sia-alpha-2,3-Gal-beta-1,4-GlcNAc-R:alpha 2,8-sialyltransferase	SIA-ALPHA-2,3-GAL-BETA-1,4-GLCNAC-R:ALPHA 2,8-SIALYLTRANSFERASE (PTHR11987:SF36)	transferase		TAF7	TATA-box binding protein associated factor 7(TAF7)
hsa-mir-9-2		STX1B	Syntaxin-1B	SYNTAXIN-1B (PTHR19957:SF334)	SNARE protein		TAOK1	TAO kinase 1(TAOK1)
hsa-miR-9-5p		SV2A	Synaptic vesicle glycoprotein 2A	SYNAPTIC VESICLE GLYCOPROTEIN 2A (PTHR23511:SF11)	-		TBR1	T-box brain transcription factor 1(TBR1)
hsa-miR-96-5p		SYCE1L	Synaptonemal complex central element protein 1-like	SYNAPTONEMAL COMPLEX CENTRAL ELEMENT PROTEIN 1-LIKE (PTHR21731:SF1)	-		TCEAL8	transcription elongation factor A like 8(TCEAL8)
hsa-mir-98		SYNGAP1	Ras_Rap GTPase-activating protein SynGAP	RAS_RAP GTPASE-ACTIVATING PROTEIN SYNGAP (PTHR10194:SF25)	GTPase-activating protein		TCEANC2	transcription elongation factor A N-terminal and central domain containing 2(TCEANC2)
hsa-miR-98-3p		TAB2	TGF-beta-activated kinase 1 and MAP3K7-binding protein 2	TGF-BETA-ACTIVATED KINASE 1 AND MAP3K7-BINDING PROTEIN 2 (PTHR46253:SF2)	-		TECTA	tectorin alpha(TECTA)
hsa-miR-98-5p		TAF7	Transcription initiation factor TFIID subunit 7	TRANSCRIPTION INITIATION FACTOR TFIID SUBUNIT 7 (PTHR12228:SF6)	general transcription factor		TGFB3	transforming growth factor beta 3(TGFB3)
ICAM5		TAOK1	Serine_threonine-protein kinase TAO1	SERINE_THREONINE-PROTEIN KINASE TAO1 (PTHR47167:SF8)	non-receptor serine/threonine protein kinase		TGM3	transglutaminase 3(TGM3)
IFT52		TBR1	T-box brain protein 1	T-BOX BRAIN PROTEIN 1 (PTHR11267:SF88)	Rel homology transcription factor		THAP2	THAP domain containing 2(THAP2)
IGFBP2		TCEAL8	Transcription elongation factor A protein-like 8	-	-		THSD7B	thrombospondin type 1 domain containing 7B(THSD7B)
IGSF21		TCEANC2	Transcription elongation factor A N-terminal and central domain-containing protein 2	TRANSCRIPTION ELONGATION FACTOR A N-TERMINAL AND CENTRAL DOMAIN-CONTAINING PROTEIN 2 (PTHR11477:SF14)	general transcription factor		TM4SF18	transmembrane 4 L six family member 18(TM4SF18)
IL1A		TECTA	Alpha-tectorin	ALPHA-TECTORIN (PTHR46160:SF3)	-		TMEM107	transmembrane protein 107(TMEM107)
IL2RA		TGFB3	Transforming growth factor beta-3 proprotein	TRANSFORMING GROWTH FACTOR BETA-3 PROPROTEIN (PTHR11848:SF34)	growth factor		TMEM121	transmembrane protein 121(TMEM121)
INE1		TGM3	Protein-glutamine gamma-glutamyltransferase E	PROTEIN-GLUTAMINE GAMMA-GLUTAMYLTRANSFERASE E (PTHR11590:SF36)	transferase		TMEM178B	transmembrane protein 178B(TMEM178B)
IPW		THAP2	THAP domain-containing protein 2	THAP DOMAIN-CONTAINING PROTEIN 2 (PTHR47696:SF1)	-		TMEM184A	transmembrane protein 184A(TMEM184A)
ITPK1-AS1		THSD7B	Thrombospondin type-1 domain-containing protein 7B	THROMBOSPONDIN TYPE-1 DOMAIN-CONTAINING PROTEIN 7B (PTHR11311:SF7)	cell adhesion molecule		TMEM39B	transmembrane protein 39B(TMEM39B)
JADE3		TM4SF18	Transmembrane 4 L6 family member 18	TRANSMEMBRANE 4 L6 FAMILY MEMBER 18 (PTHR14198:SF14)	-		TMF1	TATA element modulatory factor 1(TMF1)
KAT14		TMEM107	Transmembrane protein 107	TRANSMEMBRANE PROTEIN 107 (PTHR34341:SF1)	-		TMOD2	tropomodulin 2(TMOD2)
KBTBD3		TMEM121	Transmembrane protein 121	TRANSMEMBRANE PROTEIN 121 (PTHR31046:SF0)	-		TMSB10	thymosin beta 10(TMSB10)
KBTBD4		TMEM178B	Transmembrane protein 178B	TRANSMEMBRANE PROTEIN 178B (PTHR32005:SF1)	-		TNFRSF25	TNF receptor superfamily member 25(TNFRSF25)
KCNB1		TMEM184A	Transmembrane protein 184A	TRANSMEMBRANE PROTEIN 184A (PTHR23423:SF59)	transporter		TOB2	transducer of ERBB2, 2(TOB2)
KCND2		TMEM39B	Transmembrane protein 39B	TRANSMEMBRANE PROTEIN 39B (PTHR12995:SF2)	-		TOX	thymocyte selection associated high mobility group box(TOX)
KCNIP1-OT1		TMF1	TATA element modulatory factor	TATA ELEMENT MODULATORY FACTOR (PTHR46515:SF1)	-		TRIM7	tripartite motif containing 7(TRIM7)
KCNJ14		TMOD2	Tropomodulin-2	TROPOMODULIN-2 (PTHR10901:SF15)	actin or actin-binding cytoskeletal protein		TSPAN12	tetraspanin 12(TSPAN12)
KDM4C		TMSB10	Thymosin beta-10	THYMOSIN BETA-10 (PTHR12021:SF10)	actin or actin-binding cytoskeletal protein		TTC21B	tetratricopeptide repeat domain 21B(TTC21B)
KIF26A		TNFRSF25	Tumor necrosis factor receptor superfamily member 25	TUMOR NECROSIS FACTOR RECEPTOR SUPERFAMILY MEMBER 25 (PTHR47220:SF1)	transmembrane signal receptor		TUBB	tubulin beta class I(TUBB)
KIF5A		TOB2	Protein Tob2	PROTEIN TOB2 (PTHR17537:SF3)	-		TUG1	taurine up-regulated 1(TUG1)
KLF4		TOX	Thymocyte selection-associated high mobility group box protein TOX	THYMOCYTE SELECTION-ASSOCIATED HIGH MOBILITY GROUP BOX PROTEIN TOX (PTHR45781:SF4)	HMG box transcription factor		TXNDC16	thioredoxin domain containing 16(TXNDC16)
KLF8		TRIM7	E3 ubiquitin-protein ligase TRIM7	E3 UBIQUITIN-PROTEIN LIGASE TRIM7 (PTHR24103:SF700)	ubiquitin-protein ligase		UBE2D4	ubiquitin conjugating enzyme E2 D4(UBE2D4)
KLHL1		TSPAN12	Tetraspanin-12	TETRASPANIN-12 (PTHR19282:SF462)	scaffold/adaptor protein		UBXN11	UBX domain protein 11(UBXN11)
KLHL14		TTC21B	Tetratricopeptide repeat protein 21B	TETRATRICOPEPTIDE REPEAT PROTEIN 21B (PTHR14699:SF1)	-		USP27X	ubiquitin specific peptidase 27 X-linked(USP27X)
KLHL33		TUBB	Tubulin beta chain	TUBULIN BETA CHAIN (PTHR11588:SF61)	tubulin		UXS1	UDP-glucuronate decarboxylase 1(UXS1)
KLHL36		TUG1	Taurine up-regulated 1 protein	-	-		VPS13D	vacuolar protein sorting 13 homolog D(VPS13D)
KRT8		TXNDC16	Thioredoxin domain-containing protein 16	THIOREDOXIN DOMAIN-CONTAINING PROTEIN 16 (PTHR22699:SF1)	oxidoreductase		VPS52	VPS52 subunit of GARP complex(VPS52)
KRTAP15-1		UBE2D4	Ubiquitin-conjugating enzyme E2 D4	UBIQUITIN-CONJUGATING ENZYME E2 D4 (PTHR24068:SF24)	ubiquitin-protein ligase		WNT2	Wnt family member 2(WNT2)
KRTAP17-1		UBXN11	UBX domain-containing protein 11	UBX DOMAIN-CONTAINING PROTEIN 11 (PTHR23333:SF4)	protein-binding activity modulator		WNT2B	Wnt family member 2B(WNT2B)
LAMA1		USP27X	Ubiquitin carboxyl-terminal hydrolase 27	UBIQUITIN CARBOXYL-TERMINAL HYDROLASE 27 (PTHR21646:SF30)	cysteine protease		WNT4	Wnt family member 4(WNT4)
lgi-mir-124		UXS1	UDP-glucuronic acid decarboxylase 1	UDP-GLUCURONIC ACID DECARBOXYLASE 1 (PTHR43078:SF6)	decarboxylase		XPR1	xenotropic and polytropic retrovirus receptor 1(XPR1)
LIFR		VPS13D	Intermembrane lipid transfer protein VPS13D	INTERMEMBRANE LIPID TRANSFER PROTEIN VPS13D (PTHR16166:SF141)	membrane traffic protein		ZAN	zonadhesin(ZAN)
LINC00174		VPS52	Vacuolar protein sorting-associated protein 52 homolog	VACUOLAR PROTEIN SORTING-ASSOCIATED PROTEIN 52 HOMOLOG (PTHR14190:SF7)	membrane traffic protein		ZBTB38	zinc finger and BTB domain containing 38(ZBTB38)
LINC00221		WNT2	Protein Wnt-2	PROTEIN WNT-2 (PTHR12027:SF86)	intercellular signal molecule		ZBTB39	zinc finger and BTB domain containing 39(ZBTB39)
LINC00477		WNT2B	Protein Wnt-2b	PROTEIN WNT-2B (PTHR12027:SF93)	intercellular signal molecule		ZDHHC14	zinc finger DHHC-type palmitoyltransferase 14(ZDHHC14)
LINC00547		WNT4	Protein Wnt-4	PROTEIN WNT-4 (PTHR12027:SF101)	intercellular signal molecule		ZFP41	ZFP41 zinc finger protein(ZFP41)
LINC00606		XPR1	Solute carrier family 53 member 1	SOLUTE CARRIER FAMILY 53 MEMBER 1 (PTHR10783:SF103)	secondary carrier transporter		ZFP92	ZFP92 zinc finger protein(ZFP92)
LINC00654		ZAN	Zonadhesin	ZONADHESIN (PTHR11339:SF374)	extracellular matrix protein		ZFYVE26	zinc finger FYVE-type containing 26(ZFYVE26)
LINC00674		ZBTB38	Zinc finger and BTB domain-containing protein 38	ZINC FINGER AND BTB DOMAIN-CONTAINING PROTEIN 38 (PTHR24388:SF71)	C2H2 zinc finger transcription factor		ZFYVE9	zinc finger FYVE-type containing 9(ZFYVE9)
LINC00705		ZBTB39	Zinc finger and BTB domain-containing protein 39	ZINC FINGER AND BTB DOMAIN-CONTAINING PROTEIN 39 (PTHR24399:SF34)	C2H2 zinc finger transcription factor		ZNF10	zinc finger protein 10(ZNF10)
LINC00839		ZDHHC14	Palmitoyltransferase ZDHHC14	PALMITOYLTRANSFERASE ZDHHC14 (PTHR22883:SF28)	protein modifying enzyme		ZNF23	zinc finger protein 23(ZNF23)
LINC00861		ZFP41	Zinc finger protein 41 homolog	ZINC FINGER PROTEIN 41 HOMOLOG (PTHR24381:SF381)	C2H2 zinc finger transcription factor		ZNF252P-AS1	ZNF252P antisense RNA 1(ZNF252P-AS1)
LINC00910		ZFP92	Zinc finger protein 92 homolog	ZINC FINGER PROTEIN 92 HOMOLOG (PTHR24377:SF634)	C2H2 zinc finger transcription factor		ZNF497	zinc finger protein 497(ZNF497)
LINC00960		ZFYVE26	Zinc finger FYVE domain-containing protein 26	ZINC FINGER FYVE DOMAIN-CONTAINING PROTEIN 26 (PTHR46591:SF1)	-		ZNF672	zinc finger protein 672(ZNF672)
LINC01250		ZFYVE9	Zinc finger FYVE domain-containing protein 9	ZINC FINGER FYVE DOMAIN-CONTAINING PROTEIN 9 (PTHR46319:SF2)	-		ZNF711	zinc finger protein 711(ZNF711)
LINC01257		ZNF10	Zinc finger protein 10	ZINC FINGER PROTEIN 10 (PTHR24381:SF124)	C2H2 zinc finger transcription factor		ZNF776	zinc finger protein 776(ZNF776)
LINC01356		ZNF23	Zinc finger protein 23	ZINC FINGER PROTEIN 23 (PTHR24377:SF180)	C2H2 zinc finger transcription factor		ZNF891	zinc finger protein 891(ZNF891)
LINC01551		ZNF252P-AS1	Putative uncharacterized protein ZNF252P-AS1	-	-		ZNFX1	zinc finger NFX1-type containing 1(ZNFX1)
LINC01704		ZNF497	Zinc finger protein 497	ZINC FINGER PROTEIN 497 (PTHR24404:SF50)	C2H2 zinc finger transcription factor		CEBPZ-AS1
LINC01814		ZNF672	Zinc finger protein 672	ZINC FINGER PROTEIN 672-RELATED (PTHR24408:SF34)	C2H2 zinc finger transcription factor		C9orf89
LINC01843		ZNF711	Zinc finger protein 711	HISTONE-LYSINE N-METHYLTRANSFERASE PRDM9-RELATED (PTHR16515:SF10)	C2H2 zinc finger transcription factor		C9orf89
LINC02116		ZNF776	Zinc finger protein 776	ZINC FINGER PROTEIN 776 (PTHR24377:SF725)	C2H2 zinc finger transcription factor
LINC02225		ZNF891	Zinc finger protein 891	ZINC FINGER PROTEIN 891 (PTHR24381:SF76)	C2H2 zinc finger transcription factor
LINC02880		ZNFX1	NFX1-type zinc finger-containing protein 1	NFX1-TYPE ZINC FINGER-CONTAINING PROTEIN 1 (PTHR10887:SF341)	RNA helicase
LINC03012
LIPM
LOC100128494
LOC100130093
LOC100130691
LOC100134368
LOC100289495
LOC100506023
LOC100506076
LOC100506548
LOC100653061
LOC100996808
LOC101059921
LOC101060386
LOC101926985
LOC101927806
LOC101928139
LOC101928158
LOC101929645
LOC101930085
LOC101930299
LOC101930425
LOC102723553
LOC102724975
LOC102725112
LOC102725171
LOC284412
LOC286177
LOC339593
LOC339685
LOC401324
LOC440700
LOC652276
LOXL1-AS1
LRCH1
LUC7L3
LUZP1
LUZP4
MAFB
MAN1A1
MAP1A
MAP3K6
MBLAC2
MBNL1-AS1
MCM3AP-AS1
mdo-let-7a-1
MED13
MEGF8
MEIS1-AS2
METTL16
MFSD9
MGC27345
MIR4697HG
MKI67
mmu-mir-101c
mmu-mir-1983
mmu-miR-378d
MPZL2
MTF1
MTHFSD
MTIF2
MYSM1
MZF1
NAA15
NARS2
NCBP2-AS2
NECTIN2
NEXMIF
NKAIN3-IT1
NKX2-6
NOBOX
NORAD
NOX3
NPHP3-ACAD11
NPTX2
NRDE2
NUAK1
NUCKS1
NUDT16-DT
NWD2
NXPH1
NXPH3
oan-miR-181c-5p
oar-miR-487a-5p
OBSCN-AS1
oha-miR-100-5p
ola-mir-222
OR4A15
OTULIN
OVCH1
OVCH2
OXTR
PABIR3
PAGR1
PART1
PCBP1-AS1
PCDHA4
PCDHGA6
PCK2
PCNX4
PCSK7
PDE10A
PDE12
PELI2
PGPEP1
PHIP
PITRM1-AS1
PIWIL4
PKHD1
PLPPR5-AS1
pma-miR-129a-5p
pma-miR-143-3p
pma-mir-221
pma-mir-27b
pma-miR-30b
PNMA8A
POMT2
POU3F1
PPM1H
PPP1R12B
PPP1R26-AS1
PPP1R3E
PPP2CA
PPP2R1A
PRDM11
PRPF6
PSMB6
PTCD3
PTPRJ
PURB
pxy-mir-6497
RAB6C-AS1
RABEP1
RAD51AP2
RASA1
RASA3
RASA4
RASSF8-AS1
RBM25
RCOR1
RECK
RENBP
RGS19
RGS8
RIC8B
RIMS4
RNASEL
rno-miR-101b-3p
rno-mir-126a
rno-mir-1843b
rno-miR-1843b-5p
RNU2-2P
RP11-458D21.1
RP4-545C24.1
RP5-1120P11
RRP1B
SAFB2
SCD5
SCN2B
SDF4
SELENOS
SESN3
SESTD1
SEZ6
SGTB
SH2B1
SLC35F6
SLC7A14
SLEAR
sme-mir-124c-1
SMIM5
smo-MIR1103
SNORD26
SNORD31
SNORD57
SNORD61
SNORD74
SNORD93
SNRNP200
SNTA1
SNX9
SOX3
SPACA6-AS1
SPECC1L-ADORA2A
SPEF1
SPI1
SPIN4
SPNS3
SPSB3
SPTBN4
ssa-miR-181b-5p
ssa-miR-21a-5p
ssa-mir-9a-7
ssa-miR-9b-5p
ST14
ST6GALNAC3
ST8SIA3
STX1B
SV2A
SYCE1L
SYNGAP1
TAB2
TAF7
TAOK1
TAPT1-AS1
TBR1
TCEAL8
TCEANC2
tch-mir-26a-2
tch-miR-27a-3p
TECTA
TGFB3
TGM3
THAP2
THSD7B
TM4SF18
TMCC1-AS1
TMEM107
TMEM121
TMEM178B
TMEM184A
TMEM39B
TMF1
TMOD2
TMSB10
TNFRSF25
TOB2
TOX
TRE-CTC4-1
TRHDE-AS1
TRIM7
TSIX
TSPAN12
TSPEAR-AS1
TTC21B
TUBB
TUG1
TXNDC16
UBE2D4
UBXN11
UGDH-AS1
USP27X
UXS1
VPS13D
VPS52
VTRNA1-2
WNT2
WNT2B
WNT4
XPR1
xtr-mir-92b
xtr-miR-9b-5p
ZAN
ZBTB38
ZBTB39
ZDHHC14
ZFP41
ZFP92
ZFYVE26
ZFYVE9
ZNF10
ZNF23
ZNF252P-AS1
ZNF497
ZNF672
ZNF711
ZNF776
ZNF891
ZNFX1
ame-bantam
tca-bantam-3p
dpu-bantam
isc-bantam
nvi-bantam
bfl-miR-100-5p
dpu-miR-100
isc-miR-100
bta-miR-1468
ssc-miR-1468
chi-miR-1468-5p
dre-miR-22b-3p
fru-miR-22b
tni-miR-22b
ccr-miR-22b
ipu-miR-22b
ssa-miR-22b-3p
egr-miR-9
emu-miR-9
gga-miR-16-5p
dre-miR-16a
lca-miR-16
xtr-miR-16a
oan-miR-16b-5p
bta-miR-16a
tgu-miR-16a-5p
ccr-miR-16a
ssa-miR-16b-5p
oha-miR-16b-5p
mml-miR-6529-3p
cfa-miR-6529
eca-miR-6529
mmu-miR-300-3p
rno-miR-300-3p
cgr-miR-300
sko-miR-92b
spu-miR-92b-3p
ssc-miR-676-3p
mml-miR-676-3p
eca-miR-676
[truncated: 30 more columns]

## Sheet: CCEXO ToppGene
Category	ID	Name	Source	p-value	q-value Bonferroni	q-value FDR B&H	q-value FDR B&Y	Hit Count in Query List	Hit Count in Genome	Hit in Query List
Coexpression	M40249	DESCARTES_FETAL_LUNG_VISCERAL_NEURONS	C8: Cell Type Signature	0.001416	11.94	11.94	114.8	14	212	DLGAP1,CACNG2,ADRA1A,NWD2,KLHL1,NXPH1,SLC7A14,RIMS4,KCNB1,ASTN2,KIF5A,DSCAM,LINC01551,SEZ6
Coexpression	M39066	MANNO_MIDBRAIN_NEUROTYPES_HNBML5	C8: Cell Type Signature	0.007081	59.71	27.15	261.1	20	465	TMOD2,SCD5,CCDC85A,CACNG2,TSIX,KLHL14,SPEF1,RIMS4,BICD1,ZNF776,NUAK1,SV2A,GNAO1,BSN,USP27X,TRHDE-AS1,DSCAM,ST8SIA3,ENO2,XPR1
Coexpression	MM1025	IVANOVA_HEMATOPOIESIS_STEM_CELL_AND_PROGENITOR	M2:CGP: Chemical and Genetic Perturbations	0.009661	81.46	27.15	261.1	23	600	HLA-F,ETV6,KLF4,CSRNP1,FASN,NWD2,FADS2,SESTD1,CHD8,SH2B1,ASCL1,SNRNP200,ZBTB38,RRP1B,EARS2,PGPEP1,KCNJ14,BSN,ARMH3,AMIGO2,NORAD,TTC21B,TMSB10
Coexpression	M8215	IVANOVA_HEMATOPOIESIS_STEM_CELL_AND_PROGENITOR	C2:CGP: Chemical and Genetic Perturbations	0.01513	127.6	31.9	306.8	22	574	ETV6,KLF4,CSRNP1,FASN,NWD2,FADS2,SESTD1,CHD8,SH2B1,ASCL1,SNRNP200,ZBTB38,RRP1B,EARS2,PGPEP1,KCNJ14,BSN,ARMH3,AMIGO2,NORAD,TTC21B,TMSB10
Coexpression Atlas	gudmap_dev gonad_e12.5_F_VasAssocMesStromOvary_Sma_1000	dev gonad_e12.5_F_VasAssocMesStromOvary_Sma_top-relative-expression-ranked_1000	Gudmap Mouse ST 1.0	0.0004774	1.602	1.344	11.69	32	797	ADAMTS19,KLF8,MAN1A1,MAP1A,KLF4,FBN1,RECK,SGTB,ANPEP,RASA3,WNT2B,SESN3,ZNF711,ZNF23,IGFBP2,CDC26,ST6GALNAC3,NEXMIF,LAMA1,SYNGAP1,RCOR1,KCND2,SV2A,MAFB,KRT8,THSD7B,NARS2,TGFB3,TGM3,CLMN,CLMP,MPZL2
Coexpression Atlas	cerebral cortex	cerebral cortex	Human Protein Atlas	0.0008015	2.689	1.344	11.69	46	1428	DLGAP1,MAP1A,GPR37L1,TMOD2,SCD5,CCDC85A,STX1B,CACNG2,NWD2,SCN2B,C1QTNF4,ELMOD1,CNTN1,KLHL1,SGTB,NXPH1,SLC7A14,SPTBN4,RGS8,ASCL1,RIMS4,TBR1,BRSK1,SYNGAP1,ANOS1,KCNB1,NUAK1,KCND2,SV2A,KIF5A,GNAO1,BSN,TMEM178B,NPTX2,DSCAM,HCN4,PCDHA4,TECTA,ST8SIA3,TMEM121,ICAM5,ANKRD34A,IGSF21,ENO2,NXPH3,SEZ6
Coexpression Atlas	gudmap_dev gonad_e13.5_F_VascAssocMesenchStromOvary_Sma_k1_1000	dev gonad_e13.5_F_VascAssocMesenchStromOvary_Sma_k-means-cluster#1_top-relative-expression-ranked_1000	Gudmap Mouse ST 1.0	0.003821	12.82	4.273	37.15	15	240	MAN1A1,MAP1A,SNORD61,SGTB,WNT2B,CDC26,LAMA1,SYNGAP1,KCND2,SV2A,MAFB,THSD7B,TGFB3,CLMN,CLMP
Coexpression Atlas	gudmap_dev gonad_e11.5_F_GonMes_Sma_1000	dev gonad_e11.5_F_GonMes_Sma_top-relative-expression-ranked_1000	Gudmap Mouse ST 1.0	0.006383	21.41	5.354	46.55	31	858	TSPAN12,KLF8,MAN1A1,MAP1A,ETV6,KLF4,CSRNP1,FBN1,SNORD61,COL3A1,SGTB,RASA3,SESN3,ZNF711,ZNF23,CDC26,LAMA1,SYNGAP1,RCOR1,NUAK1,KCND2,SV2A,MAFB,BCL10,KRT8,THSD7B,NARS2,TGM3,RIC8B,CLMN,CLMP
Coexpression Atlas	gudmap_dev gonad_e13.5_F_VascAssocMesenchStromOvary_Sma_500	dev gonad_e13.5_F_VascAssocMesenchStromOvary_Sma_top-relative-expression-ranked_500	Gudmap Mouse ST 1.0	0.01494	50.12	10.02	87.16	18	372	ADAMTS19,KLF8,MAN1A1,FBN1,ANPEP,RASA3,WNT2B,IGFBP2,CDC26,ST6GALNAC3,NEXMIF,LAMA1,SYNGAP1,KCND2,MAFB,KRT8,THSD7B,CLMP
Coexpression Atlas	gudmap_dev gonad_e13.5_F_VascAssocMesenchStromOvary_Sma_1000	dev gonad_e13.5_F_VascAssocMesenchStromOvary_Sma_top-relative-expression-ranked_1000	Gudmap Mouse ST 1.0	0.03008	100.9	16.82	146.3	28	797	ADAMTS19,KLF8,MAN1A1,MAP1A,FBN1,SNORD61,RECK,COL3A1,SGTB,ANPEP,RASA3,WNT2B,SESN3,ZNF711,IGFBP2,CDC26,ST6GALNAC3,NEXMIF,LAMA1,SYNGAP1,KCND2,SV2A,MAFB,KRT8,THSD7B,TGFB3,CLMN,CLMP
Domain	IPR023152	RasGAP_CS	InterPro	0.04973	82.16	22.13	176.8	4	14	RASA3,SYNGAP1,RASA1,RASA4
Domain	SM00323	RasGAP	SMART	0.04973	82.16	22.13	176.8	4	14	RASA3,SYNGAP1,RASA1,RASA4
Drug	CID000012921	sterculic acid	Stitch	0.001612	34.19	34.19	360.4	4	7	SCD5,FASN,FADS2,PAGR1
Gene Family	830	Pleckstrin homology domain containing|SH2 domain containing|C2 and RasGAP domain containing	genenames.org	0.003861	0.583	0.583	3.264	4	10	RASA3,SYNGAP1,RASA1,RASA4
MicroRNA	hsa-miR-520d-5p		MirDB	3.045e-17	2.786e-13	1.771e-13	1.718e-12	55	1868	MAN1A1,ABCA13,TMOD2,KLF4,HNRNPA2B1,NWD2,FBN1,ZFYVE9,NUCKS1,TAOK1,BRD1,CNTN1,COL3A1,SESTD1,KLHL1,NAA15,WNT2,POU3F1,ZNF711,PPP2CA,DCAF10,TBR1,IL1A,SELENOS,ZBTB38,TOX,RRP1B,KDM4C,KIF26A,NEXMIF,CCDC50,TAB2,PDE10A,LRCH1,THAP2,ZBTB39,SV2A,BCL10,KIF5A,GNAO1,USP27X,PHIP,HNRNPDL,ARGLU1,DYRK1A,PELI2,TMEM39B,THSD7B,TGFB3,VPS13D,IFT52,OXTR,CLMN,RASA4,TMF1
MicroRNA	hsa-miR-524-5p		MirDB	3.872e-17	3.542e-13	1.771e-13	1.718e-12	55	1878	MAN1A1,ABCA13,TMOD2,KLF4,HNRNPA2B1,NWD2,FBN1,ZFYVE9,NUCKS1,TAOK1,BRD1,CNTN1,COL3A1,SESTD1,KLHL1,NAA15,WNT2,POU3F1,ZNF711,PPP2CA,DCAF10,TBR1,IL1A,SELENOS,ZBTB38,TOX,RRP1B,KDM4C,KIF26A,NEXMIF,CCDC50,TAB2,PDE10A,LRCH1,THAP2,ZBTB39,SV2A,BCL10,KIF5A,GNAO1,USP27X,PHIP,HNRNPDL,ARGLU1,DYRK1A,PELI2,TMEM39B,THSD7B,TGFB3,VPS13D,IFT52,OXTR,CLMN,RASA4,TMF1
MicroRNA	hsa-miR-570-3p		MirDB	3.635e-14	3.325e-10	9.541e-11	9.253e-10	48	1687	KLF8,TMOD2,ETV6,HMGCS1,HNRNPA2B1,ZNF891,MYSM1,RBM25,NUCKS1,TAOK1,ELMOD1,CNTN1,SESTD1,RAD51AP2,PPP2CA,KBTBD4,ZFP41,RIMS4,TCEANC2,KBTBD3,HAUS6,ZBTB38,TOX,JADE3,NEXMIF,PPP1R12B,CCDC50,COL25A1,LUZP1,SYNGAP1,ANOS1,PRDM11,KCNB1,PURB,ASTN2,TAF7,DNA2,GCN1,HNRNPLL,MED13,MBLAC2,PCDHA4,THSD7B,PDE12,CBX6,CLMN,PCNX4,XPR1
MicroRNA	hsa-miR-505:mirSVR_lowEffct	hsa-miR-505:mirSVR_conserved_lowEffect-0.1-0.5	MicroRNA.org	4.172e-14	3.816e-10	9.541e-11	9.253e-10	48	1693	TSPAN12,LUZP4,MAP1A,ABCA13,LINC00221,SCD5,FZD4,OTULIN,ANKAR,TXNDC16,METTL16,ELMOD1,CRAMP1,RECK,UXS1,NXPH1,SLC7A14,ZNF252P-AS1,DCAF10,ST6GALNAC3,EARS2,NEXMIF,PCBP1-AS1,LRCH1,SPIN4,DNAH14,ZNF776,ANOS1,ZBTB39,NUAK1,KCNJ14,GNAO1,TUG1,BSN,HNRNPLL,DCAF4L1,BRWD1,MBLAC2,RASA1,NORAD,HCN4,ARGLU1,APMAP,ZDHHC14,THSD7B,NARS2,OXTR,PCNX4
MicroRNA	hsa-miR-605:mirSVR_lowEffct	hsa-miR-605:mirSVR_nonconserved_lowEffect-0.1-0.5	MicroRNA.org	1.324e-12	1.211e-08	2.422e-09	2.349e-08	49	1927	DLGAP1,KLF8,MAP1A,ETV6,SCD5,PPM1H,CSRNP1,RBM25,SCN2B,PKHD1,NUCKS1,TAOK1,PART1,UXS1,ANPEP,RASA3,TUBB,CPD,PABIR3,SH2B1,PPP2CA,IGFBP2,DCAF10,TCEANC2,FAM20A,KBTBD3,NEXMIF,GIPR,PTPRJ,KIF5A,TUG1,TCEAL8,BSN,PHIP,PTCD3,BRWD1,TRHDE-AS1,FAM66C,ADAMTSL1,DSCAM,NORAD,MFSD9,HIBADH,TGFB3,GUCY2F,RASA4,TTC21B,ZFYVE26,EXOC4
MicroRNA	mmu-miR-6344		MirDB	2.784e-12	2.547e-08	4.245e-09	4.117e-08	36	1069	DLGAP1,ETV6,HOXA5,FMN1,TAOK1,METTL16,MTHFSD,NAA15,NXPH1,SESN3,POU3F1,SLC7A14,IGFBP2,DCAF10,MTF1,ST6GALNAC3,ZFP41,TOB2,NEXMIF,TAB2,ZBTB39,PTPRJ,PURB,MAFB,KIF5A,GNAO1,BSN,PHIP,MED13,AMIGO2,DSCAM,DYRK1A,LIFR,VPS13D,PDE12,CBX6
MicroRNA	hsa-miR-138-1*:mirSVR_lowEffct	hsa-miR-138-1*:mirSVR_nonconserved_lowEffect-0.1-0.5	MicroRNA.org	5.118e-12	4.682e-08	5.95e-09	5.771e-08	44	1628	MAN1A1,HLA-F,HMGCS1,CCDC85A,MYSM1,HOXA5,TAOK1,KLHL14,BRD1,SNX9,RECK,SESTD1,TAPT1-AS1,BIRC3,TMEM107,PABIR3,ZNF23,CDC26,KBTBD3,HAUS6,ZBTB38,GINM1,GIN1,PPP1R12B,TAB2,LUZP1,PLPPR5-AS1,SLC35F6,MAFB,TM4SF18,TUG1,DCAF4L1,MED13,HNRNPDL,TRHDE-AS1,ADAMTSL1,NPTX2,ARGLU1,PELI2,THSD7B,HIBADH,PDE12,PCNX4,SMIM5
MicroRNA	hsa-miR-590-5p:mirSVR_lowEffct	hsa-miR-590-5p:mirSVR_conserved_lowEffect-0.1-0.5	MicroRNA.org	5.204e-12	4.76e-08	5.95e-09	5.771e-08	42	1488	KLF8,MAN1A1,ABCA13,HMGCS1,SCD5,VPS52,ZFYVE9,OTULIN,KLHL14,BRD1,COL3A1,PART1,UXS1,SGTB,PIWIL4,SLC7A14,KBTBD4,DCAF10,ASCL1,ZBTB38,JADE3,TAB2,DNAH14,BICD1,ZNF776,ANOS1,ZBTB39,PTPRJ,KCND2,SV2A,SLC35F6,TUG1,TCEAL8,HNRNPLL,MED13,BRWD1,HNRNPDL,FAM66C,ZDHHC14,OXTR,PNMA8A,CLMP
MicroRNA	mmu-miR-5101		MirDB	1.24e-11	1.134e-07	1.261e-08	1.223e-07	40	1388	DLGAP1,KLF8,TMOD2,ETV6,KLF4,MYSM1,PPM1H,CACNG2,FZD4,HOXB1,NWD2,NUCKS1,CRAMP1,CNTN1,KLHL1,SGTB,NXPH1,SLC7A14,SH2B1,ZNF23,RGS8,MTF1,TOB2,KIF26A,BICD1,KCNB1,KCND2,PURB,BSN,MED13,ADAMTSL1,ZDHHC14,DYRK1A,PELI2,RNASEL,CLMN,TMF1,CLMP,MPZL2,XPR1
MicroRNA	hsa-let-7c*:mirSVR_lowEffct	hsa-let-7c*:mirSVR_nonconserved_lowEffect-0.1-0.5	MicroRNA.org	2.283e-11	2.089e-07	2.089e-08	2.026e-07	42	1555	ZNF672,WNT4,MYSM1,PPM1H,FOXRED2,RBM25,FBN1,FMN1,ANKAR,MKI67,PKHD1,TXNDC16,RECK,CNTN1,COL3A1,SGTB,GDF15,BIRC3,CPD,PPP2CA,CDC26,ST6GALNAC3,IL1A,LUC7L3,TAB2,CFHR5,NUAK1,KCND2,KIF5A,BRWD1,ENTPD7,ADAMTSL1,PELI2,ZNFX1,HIBADH,NARS2,TGFB3,LIFR,RIC8B,MPZL2,KAT14,LOC652276
MicroRNA	hsa-miR-508-5p:mirSVR_lowEffct	hsa-miR-508-5p:mirSVR_nonconserved_lowEffect-0.1-0.5	MicroRNA.org	2.931e-11	2.681e-07	2.438e-08	2.364e-07	46	1861	MAN1A1,LINC02880,SCD5,KLF4,RBM25,NWD2,GIT1,RASA3,TUBB,PIWIL4,APOB,CPD,PABIR3,ZNF10,IL1A,FAM20A,SNRNP200,SNTA1,DNAH11,TOB2,LUZP1,THAP2,GIPR,PRDM11,PTPRJ,KCND2,NECTIN2,GCN1,PHIP,DCAF4L1,MED13,PTCD3,TRHDE-AS1,FAM66C,ADAMTSL1,DYRK1A,PCDHA4,HIBADH,LIFR,RNASEL,IFT52,RASA4,RABEP1,ZFYVE26,CLMP,LOC652276
MicroRNA	hsa-miR-888:mirSVR_lowEffct	hsa-miR-888:mirSVR_nonconserved_lowEffect-0.1-0.5	MicroRNA.org	6.021e-11	5.508e-07	4.466e-08	4.331e-07	47	1976	HNRNPA2B1,MYSM1,PPM1H,FZD4,ADRA1A,ZNF497,SCN2B,TXNDC16,METTL16,BRD1,TAPT1-AS1,NXPH1,SPTBN4,TCEANC2,HAUS6,LUC7L3,JADE3,PPP1R12B,LAMA1,TAB2,LRCH1,HELB,GIPR,ZNF776,ANOS1,ZBTB39,PTPRJ,PURB,GNAO1,TUG1,HNRNPLL,PHIP,DCAF4L1,MED13,PTCD3,FAM66C,NPTX2,MBLAC2,NORAD,TMEM39B,PCDHA4,THSD7B,PDE12,RNASEL,PNMA8A,MPZL2,XPR1
MicroRNA	hsa-miR-651-3p		MirDB	6.615e-11	6.051e-07	4.466e-08	4.331e-07	44	1753	MAN1A1,ETV6,HMGCS1,HNRNPA2B1,MYSM1,PPM1H,FBN1,PKHD1,NUCKS1,TXNDC16,TAOK1,KLHL14,CNTN1,COL3A1,SESN3,BIRC3,CPD,ASCL1,TBR1,NEXMIF,TAB2,COL25A1,SPIN4,SYNGAP1,ZBTB39,NUAK1,KCND2,BCL10,TMEM178B,PHIP,BRWD1,ENTPD7,MBLAC2,ARGLU1,PELI2,ZNFX1,LIFR,PCNX4,RABEP1,TTC21B,TMF1,ZFYVE26,SEZ6,XPR1
MicroRNA	hsa-miR-548a-3p		MirDB	6.834e-11	6.252e-07	4.466e-08	4.331e-07	36	1190	KLF8,HMGCS1,FZD4,ALPK3,TAOK1,METTL16,CNTN1,UXS1,ATL3,SESN3,PIWIL4,CPD,ZNF711,MTF1,ST6GALNAC3,IL1A,JADE3,NEXMIF,PPP1R12B,TAB2,CFHR5,COL25A1,PDE10A,SPIN4,NUAK1,PURB,MAFB,GNAO1,PHIP,DCAF4L1,MED13,BRWD1,MBLAC2,DSCAM,MPZL2,XPR1
MicroRNA	hsa-miR-548ar-3p		MirDB	7.735e-11	7.076e-07	4.717e-08	4.575e-07	38	1330	KLF8,HMGCS1,FZD4,ALPK3,TAOK1,METTL16,CNTN1,UXS1,ATL3,SESN3,PIWIL4,CPD,ZNF711,MTF1,ST6GALNAC3,IL1A,NEXMIF,PPP1R12B,TAB2,CFHR5,COL25A1,PDE10A,SPIN4,THAP2,NUAK1,PURB,MAFB,GNAO1,PHIP,DCAF4L1,MED13,BRWD1,ENTPD7,MBLAC2,DSCAM,PELI2,MPZL2,XPR1
MicroRNA	hsa-miR-92a-3p:Functional MTI (Weak)	Functional MTI (Weak)	miRTarbase	9.199e-11	8.415e-07	5.26e-08	5.101e-07	39	1407	ETV6,HMGCS1,SCD5,KLF4,HNRNPA2B1,HOXA5,FASN,FMN1,MKI67,NUCKS1,METTL16,KLHL14,SNX9,MTHFSD,RASA3,TUBB,SESN3,PPP2R1A,MTF1,ATP5F1B,TOB2,EARS2,PSMB6,PGPEP1,ZNF776,PTPRJ,SV2A,PURB,HNRNPLL,RASA1,DYRK1A,MAP3K6,CBX6,KLHL36,PCNX4,TMF1,ZFYVE26,CD180,XPR1
MicroRNA	hsa-miR-3171:mirSVR_lowEffct	hsa-miR-3171:mirSVR_nonconserved_lowEffect-0.1-0.5	MicroRNA.org	1.346e-10	1.231e-06	7.241e-08	7.023e-07	45	1866	ADAMTS19,LUZP4,KLF8,HLA-F,ETV6,DCTN1-AS1,NWD2,FBN1,ANKAR,TAOK1,BRD1,RECK,NOX3,CHD8,SLC7A14,DNAH11,HAUS6,ZBTB38,EARS2,KDM4C,ITPK1-AS1,ANOS1,PURB,KIF5A,TUG1,DNA2,PHIP,PTCD3,ENTPD7,FAM66C,NPTX2,RASA1,ARGLU1,DYRK1A,PELI2,TMEM39B,LINC00839,TGFB3,LINC01551,RIC8B,PDE12,IFT52,OXTR,ZFYVE26,MPZL2
MicroRNA	mmu-miR-7227-3p		MirDB	1.58e-10	1.445e-06	8.029e-08	7.787e-07	33	1028	ADAMTS19,KLF8,TMOD2,HMGCS1,CCDC85A,TAOK1,RECK,CNTN1,SESTD1,WNT2B,SESN3,POU3F1,CPD,TMEM107,TBR1,TOB2,JADE3,KIF26A,TAB2,COL25A1,SPIN4,BICD1,PTPRJ,KCND2,BCL10,TAF7,PHIP,MBLAC2,RASA1,PELI2,PCDHA4,RABEP1,MPZL2
MicroRNA	hsa-miR-8485		MirDB	2.147e-10	1.964e-06	1.034e-07	1.002e-06	43	1739	DLGAP1,TMOD2,CCDC85A,MYSM1,STX1B,PPM1H,HOXA5,FBN1,OTULIN,FMN1,SCN2B,TAOK1,METTL16,BRD1,RECK,CNTN1,ZNF711,PPP2R1A,RGS8,MTF1,TOB2,NEXMIF,PAGR1,COL25A1,SYNGAP1,THAP2,KCNB1,PTPRJ,SV2A,TCEAL8,BSN,TMEM178B,USP27X,PHIP,DCAF4L1,MED13,MBLAC2,DYRK1A,LIFR,VPS13D,RIC8B,PNMA8A,ENO2
MicroRNA	hsa-miR-378*:mirSVR_lowEffct	hsa-miR-378*:mirSVR_nonconserved_lowEffect-0.1-0.5	MicroRNA.org	2.551e-10	2.333e-06	1.167e-07	1.132e-06	45	1901	HLA-F,KLF4,KLHL14,CRAMP1,RECK,POMT2,PART1,SGTB,TAPT1-AS1,PIWIL4,CPD,TMEM107,INE1,MCM3AP-AS1,ZNF23,SNRNP200,KBTBD3,TOB2,HAUS6,LUC7L3,JADE3,KDM4C,GIN1,IPW,TAB2,LRCH1,HELB,RCOR1,LINC00705,NUAK1,SV2A,KCNJ14,LINC01257,DNA2,CACNA1S,DYRK1A,MFSD9,TMEM39B,HIBADH,CCDC142,TGFB3,RNASEL,OXTR,TTC21B,EXOC4
MicroRNA	hsa-miR-454*:mirSVR_lowEffct	hsa-miR-454*:mirSVR_nonconserved_lowEffect-0.1-0.5	MicroRNA.org	2.891e-10	2.644e-06	1.259e-07	1.221e-06	29	804	KLF8,HMGCS1,CCDC85A,MYSM1,MKI67,ALPK3,PKHD1,RECK,MZF1,TCEANC2,TNFRSF25,HAUS6,IPW,PAGR1,LRCH1,ZNF776,ZBTB39,PLPPR5-AS1,MAFB,BCL10,PHIP,ADAMTSL1,ZDHHC14,MFSD9,LIFR,VPS13D,IFT52,ZFYVE26,EXOC4
MicroRNA	hsa-miR-3129:mirSVR_highEffct	hsa-miR-3129:mirSVR_nonconserved_highEffect-0.5	MicroRNA.org	3.345e-10	3.06e-06	1.391e-07	1.349e-06	34	1122	LUZP4,HLA-F,FMN1,TXNDC16,TAOK1,METTL16,ELMOD1,RECK,MTHFSD,UXS1,NXPH1,PIWIL4,TMEM107,ZNF711,SPTBN4,JADE3,TAB2,COL25A1,LRCH1,ITPK1-AS1,THAP2,ANOS1,PTPRJ,NECTIN2,KIF5A,PHIP,AMIGO2,VPS13D,RNASEL,IFT52,KLHL36,PCNX4,TTC21B,CDK7
MicroRNA	hsa-miR-593:mirSVR_lowEffct	hsa-miR-593:mirSVR_nonconserved_lowEffect-0.1-0.5	MicroRNA.org	3.782e-10	3.46e-06	1.504e-07	1.459e-06	45	1923	ADAMTS19,MAN1A1,ABCA13,LINC02880,NWD2,ANAPC2,KLHL14,ELMOD1,CRAMP1,CNTN1,SPEF1,MCM3AP-AS1,PPP2R1A,IGFBP2,SNTA1,AHNAK2,HAUS6,KDM4C,PGPEP1,CCDC50,PAGR1,LUZP1,BICD1,PLPPR5-AS1,NECTIN2,TUG1,PHIP,PTCD3,ENTPD7,ADAMTSL1,DYRK1A,THSD7B,NARS2,TRIM7,LINC01551,VPS13D,RIC8B,PDE12,RNASEL,OXTR,CBX6,PCNX4,RABEP1,LOC652276,XPR1
MicroRNA	hsa-miR-448:mirSVR_lowEffct	hsa-miR-448:mirSVR_conserved_lowEffect-0.1-0.5	MicroRNA.org	3.957e-10	3.619e-06	1.508e-07	1.463e-06	44	1848	ADAMTS19,KLF8,ABCA13,HLA-F,TMOD2,LINC00221,KLF4,NUCKS1,TAOK1,CNTN1,SESTD1,UXS1,NAA15,PIWIL4,CPD,SLC7A14,SPTBN4,IGFBP2,MTF1,ZFP41,SNRNP200,KBTBD3,GINM1,LUC7L3,KDM4C,NEXMIF,TAB2,NECTIN2,MBNL1-AS1,TAF7,PHIP,DCAF4L1,BRWD1,FAM66C,PCDHGA6,ZNFX1,RIC8B,OXTR,PCNX4,ZFYVE26,CLMP,EXOC4,LOC652276,CDK7
MicroRNA	hsa-miR-548e-3p		MirDB	4.182e-10	3.826e-06	1.53e-07	1.484e-06	35	1198	KLF8,HMGCS1,FZD4,ALPK3,TAOK1,METTL16,CNTN1,UXS1,ATL3,SESN3,PIWIL4,CPD,ZNF711,MTF1,ST6GALNAC3,IL1A,NEXMIF,PPP1R12B,TAB2,CFHR5,COL25A1,PDE10A,SPIN4,NUAK1,PURB,MAFB,GNAO1,PHIP,DCAF4L1,MED13,BRWD1,MBLAC2,DSCAM,MPZL2,XPR1
MicroRNA	hsa-miR-548bc		MirDB	4.706e-10	4.305e-06	1.596e-07	1.548e-06	35	1203	KLF8,HMGCS1,FZD4,ALPK3,TAOK1,METTL16,CNTN1,UXS1,ATL3,SESN3,PIWIL4,CPD,ZNF711,MTF1,ST6GALNAC3,IL1A,NEXMIF,PPP1R12B,TAB2,CFHR5,COL25A1,PDE10A,SPIN4,NUAK1,PURB,MAFB,GNAO1,PHIP,DCAF4L1,MED13,BRWD1,MBLAC2,DSCAM,MPZL2,XPR1
MicroRNA	hsa-miR-190b:mirSVR_lowEffct	hsa-miR-190b:mirSVR_conserved_lowEffect-0.1-0.5	MicroRNA.org	4.71e-10	4.309e-06	1.596e-07	1.548e-06	41	1630	TSPAN12,KLF8,LINC02880,CCDC85A,CACNG2,ANKAR,ALPK3,NUCKS1,KLHL14,SNX9,ELMOD1,CNTN1,COL3A1,KLHL1,NXPH1,NOX3,MCM3AP-AS1,ZNF10,MTF1,IL1A,FAM20A,KBTBD3,GINM1,LRCH1,ITPK1-AS1,DNAH14,HELB,SYNGAP1,ANOS1,PTPRJ,KCND2,KIF5A,TUG1,TCEAL8,HNRNPLL,PHIP,NRDE2,APMAP,THSD7B,HIBADH,VPS13D
MicroRNA	hsa-miR-548f-3p		MirDB	5.05e-10	4.62e-06	1.65e-07	1.6e-06	35	1206	KLF8,HMGCS1,FZD4,ALPK3,TAOK1,METTL16,CNTN1,UXS1,ATL3,SESN3,PIWIL4,CPD,ZNF711,MTF1,ST6GALNAC3,IL1A,NEXMIF,PPP1R12B,TAB2,CFHR5,COL25A1,PDE10A,SPIN4,NUAK1,PURB,MAFB,GNAO1,PHIP,DCAF4L1,MED13,BRWD1,MBLAC2,DSCAM,MPZL2,XPR1
MicroRNA	hsa-miR-548az-3p		MirDB	5.417e-10	4.956e-06	1.703e-07	1.652e-06	35	1209	KLF8,HMGCS1,FZD4,ALPK3,TAOK1,METTL16,CNTN1,UXS1,ATL3,SESN3,PIWIL4,CPD,ZNF711,MTF1,ST6GALNAC3,IL1A,NEXMIF,PPP1R12B,TAB2,CFHR5,COL25A1,PDE10A,SPIN4,NUAK1,PURB,MAFB,GNAO1,PHIP,DCAF4L1,MED13,BRWD1,MBLAC2,DSCAM,MPZL2,XPR1
MicroRNA	hsa-miR-29a:mirSVR_highEffct	hsa-miR-29a:mirSVR_conserved_highEffect-0.5	MicroRNA.org	5.585e-10	5.109e-06	1.703e-07	1.652e-06	32	1012	ADAMTS19,ABCA13,LINC02880,HMGCS1,KLF4,FBN1,FMN1,ANKAR,TXNDC16,COL3A1,PPP2CA,CDC26,ST6GALNAC3,KDM4C,KIF26A,NEXMIF,IPW,TAB2,LRCH1,SPIN4,DNAH14,PTPRJ,SV2A,MAFB,KIF5A,FLJ42393,TM4SF18,MBLAC2,ARGLU1,PCDHA4,RNASEL,TTC21B
MicroRNA	hsa-miR-580:mirSVR_highEffct	hsa-miR-580:mirSVR_nonconserved_highEffect-0.5	MicroRNA.org	6.233e-10	5.702e-06	1.839e-07	1.784e-06	43	1796	TSPAN12,ABCA13,LINC00221,FMN1,ANKAR,PKHD1,KLHL14,SNX9,RECK,COL3A1,KLHL1,NAA15,SGTB,WNT2B,NOX3,CPD,TMEM107,ZNF711,MTF1,MZF1,SPI1,LUC7L3,RRP1B,JADE3,KDM4C,GIN1,IPW,TAB2,LINC00705,PLPPR5-AS1,PTPRJ,KIF5A,DCAF4L1,MED13,BRWD1,RASA1,TMEM39B,RIC8B,PCNX4,ANKRD34A,MPZL2,PCK2,EXOC4
MicroRNA	mmu-miR-669c-3p		MirDB	6.635e-10	6.07e-06	1.893e-07	1.836e-06	45	1955	KLF8,TMOD2,CCDC85A,MYSM1,STX1B,PPM1H,FZD4,HOXA5,CSRNP1,FBN1,TAOK1,BRD1,NAA15,ATL3,PPP2R1A,RGS8,LUC7L3,GIN1,NEXMIF,COL25A1,PDE10A,BICD1,ZBTB39,KCNB1,PTPRJ,SV2A,NECTIN2,KIF5A,TCEAL8,BSN,TAF7,TMEM178B,USP27X,HNRNPLL,PHIP,MED13,MBLAC2,DYRK1A,LIFR,VPS13D,RIC8B,RNASEL,CLMN,ENO2,CDK7
MicroRNA	hsa-miR-802:mirSVR_lowEffct	hsa-miR-802:mirSVR_nonconserved_lowEffect-0.1-0.5	MicroRNA.org	6.829e-10	6.248e-06	1.893e-07	1.836e-06	43	1801	TSPAN12,DLGAP1,KLF8,HMGCS1,STX1B,NWD2,OTULIN,PKHD1,NUCKS1,FADS2,PART1,WNT2B,SESN3,POU3F1,PABIR3,MCM3AP-AS1,PPP2CA,IGFBP2,ASCL1,IL1A,KBTBD3,TOX,KDM4C,NEXMIF,CCDC50,DNAH14,ZNF776,RCOR1,NUAK1,KCND2,MBNL1-AS1,HNRNPLL,PHIP,DCAF4L1,HNRNPDL,ZDHHC14,PELI2,TMEM39B,PCDHA4,LIFR,PCK2,EXOC4,XPR1
MicroRNA	hsa-miR-875-3p		MirDB	7.328e-10	6.703e-06	1.972e-07	1.912e-06	29	835	KLF8,TMOD2,MYSM1,FMN1,SCN2B,NUCKS1,TAOK1,CRAMP1,SESTD1,SESN3,SLC7A14,RGS8,MTF1,ST6GALNAC3,RIMS4,AHNAK2,TOB2,KDM4C,PPP1R12B,LRCH1,KCND2,PHIP,MED13,ENTPD7,RASA1,HCN4,PELI2,PDE12,IGSF21
MicroRNA	hsa-miR-4262		MirDB	1.007e-09	9.216e-06	2.633e-07	2.554e-06	37	1376	ADAMTS19,MAP1A,ETV6,ADRA1A,NWD2,OTULIN,ALPK3,NUCKS1,TAOK1,BRD1,RECK,CNTN1,NAA15,TUBB,ATL3,SESN3,CPD,ST6GALNAC3,IL1A,HAUS6,NEXMIF,PPP1R12B,LAMA1,TAB2,LUZP1,ZNF776,RCOR1,PURB,TMEM178B,PHIP,BRWD1,ADAMTSL1,PCDHA4,ST8SIA3,LIFR,CLMN,TMF1
MicroRNA	hsa-miR-425:mirSVR_lowEffct	hsa-miR-425:mirSVR_conserved_lowEffect-0.1-0.5	MicroRNA.org	1.054e-09	9.64e-06	2.678e-07	2.597e-06	43	1825	TSPAN12,RBM25,FBN1,ZFYVE9,ANKAR,TXNDC16,METTL16,CRAMP1,RECK,SESN3,NOX3,PABIR3,MCM3AP-AS1,PPP2CA,PPP2R1A,MTF1,ST6GALNAC3,HAUS6,TOX,LUC7L3,KDM4C,IPW,PRPF6,PDE10A,SYNGAP1,KCNB1,PTPRJ,LINC00960,PURB,BRWD1,ENTPD7,FAM66C,RASA1,HCN4,ZDHHC14,VPS13D,CBX6,PCNX4,RABEP1,PNMA8A,SDF4,CLMP,SEZ6
MicroRNA	hsa-miR-21:mirSVR_lowEffct	hsa-miR-21:mirSVR_conserved_lowEffect-0.1-0.5	MicroRNA.org	1.099e-09	1.005e-05	2.717e-07	2.635e-06	38	1452	KLF8,MAN1A1,ABCA13,SCD5,VPS52,ZFYVE9,OTULIN,KLHL14,BRD1,COL3A1,PART1,UXS1,PIWIL4,ZNF252P-AS1,KBTBD4,ASCL1,ZBTB38,JADE3,TAB2,AKR1C2,DNAH14,BICD1,ANOS1,ZBTB39,SV2A,SLC35F6,TUG1,ARMH3,HNRNPLL,MED13,BRWD1,HNRNPDL,FAM66C,NORAD,ZDHHC14,RNASEL,OXTR,CLMP
MicroRNA	hsa-miR-12136		MirDB	1.251e-09	1.145e-05	3.013e-07	2.922e-06	45	1992	TSPAN12,KLF8,HNRNPA2B1,MYSM1,PPM1H,OTULIN,NUCKS1,TAOK1,SNX9,UXS1,SGTB,SESN3,SLC7A14,PABIR3,KBTBD4,MTF1,TBR1,DNAH11,KBTBD3,TOB2,TOX,LUC7L3,JADE3,KDM4C,NEXMIF,CCDC50,COL25A1,SPIN4,PTPRJ,PURB,MAFB,BCL10,TCEAL8,PHIP,MED13,BRWD1,ARGLU1,DYRK1A,PELI2,PCDHA4,PDE12,CLMN,ANKRD34A,SMIM5,XPR1
MicroRNA	hsa-miR-1305:mirSVR_highEffct	hsa-miR-1305:mirSVR_nonconserved_highEffect-0.5	MicroRNA.org	1.991e-09	1.821e-05	4.67e-07	4.53e-06	43	1861	TSPAN12,LUZP4,ABCA13,SCD5,RBM25,ANKAR,PKHD1,TAOK1,RECK,COL3A1,KLHL1,NAA15,NXPH1,PIWIL4,MCM3AP-AS1,TCEANC2,IL1A,TOX,TAB2,COL25A1,SPIN4,DNAH14,HELB,THAP2,PTPRJ,MAFB,BCL10,USP27X,ARMH3,DCAF4L1,BRWD1,ADAMTSL1,RASA1,ARGLU1,DYRK1A,THSD7B,LINC01551,PDE12,PCNX4,PNMA8A,TTC21B,ZFYVE26,CLMP
MicroRNA	hsa-miR-548x-3p		MirDB	2.135e-09	1.953e-05	4.739e-07	4.596e-06	43	1865	KLF8,MAP1A,HMGCS1,HOXA5,NWD2,PKHD1,NUCKS1,TAOK1,CRAMP1,NAA15,ATL3,SESN3,CPD,SLC7A14,ST6GALNAC3,TBR1,TOX,LUC7L3,JADE3,KDM4C,NEXMIF,TAB2,PRPF6,PDE10A,SV2A,MAFB,PHIP,MED13,BRWD1,HNRNPDL,MBLAC2,ARGLU1,DYRK1A,PELI2,THSD7B,LIFR,PDE12,KLHL36,CLMN,ICAM5,RABEP1,MPZL2,XPR1
MicroRNA	hsa-miR-548aj-3p		MirDB	2.135e-09	1.953e-05	4.739e-07	4.596e-06	43	1865	KLF8,MAP1A,HMGCS1,HOXA5,NWD2,PKHD1,NUCKS1,TAOK1,CRAMP1,NAA15,ATL3,SESN3,CPD,SLC7A14,ST6GALNAC3,TBR1,TOX,LUC7L3,JADE3,KDM4C,NEXMIF,TAB2,PRPF6,PDE10A,SV2A,MAFB,PHIP,MED13,BRWD1,HNRNPDL,MBLAC2,ARGLU1,DYRK1A,PELI2,THSD7B,LIFR,PDE12,KLHL36,CLMN,ICAM5,RABEP1,MPZL2,XPR1
MicroRNA	hsa-miR-2113:mirSVR_lowEffct	hsa-miR-2113:mirSVR_nonconserved_lowEffect-0.1-0.5	MicroRNA.org	2.21e-09	2.022e-05	4.739e-07	4.596e-06	43	1867	KLF8,ABCA13,LINC02880,HMGCS1,DCTN1-AS1,CCDC85A,CACNG2,HOXA5,OTULIN,ANAPC2,METTL16,RECK,PART1,UXS1,APOB,SH2B1,SPTBN4,ZNF10,KBTBD4,ST6GALNAC3,HAUS6,LUC7L3,EARS2,NEXMIF,BICD1,SYNGAP1,ZNF776,SV2A,MBNL1-AS1,GNAO1,TCEAL8,PHIP,MED13,TRHDE-AS1,NORAD,CCDC142,TGFB3,VPS13D,RNASEL,IFT52,RASA4,RABEP1,LOC652276
MicroRNA	hsa-miR-4533		MirDB	2.228e-09	2.038e-05	4.739e-07	4.596e-06	29	874	MYSM1,PPM1H,CACNG2,ADRA1A,FOXRED2,ALPK3,CNTN1,MTHFSD,PABIR3,RGS8,MTF1,PPP1R12B,SYNGAP1,PRDM11,ZBTB39,KCNB1,NUAK1,SV2A,TMEM178B,HCN4,ARGLU1,LIFR,RIC8B,RNASEL,CBX6,CLMN,PCNX4,ZFYVE26,XPR1
MicroRNA	hsa-miR-7-2-3p		MirDB	2.322e-09	2.124e-05	4.828e-07	4.682e-06	38	1489	DLGAP1,KLF8,TMOD2,MYSM1,HOXA5,CSRNP1,ADRA1A,RBM25,NWD2,FMN1,NUCKS1,TAOK1,CRAMP1,SESTD1,NAA15,SESN3,POU3F1,SLC7A14,ZNF23,TBR1,KBTBD3,ZBTB38,KDM4C,CCDC50,SPIN4,DNAH14,THAP2,RCOR1,ASTN2,PHIP,PTCD3,ENTPD7,MBLAC2,ZDHHC14,TMEM39B,VPS13D,CLMN,ENO2
MicroRNA	hsa-miR-567:mirSVR_lowEffct	hsa-miR-567:mirSVR_nonconserved_lowEffect-0.1-0.5	MicroRNA.org	2.662e-09	2.436e-05	5.341e-07	5.18e-06	41	1722	LUZP4,KLF8,HMGCS1,SCD5,CACNG2,PKHD1,SNX9,CRAMP1,RECK,BIRC3,MCM3AP-AS1,ZNF10,IGFBP2,IL1A,TOB2,ZBTB38,LUC7L3,IPW,PGPEP1,LRCH1,ITPK1-AS1,ST14,KCND2,BCL10,GNAO1,TCEAL8,HNRNPLL,PHIP,AMIGO2,MBLAC2,NORAD,DYRK1A,THSD7B,HIBADH,VPS13D,RIC8B,SDF4,CLMP,LOC652276,XPR1,CDK7
MicroRNA	hsa-miR-6867-5p		MirDB	2.686e-09	2.457e-05	5.341e-07	5.18e-06	35	1280	ADAMTS19,HLA-F,ETV6,WNT4,MYSM1,STX1B,CACNG2,FZD4,ADRA1A,TAOK1,WNT2B,PABIR3,DCAF10,IL2RA,AHNAK2,TOB2,HAUS6,EARS2,NEXMIF,COL25A1,PDE10A,BICD1,PRDM11,KCNB1,SV2A,KIF5A,TCEAL8,GCN1,ADAMTSL1,MBLAC2,HCN4,RIC8B,OXTR,MEGF8,ANKRD34A
MicroRNA	hsa-miR-4694-3p		MirDB	2.917e-09	2.669e-05	5.678e-07	5.507e-06	28	822	KLF8,TMOD2,SCD5,MYSM1,CACNG2,RBM25,FMN1,ALPK3,TAOK1,CNTN1,SGTB,SESN3,CPD,PPP2CA,RGS8,SAFB2,KDM4C,COL25A1,PDE10A,RCOR1,TM4SF18,PHIP,BRWD1,ENTPD7,LIFR,IFT52,OXTR,CLMP
MicroRNA	hsa-miR-8068		MirDB	3.461e-09	3.166e-05	6.596e-07	6.398e-06	28	828	KLF8,HMGCS1,HNRNPA2B1,CCDC85A,FZD4,FBN1,CNTN1,KLHL1,BIRC3,SLC7A14,MTF1,ST6GALNAC3,NEXMIF,ANOS1,RCOR1,PURB,GNAO1,BSN,USP27X,PHIP,MED13,MBLAC2,HIBADH,LIFR,PDE12,RASA4,MPZL2,IGSF21
MicroRNA	hsa-miR-4324:mirSVR_lowEffct	hsa-miR-4324:mirSVR_nonconserved_lowEffect-0.1-0.5	MicroRNA.org	3.553e-09	3.25e-05	6.633e-07	6.434e-06	41	1738	TSPAN12,ADAMTS19,HLA-F,ETV6,PPM1H,CSRNP1,RBM25,VPS52,ZNF497,FMN1,PKHD1,NAA15,SGTB,ANPEP,RASA3,INE1,IGFBP2,MTF1,ZBTB38,LUC7L3,RRP1B,EARS2,TAB2,SYNGAP1,PTPRJ,SV2A,LINC00960,MBNL1-AS1,LINC01257,DCAF4L1,AMIGO2,PTCD3,ENTPD7,THSD7B,TMEM121,CCDC142,RIC8B,MEGF8,CBX6,RABEP1,PCK2
MicroRNA	hsa-miR-125b:mirSVR_lowEffct	hsa-miR-125b:mirSVR_conserved_lowEffect-0.1-0.5	MicroRNA.org	4.707e-09	4.306e-05	8.613e-07	8.353e-06	37	1451	TSPAN12,HLA-F,ETV6,HNRNPA2B1,MYSM1,FZD4,CSRNP1,SCN2B,FADS2,TXNDC16,PART1,ANPEP,INE1,LOC440700,SPTBN4,PPP2CA,IGFBP2,MTF1,TCEANC2,RRP1B,JADE3,PAGR1,LUZP1,PTPRJ,SV2A,LINC00960,NECTIN2,KIF5A,ARMH3,BRWD1,ZDHHC14,PELI2,TMEM39B,TRIM7,VPS13D,MEGF8,PCSK7
MicroRNA	hsa-miR-218-5p		MirDB	4.85e-09	4.437e-05	8.7e-07	8.438e-06	28	840	KLF8,MYSM1,STX1B,SCN2B,PKHD1,CNTN1,NAA15,WNT2B,DCAF10,RIMS4,KBTBD3,RRP1B,JADE3,NEXMIF,CCDC50,CCER2,LRCH1,ZNF776,RCOR1,KCNB1,KCND2,SV2A,PURB,PHIP,PCDHA4,RABEP1,ANKRD34A,ZFYVE26
MicroRNA	hsa-miR-466:mirSVR_highEffct	hsa-miR-466:mirSVR_nonconserved_highEffect-0.5	MicroRNA.org	5.273e-09	4.824e-05	9.276e-07	8.996e-06	43	1918	ADAMTS19,SCD5,HNRNPA2B1,RBM25,FMN1,ANKAR,KLHL14,BRD1,RECK,NAA15,SGTB,TAPT1-AS1,WNT2,SESN3,PABIR3,PPP2CA,ASCL1,ST6GALNAC3,TCEANC2,HAUS6,SPI1,JADE3,KIF26A,TAB2,SPIN4,BICD1,ANOS1,PTPRJ,SV2A,GNAO1,BRWD1,TRHDE-AS1,NRDE2,RASA1,ZDHHC14,DYRK1A,THSD7B,LINC01551,VPS13D,RIC8B,PCNX4,RABEP1,ZFYVE26
MicroRNA	hsa-miR-5688		MirDB	5.536e-09	5.065e-05	9.381e-07	9.098e-06	39	1609	KLF8,SCD5,FZD4,FASN,NWD2,FMN1,NUCKS1,TAOK1,KLHL14,SESTD1,NAA15,SESN3,POU3F1,SLC7A14,PABIR3,DCAF10,RIMS4,RRP1B,GIN1,NEXMIF,PPP1R3E,PGPEP1,SPIN4,RCOR1,PTPRJ,PURB,SLC35F6,ASTN2,TM4SF18,PTCD3,BRWD1,MBLAC2,DYRK1A,TMEM39B,ST8SIA3,LIFR,VPS13D,PDE12,TTC21B
MicroRNA	hsa-miR-190:mirSVR_lowEffct	hsa-miR-190:mirSVR_conserved_lowEffect-0.1-0.5	MicroRNA.org	5.588e-09	5.112e-05	9.381e-07	9.098e-06	40	1686	TSPAN12,KLF8,LINC02880,CCDC85A,CACNG2,TMEM184A,ANKAR,SCN2B,ALPK3,NUCKS1,KLHL14,SNX9,CNTN1,NXPH1,NOX3,MCM3AP-AS1,ZNF10,MTF1,IL1A,SNRNP200,KBTBD3,GINM1,LRCH1,ITPK1-AS1,DNAH14,HELB,SYNGAP1,ANOS1,KCND2,KIF5A,TUG1,TCEAL8,HNRNPLL,PHIP,NRDE2,NORAD,APMAP,THSD7B,HIBADH,VPS13D
MicroRNA	hsa-miR-592:mirSVR_lowEffct	hsa-miR-592:mirSVR_nonconserved_lowEffect-0.1-0.5	MicroRNA.org	5.64e-09	5.159e-05	9.381e-07	9.098e-06	39	1610	TSPAN12,HLA-F,CCDC85A,STX1B,VPS52,SNX9,RECK,MCM3AP-AS1,SPTBN4,IGFBP2,DCAF10,MZF1,HAUS6,EARS2,IPW,TAB2,COL25A1,BICD1,SYNGAP1,KCND2,KIF5A,USP27X,PHIP,RASA1,PCDHGA6,ZDHHC14,PCDHA4,ZNFX1,THSD7B,MAP3K6,LINC00839,VPS13D,RIC8B,RNASEL,IFT52,OXTR,MEGF8,SMIM5,EXOC4
MicroRNA	hsa-miR-944		MirDB	6.448e-09	5.899e-05	1.053e-06	1.022e-05	31	1044	DLGAP1,MAN1A1,TMOD2,MYSM1,FBN1,OTULIN,TAOK1,BRD1,RECK,CNTN1,NOX3,PPP2CA,TBR1,CCDC50,COL25A1,PDE10A,SPIN4,KCND2,MAFB,GNAO1,TM4SF18,PHIP,DCAF4L1,ENTPD7,MBLAC2,DSCAM,HCN4,PELI2,HIBADH,TRIM7,CLMN
MicroRNA	hsa-miR-3646		MirDB	6.626e-09	6.061e-05	1.063e-06	1.031e-05	42	1852	DLGAP1,HMGCS1,HNRNPA2B1,MYSM1,PPM1H,ADRA1A,NWD2,FMN1,MKI67,TAOK1,CNTN1,NAA15,SGTB,SESN3,TCEANC2,HAUS6,ZBTB38,TOX,JADE3,NEXMIF,LAMA1,CCDC50,PDE10A,AKR1C2,BICD1,THAP2,PRDM11,NUAK1,PURB,BCL10,GCN1,HNRNPLL,PHIP,AMIGO2,BRWD1,LIFR,PDE12,CBX6,CLMN,ICAM5,TMF1,XPR1
MicroRNA	hsa-miR-95-5p		MirDB	7.502e-09	6.863e-05	1.183e-06	1.148e-05	36	1401	WNT4,MYSM1,FZD4,FASN,ADRA1A,FMN1,SCN2B,NUCKS1,BRD1,ELMOD1,CRAMP1,CNTN1,SESTD1,KLHL1,SGTB,SESN3,CPD,SLC7A14,RIMS4,BRSK1,ZBTB38,TOX,JADE3,CCDC50,SPIN4,ANOS1,NUAK1,PTPRJ,PURB,ASTN2,TM4SF18,PHIP,DCAF4L1,MED13,MBLAC2,CLMN
MicroRNA	hsa-miR-3128:mirSVR_lowEffct	hsa-miR-3128:mirSVR_nonconserved_lowEffect-0.1-0.5	MicroRNA.org	8.537e-09	7.81e-05	1.324e-06	1.284e-05	42	1867	TSPAN12,KLF8,MAN1A1,SCD5,MYSM1,HOXA5,FMN1,ANKAR,NUCKS1,TAOK1,SNX9,RECK,SGTB,CPD,MCM3AP-AS1,ZNF252P-AS1,UBXN11,DCAF10,TCEANC2,SNRNP200,EARS2,IPW,PDE10A,DNAH14,THAP2,ZBTB39,PLPPR5-AS1,LINC00960,ASTN2,TUG1,MED13,AMIGO2,PTCD3,RASA1,NORAD,PELI2,ZNFX1,THSD7B,HIBADH,LIFR,TMF1,EXOC4
MicroRNA	mmu-miR-875-3p		MirDB	8.946e-09	8.184e-05	1.364e-06	1.323e-05	29	926	ADAMTS19,KLF8,TMOD2,HMGCS1,CCDC85A,TAOK1,RECK,CNTN1,SESTD1,WNT2B,SESN3,POU3F1,TMEM107,TBR1,TOB2,TAB2,SPIN4,BICD1,PTPRJ,KCND2,BCL10,TAF7,PHIP,MBLAC2,RASA1,PELI2,PCDHA4,RABEP1,MPZL2
MicroRNA	hsa-miR-145:mirSVR_lowEffct	hsa-miR-145:mirSVR_conserved_lowEffect-0.1-0.5	MicroRNA.org	9.762e-09	8.93e-05	1.464e-06	1.42e-05	42	1875	DLGAP1,ZNF672,ABCA13,RBM25,TMEM184A,ANKAR,MKI67,PKHD1,POMT2,NAA15,NXPH1,PIWIL4,APOB,LOC440700,MTF1,IL2RA,SELENOS,RRP1B,NEXMIF,CCDC50,PDE10A,DNAH14,BICD1,RCOR1,LINC00960,LINC01257,TUG1,TCEAL8,BSN,ARMH3,HNRNPLL,DCAF4L1,BRWD1,MBLAC2,DSCAM,ZDHHC14,MFSD9,THSD7B,LINC00839,TGM3,RIC8B,RABEP1
MicroRNA	hsa-miR-7-1-3p		MirDB	1.047e-08	9.575e-05	1.544e-06	1.498e-05	37	1492	DLGAP1,KLF8,TMOD2,MYSM1,HOXA5,CSRNP1,ADRA1A,RBM25,NWD2,FMN1,NUCKS1,TAOK1,CRAMP1,SESTD1,NAA15,SESN3,POU3F1,SLC7A14,ZNF23,TBR1,KBTBD3,ZBTB38,KDM4C,CCDC50,SPIN4,DNAH14,THAP2,RCOR1,ASTN2,PHIP,PTCD3,ENTPD7,MBLAC2,ZDHHC14,TMEM39B,VPS13D,ENO2
MicroRNA	hsa-miR-876-3p:mirSVR_lowEffct	hsa-miR-876-3p:mirSVR_nonconserved_lowEffect-0.1-0.5	MicroRNA.org	1.143e-08	0.0001046	1.66e-06	1.61e-05	33	1206	TSPAN12,MAP1A,ETV6,LINC00221,HOXA5,SNX9,CNTN1,POMT2,TAPT1-AS1,CHD8,VTRNA1-2,TMEM107,ST6GALNAC3,ZBTB38,TOX,LUZP1,SYNGAP1,RCOR1,ZBTB39,NUAK1,TM4SF18,TUG1,DCAF4L1,MED13,CACNA1S,ADAMTSL1,HCN4,PCDHA4,THSD7B,TGFB3,RIC8B,IFT52,CIAO3
MicroRNA	hsa-miR-4492		MirDB	1.483e-08	0.0001357	2.12e-06	2.056e-05	32	1148	ZNF672,TMOD2,PPM1H,HOXB1,ADRA1A,SCN2B,ALPK3,FADS2,CRAMP1,ANPEP,GIT1,SH2B1,ZFP41,RIMS4,TOB2,GIN1,PGPEP1,TAB2,PRDM11,ZBTB39,KCNB1,PURB,GNAO1,BSN,TMEM178B,PCDHGA6,LIFR,CBX6,ANKRD34A,CD74,MPZL2,NXPH3
MicroRNA	hsa-miR-561-3p		MirDB	1.516e-08	0.0001387	2.134e-06	2.07e-05	32	1149	DLGAP1,KLF8,MAN1A1,TMOD2,HMGCS1,SCD5,CCDC85A,MYSM1,HOXA5,NWD2,NUCKS1,TAOK1,KLHL14,CNTN1,SESTD1,ATL3,SESN3,BIRC3,DCAF10,ZFP41,CCDC107,TOB2,NEXMIF,SPIN4,THAP2,PHIP,AMIGO2,MFSD9,RIC8B,RNASEL,PCNX4,TMF1
MicroRNA	hsa-miR-4725-3p		MirDB	1.554e-08	0.0001422	2.154e-06	2.09e-05	27	820	MAP1A,TMOD2,MYSM1,CACNG2,VPS52,NUCKS1,FADS2,METTL16,GIT1,SLC7A14,UBE2D4,MTF1,TBR1,LUC7L3,NEXMIF,PPP1R12B,PRDM11,ZBTB39,SV2A,KCNJ14,TMEM178B,BRWD1,ADAMTSL1,ARGLU1,PCDHGA6,ZDHHC14,VPS13D
MicroRNA	hsa-miR-1208:mirSVR_lowEffct	hsa-miR-1208:mirSVR_nonconserved_lowEffect-0.1-0.5	MicroRNA.org	2.217e-08	0.0002028	3.01e-06	2.919e-05	42	1925	ADAMTS19,KLF8,HMGCS1,ANKAR,ANAPC2,PKHD1,NUCKS1,TAOK1,COL3A1,TUBB,PIWIL4,CPD,PABIR3,LOC440700,ZNF711,ATP5F1B,LUC7L3,EARS2,IPW,TAB2,ITPK1-AS1,RCOR1,ZBTB39,MAFB,BCL10,USP27X,HNRNPLL,PHIP,MED13,AMIGO2,BRWD1,DSCAM,NORAD,APMAP,PELI2,HIBADH,VPS13D,PDE12,PCNX4,RABEP1,TMF1,PCK2
MicroRNA	hsa-miR-1228:mirSVR_lowEffct	hsa-miR-1228:mirSVR_nonconserved_lowEffect-0.1-0.5	MicroRNA.org	2.238e-08	0.0002047	3.01e-06	2.919e-05	38	1609	ADAMTS19,LOC100134368,MAN1A1,ABCA13,GPR37L1,ETV6,HMGCS1,SCD5,CSRNP1,MKI67,NUCKS1,RECK,UXS1,NAA15,TMEM107,PABIR3,SPTBN4,KBTBD4,MTF1,SNRNP200,CCDC107,SOX3,ZBTB38,TOX,PCBP1-AS1,PGPEP1,LUZP1,NUAK1,PLPPR5-AS1,TCEAL8,ZDHHC14,THSD7B,HIBADH,TRIM7,CCDC142,VPS13D,ZFYVE26,EXOC4
MicroRNA	mmu-miR-7021-3p		MirDB	2.326e-08	0.0002128	3.057e-06	2.965e-05	23	596	MYSM1,FOXRED2,FMN1,COL3A1,SLC7A14,EARS2,LRCH1,THAP2,KCNJ14,SLC35F6,ASTN2,GNAO1,BSN,ENTPD7,DYRK1A,THSD7B,ST8SIA3,NARS2,RNASEL,CLMN,TMF1,MPZL2,NXPH3
MicroRNA	hsa-miR-610:mirSVR_lowEffct	hsa-miR-610:mirSVR_nonconserved_lowEffect-0.1-0.5	MicroRNA.org	2.363e-08	0.0002161	3.057e-06	2.965e-05	33	1240	KLF8,SCD5,PPM1H,CSRNP1,FOXRED2,NWD2,ZFYVE9,BRD1,ELMOD1,CRAMP1,PART1,SGTB,NOX3,SAFB2,TOB2,RRP1B,IPW,PDE10A,BICD1,NUAK1,LINC00960,SLC35F6,GNAO1,TCEAL8,ADAMTSL1,ZDHHC14,ZNFX1,THSD7B,NARS2,VPS13D,RIC8B,CBX6,ZFYVE26
MicroRNA	hsa-miR-4326:mirSVR_lowEffct	hsa-miR-4326:mirSVR_nonconserved_lowEffect-0.1-0.5	MicroRNA.org	2.373e-08	0.000217	3.057e-06	2.965e-05	39	1690	KLF8,KLF4,PPM1H,RBM25,FMN1,ANKAR,ALPK3,NUCKS1,RECK,UXS1,SGTB,TAPT1-AS1,NXPH1,SESN3,ZNF10,ZNF252P-AS1,IGFBP2,ZFP41,TCEANC2,RRP1B,KDM4C,PPP1R12B,DNAH14,SYNGAP1,GIPR,ANOS1,LINC00705,PLPPR5-AS1,BCL10,ARMH3,GCN1,PTCD3,ENTPD7,RASA1,DYRK1A,THSD7B,LINC01551,RIC8B,MEGF8
MicroRNA	hsa-miR-4311		MirDB	2.443e-08	0.0002235	3.104e-06	3.01e-05	29	966	ABCA13,KLF4,RBM25,NWD2,NUCKS1,BRD1,SESTD1,UXS1,ATL3,SESN3,DCAF10,ASB1,NEXMIF,CCDC50,TAB2,COL25A1,PDE10A,SPIN4,RCOR1,PTPRJ,ASTN2,BCL10,TMEM178B,PHIP,MED13,ENTPD7,THSD7B,ST8SIA3,CLMN
MicroRNA	hsa-miR-3134:mirSVR_lowEffct	hsa-miR-3134:mirSVR_nonconserved_lowEffect-0.1-0.5	MicroRNA.org	2.61e-08	0.0002387	3.271e-06	3.172e-05	34	1317	DLGAP1,KLF8,LINC02880,HLA-F,DCTN1-AS1,MYSM1,STX1B,ADRA1A,FOXRED2,PKHD1,KLHL14,RECK,POMT2,PART1,KLHL1,WNT2,BIRC3,SLC7A14,IL2RA,LUC7L3,ITPK1-AS1,PURB,ENTPD7,NORAD,HCN4,PELI2,THSD7B,LINC00839,VPS13D,IFT52,PNMA8A,ZFYVE26,MPZL2,IGSF21
MicroRNA	hsa-miR-5582-3p		MirDB	2.974e-08	0.0002721	3.677e-06	3.566e-05	36	1472	ADAMTS19,LUZP4,HMGCS1,KLF4,FZD4,ADRA1A,PKHD1,TAOK1,CNTN1,UXS1,ATL3,SESN3,SLC7A14,ZNF711,MTF1,LUC7L3,GIN1,NEXMIF,PPP1R12B,PRPF6,SPIN4,HELB,THAP2,ZBTB39,PTPRJ,PURB,MAFB,BCL10,PHIP,DCAF4L1,MED13,BRWD1,MBLAC2,RASA1,PCDHGA6,ICAM5
MicroRNA	mmu-miR-7678-3p		MirDB	3.048e-08	0.0002788	3.718e-06	3.606e-05	27	845	TSPAN12,TMOD2,ETV6,HOXA5,RBM25,FMN1,NUCKS1,TAOK1,METTL16,CRAMP1,SESN3,ZNF711,IGFBP2,MTF1,TOB2,SELENOS,GINM1,RRP1B,TAB2,BICD1,PTPRJ,PHIP,MED13,ARGLU1,DYRK1A,ST8SIA3,CLMN
MicroRNA	hsa-miR-624:mirSVR_lowEffct	hsa-miR-624:mirSVR_nonconserved_lowEffect-0.1-0.5	MicroRNA.org	3.17e-08	0.00029	3.816e-06	3.701e-05	40	1786	ADAMTS19,MAN1A1,MAP1A,ABCA13,LINC00221,CSRNP1,FOXRED2,FBN1,TXNDC16,BRD1,ELMOD1,NXPH1,CPD,PABIR3,ASCL1,IL1A,IL2RA,SNRNP200,AHNAK2,HAUS6,SELENOS,TOX,LUC7L3,KDM4C,TAB2,SPIN4,ANOS1,PRDM11,MAFB,KIF5A,BSN,HNRNPLL,PHIP,DCAF4L1,MED13,BRWD1,NORAD,PELI2,VPS13D,OXTR
MicroRNA	hsa-miR-124*:mirSVR_lowEffct	hsa-miR-124*:mirSVR_nonconserved_lowEffect-0.1-0.5	MicroRNA.org	3.293e-08	0.0003012	3.912e-06	3.794e-05	39	1709	HLA-F,KLF4,RBM25,NWD2,FBN1,MKI67,NUCKS1,BRD1,GDF15,TUBB,ATL3,BIRC3,PPP2CA,DCAF10,ST6GALNAC3,ASB1,IL1A,ATP5F1B,HAUS6,GINM1,TOX,PAGR1,BICD1,THAP2,ZBTB39,LINC01257,TUG1,TRHDE-AS1,MBLAC2,TMEM39B,MAP3K6,TRIM7,RIC8B,RNASEL,MEGF8,RASA4,RABEP1,ZFYVE26,PCK2
MicroRNA	hsa-miR-302c-5p		MirDB	3.364e-08	0.0003077	3.914e-06	3.796e-05	33	1257	MAN1A1,HNRNPA2B1,FZD4,OTULIN,NUCKS1,TAOK1,RECK,WNT2,NXPH1,SESN3,KBTBD4,DCAF10,ST6GALNAC3,TCEANC2,LUC7L3,TAB2,AKR1C2,DNAH14,PRDM11,SV2A,DNA2,USP27X,PHIP,DCAF4L1,MED13,PTCD3,BRWD1,HNRNPDL,RASA1,ST8SIA3,LIFR,TGM3,TTC21B
MicroRNA	hsa-miR-670-3p		MirDB	3.38e-08	0.0003092	3.914e-06	3.796e-05	26	786	TMOD2,FZD4,PKHD1,POMT2,SESTD1,NXPH1,SESN3,CPD,PABIR3,RGS8,TOX,JADE3,NEXMIF,PPP1R12B,CCDC50,AKR1C2,DNAH14,NUAK1,MED13,BRWD1,ENTPD7,THSD7B,ST8SIA3,VPS13D,RNASEL,CLMN
MicroRNA	hsa-miR-4659b-3p		MirDB	3.721e-08	0.0003404	4.203e-06	4.076e-05	36	1484	DLGAP1,MAN1A1,ETV6,CCDC85A,FBN1,PKHD1,SESTD1,WNT2B,PIWIL4,CPD,SLC7A14,PABIR3,MTF1,ASCL1,FAM20A,TOB2,TOX,NEXMIF,CCDC50,TAB2,COL25A1,LRCH1,ZBTB39,KCNB1,NUAK1,KCND2,PURB,SLC35F6,TMEM178B,PTCD3,PELI2,ST8SIA3,LIFR,RIC8B,RABEP1,TMF1
MicroRNA	hsa-miR-4659a-3p		MirDB	3.721e-08	0.0003404	4.203e-06	4.076e-05	36	1484	DLGAP1,MAN1A1,ETV6,CCDC85A,FBN1,PKHD1,SESTD1,WNT2B,PIWIL4,CPD,SLC7A14,PABIR3,MTF1,ASCL1,FAM20A,TOB2,TOX,NEXMIF,CCDC50,TAB2,COL25A1,LRCH1,ZBTB39,KCNB1,NUAK1,KCND2,PURB,SLC35F6,TMEM178B,PTCD3,PELI2,ST8SIA3,LIFR,RIC8B,RABEP1,TMF1
MicroRNA	hsa-miR-424:mirSVR_highEffct	hsa-miR-424:mirSVR_conserved_highEffect-0.5	MicroRNA.org	3.791e-08	0.0003468	4.229e-06	4.102e-05	36	1485	ADAMTS19,MAN1A1,DCTN1-AS1,HNRNPA2B1,CCDC85A,FASN,ANKAR,ELMOD1,RECK,NXPH1,TUBB,MCM3AP-AS1,PPP2CA,ZNF252P-AS1,KBTBD4,HAUS6,SELENOS,TAB2,LRCH1,DNAH14,THAP2,ZBTB39,PTPRJ,KCND2,LINC00960,MAFB,KIF5A,PTCD3,BRWD1,HNRNPDL,ZDHHC14,DYRK1A,PCDHA4,VPS13D,RIC8B,ZFYVE26
MicroRNA	hsa-miR-495-3p		MirDB	3.862e-08	0.0003533	4.246e-06	4.118e-05	36	1486	KLF8,SCD5,FZD4,FASN,NWD2,FMN1,NUCKS1,TAOK1,KLHL14,SESTD1,NAA15,SESN3,POU3F1,SLC7A14,PABIR3,RIMS4,RRP1B,GIN1,NEXMIF,PPP1R3E,PGPEP1,SPIN4,RCOR1,PTPRJ,SLC35F6,ASTN2,TM4SF18,PTCD3,BRWD1,MBLAC2,DYRK1A,TMEM39B,ST8SIA3,LIFR,VPS13D,PDE12
MicroRNA	hsa-miR-3074:mirSVR_lowEffct	hsa-miR-3074:mirSVR_nonconserved_lowEffect-0.1-0.5	MicroRNA.org	3.899e-08	0.0003567	4.246e-06	4.118e-05	41	1879	ADAMTS19,KLF8,MAN1A1,HNRNPA2B1,CCDC85A,FOXRED2,FMN1,ANKAR,KLHL14,RECK,CNTN1,KLHL1,SESN3,PIWIL4,PABIR3,ZNF10,SELENOS,ZBTB38,TOX,RRP1B,GIN1,IPW,TAB2,PDE10A,BICD1,HELB,ANOS1,MAFB,KIF5A,TCEAL8,DNA2,GCN1,DCAF4L1,RASA1,ARGLU1,THSD7B,TRIM7,VPS13D,PDE12,RNASEL,EXOC4
MicroRNA	hsa-miR-412:mirSVR_lowEffct	hsa-miR-412:mirSVR_nonconserved_lowEffect-0.1-0.5	MicroRNA.org	3.999e-08	0.0003658	4.304e-06	4.174e-05	40	1800	ABCA13,HMGCS1,PPM1H,ANKAR,RECK,UXS1,TAPT1-AS1,ATL3,BIRC3,NOX3,CHD8,TCEANC2,CCDC107,TNFRSF25,HAUS6,LUC7L3,PGPEP1,COL25A1,BICD1,GIPR,ANOS1,ZBTB39,KCNJ14,FLJ42393,GNAO1,HNRNPLL,DCAF4L1,BRWD1,ADAMTSL1,RASA1,DYRK1A,MFSD9,TMEM39B,THSD7B,LIFR,MEGF8,PCNX4,RABEP1,ZFYVE26,EXOC4
MicroRNA	hsa-miR-6756-5p		MirDB	4.325e-08	0.0003956	4.524e-06	4.387e-05	26	795	ETV6,STX1B,FASN,CLCN7,SCN2B,MKI67,ALPK3,NAA15,GIT1,SH2B1,UBE2D4,RIMS4,TBR1,FAM20A,SPI1,PAGR1,LRCH1,SYNGAP1,KCNB1,GNAO1,BSN,TMEM178B,PCDHGA6,CBX6,ANKRD34A,CD74
MicroRNA	hsa-miR-4251		MirDB	4.341e-08	0.0003971	4.524e-06	4.387e-05	31	1127	TSPAN12,KLF8,MAN1A1,ABCA13,MYSM1,STX1B,FBN1,POMT2,MTHFSD,SESTD1,NAA15,SESN3,CPD,RGS8,KBTBD4,DCAF10,MTF1,ASCL1,ST6GALNAC3,NEXMIF,CCDC50,LUZP1,KCNB1,PURB,GNAO1,TMEM178B,DCAF4L1,MED13,BRWD1,THSD7B,RABEP1
MicroRNA	hsa-miR-764:mirSVR_lowEffct	hsa-miR-764:mirSVR_nonconserved_lowEffect-0.1-0.5	MicroRNA.org	4.363e-08	0.0003991	4.524e-06	4.387e-05	41	1886	KLF8,ACTR5,SCD5,NWD2,ZNF497,ANKAR,TAOK1,BRD1,PART1,ANPEP,GIT1,RASA3,GDF15,NXPH1,MCM3AP-AS1,SPTBN4,IL1A,AHNAK2,DNAH11,KDM4C,NEXMIF,SPNS3,COL25A1,SPIN4,KCND2,NECTIN2,LINC01257,FLJ42393,TAF7,ARMH3,BRWD1,ARGLU1,APMAP,TMEM39B,TRIM7,CCDC142,OXTR,MEGF8,RASA4,ZFYVE26,KAT14
MicroRNA	hsa-miR-539-5p		MirDB	4.401e-08	0.0004026	4.524e-06	4.387e-05	28	924	TSPAN12,ADAMTS19,MAN1A1,FMN1,PKHD1,KLHL14,SESTD1,SESN3,PABIR3,DCAF10,MTF1,NEXMIF,PPP1R3E,CCDC50,BICD1,SYNGAP1,THAP2,ZNF776,KCNB1,KCND2,PURB,GNAO1,BSN,PHIP,LIFR,VPS13D,TTC21B,XPR1
MicroRNA	hsa-miR-4325		MirDB	4.455e-08	0.0004075	4.528e-06	4.391e-05	21	505	FBN1,FMN1,TAOK1,KLHL14,ATL3,DCAF10,MTF1,NEXMIF,PDE10A,LUZP1,BSN,BRWD1,ADAMTSL1,NPTX2,MBLAC2,DSCAM,DYRK1A,THSD7B,OXTR,MPZL2,XPR1
MicroRNA	hsa-miR-33b:mirSVR_lowEffct	hsa-miR-33b:mirSVR_conserved_lowEffect-0.1-0.5	MicroRNA.org	4.668e-08	0.000427	4.692e-06	4.551e-05	42	1972	ADAMTS19,ABCA13,ADRA1A,RBM25,FBN1,SCN2B,SNX9,RECK,COL3A1,SGTB,MTF1,AHNAK2,DNAH11,TOB2,ZBTB38,TOX,PPP1R12B,TAB2,CFHR5,HELB,ANOS1,KCNJ14,MAFB,BCL10,LINC01257,DNA2,USP27X,BRWD1,FAM66C,ADAMTSL1,DYRK1A,IFT52,OXTR,PCNX4,RABEP1,TTC21B,PCSK7,CD74,ZFYVE26,EXOC4,LOC652276,CDK7
MicroRNA	hsa-miR-1975:mirSVR_lowEffct	hsa-miR-1975:mirSVR_nonconserved_lowEffect-0.1-0.5	MicroRNA.org	5.461e-08	0.0004995	5.423e-06	5.259e-05	35	1429	HLA-F,ETV6,CACNG2,SCN2B,FADS2,POMT2,NAA15,ANPEP,RASA3,TAPT1-AS1,SPTBN4,KBTBD4,SNRNP200,RRP1B,GPR84,PGPEP1,LRCH1,LUZP1,LINC00960,USP27X,ARMH3,FAM66C,NPTX2,APMAP,THSD7B,CBX6,RASA4,PNMA8A,ANKRD34A,PCSK7,SMIM5,CD74,ZFYVE26,CLMP,LOC652276
MicroRNA	hsa-miR-4286:mirSVR_lowEffct	hsa-miR-4286:mirSVR_nonconserved_lowEffect-0.1-0.5	MicroRNA.org	5.513e-08	0.0005043	5.423e-06	5.259e-05	32	1209	KLF8,ETV6,EVPL,LINC00221,FZD4,ADRA1A,ZFYVE9,UXS1,GIT1,TAPT1-AS1,CHD8,UBXN11,TCEANC2,SNRNP200,SPI1,LUC7L3,PAGR1,LRCH1,SYNGAP1,GIPR,SV2A,NECTIN2,ARMH3,ADAMTSL1,HCN4,PCDHGA6,DYRK1A,ZNFX1,TRIM7,PDE12,OXTR,RABEP1
MicroRNA	mmu-miR-7078-3p		MirDB	5.833e-08	0.0005336	5.65e-06	5.48e-05	27	870	TMOD2,MYSM1,RBM25,RECK,PABIR3,ZNF23,DCAF10,TCEANC2,IL2RA,SELENOS,LUC7L3,RRP1B,NEXMIF,CCDC50,COL25A1,BICD1,THAP2,KCNB1,SV2A,GNAO1,HNRNPLL,PHIP,MED13,ST8SIA3,VPS13D,GUCY2F,PCNX4
MicroRNA	hsa-miR-1826:mirSVR_highEffct	hsa-miR-1826:mirSVR_nonconserved_highEffect-0.5	MicroRNA.org	5.868e-08	0.0005368	5.65e-06	5.48e-05	32	1212	KLF8,MAN1A1,KLF4,CCDC85A,FZD4,FMN1,ANKAR,METTL16,RECK,PART1,UXS1,KLHL1,NAA15,BRSK1,TOB2,GIN1,GPR84,ITPK1-AS1,ANOS1,RCOR1,PTPRJ,KCND2,LINC01257,TM4SF18,AMIGO2,HNRNPDL,MBLAC2,RASA1,PCDHA4,IFT52,PCNX4,PNMA8A
MicroRNA	hsa-miR-125a-5p:mirSVR_lowEffct	hsa-miR-125a-5p:mirSVR_conserved_lowEffect-0.1-0.5	MicroRNA.org	6.107e-08	0.0005587	5.691e-06	5.52e-05	36	1511	HLA-F,ETV6,HNRNPA2B1,MYSM1,FZD4,CSRNP1,SCN2B,FADS2,TXNDC16,PART1,ANPEP,INE1,LOC440700,SPTBN4,PPP2CA,IGFBP2,MTF1,TCEANC2,RRP1B,JADE3,PAGR1,LUZP1,PTPRJ,SV2A,LINC00960,NECTIN2,KIF5A,ARMH3,BRWD1,ZDHHC14,PELI2,TMEM39B,TRIM7,VPS13D,MEGF8,PCSK7
MicroRNA	hsa-miR-3133		MirDB	6.116e-08	0.0005595	5.691e-06	5.52e-05	32	1214	DLGAP1,ETV6,WNT4,ADRA1A,NWD2,OTULIN,TXNDC16,TAOK1,CRAMP1,SESTD1,NAA15,ATL3,SESN3,CPD,PPP2CA,MTF1,TOX,LUC7L3,NEXMIF,CCDC50,COL25A1,PDE10A,LUZP1,ZNF776,RCOR1,MAFB,TCEAL8,PHIP,RIC8B,PDE12,RNASEL,TMF1
MicroRNA	hsa-miR-888*:mirSVR_lowEffct	hsa-miR-888*:mirSVR_nonconserved_lowEffect-0.1-0.5	MicroRNA.org	6.2e-08	0.0005671	5.691e-06	5.52e-05	37	1589	MYSM1,HOXA5,FASN,ANKAR,SPTBN4,ZNF10,PPP2CA,UBXN11,KBTBD4,ASCL1,TCEANC2,SPI1,TOX,KDM4C,PRPF6,PDE10A,LRCH1,BICD1,HELB,LINC00705,NUAK1,PTPRJ,NECTIN2,MAFB,TUG1,BRWD1,ENTPD7,ADAMTSL1,RASA1,MFSD9,LIFR,RNASEL,IFT52,CBX6,SMIM5,ZFYVE26,PCK2
MicroRNA	hsa-miR-6766-5p		MirDB	6.205e-08	0.0005676	5.691e-06	5.52e-05	25	746	ETV6,FASN,SCN2B,MKI67,ALPK3,NAA15,GIT1,SH2B1,UBE2D4,RIMS4,TBR1,FAM20A,IL2RA,SPI1,PAGR1,LRCH1,SYNGAP1,KCNB1,GNAO1,BSN,TMEM178B,PCDHGA6,CBX6,ANKRD34A,CD74
MicroRNA	hsa-miR-556-5p:mirSVR_lowEffct	hsa-miR-556-5p:mirSVR_nonconserved_lowEffect-0.1-0.5	MicroRNA.org	6.332e-08	0.0005793	5.691e-06	5.52e-05	36	1513	HLA-F,SCD5,MYSM1,PKHD1,RECK,PART1,NXPH1,WNT2B,ZNF10,ST6GALNAC3,TOB2,LUC7L3,NEXMIF,IPW,PAGR1,HELB,ZNF776,ANOS1,ZBTB39,KIF5A,FLJ42393,GNAO1,TCEAL8,ARMH3,PHIP,ENTPD7,DSCAM,ZDHHC14,ZNFX1,THSD7B,LIFR,RIC8B,RNASEL,IFT52,RASA4,RABEP1
MicroRNA	hsa-miR-335-3p		MirDB	6.421e-08	0.0005874	5.691e-06	5.52e-05	40	1829	TSPAN12,SCD5,CCDC85A,PPM1H,CACNG2,FZD4,ADRA1A,TAOK1,BRD1,CNTN1,SESTD1,NAA15,SGTB,SLC7A14,ZNF23,UBE2D4,DCAF10,HAUS6,GIN1,NEXMIF,PPP1R12B,CCDC50,THAP2,ANOS1,PTPRJ,KCND2,SV2A,TMEM178B,PHIP,BRWD1,ENTPD7,DYRK1A,PCDHA4,NARS2,LIFR,PDE12,OXTR,TTC21B,CD180,XPR1
MicroRNA	hsa-miR-29b:mirSVR_lowEffct	hsa-miR-29b:mirSVR_conserved_lowEffect-0.1-0.5	MicroRNA.org	6.459e-08	0.0005909	5.691e-06	5.52e-05	39	1749	HLA-F,ETV6,LINC00221,STX1B,FZD4,RBM25,OTULIN,NUCKS1,RECK,SESTD1,SGTB,PABIR3,UBE2D4,SAFB2,SNRNP200,ZBTB38,COL25A1,HELB,THAP2,ZNF776,RCOR1,NUAK1,TUG1,BSN,USP27X,DCAF4L1,PTCD3,BRWD1,ENTPD7,FAM66C,PELI2,HIBADH,LIFR,VPS13D,RIC8B,OXTR,RABEP1,ZFYVE26,SEZ6
MicroRNA	hsa-miR-4766-5p		MirDB	6.622e-08	0.0006058	5.691e-06	5.52e-05	27	875	TSPAN12,DLGAP1,HMGCS1,FZD4,ADRA1A,RBM25,PKHD1,TXNDC16,TAOK1,KLHL14,RECK,SESTD1,NAA15,CPD,SLC7A14,MTF1,TBR1,EARS2,NEXMIF,CCDC50,BCL10,PHIP,BRWD1,ADAMTSL1,MBLAC2,RASA4,TTC21B
MicroRNA	hsa-miR-199b-5p:mirSVR_lowEffct	hsa-miR-199b-5p:mirSVR_conserved_lowEffect-0.1-0.5	MicroRNA.org	6.739e-08	0.0006165	5.691e-06	5.52e-05	40	1832	ADAMTS19,DLGAP1,KLF8,MAP1A,TMOD2,HMGCS1,WNT4,DCTN1-AS1,FZD4,RBM25,NWD2,TAOK1,KLHL14,RECK,COL3A1,TAPT1-AS1,POU3F1,PPP2R1A,UBE2D4,FAM20A,SNRNP200,DNAH11,KDM4C,LUZP1,ZNF776,LINC00960,NECTIN2,SLC35F6,MAFB,BSN,PHIP,PTCD3,FAM66C,CACNA1S,MBLAC2,DYRK1A,THSD7B,HIBADH,LINC00839,PCNX4
MicroRNA	hsa-miR-1271:mirSVR_lowEffct	hsa-miR-1271:mirSVR_conserved_lowEffect-0.1-0.5	MicroRNA.org	6.768e-08	0.0006191	5.691e-06	5.52e-05	37	1594	ADAMTS19,LUZP4,LINC00221,STX1B,RBM25,FBN1,ANKAR,ATL3,MCM3AP-AS1,PPP2CA,ZNF23,DCAF10,MZF1,IL1A,HAUS6,TOX,NEXMIF,PPP1R12B,CCDC50,PDE10A,THAP2,GIPR,KCNB1,KCND2,USP27X,PHIP,BRWD1,NPTX2,RASA1,HCN4,PCDHA4,THSD7B,NARS2,TRIM7,CBX6,ZFYVE26,EXOC4
MicroRNA	hsa-miR-1299		MirDB	6.827e-08	0.0006245	5.691e-06	5.52e-05	26	812	TMOD2,MYSM1,FMN1,TAOK1,SESTD1,RGS8,UBE2D4,ST6GALNAC3,RIMS4,IL2RA,TOB2,ZBTB38,TOX,KDM4C,PPP1R3E,PPP1R12B,LRCH1,ZNF776,PURB,ARMH3,PHIP,BRWD1,HCN4,PDE12,RNASEL,IFT52
MicroRNA	hsa-miR-500:mirSVR_highEffct	hsa-miR-500:mirSVR_nonconserved_highEffect-0.5	MicroRNA.org	6.829e-08	0.0006247	5.691e-06	5.52e-05	33	1292	ABCA13,HLA-F,HMGCS1,DCTN1-AS1,MYSM1,FBN1,ANKAR,KLHL1,ANPEP,NXPH1,POU3F1,SAFB2,ZBTB38,LUC7L3,GIN1,COL25A1,LRCH1,PTPRJ,MAFB,BCL10,TM4SF18,TCEAL8,TRHDE-AS1,FAM66C,RASA1,PCDHGA6,DYRK1A,THSD7B,RIC8B,PDE12,CLMP,SNORD93,EXOC4
MicroRNA	hsa-miR-548x-5p		MirDB	6.843e-08	0.000626	5.691e-06	5.52e-05	30	1078	MAN1A1,ETV6,KLF4,PKHD1,TAOK1,CNTN1,WNT2B,TUBB,ZNF711,SPTBN4,DCAF10,MTF1,RIMS4,IL1A,TOX,KIF26A,NEXMIF,PGPEP1,LRCH1,KCNB1,PURB,DNA2,PHIP,HNRNPDL,DYRK1A,PCDHA4,ST8SIA3,TGFB3,TGM3,CBX6
MicroRNA	hsa-miR-548aj-5p		MirDB	6.843e-08	0.000626	5.691e-06	5.52e-05	30	1078	MAN1A1,ETV6,KLF4,PKHD1,TAOK1,CNTN1,WNT2B,TUBB,ZNF711,SPTBN4,DCAF10,MTF1,RIMS4,IL1A,TOX,KIF26A,NEXMIF,PGPEP1,LRCH1,KCNB1,PURB,DNA2,PHIP,HNRNPDL,DYRK1A,PCDHA4,ST8SIA3,TGFB3,TGM3,CBX6
MicroRNA	hsa-miR-548g-5p		MirDB	6.843e-08	0.000626	5.691e-06	5.52e-05	30	1078	MAN1A1,ETV6,KLF4,PKHD1,TAOK1,CNTN1,WNT2B,TUBB,ZNF711,SPTBN4,DCAF10,MTF1,RIMS4,IL1A,TOX,KIF26A,NEXMIF,PGPEP1,LRCH1,KCNB1,PURB,DNA2,PHIP,HNRNPDL,DYRK1A,PCDHA4,ST8SIA3,TGFB3,TGM3,CBX6
MicroRNA	mmu-miR-7234-5p		MirDB	7.106e-08	0.00065	5.856e-06	5.68e-05	33	1294	TSPAN12,TMOD2,MYSM1,CACNG2,HOXB1,NUCKS1,TAOK1,KLHL1,SGTB,NXPH1,ZNF711,ZNF23,MTF1,ST6GALNAC3,TOB2,HAUS6,TOX,JADE3,KIF26A,TAB2,BICD1,PTPRJ,KCND2,PURB,PHIP,MED13,ZDHHC14,DYRK1A,RNASEL,CLMN,TMF1,XPR1,CDK7
MicroRNA	hsa-miR-548f-5p		MirDB	7.989e-08	0.0007308	6.525e-06	6.329e-05	30	1085	MAN1A1,ETV6,KLF4,PKHD1,TAOK1,CNTN1,TUBB,ZNF711,SPTBN4,IGFBP2,DCAF10,MTF1,RIMS4,IL1A,TOX,KIF26A,NEXMIF,PGPEP1,LRCH1,KCNB1,PURB,DNA2,PHIP,HNRNPDL,DYRK1A,PCDHA4,ST8SIA3,TGFB3,TGM3,CBX6
MicroRNA	hsa-miR-5680		MirDB	8.102e-08	0.0007412	6.559e-06	6.361e-05	31	1156	NWD2,PKHD1,TXNDC16,TAOK1,KLHL14,SESTD1,NAA15,TUBB,ATL3,SESN3,TOB2,LUC7L3,NEXMIF,TAB2,COL25A1,LRCH1,ANOS1,KCNB1,NUAK1,PTPRJ,KCND2,BCL10,GNAO1,PHIP,HIBADH,TGFB3,LIFR,KLHL36,TMF1,CLMP,XPR1
MicroRNA	hsa-miR-220b:mirSVR_lowEffct	hsa-miR-220b:mirSVR_nonconserved_lowEffect-0.1-0.5	MicroRNA.org	8.569e-08	0.0007839	6.877e-06	6.669e-05	40	1847	ADAMTS19,LINC00221,FBN1,UXS1,GIT1,TAPT1-AS1,CPD,INE1,SH2B1,ZNF252P-AS1,UBXN11,IGFBP2,MTF1,ST6GALNAC3,SNRNP200,SPI1,PGPEP1,PAGR1,GIPR,PRDM11,ZBTB39,PTPRJ,MAFB,TCEAL8,USP27X,PTCD3,ADAMTSL1,PCDHGA6,APMAP,MFSD9,PELI2,TMEM39B,PCDHA4,LINC01551,IFT52,OXTR,MEGF8,PCNX4,SDF4,ZFYVE26
MicroRNA	hsa-miR-4319		MirDB	9.108e-08	0.0008332	7.246e-06	7.027e-05	28	954	TSPAN12,DLGAP1,ETV6,PPM1H,CACNG2,CSRNP1,SCN2B,ALPK3,FADS2,SESTD1,ANPEP,PPP2CA,MTF1,TCEANC2,TOX,KDM4C,PPP1R12B,KCNB1,ASTN2,BSN,AMIGO2,BRWD1,MFSD9,TRIM7,CCDC142,LIFR,MEGF8,PCSK7
MicroRNA	hsa-miR-4267:mirSVR_lowEffct	hsa-miR-4267:mirSVR_nonconserved_lowEffect-0.1-0.5	MicroRNA.org	9.427e-08	0.0008624	7.434e-06	7.21e-05	40	1853	DLGAP1,ABCA13,HMGCS1,SCD5,METTL16,RECK,POMT2,NXPH1,CPD,SH2B1,SYCE1L,ZNF711,UBXN11,IGFBP2,CDC26,TCEANC2,BRSK1,SNTA1,AHNAK2,SPI1,RRP1B,TAB2,LRCH1,SPIN4,DNAH14,SV2A,ARMH3,GCN1,PHIP,AMIGO2,CACNA1S,ADAMTSL1,NORAD,TRIM7,TGFB3,VPS13D,RIC8B,CBX6,CIAO3,TTC21B
MicroRNA	hsa-miR-30c:mirSVR_highEffct	hsa-miR-30c:mirSVR_conserved_highEffect-0.5	MicroRNA.org	1.051e-07	0.0009612	8.215e-06	7.968e-05	41	1942	TSPAN12,ADAMTS19,DLGAP1,SCD5,HNRNPA2B1,CCDC85A,TAOK1,BRD1,RECK,PART1,MTHFSD,ZNF711,PPP2CA,SAFB2,IL1A,IL2RA,HAUS6,SELENOS,ZBTB38,TOX,RRP1B,JADE3,LAMA1,TAB2,CFHR5,COL25A1,ZBTB39,KCND2,BCL10,FLJ42393,GNAO1,ARMH3,BRWD1,TRHDE-AS1,RASA1,DYRK1A,TMEM121,PDE12,ZFYVE26,MPZL2,EXOC4
MicroRNA	hsa-miR-513b-5p		MirDB	1.07e-07	0.0009785	8.292e-06	8.042e-05	24	704	TSPAN12,MAN1A1,PPM1H,CNTN1,NAA15,PPP2CA,DCAF10,ZBTB38,KIF26A,NEXMIF,PPP1R3E,PDE10A,LRCH1,SPIN4,THAP2,RCOR1,BSN,ADAMTSL1,DSCAM,ZDHHC14,ST8SIA3,LIFR,PDE12,CLMN
MicroRNA	hsa-miR-1293:mirSVR_lowEffct	hsa-miR-1293:mirSVR_nonconserved_lowEffect-0.1-0.5	MicroRNA.org	1.121e-07	0.001025	8.549e-06	8.292e-05	34	1392	ADAMTS19,KLF8,LINC02880,ADRA1A,SCN2B,PKHD1,POMT2,PART1,SESTD1,SPEF1,NAA15,WNT2,PIWIL4,LOC440700,SPTBN4,TCEANC2,TBR1,IL1A,FAM20A,IPW,BICD1,SLC35F6,GNAO1,GCN1,ADAMTSL1,HCN4,ZDHHC14,DYRK1A,PCDHA4,OXTR,ANKRD34A,PCSK7,CD74,NXPH3
MicroRNA	hsa-miR-29c-3p		MirDB	1.121e-07	0.001026	8.549e-06	8.292e-05	26	831	ADAMTS19,ETV6,HMGCS1,KLF4,FBN1,OTULIN,COL3A1,SESTD1,KIF26A,NEXMIF,COL25A1,LRCH1,SPIN4,DNAH14,THAP2,RCOR1,PRDM11,PTPRJ,MAFB,TMEM178B,BRWD1,ENTPD7,PCDHA4,RNASEL,CBX6,CLMN
MicroRNA	hsa-miR-29b-3p		MirDB	1.151e-07	0.001053	8.7e-06	8.437e-05	26	832	ADAMTS19,ETV6,HMGCS1,KLF4,FBN1,OTULIN,COL3A1,SESTD1,KIF26A,NEXMIF,COL25A1,LRCH1,SPIN4,DNAH14,THAP2,RCOR1,PRDM11,PTPRJ,MAFB,TMEM178B,BRWD1,ENTPD7,PCDHA4,RNASEL,CBX6,CLMN
MicroRNA	mmu-miR-8118		MirDB	1.163e-07	0.001064	8.724e-06	8.461e-05	35	1470	TMOD2,ETV6,MYSM1,ADRA1A,NWD2,NUCKS1,TAOK1,BRD1,RECK,SESTD1,KLHL1,POU3F1,DCAF10,SAFB2,TOB2,TOX,RRP1B,KDM4C,PGPEP1,COL25A1,PDE10A,BICD1,SV2A,PURB,SLC35F6,MAFB,ENTPD7,ADAMTSL1,MBLAC2,PELI2,THSD7B,NARS2,VPS13D,CBX6,CDK7
MicroRNA	hsa-miR-4668-5p		MirDB	1.181e-07	0.001081	8.786e-06	8.522e-05	31	1174	DLGAP1,HNRNPA2B1,FBN1,OTULIN,BRD1,SESN3,SLC7A14,PPP2R1A,ST6GALNAC3,ASB1,LUC7L3,PPP1R12B,CCDC50,TAB2,COL25A1,THAP2,ANOS1,ZBTB39,KCNB1,PTPRJ,TMEM178B,NPTX2,MBLAC2,DSCAM,THSD7B,ST8SIA3,RIC8B,RNASEL,CLMN,MPZL2,IGSF21
MicroRNA	hsa-miR-4446-5p		MirDB	1.233e-07	0.001128	9.097e-06	8.823e-05	25	771	TAOK1,KLHL14,CRAMP1,CNTN1,NAA15,SLC7A14,ZNF711,DCAF10,MTF1,JADE3,NEXMIF,CCDC50,ZNF776,NUAK1,TMEM178B,USP27X,PHIP,ENTPD7,ZDHHC14,LIFR,VPS13D,PDE12,OXTR,PNMA8A,CDK7
MicroRNA	hsa-miR-6780b-5p		MirDB	1.342e-07	0.001227	9.819e-06	9.523e-05	26	838	MAP1A,TMOD2,CACNG2,VPS52,NUCKS1,FADS2,METTL16,GIT1,SLC7A14,UBE2D4,MTF1,TBR1,LUC7L3,NEXMIF,PPP1R12B,PRDM11,ZBTB39,SV2A,KCNJ14,TMEM178B,BRWD1,ADAMTSL1,ARGLU1,PCDHGA6,ZDHHC14,VPS13D
MicroRNA	mmu-miR-7683-3p		MirDB	1.359e-07	0.001243	9.869e-06	9.571e-05	23	652	PPM1H,HOXB1,SESTD1,CPD,PPP2R1A,RGS8,MTF1,ZFP41,TBR1,IL2RA,TOX,COL25A1,PDE10A,LUZP1,BICD1,RCOR1,PTPRJ,PURB,MED13,TGM3,RABEP1,NXPH3,XPR1
MicroRNA	hsa-miR-4516		MirDB	1.435e-07	0.001313	1.034e-05	0.0001003	29	1042	TSPAN12,KLF8,ZNF672,FBN1,OTULIN,PABIR3,PPP2R1A,RIMS4,HAUS6,RRP1B,PPP1R12B,LUZP1,SYNGAP1,RCOR1,PRDM11,ZBTB39,KCNB1,SV2A,BSN,TMEM178B,ENTPD7,HNRNPDL,PCDHGA6,ST8SIA3,LIFR,RASA4,RABEP1,TTC21B,ZFYVE26
MicroRNA	hsa-miR-106a*:mirSVR_lowEffct	hsa-miR-106a*:mirSVR_nonconserved_lowEffect-0.1-0.5	MicroRNA.org	1.556e-07	0.001424	1.108e-05	0.0001074	40	1885	DLGAP1,MAN1A1,HMGCS1,MYSM1,RBM25,PKHD1,SESTD1,UXS1,SGTB,WNT2,ZNF711,HAUS6,KDM4C,NEXMIF,LAMA1,PDE10A,DNAH14,GIPR,ANOS1,RCOR1,KCNB1,PTPRJ,BCL10,FLJ42393,TM4SF18,HNRNPLL,MED13,BRWD1,RASA1,DSCAM,ARGLU1,DYRK1A,PELI2,THSD7B,TRIM7,LIFR,LINC01551,VPS13D,CLMP,CDK7
MicroRNA	hsa-miR-7159-5p		MirDB	1.562e-07	0.001429	1.108e-05	0.0001074	26	844	LUZP4,MAN1A1,ABCA13,MYSM1,ADRA1A,NUCKS1,COL3A1,NXPH1,TUBB,ZNF10,DCAF10,AHNAK2,CCDC50,SPIN4,THAP2,ASTN2,MAFB,DCAF4L1,BRWD1,ENTPD7,RASA1,ARGLU1,DYRK1A,PCDHA4,LIFR,CLMP
MicroRNA	hsa-miR-1226:mirSVR_lowEffct	hsa-miR-1226:mirSVR_nonconserved_lowEffect-0.1-0.5	MicroRNA.org	1.605e-07	0.001468	1.13e-05	0.0001095	40	1887	TSPAN12,KLF8,GPR37L1,ANKAR,FADS2,METTL16,COL3A1,NAA15,TAPT1-AS1,GDF15,PIWIL4,NOX3,PABIR3,ZNF711,SPTBN4,ZNF252P-AS1,SPI1,PGPEP1,CCDC50,GIPR,ZNF776,ZBTB39,KCNB1,KCNJ14,LINC01257,ARMH3,FAM66C,ARGLU1,PCDHGA6,APMAP,PCDHA4,TRIM7,CCDC142,TGM3,RIC8B,RNASEL,SDF4,NXPH3,SEZ6,LOC652276
MicroRNA	hsa-miR-3662		MirDB	1.658e-07	0.001517	1.158e-05	0.0001123	41	1972	MAN1A1,TMOD2,MYSM1,FZD4,FOXRED2,FMN1,TAOK1,ELMOD1,CNTN1,SESTD1,KLHL1,SGTB,NXPH1,SESN3,SLC7A14,TBR1,IL1A,TOX,PGPEP1,PDE10A,PTPRJ,PURB,NECTIN2,ASTN2,GCN1,HNRNPLL,MED13,BRWD1,ENTPD7,ADAMTSL1,MBLAC2,HCN4,PELI2,ST8SIA3,TMEM121,LIFR,PDE12,CLMN,RABEP1,TMF1,XPR1
MicroRNA	hsa-miR-7106-5p:Functional MTI (Weak)	Functional MTI (Weak)	miRTarbase	1.698e-07	0.001553	1.177e-05	0.0001141	25	783	KLF8,RGS19,SCD5,TMEM184A,TXNDC16,SGTB,ATL3,PPP2R1A,UBE2D4,ASB1,BRSK1,KBTBD3,TOB2,GINM1,PPP1R12B,PGPEP1,PURB,SLC35F6,BCL10,ARMH3,KRT8,KLHL36,RASA4,TTC21B,CD180
MicroRNA	mmu-miR-7027-5p		MirDB	1.774e-07	0.001623	1.22e-05	0.0001184	23	661	PPM1H,HOXB1,SESTD1,CPD,PPP2R1A,RGS8,MTF1,ZFP41,TBR1,IL2RA,TOX,COL25A1,PDE10A,LUZP1,BICD1,RCOR1,PTPRJ,PURB,MED13,TGM3,RABEP1,NXPH3,XPR1
MicroRNA	hsa-miR-1283		MirDB	1.789e-07	0.001637	1.222e-05	0.0001185	29	1052	DLGAP1,HOXA5,RBM25,PKHD1,TAOK1,BRD1,CNTN1,SESTD1,NAA15,SGTB,WNT2B,PIWIL4,PPP2CA,SNRNP200,TOX,PDE10A,LRCH1,SPIN4,HELB,ZNF776,PURB,BCL10,DNA2,BRWD1,HNRNPDL,THSD7B,KLHL36,PCNX4,KRTAP17-1
MicroRNA	hsa-miR-193b*:mirSVR_lowEffct	hsa-miR-193b*:mirSVR_nonconserved_lowEffect-0.1-0.5	MicroRNA.org	1.818e-07	0.001663	1.232e-05	0.0001195	39	1813	ABCA13,ETV6,LINC00221,HNRNPA2B1,FZD4,RBM25,SCN2B,NUCKS1,ELMOD1,RECK,CNTN1,TAPT1-AS1,SH2B1,ZNF10,ASCL1,TCEANC2,SNRNP200,SNTA1,PGPEP1,MAFB,KIF5A,TCEAL8,BSN,HNRNPDL,NORAD,DYRK1A,MFSD9,PCDHA4,ZNFX1,TRIM7,CCDC142,LIFR,LINC01551,RIC8B,MEGF8,PNMA8A,ANKRD34A,TMF1,ZFYVE26
MicroRNA	hsa-miR-670:mirSVR_lowEffct	hsa-miR-670:mirSVR_nonconserved_lowEffect-0.1-0.5	MicroRNA.org	1.88e-07	0.00172	1.265e-05	0.0001227	38	1734	ADAMTS19,ABCA13,KLF4,HNRNPA2B1,PPM1H,ANKAR,PKHD1,NAA15,ANPEP,TMEM107,INE1,LOC440700,SPTBN4,ZNF10,IGFBP2,TCEANC2,HAUS6,ZBTB38,LUC7L3,SYNGAP1,PTPRJ,KCNJ14,KIF5A,PHIP,MED13,AMIGO2,FAM66C,ZDHHC14,PELI2,TMEM39B,THSD7B,CCDC142,RIC8B,RNASEL,TMF1,PCSK7,MPZL2,XPR1
MicroRNA	hsa-miR-21*:mirSVR_lowEffct	hsa-miR-21*:mirSVR_nonconserved_lowEffect-0.1-0.5	MicroRNA.org	1.916e-07	0.001753	1.279e-05	0.0001241	37	1655	ZNF672,ABCA13,ETV6,HNRNPA2B1,FZD4,FASN,RBM25,PKHD1,NUCKS1,TAOK1,KLHL14,TAPT1-AS1,KBTBD4,ASB1,SNRNP200,ZBTB38,TOX,GIN1,PAGR1,SPIN4,THAP2,KCNB1,NUAK1,SLC35F6,TUG1,TCEAL8,HNRNPLL,MED13,NORAD,ZDHHC14,THSD7B,TRIM7,CCDC142,TGFB3,VPS13D,RIC8B,PCNX4
MicroRNA	hsa-miR-4325:mirSVR_highEffct	hsa-miR-4325:mirSVR_nonconserved_highEffect-0.5	MicroRNA.org	1.949e-07	0.001783	1.292e-05	0.0001253	27	919	TSPAN12,ADAMTS19,HLA-F,SCD5,NWD2,FBN1,ANKAR,TXNDC16,KLHL14,KLHL1,PABIR3,ASCL1,ST6GALNAC3,HAUS6,LUC7L3,NEXMIF,KCND2,KIF5A,BSN,ADAMTSL1,NPTX2,MBLAC2,DSCAM,DYRK1A,LINC01551,OXTR,MPZL2
MicroRNA	hsa-miR-548ah-3p		MirDB	1.98e-07	0.001812	1.294e-05	0.0001255	37	1657	KLF8,MAP1A,HMGCS1,HOXA5,NWD2,NUCKS1,TAOK1,CRAMP1,NAA15,ATL3,CPD,SLC7A14,TBR1,TOX,LUC7L3,JADE3,NEXMIF,TAB2,PRPF6,PDE10A,MAFB,PHIP,MED13,BRWD1,HNRNPDL,MBLAC2,ARGLU1,DYRK1A,PELI2,THSD7B,LIFR,PDE12,KLHL36,CLMN,ICAM5,RABEP1,XPR1
MicroRNA	hsa-miR-548am-3p		MirDB	1.98e-07	0.001812	1.294e-05	0.0001255	37	1657	KLF8,MAP1A,HMGCS1,HOXA5,NWD2,NUCKS1,TAOK1,CRAMP1,NAA15,ATL3,CPD,SLC7A14,TBR1,TOX,LUC7L3,JADE3,NEXMIF,TAB2,PRPF6,PDE10A,MAFB,PHIP,MED13,BRWD1,HNRNPDL,MBLAC2,ARGLU1,DYRK1A,PELI2,THSD7B,LIFR,PDE12,KLHL36,CLMN,ICAM5,RABEP1,XPR1
MicroRNA	hsa-miR-19b:mirSVR_lowEffct	hsa-miR-19b:mirSVR_conserved_lowEffect-0.1-0.5	MicroRNA.org	2.138e-07	0.001956	1.387e-05	0.0001346	41	1989	ABCA13,HMGCS1,SCD5,KLF4,CCDC85A,MYSM1,CSRNP1,FBN1,PKHD1,BRD1,ELMOD1,UXS1,RASA3,TAPT1-AS1,WNT2B,APOB,MCM3AP-AS1,SPTBN4,MTF1,ASCL1,IL1A,ZBTB38,LUC7L3,KIF26A,NEXMIF,BICD1,RCOR1,ZBTB39,PLPPR5-AS1,SV2A,MBNL1-AS1,DNA2,HNRNPLL,MED13,PTCD3,LINC00839,VPS13D,RIC8B,RNASEL,PNMA8A,TTC21B
MicroRNA	hsa-miR-548j-3p		MirDB	2.224e-07	0.002034	1.433e-05	0.0001389	37	1664	KLF8,MAP1A,HMGCS1,HOXA5,NWD2,NUCKS1,TAOK1,CRAMP1,NAA15,ATL3,CPD,SLC7A14,TBR1,TOX,LUC7L3,JADE3,NEXMIF,TAB2,PRPF6,PDE10A,MAFB,PHIP,MED13,BRWD1,HNRNPDL,MBLAC2,ARGLU1,DYRK1A,PELI2,THSD7B,LIFR,PDE12,KLHL36,CLMN,ICAM5,RABEP1,XPR1
MicroRNA	hsa-miR-597:mirSVR_lowEffct	hsa-miR-597:mirSVR_nonconserved_lowEffect-0.1-0.5	MicroRNA.org	2.295e-07	0.0021	1.46e-05	0.0001416	34	1431	TSPAN12,LOC100134368,ETV6,VPS52,MKI67,PKHD1,RECK,PART1,UBE2D4,HAUS6,EARS2,TAB2,COL25A1,LRCH1,AKR1C2,HELB,GIPR,ZNF776,PLPPR5-AS1,PTPRJ,NECTIN2,USP27X,PTCD3,BRWD1,CACNA1S,NRDE2,ZDHHC14,DYRK1A,RIC8B,PNMA8A,ZFYVE26,CLMP,ENO2,EXOC4
MicroRNA	hsa-miR-98:mirSVR_lowEffct	hsa-miR-98:mirSVR_conserved_lowEffect-0.1-0.5	MicroRNA.org	2.298e-07	0.002102	1.46e-05	0.0001416	37	1666	TSPAN12,ADAMTS19,KLF8,FZD4,HOXA5,VPS52,ANKAR,ALPK3,TXNDC16,NAA15,TAPT1-AS1,WNT2B,TUBB,CPD,MZF1,FAM20A,SNRNP200,HAUS6,GINM1,JADE3,KDM4C,LAMA1,TAB2,LRCH1,GIPR,TUG1,USP27X,PHIP,ENTPD7,DSCAM,ZDHHC14,DYRK1A,MFSD9,TMEM39B,NARS2,RASA4,LOC652276
MicroRNA	hsa-miR-548ae-3p		MirDB	2.336e-07	0.002137	1.464e-05	0.000142	37	1667	KLF8,MAP1A,HMGCS1,HOXA5,NWD2,NUCKS1,TAOK1,CRAMP1,NAA15,ATL3,CPD,SLC7A14,TBR1,TOX,LUC7L3,JADE3,NEXMIF,TAB2,PRPF6,PDE10A,MAFB,PHIP,MED13,BRWD1,HNRNPDL,MBLAC2,ARGLU1,DYRK1A,PELI2,THSD7B,LIFR,PDE12,KLHL36,CLMN,ICAM5,RABEP1,XPR1
MicroRNA	hsa-miR-548aq-3p		MirDB	2.336e-07	0.002137	1.464e-05	0.000142	37	1667	KLF8,MAP1A,HMGCS1,HOXA5,NWD2,NUCKS1,TAOK1,CRAMP1,NAA15,ATL3,CPD,SLC7A14,TBR1,TOX,LUC7L3,JADE3,NEXMIF,TAB2,PRPF6,PDE10A,MAFB,PHIP,MED13,BRWD1,HNRNPDL,MBLAC2,ARGLU1,DYRK1A,PELI2,THSD7B,LIFR,PDE12,KLHL36,CLMN,ICAM5,RABEP1,XPR1
MicroRNA	hsa-miR-635:mirSVR_lowEffct	hsa-miR-635:mirSVR_nonconserved_lowEffect-0.1-0.5	MicroRNA.org	2.369e-07	0.002167	1.474e-05	0.000143	35	1510	LUZP4,MAP1A,ACTR5,HLA-F,KLF4,MYSM1,ADRA1A,FMN1,ANKAR,SCN2B,PIWIL4,CPD,SPTBN4,ZNF252P-AS1,TCEANC2,TOB2,TOX,KDM4C,PPP1R12B,TAB2,ZBTB39,NECTIN2,KIF5A,MED13,FAM66C,KRT8,HCN4,HIBADH,MAP3K6,TRIM7,LINC01551,RIC8B,ZFYVE26,CLMP,LOC652276
MicroRNA	hsa-miR-1322:mirSVR_highEffct	hsa-miR-1322:mirSVR_nonconserved_highEffect-0.5	MicroRNA.org	2.471e-07	0.00226	1.527e-05	0.0001481	24	734	TSPAN12,ADAMTS19,SCD5,CSRNP1,RBM25,ZFYVE9,ANKAR,KLHL14,CNTN1,UBE2D4,TOX,KDM4C,CFHR5,SPIN4,RCOR1,ZBTB39,KIF5A,PHIP,MED13,AMIGO2,PTCD3,PCDHA4,MAP3K6,PDE12
MicroRNA	mmu-miR-6946-3p		MirDB	2.528e-07	0.002313	1.552e-05	0.0001505	30	1139	CCDC85A,CACNG2,FMN1,NUCKS1,KLHL14,CNTN1,SESTD1,SLC7A14,MTF1,ASCL1,ASB1,TOB2,NEXMIF,CCDC50,BICD1,ZBTB39,NUAK1,KCND2,PURB,SLC35F6,GNAO1,USP27X,CACNA1S,DSCAM,PELI2,NARS2,VPS13D,ZFYVE26,CLMP,CDK7
MicroRNA	hsa-miR-4729		MirDB	2.649e-07	0.002423	1.616e-05	0.0001567	36	1595	DLGAP1,ABCA13,HMGCS1,SCD5,FBN1,FMN1,TAOK1,KLHL14,BRD1,RECK,CNTN1,UXS1,KLHL1,ATL3,APOB,SLC7A14,ZNF711,ZNF10,DCAF10,SAFB2,CCDC107,NEXMIF,PPP1R12B,GPR84,PDE10A,TMEM178B,PHIP,HNRNPDL,ARGLU1,PCDHA4,ST8SIA3,TGM3,RIC8B,ANKRD34A,ZFYVE26,EXOC4
MicroRNA	hsa-miR-96*:mirSVR_lowEffct	hsa-miR-96*:mirSVR_nonconserved_lowEffect-0.1-0.5	MicroRNA.org	2.806e-07	0.002567	1.699e-05	0.0001648	38	1759	HLA-F,TMOD2,HMGCS1,SCD5,DCTN1-AS1,PPM1H,VPS52,ZNF497,FMN1,NUCKS1,SNX9,RECK,CHD8,TBR1,FAM20A,TOB2,ZBTB38,CCDC50,PDE10A,HELB,ANOS1,RCOR1,PTPRJ,KCND2,TUG1,MED13,PTCD3,BRWD1,NORAD,PCDHGA6,PELI2,ST8SIA3,LIFR,RIC8B,RNASEL,IFT52,OXTR,RASA4
MicroRNA	hsa-miR-29b:mirSVR_highEffct	hsa-miR-29b:mirSVR_conserved_highEffect-0.5	MicroRNA.org	2.823e-07	0.002582	1.699e-05	0.0001648	31	1217	TSPAN12,ADAMTS19,ABCA13,LINC02880,HMGCS1,KLF4,FBN1,FMN1,TXNDC16,COL3A1,PPP2CA,ST6GALNAC3,KDM4C,KIF26A,NEXMIF,IPW,TAB2,LRCH1,SPIN4,DNAH14,PTPRJ,SV2A,MAFB,KIF5A,FLJ42393,TM4SF18,MBLAC2,ARGLU1,PCDHA4,RNASEL,TTC21B
MicroRNA	hsa-miR-384:mirSVR_lowEffct	hsa-miR-384:mirSVR_conserved_lowEffect-0.1-0.5	MicroRNA.org	2.897e-07	0.00265	1.732e-05	0.000168	38	1761	TSPAN12,ADAMTS19,ABCA13,HLA-F,WNT4,KLF4,ADRA1A,NWD2,ANKAR,SCN2B,KLHL14,BRD1,KLHL1,CPD,ZNF10,HAUS6,KDM4C,PPP1R12B,PGPEP1,LRCH1,ZNF776,KCNB1,MBNL1-AS1,BCL10,LINC01257,KIF5A,TUG1,DCAF4L1,BRWD1,RASA1,NORAD,PELI2,LINC00839,LIFR,RNASEL,TMF1,ZFYVE26,EXOC4
MicroRNA	hsa-miR-744*:mirSVR_lowEffct	hsa-miR-744*:mirSVR_nonconserved_lowEffect-0.1-0.5	MicroRNA.org	2.93e-07	0.00268	1.741e-05	0.0001688	36	1601	ACTR5,ABCA13,LINC00221,DCTN1-AS1,NWD2,ANKAR,SCN2B,SNX9,RECK,MTHFSD,PIWIL4,TMEM107,PABIR3,MCM3AP-AS1,ASB1,IL1A,DNAH11,HAUS6,KDM4C,NEXMIF,LAMA1,KCNB1,PTPRJ,SV2A,KCNJ14,MAFB,TM4SF18,TUG1,DNA2,AMIGO2,DYRK1A,TMEM39B,CCDC142,OXTR,PCNX4,LOC652276
MicroRNA	hsa-miR-6874-3p		MirDB	3.059e-07	0.002798	1.805e-05	0.0001751	16	303	HMGCS1,MYSM1,CSRNP1,PKHD1,NAA15,ATL3,PABIR3,ZNF10,PPP2CA,TCEANC2,PPP1R3E,DNAH14,KCND2,SLC35F6,BRWD1,RIC8B
MicroRNA	hsa-miR-9983-3p		MirDB	3.105e-07	0.00284	1.821e-05	0.0001766	30	1149	RGS19,ETV6,CACNG2,FZD4,HOXA5,ADRA1A,FMN1,PKHD1,TAOK1,SESTD1,KLHL1,NAA15,POU3F1,MTF1,TOB2,TOX,KIF26A,NEXMIF,COL25A1,THAP2,KCNB1,KCND2,PHIP,DCAF4L1,PTCD3,PELI2,CCDC142,PDE12,CBX6,KRTAP17-1
MicroRNA	hsa-miR-15b:mirSVR_highEffct	hsa-miR-15b:mirSVR_conserved_highEffect-0.5	MicroRNA.org	3.167e-07	0.002897	1.822e-05	0.0001767	34	1449	MAN1A1,DCTN1-AS1,HNRNPA2B1,CCDC85A,FASN,ANKAR,ELMOD1,RECK,NXPH1,TUBB,MCM3AP-AS1,PPP2CA,ZNF252P-AS1,KBTBD4,HAUS6,SELENOS,LRCH1,SPIN4,DNAH14,THAP2,ZBTB39,PTPRJ,KCND2,LINC00960,KIF5A,BRWD1,HNRNPDL,ZDHHC14,DYRK1A,PELI2,PCDHA4,VPS13D,RIC8B,ZFYVE26
MicroRNA	hsa-miR-664*:mirSVR_highEffct	hsa-miR-664*:mirSVR_nonconserved_highEffect-0.5	MicroRNA.org	3.189e-07	0.002917	1.822e-05	0.0001767	27	940	HNRNPA2B1,MTHFSD,APOB,TCEANC2,IL1A,SOX3,TNFRSF25,TAB2,LRCH1,ZNF776,BCL10,TCEAL8,HNRNPLL,AMIGO2,PTCD3,NRDE2,RASA1,TMEM39B,PCDHA4,THSD7B,HIBADH,CCDC142,LINC01551,TMF1,SMIM5,ZFYVE26,CLMP
MicroRNA	hsa-miR-497-5p:TargetScan	hsa-miR-497-5p	TargetScan	3.272e-07	0.002993	1.822e-05	0.0001767	29	1080	MAP1A,HNRNPA2B1,PPM1H,FZD4,CSRNP1,FASN,NUCKS1,ELMOD1,RECK,NAA15,GIT1,NXPH1,CPD,PPP2R1A,DCAF10,AHNAK2,LUZP1,BICD1,NUAK1,PTPRJ,PURB,KIF5A,PHIP,ENTPD7,PELI2,PCDHA4,CBX6,ANKRD34A,CD180
MicroRNA	hsa-miR-195-5p:TargetScan	hsa-miR-195-5p	TargetScan	3.272e-07	0.002993	1.822e-05	0.0001767	29	1080	MAP1A,HNRNPA2B1,PPM1H,FZD4,CSRNP1,FASN,NUCKS1,ELMOD1,RECK,NAA15,GIT1,NXPH1,CPD,PPP2R1A,DCAF10,AHNAK2,LUZP1,BICD1,NUAK1,PTPRJ,PURB,KIF5A,PHIP,ENTPD7,PELI2,PCDHA4,CBX6,ANKRD34A,CD180
MicroRNA	hsa-miR-16-5p:TargetScan	hsa-miR-16-5p	TargetScan	3.272e-07	0.002993	1.822e-05	0.0001767	29	1080	MAP1A,HNRNPA2B1,PPM1H,FZD4,CSRNP1,FASN,NUCKS1,ELMOD1,RECK,NAA15,GIT1,NXPH1,CPD,PPP2R1A,DCAF10,AHNAK2,LUZP1,BICD1,NUAK1,PTPRJ,PURB,KIF5A,PHIP,ENTPD7,PELI2,PCDHA4,CBX6,ANKRD34A,CD180
MicroRNA	hsa-miR-15a-5p:TargetScan	hsa-miR-15a-5p	TargetScan	3.272e-07	0.002993	1.822e-05	0.0001767	29	1080	MAP1A,HNRNPA2B1,PPM1H,FZD4,CSRNP1,FASN,NUCKS1,ELMOD1,RECK,NAA15,GIT1,NXPH1,CPD,PPP2R1A,DCAF10,AHNAK2,LUZP1,BICD1,NUAK1,PTPRJ,PURB,KIF5A,PHIP,ENTPD7,PELI2,PCDHA4,CBX6,ANKRD34A,CD180
MicroRNA	hsa-miR-15b-5p:TargetScan	hsa-miR-15b-5p	TargetScan	3.272e-07	0.002993	1.822e-05	0.0001767	29	1080	MAP1A,HNRNPA2B1,PPM1H,FZD4,CSRNP1,FASN,NUCKS1,ELMOD1,RECK,NAA15,GIT1,NXPH1,CPD,PPP2R1A,DCAF10,AHNAK2,LUZP1,BICD1,NUAK1,PTPRJ,PURB,KIF5A,PHIP,ENTPD7,PELI2,PCDHA4,CBX6,ANKRD34A,CD180
MicroRNA	hsa-miR-424-5p:TargetScan	hsa-miR-424-5p	TargetScan	3.272e-07	0.002993	1.822e-05	0.0001767	29	1080	MAP1A,HNRNPA2B1,PPM1H,FZD4,CSRNP1,FASN,NUCKS1,ELMOD1,RECK,NAA15,GIT1,NXPH1,CPD,PPP2R1A,DCAF10,AHNAK2,LUZP1,BICD1,NUAK1,PTPRJ,PURB,KIF5A,PHIP,ENTPD7,PELI2,PCDHA4,CBX6,ANKRD34A,CD180
MicroRNA	hsa-miR-892a:mirSVR_lowEffct	hsa-miR-892a:mirSVR_nonconserved_lowEffect-0.1-0.5	MicroRNA.org	3.287e-07	0.003007	1.822e-05	0.0001767	38	1769	ADAMTS19,DLGAP1,LUZP4,KLF8,DCTN1-AS1,STX1B,ZNF497,ANKAR,MKI67,ELMOD1,CRAMP1,PART1,NAA15,PIWIL4,CPD,MCM3AP-AS1,UBXN11,KBTBD3,GINM1,TOX,IPW,TAB2,SPIN4,LINC00705,KCND2,TUG1,HNRNPLL,DCAF4L1,HNRNPDL,RASA1,ZNFX1,TGFB3,LINC01551,VPS13D,OXTR,KLHL36,ANKRD34A,EXOC4
MicroRNA	hsa-miR-4483		MirDB	3.41e-07	0.003119	1.879e-05	0.0001822	18	402	MKI67,ALPK3,SESTD1,WNT2,RIMS4,NEXMIF,PPP1R3E,TAB2,COL25A1,SYNGAP1,KCNB1,NUAK1,TM4SF18,TMEM178B,KLHL36,CLMN,NXPH3,SEZ6
MicroRNA	hsa-miR-196b:mirSVR_lowEffct	hsa-miR-196b:mirSVR_conserved_lowEffect-0.1-0.5	MicroRNA.org	3.505e-07	0.003206	1.906e-05	0.0001849	31	1228	ETV6,MYSM1,PPM1H,NWD2,ELMOD1,POMT2,NAA15,TAPT1-AS1,WNT2B,CPD,PABIR3,ASCL1,HAUS6,KDM4C,PAGR1,CFHR5,BICD1,HELB,GIPR,TUG1,DNA2,USP27X,PHIP,KRT8,RASA1,DSCAM,ZDHHC14,MFSD9,RABEP1,TTC21B,LOC652276
MicroRNA	hsa-miR-9-3p		MirDB	3.505e-07	0.003206	1.906e-05	0.0001849	24	747	TSPAN12,PPM1H,CNTN1,SESTD1,UXS1,NAA15,SESN3,CPD,SLC7A14,PPP2CA,RRP1B,NEXMIF,PPP1R12B,PDE10A,RCOR1,PRDM11,PURB,BCL10,DNA2,PHIP,MBLAC2,RASA1,PELI2,PCDHA4
MicroRNA	hsa-miR-15a:mirSVR_highEffct	hsa-miR-15a:mirSVR_conserved_highEffect-0.5	MicroRNA.org	3.522e-07	0.003222	1.906e-05	0.0001849	34	1455	ADAMTS19,DCTN1-AS1,HNRNPA2B1,FASN,ANKAR,ELMOD1,RECK,NXPH1,TUBB,MCM3AP-AS1,PPP2CA,ZNF252P-AS1,KBTBD4,HAUS6,SELENOS,PPP1R12B,LRCH1,DNAH14,THAP2,ZBTB39,PTPRJ,KCND2,LINC00960,MAFB,KIF5A,BRWD1,HNRNPDL,ZDHHC14,DYRK1A,PELI2,PCDHA4,VPS13D,RIC8B,ZFYVE26
MicroRNA	hsa-let-7f:mirSVR_lowEffct	hsa-let-7f:mirSVR_conserved_lowEffect-0.1-0.5	MicroRNA.org	3.726e-07	0.003409	2.005e-05	0.0001945	38	1777	TSPAN12,ADAMTS19,KLF8,LOC100134368,FZD4,HOXA5,ANKAR,RECK,NAA15,TAPT1-AS1,WNT2B,TUBB,CPD,MZF1,FAM20A,SNRNP200,HAUS6,GINM1,JADE3,KDM4C,LAMA1,TAB2,GIPR,SLC35F6,TUG1,USP27X,PHIP,DCAF4L1,ENTPD7,DSCAM,ZDHHC14,DYRK1A,MFSD9,TMEM39B,NARS2,OXTR,RASA4,LOC652276
MicroRNA	hsa-miR-4328		MirDB	3.755e-07	0.003435	2.009e-05	0.0001948	32	1306	LUZP4,ADRA1A,ZFYVE9,FMN1,TAOK1,SNX9,RECK,MTHFSD,UXS1,NAA15,SESN3,CDC26,HAUS6,TOX,COL25A1,LRCH1,THAP2,KCNB1,PURB,TMEM178B,PHIP,BRWD1,ENTPD7,ADAMTSL1,DYRK1A,THSD7B,RIC8B,PNMA8A,TMF1,SDF4,MPZL2,XPR1
MicroRNA	hsa-miR-376c:mirSVR_lowEffct	hsa-miR-376c:mirSVR_conserved_lowEffect-0.1-0.5	MicroRNA.org	3.866e-07	0.003537	2.056e-05	0.0001994	37	1698	LUZP4,TMOD2,SCD5,CSRNP1,ZFYVE9,FMN1,ANKAR,NUCKS1,METTL16,SESTD1,CPD,ZNF10,PPP2CA,DCAF10,ST6GALNAC3,HAUS6,NEXMIF,CCDC50,COL25A1,PDE10A,DNAH14,ANOS1,NUAK1,PTPRJ,KIF5A,GNAO1,PHIP,DCAF4L1,MBLAC2,RASA1,ZNFX1,RIC8B,KLHL36,PCNX4,CLMP,MPZL2,PCK2
MicroRNA	hsa-miR-154:mirSVR_lowEffct	hsa-miR-154:mirSVR_conserved_lowEffect-0.1-0.5	MicroRNA.org	4.132e-07	0.00378	2.185e-05	0.0002119	33	1387	LUZP4,ABCA13,HLA-F,KLF4,MYSM1,TXNDC16,BRD1,CRAMP1,CNTN1,PART1,SGTB,TMEM107,ZNF10,PPP2CA,ASCL1,PGPEP1,TAB2,ZNF776,RCOR1,PLPPR5-AS1,LINC01257,HNRNPLL,MED13,BRWD1,ENTPD7,NORAD,DYRK1A,THSD7B,LINC01551,RABEP1,MPZL2,KAT14,XPR1
MicroRNA	hsa-miR-653:mirSVR_lowEffct	hsa-miR-653:mirSVR_conserved_lowEffect-0.1-0.5	MicroRNA.org	4.251e-07	0.003888	2.234e-05	0.0002166	39	1868	ADAMTS19,KLF8,ABCA13,ETV6,KLF4,HNRNPA2B1,CCDC85A,FZD4,ALPK3,KLHL14,RECK,CNTN1,PART1,SLC7A14,PABIR3,SH2B1,ST6GALNAC3,TCEANC2,HAUS6,KDM4C,DNAH14,THAP2,ZNF776,RCOR1,LINC00960,PURB,BCL10,LINC01257,MED13,BRWD1,HNRNPDL,RASA1,NORAD,HIBADH,RIC8B,IFT52,MEGF8,CD74,LOC652276
MicroRNA	hsa-miR-374a-5p		MirDB	4.273e-07	0.003909	2.234e-05	0.0002166	28	1022	ADAMTS19,DLGAP1,KLF8,SCN2B,KLHL14,CNTN1,SGTB,BIRC3,ZNF711,RAD51AP2,DCAF10,ASCL1,ZBTB38,NEXMIF,CCDC50,PDE10A,ANOS1,PRDM11,ASTN2,PHIP,MED13,BRWD1,NRDE2,MBLAC2,HIBADH,PDE12,RABEP1,MPZL2
MicroRNA	hsa-miR-363*:mirSVR_lowEffct	hsa-miR-363*:mirSVR_nonconserved_lowEffect-0.1-0.5	MicroRNA.org	4.734e-07	0.004331	2.461e-05	0.0002386	36	1630	MAP1A,HLA-F,ADRA1A,RBM25,ZNF497,MKI67,ALPK3,FADS2,COL3A1,NAA15,GIT1,WNT2,WNT2B,PIWIL4,SLC7A14,PPP2R1A,ZNF252P-AS1,MZF1,RIMS4,BRSK1,FAM20A,IL2RA,SOX3,PDE10A,SV2A,LINC01257,ARMH3,NORAD,DYRK1A,RIC8B,PDE12,CIAO3,RABEP1,TTC21B,ANKRD34A,EXOC4
MicroRNA	hsa-miR-302a*:mirSVR_highEffct	hsa-miR-302a*:mirSVR_nonconserved_highEffect-0.5	MicroRNA.org	4.996e-07	0.00457	2.571e-05	0.0002494	34	1475	KLF8,SCD5,KLF4,DCTN1-AS1,CCDC85A,RBM25,BRD1,ELMOD1,PART1,NAA15,WNT2,NXPH1,CPD,ZNF711,ZNF10,IL1A,SELENOS,ZBTB38,LUC7L3,JADE3,GIN1,IPW,SPIN4,PLPPR5-AS1,PTPRJ,LINC00960,HNRNPLL,AMIGO2,TRHDE-AS1,FAM66C,DYRK1A,OXTR,PCNX4,TTC21B
MicroRNA	hsa-let-7c:mirSVR_lowEffct	hsa-let-7c:mirSVR_conserved_lowEffect-0.1-0.5	MicroRNA.org	5.004e-07	0.004577	2.571e-05	0.0002494	38	1796	TSPAN12,ADAMTS19,KLF8,LOC100134368,FZD4,HOXA5,ANKAR,TXNDC16,NAA15,TAPT1-AS1,WNT2B,TUBB,CPD,MZF1,FAM20A,SNRNP200,ZBTB38,GINM1,JADE3,KDM4C,LAMA1,TAB2,LRCH1,GIPR,ZBTB39,SLC35F6,USP27X,PHIP,ENTPD7,DSCAM,ZDHHC14,DYRK1A,MFSD9,TMEM39B,NARS2,OXTR,RASA4,LOC652276
MicroRNA	hsa-miR-4289:mirSVR_lowEffct	hsa-miR-4289:mirSVR_nonconserved_lowEffect-0.1-0.5	MicroRNA.org	5.069e-07	0.004637	2.591e-05	0.0002513	37	1715	ADAMTS19,DLGAP1,LINC02880,KLF4,DCTN1-AS1,HNRNPA2B1,ADRA1A,PKHD1,BRD1,SNX9,CNTN1,COL3A1,PART1,NAA15,GIT1,POU3F1,TMEM107,MCM3AP-AS1,KBTBD3,RRP1B,KDM4C,ZNF776,ANOS1,PRDM11,LINC00705,NUAK1,MBNL1-AS1,HNRNPLL,PHIP,DCAF4L1,PELI2,ZNFX1,LINC01551,ZFYVE26,MPZL2,NXPH3,XPR1
MicroRNA	hsa-miR-3172:mirSVR_lowEffct	hsa-miR-3172:mirSVR_nonconserved_lowEffect-0.1-0.5	MicroRNA.org	5.16e-07	0.00472	2.622e-05	0.0002543	38	1798	ABCA13,ETV6,LINC00221,HNRNPA2B1,FZD4,RBM25,SCN2B,NUCKS1,ELMOD1,RECK,TAPT1-AS1,SH2B1,ZNF10,ASCL1,TCEANC2,SNRNP200,SNTA1,PGPEP1,KIF5A,TCEAL8,BSN,HNRNPDL,NORAD,DYRK1A,MFSD9,PCDHA4,ZNFX1,TRIM7,CCDC142,LIFR,LINC01551,RIC8B,MEGF8,RABEP1,PNMA8A,ANKRD34A,TMF1,ZFYVE26
MicroRNA	hsa-miR-3157:mirSVR_lowEffct	hsa-miR-3157:mirSVR_nonconserved_lowEffect-0.1-0.5	MicroRNA.org	5.247e-07	0.0048	2.652e-05	0.0002572	39	1882	FZD4,CSRNP1,ZNF497,MKI67,TAOK1,RECK,POMT2,PART1,TAPT1-AS1,NXPH1,PIWIL4,SPTBN4,PPP2R1A,UBE2D4,RIMS4,TCEANC2,TNFRSF25,SELENOS,ZBTB38,SPI1,TOX,LUC7L3,NEXMIF,PURB,BCL10,TUG1,ARMH3,ADAMTSL1,HCN4,DYRK1A,PELI2,PCDHA4,LINC00839,CBX6,SMIM5,CD180,EXOC4,SEZ6,LOC652276
MicroRNA	hsa-miR-16-5p:Functional MTI	Functional MTI	miRTarbase	5.289e-07	0.004839	2.659e-05	0.0002578	35	1557	WNT4,HNRNPA2B1,FASN,OTULIN,MKI67,NUCKS1,TAOK1,RECK,SESTD1,NAA15,ANPEP,TUBB,PABIR3,MCM3AP-AS1,PPP2R1A,AHNAK2,TOB2,LUC7L3,EARS2,PAGR1,LUZP1,RCOR1,PTPRJ,KIF5A,PHIP,MED13,PTCD3,ENTPD7,HNRNPDL,NARS2,RNASEL,MEGF8,CBX6,CD180,PCK2
MicroRNA	mmu-miR-218-5p		MirDB	5.507e-07	0.005038	2.738e-05	0.0002656	23	701	KLF8,MYSM1,FZD4,SCN2B,CNTN1,NAA15,WNT2B,ATL3,RRP1B,JADE3,CCER2,LRCH1,BICD1,KCNB1,KCND2,SV2A,PURB,PCDHA4,ZNFX1,PDE12,RABEP1,ZFYVE26,MPZL2
MicroRNA	mmu-miR-7002-3p		MirDB	5.507e-07	0.005038	2.738e-05	0.0002656	23	701	KLF8,MYSM1,FZD4,SCN2B,CNTN1,NAA15,WNT2B,ATL3,RRP1B,JADE3,CCER2,LRCH1,BICD1,KCNB1,KCND2,SV2A,PURB,PCDHA4,ZNFX1,PDE12,RABEP1,ZFYVE26,MPZL2
MicroRNA	mmu-miR-466i-5p		MirDB	5.561e-07	0.005087	2.75e-05	0.0002667	35	1560	ABCA13,TMOD2,ETV6,WNT4,CCDC85A,MYSM1,FZD4,HOXA5,ATL3,ZNF23,MTF1,ASCL1,COL25A1,PDE10A,LRCH1,BICD1,KCNB1,SV2A,MAFB,KIF5A,TMEM178B,GCN1,ADAMTSL1,MBLAC2,PELI2,THSD7B,ST8SIA3,RIC8B,RNASEL,OXTR,MEGF8,ANKRD34A,SDF4,PCK2,XPR1
MicroRNA	hsa-miR-29a-3p		MirDB	5.757e-07	0.005266	2.831e-05	0.0002746	25	831	ADAMTS19,ETV6,HMGCS1,KLF4,FBN1,OTULIN,COL3A1,SESTD1,KIF26A,NEXMIF,COL25A1,LRCH1,SPIN4,DNAH14,RCOR1,PRDM11,PTPRJ,MAFB,TMEM178B,BRWD1,ENTPD7,PCDHA4,RNASEL,CBX6,CLMN
MicroRNA	hsa-miR-30b:mirSVR_highEffct	hsa-miR-30b:mirSVR_conserved_highEffect-0.5	MicroRNA.org	5.824e-07	0.005328	2.849e-05	0.0002763	39	1889	TSPAN12,DLGAP1,SCD5,HNRNPA2B1,TAOK1,BRD1,RECK,PART1,MTHFSD,ZNF711,PPP2CA,SAFB2,IL1A,IL2RA,HAUS6,SELENOS,ZBTB38,TOX,RRP1B,JADE3,LAMA1,CFHR5,COL25A1,ZBTB39,BCL10,FLJ42393,GNAO1,ARMH3,BRWD1,TRHDE-AS1,RASA1,DYRK1A,PCDHA4,TMEM121,PDE12,ZFYVE26,MPZL2,KAT14,EXOC4
MicroRNA	hsa-miR-501-5p:mirSVR_highEffct	hsa-miR-501-5p:mirSVR_nonconserved_highEffect-0.5	MicroRNA.org	5.91e-07	0.005406	2.861e-05	0.0002775	33	1407	MAN1A1,HLA-F,HMGCS1,STX1B,ZFYVE9,ANKAR,PKHD1,CNTN1,KLHL1,ANPEP,NXPH1,POU3F1,CHD8,ZNF252P-AS1,SAFB2,JADE3,NEXMIF,COL25A1,KCND2,MAFB,TRHDE-AS1,FAM66C,NORAD,DYRK1A,THSD7B,HIBADH,LINC01551,IFT52,CLMP,MPZL2,KAT14,SNORD93,EXOC4
MicroRNA	hsa-miR-487a:mirSVR_lowEffct	hsa-miR-487a:mirSVR_nonconserved_lowEffect-0.1-0.5	MicroRNA.org	5.943e-07	0.005436	2.861e-05	0.0002775	36	1644	KLF4,HNRNPA2B1,VPS52,NWD2,NUCKS1,ELMOD1,COL3A1,TAPT1-AS1,NXPH1,PPP2CA,ST6GALNAC3,HAUS6,ZBTB38,GIN1,PSMB6,IPW,CCDC50,BICD1,HELB,ZNF776,MAFB,HNRNPLL,DCAF4L1,FAM66C,MBLAC2,DSCAM,NORAD,HCN4,TGFB3,VPS13D,RIC8B,RNASEL,OXTR,KLHL36,PCNX4,TMSB10
MicroRNA	hsa-miR-29c:mirSVR_lowEffct	hsa-miR-29c:mirSVR_conserved_lowEffect-0.1-0.5	MicroRNA.org	5.943e-07	0.005436	2.861e-05	0.0002775	36	1644	HLA-F,ETV6,LINC00221,STX1B,FZD4,RBM25,OTULIN,NUCKS1,RECK,SESTD1,SGTB,PABIR3,UBE2D4,ST6GALNAC3,SAFB2,SNRNP200,ZBTB38,COL25A1,HELB,THAP2,GIPR,ZNF776,RCOR1,NUAK1,TUG1,DCAF4L1,BRWD1,ENTPD7,FAM66C,LIFR,VPS13D,RIC8B,OXTR,RABEP1,ZFYVE26,SEZ6
MicroRNA	hsa-miR-382:mirSVR_lowEffct	hsa-miR-382:mirSVR_conserved_lowEffect-0.1-0.5	MicroRNA.org	6.123e-07	0.005602	2.933e-05	0.0002844	37	1727	LUZP4,KLF8,LOC100134368,CCDC85A,MYSM1,PPM1H,NWD2,FMN1,ANKAR,PKHD1,BRD1,CRAMP1,CNTN1,BIRC3,PABIR3,DCAF10,ASCL1,FAM20A,LUC7L3,TAB2,LRCH1,DNAH14,ANOS1,PURB,MBNL1-AS1,MAFB,TUG1,GCN1,MED13,TRHDE-AS1,ADAMTSL1,NORAD,DYRK1A,VPS13D,SMIM5,EXOC4,XPR1
MicroRNA	hsa-miR-186-5p		MirDB	6.361e-07	0.005819	3.031e-05	0.000294	31	1259	ACTR5,WNT4,ADRA1A,OTULIN,NUCKS1,BRD1,CRAMP1,SESTD1,NAA15,RASA3,NXPH1,SESN3,CPD,MTF1,TCEANC2,TOX,LUC7L3,CCDC50,COL25A1,PDE10A,DNAH14,HELB,ZNF776,ZBTB39,SLC35F6,ASTN2,PHIP,MBLAC2,RIC8B,TMF1,XPR1
MicroRNA	hsa-miR-181a-5p:TargetScan	hsa-miR-181a-5p	TargetScan	6.576e-07	0.006015	3.069e-05	0.0002977	27	972	MAP1A,ETV6,CCDC85A,RBM25,NUCKS1,KLHL14,BRD1,RECK,NAA15,ATL3,CPD,MTF1,IL1A,PPP1R3E,PPP1R12B,PDE10A,LUZP1,RCOR1,PURB,GNAO1,PHIP,BRWD1,ADAMTSL1,MBLAC2,PCDHA4,KLHL36,CLMN
MicroRNA	hsa-miR-181b-5p:TargetScan	hsa-miR-181b-5p	TargetScan	6.576e-07	0.006015	3.069e-05	0.0002977	27	972	MAP1A,ETV6,CCDC85A,RBM25,NUCKS1,KLHL14,BRD1,RECK,NAA15,ATL3,CPD,MTF1,IL1A,PPP1R3E,PPP1R12B,PDE10A,LUZP1,RCOR1,PURB,GNAO1,PHIP,BRWD1,ADAMTSL1,MBLAC2,PCDHA4,KLHL36,CLMN
MicroRNA	hsa-miR-181c-5p:TargetScan	hsa-miR-181c-5p	TargetScan	6.576e-07	0.006015	3.069e-05	0.0002977	27	972	MAP1A,ETV6,CCDC85A,RBM25,NUCKS1,KLHL14,BRD1,RECK,NAA15,ATL3,CPD,MTF1,IL1A,PPP1R3E,PPP1R12B,PDE10A,LUZP1,RCOR1,PURB,GNAO1,PHIP,BRWD1,ADAMTSL1,MBLAC2,PCDHA4,KLHL36,CLMN
MicroRNA	hsa-miR-181d-5p:TargetScan	hsa-miR-181d-5p	TargetScan	6.576e-07	0.006015	3.069e-05	0.0002977	27	972	MAP1A,ETV6,CCDC85A,RBM25,NUCKS1,KLHL14,BRD1,RECK,NAA15,ATL3,CPD,MTF1,IL1A,PPP1R3E,PPP1R12B,PDE10A,LUZP1,RCOR1,PURB,GNAO1,PHIP,BRWD1,ADAMTSL1,MBLAC2,PCDHA4,KLHL36,CLMN
MicroRNA	hsa-let-7c-3p		MirDB	6.63e-07	0.006065	3.073e-05	0.000298	29	1114	DLGAP1,TMOD2,HMGCS1,KLF4,FZD4,ZFYVE9,FMN1,TAOK1,KLHL14,CNTN1,ZNF10,PPP2CA,ASCL1,RRP1B,KIF26A,TAB2,PDE10A,LRCH1,ANOS1,PHIP,DCAF4L1,MED13,AMIGO2,ADAMTSL1,PCDHA4,THSD7B,TRIM7,VPS13D,EXOC4
MicroRNA	hsa-miR-620:mirSVR_lowEffct	hsa-miR-620:mirSVR_nonconserved_lowEffect-0.1-0.5	MicroRNA.org	6.652e-07	0.006085	3.073e-05	0.000298	36	1651	TSPAN12,MAN1A1,ABCA13,DCTN1-AS1,FZD4,CSRNP1,VPS52,TAPT1-AS1,CPD,PABIR3,ZNF10,KBTBD4,DCAF10,MTF1,TCEANC2,RRP1B,GIN1,NEXMIF,ST14,BICD1,HELB,MBNL1-AS1,TUG1,BSN,PHIP,DCAF4L1,AMIGO2,FAM66C,NORAD,DYRK1A,PCDHA4,CCDC142,TGFB3,PDE12,RASA4,IGSF21
MicroRNA	hsa-miR-627-3p		MirDB	6.766e-07	0.006189	3.11e-05	0.0003016	29	1115	SCD5,HOXA5,FMN1,PKHD1,TAOK1,ELMOD1,TUBB,SLC7A14,ZNF23,DCAF10,IL2RA,TOB2,NEXMIF,PPP1R3E,PPP1R12B,CCDC50,TAB2,DNAH14,ZBTB39,PURB,SLC35F6,USP27X,PHIP,PTCD3,DYRK1A,LIFR,OXTR,ZFYVE26,CD180
MicroRNA	hsa-miR-1224-3p:mirSVR_lowEffct	hsa-miR-1224-3p:mirSVR_nonconserved_lowEffect-0.1-0.5	MicroRNA.org	6.868e-07	0.006283	3.142e-05	0.0003047	36	1653	KLF8,ZNF672,MAN1A1,MAP1A,LINC02880,HLA-F,TAOK1,BRD1,WNT2,POU3F1,INE1,PABIR3,SH2B1,MCM3AP-AS1,SPTBN4,ZFP41,SELENOS,SYNGAP1,THAP2,GIPR,ZBTB39,KCNB1,NECTIN2,SLC35F6,ASTN2,LINC01257,BRWD1,DSCAM,HCN4,HIBADH,LINC01551,MEGF8,CIAO3,KAT14,EXOC4,SEZ6
MicroRNA	hsa-miR-219-2-3p:mirSVR_lowEffct	hsa-miR-219-2-3p:mirSVR_nonconserved_lowEffect-0.1-0.5	MicroRNA.org	7.001e-07	0.006405	3.186e-05	0.000309	38	1818	KLF8,MAN1A1,ABCA13,KLF4,CCDC85A,FOXRED2,NWD2,ANKAR,ANAPC2,ALPK3,NUCKS1,CNTN1,TAPT1-AS1,SESN3,PABIR3,PPP2CA,ZNF252P-AS1,UBE2D4,ST6GALNAC3,TBR1,GPR84,HELB,THAP2,ANOS1,LINC00705,KCND2,BCL10,HNRNPLL,PHIP,DCAF4L1,ARGLU1,DYRK1A,PDE12,OXTR,PCNX4,RABEP1,ZFYVE26,EXOC4
MicroRNA	hsa-miR-199a-5p:mirSVR_lowEffct	hsa-miR-199a-5p:mirSVR_conserved_lowEffect-0.1-0.5	MicroRNA.org	7.108e-07	0.006502	3.219e-05	0.0003122	38	1819	ADAMTS19,DLGAP1,MAP1A,HMGCS1,WNT4,DCTN1-AS1,FZD4,RBM25,NWD2,TAOK1,KLHL14,RECK,COL3A1,TAPT1-AS1,POU3F1,PPP2R1A,UBE2D4,IL2RA,SNRNP200,DNAH11,KDM4C,LUZP1,BICD1,ZNF776,LINC00960,NECTIN2,SLC35F6,MAFB,BSN,PHIP,PTCD3,FAM66C,CACNA1S,DYRK1A,THSD7B,HIBADH,LINC00839,PCNX4
MicroRNA	mmu-miR-129-5p		MirDB	7.445e-07	0.00681	3.355e-05	0.0003254	21	590	TSPAN12,WNT4,MYSM1,PPM1H,CACNG2,HOXB1,TAOK1,NAA15,POU3F1,MTF1,TOX,KIF26A,PDE10A,BICD1,PTPRJ,PURB,TAF7,TMEM39B,CBX6,TMF1,XPR1
MicroRNA	hsa-miR-2115:mirSVR_lowEffct	hsa-miR-2115:mirSVR_nonconserved_lowEffect-0.1-0.5	MicroRNA.org	7.489e-07	0.006851	3.358e-05	0.0003257	39	1906	HLA-F,WNT4,KLF4,ADRA1A,FOXRED2,ZFYVE9,PKHD1,NUCKS1,TAOK1,RECK,PART1,PIWIL4,SPTBN4,DCAF10,ASCL1,TCEANC2,IL2RA,HAUS6,TOX,LUC7L3,KDM4C,PDE10A,LUZP1,BICD1,ZBTB39,NUAK1,KCNJ14,LINC01257,FLJ42393,MED13,TRHDE-AS1,KRT8,TMEM39B,CCDC142,TGFB3,RIC8B,IFT52,MEGF8,ZFYVE26
MicroRNA	hsa-miR-218-5p:TargetScan	hsa-miR-218-5p	TargetScan	7.637e-07	0.006986	3.408e-05	0.0003305	24	777	KLF8,MYSM1,FZD4,SCN2B,CNTN1,MTHFSD,NAA15,RIMS4,RRP1B,LRCH1,BICD1,RCOR1,KCNB1,KCND2,PURB,GNAO1,BSN,MBLAC2,HCN4,PCDHA4,LIFR,PDE12,RABEP1,ANKRD34A
MicroRNA	hsa-miR-3188:mirSVR_lowEffct	hsa-miR-3188:mirSVR_nonconserved_lowEffect-0.1-0.5	MicroRNA.org	7.929e-07	0.007254	3.521e-05	0.0003415	36	1662	ADAMTS19,KLF8,MAN1A1,HLA-F,FOXRED2,KLHL14,RECK,NXPH1,TUBB,PIWIL4,INE1,PABIR3,LOC440700,ZNF252P-AS1,IGFBP2,FAM20A,TOB2,KDM4C,IPW,SPNS3,BICD1,ZNF776,SV2A,SLC35F6,FLJ42393,GCN1,HNRNPDL,MBLAC2,PCDHGA6,TMEM39B,TRIM7,TGFB3,RIC8B,RABEP1,KRTAP17-1,MPZL2
MicroRNA	hsa-miR-769-5p:mirSVR_lowEffct	hsa-miR-769-5p:mirSVR_nonconserved_lowEffect-0.1-0.5	MicroRNA.org	7.968e-07	0.00729	3.522e-05	0.0003415	33	1424	ADAMTS19,KLF8,ABCA13,ETV6,DCTN1-AS1,MYSM1,ZNF497,FADS2,PART1,UXS1,APOB,PPP2R1A,TCEANC2,TBR1,ZBTB38,NEXMIF,PCBP1-AS1,PDE10A,HELB,ZNF776,PRDM11,KIF5A,TCEAL8,MBLAC2,ZDHHC14,THSD7B,NARS2,IFT52,CIAO3,PCNX4,ZFYVE26,MPZL2,SEZ6
MicroRNA	hsa-miR-1225-5p:mirSVR_lowEffct	hsa-miR-1225-5p:mirSVR_nonconserved_lowEffect-0.1-0.5	MicroRNA.org	8.374e-07	0.00766	3.683e-05	0.0003572	27	983	ADAMTS19,WNT4,ADRA1A,ZFYVE9,PKHD1,RECK,MCM3AP-AS1,MZF1,IL1A,IL2RA,LUC7L3,KDM4C,NEXMIF,PAGR1,LUZP1,HELB,KCND2,GNAO1,TUG1,PHIP,MED13,PTCD3,PCDHGA6,TMEM39B,TGFB3,LINC01551,MPZL2
MicroRNA	hsa-miR-15a-5p:Functional MTI	Functional MTI	miRTarbase	8.474e-07	0.007752	3.709e-05	0.0003597	23	717	KLF4,HNRNPA2B1,FASN,NUCKS1,TAOK1,RECK,SESTD1,TUBB,PABIR3,MCM3AP-AS1,AHNAK2,TOB2,LUC7L3,PAGR1,LUZP1,RCOR1,PTPRJ,BRWD1,ENTPD7,HNRNPDL,RNASEL,CBX6,CD180
MicroRNA	hsa-miR-129-5p:mirSVR_highEffct	hsa-miR-129-5p:mirSVR_conserved_highEffect-0.5	MicroRNA.org	8.75e-07	0.008005	3.812e-05	0.0003697	37	1750	ADAMTS19,KLF8,MAN1A1,CACNG2,RBM25,SNORD57,PKHD1,TAOK1,SNX9,COL3A1,PART1,NAA15,SESN3,POU3F1,SOX3,TOX,KDM4C,KIF26A,COL25A1,SPIN4,BICD1,HELB,KCNB1,PTPRJ,MAFB,BCL10,GNAO1,PHIP,DCAF4L1,PTCD3,BRWD1,HIBADH,RIC8B,OXTR,PCNX4,KRTAP17-1,EXOC4
MicroRNA	hsa-miR-1262:mirSVR_lowEffct	hsa-miR-1262:mirSVR_nonconserved_lowEffect-0.1-0.5	MicroRNA.org	9.379e-07	0.00858	4.066e-05	0.0003944	34	1512	ADAMTS19,KLF8,RBM25,OTULIN,ANKAR,ALPK3,METTL16,COL3A1,PART1,PIWIL4,PPP2CA,UBE2D4,DCAF10,TCEANC2,ASB1,TBR1,TOX,NEXMIF,TAB2,PAGR1,BICD1,ANOS1,PTPRJ,KIF5A,GCN1,PHIP,FAM66C,TMEM39B,PDE12,CBX6,TMF1,EXOC4,XPR1,CDK7
MicroRNA	hsa-miR-20a*:mirSVR_highEffct	hsa-miR-20a*:mirSVR_nonconserved_highEffect-0.5	MicroRNA.org	9.537e-07	0.008725	4.111e-05	0.0003987	34	1513	ABCA13,NWD2,FMN1,ANKAR,TXNDC16,POMT2,SGTB,ATL3,ZNF10,ZBTB38,TOX,LUC7L3,KDM4C,COL25A1,LRCH1,SPIN4,HELB,RCOR1,KCND2,SV2A,KIF5A,DNA2,USP27X,HNRNPLL,MED13,FAM66C,ADAMTSL1,MBLAC2,DYRK1A,THSD7B,HIBADH,NARS2,RIC8B,EXOC4
MicroRNA	hsa-miR-5682		MirDB	9.573e-07	0.008757	4.111e-05	0.0003987	18	429	ADAMTS19,DLGAP1,CCDC85A,FBN1,OTULIN,COL3A1,SESTD1,ST6GALNAC3,IL2RA,KIF26A,NEXMIF,COL25A1,TMEM178B,BRWD1,ENTPD7,RNASEL,CBX6,RABEP1
MicroRNA	hsa-miR-497:mirSVR_highEffct	hsa-miR-497:mirSVR_conserved_highEffect-0.5	MicroRNA.org	9.902e-07	0.009058	4.233e-05	0.0004105	32	1359	DCTN1-AS1,HNRNPA2B1,CCDC85A,FASN,ANKAR,ELMOD1,RECK,NXPH1,TUBB,MCM3AP-AS1,ZNF252P-AS1,KBTBD4,HAUS6,SELENOS,TOX,LRCH1,SPIN4,DNAH14,THAP2,ZBTB39,PTPRJ,KCND2,LINC00960,KIF5A,BRWD1,HNRNPDL,ZDHHC14,DYRK1A,PCDHA4,VPS13D,RIC8B,ZFYVE26
MicroRNA	hsa-let-7b:mirSVR_lowEffct	hsa-let-7b:mirSVR_conserved_lowEffect-0.1-0.5	MicroRNA.org	1.047e-06	0.009578	4.455e-05	0.0004321	39	1929	TSPAN12,ADAMTS19,KLF8,LOC100134368,FZD4,HOXA5,ANKAR,TXNDC16,NAA15,TAPT1-AS1,WNT2B,TUBB,CPD,MZF1,FAM20A,SNRNP200,HAUS6,ZBTB38,GINM1,JADE3,KDM4C,LAMA1,TAB2,LRCH1,GIPR,ZBTB39,SLC35F6,USP27X,PHIP,ENTPD7,DSCAM,ZDHHC14,DYRK1A,MFSD9,TMEM39B,NARS2,OXTR,RASA4,LOC652276
MicroRNA	hsa-let-7i:mirSVR_lowEffct	hsa-let-7i:mirSVR_conserved_lowEffect-0.1-0.5	MicroRNA.org	1.062e-06	0.009717	4.499e-05	0.0004363	39	1930	TSPAN12,ADAMTS19,KLF8,LOC100134368,GPR37L1,FZD4,HOXA5,VPS52,ANKAR,NAA15,TAPT1-AS1,WNT2B,TUBB,CPD,MZF1,FAM20A,SNRNP200,ZBTB38,GINM1,JADE3,KDM4C,LAMA1,TAB2,LRCH1,GIPR,SLC35F6,USP27X,PHIP,DCAF4L1,ENTPD7,DSCAM,ZDHHC14,DYRK1A,MFSD9,TMEM39B,NARS2,RASA4,RABEP1,LOC652276
MicroRNA	hsa-miR-297:mirSVR_lowEffct	hsa-miR-297:mirSVR_nonconserved_lowEffect-0.1-0.5	MicroRNA.org	1.072e-06	0.009804	4.518e-05	0.0004382	35	1600	ETV6,LINC00221,HMGCS1,PKHD1,TAOK1,CRAMP1,KLHL1,NXPH1,CPD,ZNF711,ZNF10,ST6GALNAC3,IL1A,IPW,PGPEP1,ST14,HELB,SYNGAP1,ANOS1,PTPRJ,LINC01257,TM4SF18,DNA2,PHIP,BRWD1,TRHDE-AS1,NPTX2,RASA1,DYRK1A,LIFR,LINC01551,PDE12,OXTR,MPZL2,EXOC4
MicroRNA	hsa-miR-135b:mirSVR_lowEffct	hsa-miR-135b:mirSVR_conserved_lowEffect-0.1-0.5	MicroRNA.org	1.097e-06	0.01003	4.602e-05	0.0004464	38	1848	FZD4,SCN2B,TAOK1,SNX9,ELMOD1,CRAMP1,RECK,COL3A1,PART1,KLHL1,SGTB,CPD,PABIR3,IGFBP2,KBTBD4,HAUS6,TOX,LUC7L3,IPW,CCDC50,SYNGAP1,THAP2,GIPR,ZNF776,KCNB1,NUAK1,BSN,MED13,ENTPD7,HNRNPDL,PELI2,TMEM39B,PCDHA4,ZNFX1,CCDC142,VPS13D,RIC8B,PDE12
MicroRNA	hsa-miR-6867-3p		MirDB	1.162e-06	0.01063	4.843e-05	0.0004697	17	382	MAP1A,TMOD2,ADRA1A,SESTD1,SGTB,WNT2,CPD,ASB1,SNTA1,TOB2,PPP1R12B,GNAO1,BSN,DYRK1A,TGFB3,LIFR,RABEP1
MicroRNA	hsa-miR-155:mirSVR_highEffct	hsa-miR-155:mirSVR_conserved_highEffect-0.5	MicroRNA.org	1.165e-06	0.01066	4.843e-05	0.0004697	33	1446	ABCA13,LINC02880,HLA-F,HMGCS1,FMN1,BRD1,ELMOD1,CNTN1,PART1,TAPT1-AS1,BIRC3,PIWIL4,CHD8,PABIR3,MCM3AP-AS1,PPP2CA,KBTBD3,HAUS6,ZBTB38,TOX,LUC7L3,KDM4C,TAB2,LRCH1,SPIN4,RCOR1,PLPPR5-AS1,SLC35F6,BCL10,PELI2,PCDHA4,THSD7B,PDE12
MicroRNA	hsa-miR-548p		MirDB	1.175e-06	0.01075	4.862e-05	0.0004716	31	1292	SCD5,PKHD1,NUCKS1,TAOK1,COL3A1,SGTB,ATL3,SESN3,APOB,SLC7A14,MTF1,TOB2,TOX,LUC7L3,COL25A1,PDE10A,AKR1C2,DNAH14,THAP2,ZBTB39,KCND2,PURB,MAFB,TAF7,TMEM178B,PHIP,MBLAC2,ARGLU1,ST8SIA3,TRIM7,LIFR
MicroRNA	hsa-miR-548at-5p		MirDB	1.181e-06	0.0108	4.867e-05	0.000472	25	861	MAN1A1,HMGCS1,CCDC85A,CSRNP1,FOXRED2,TAOK1,KLHL14,CNTN1,GIT1,WNT2,SESN3,BIRC3,CPD,MTF1,ZBTB38,RRP1B,COL25A1,SPIN4,PURB,MAFB,DCAF4L1,RIC8B,KLHL36,TMF1,XPR1
MicroRNA	hsa-miR-641:mirSVR_highEffct	hsa-miR-641:mirSVR_nonconserved_highEffect-0.5	MicroRNA.org	1.209e-06	0.01106	4.96e-05	0.000481	39	1939	KLF8,MAN1A1,ABCA13,RGS19,DCTN1-AS1,RBM25,FBN1,FMN1,ANKAR,SCN2B,TAOK1,SNX9,ELMOD1,RECK,PABIR3,ZNF711,PPP2CA,ZNF252P-AS1,SAFB2,TOX,IPW,AKR1C2,KCNB1,KCND2,LINC00960,BCL10,KIF5A,ARMH3,DCAF4L1,AMIGO2,BRWD1,HNRNPDL,TRHDE-AS1,DSCAM,PELI2,RNASEL,PCNX4,KRTAP17-1,SNORD93
MicroRNA	hsa-miR-3146:mirSVR_lowEffct	hsa-miR-3146:mirSVR_nonconserved_lowEffect-0.1-0.5	MicroRNA.org	1.218e-06	0.01115	4.975e-05	0.0004825	31	1294	TSPAN12,KLF8,MAN1A1,ETV6,KLF4,KLHL1,SESN3,PABIR3,KBTBD4,DCAF10,MTF1,MZF1,TCEANC2,IL1A,DNAH11,HAUS6,SELENOS,ZBTB38,TOX,RRP1B,COL25A1,LRCH1,ZNF776,KCND2,BRWD1,ADAMTSL1,HCN4,ZNFX1,THSD7B,LIFR,RNASEL
MicroRNA	hsa-miR-584:mirSVR_lowEffct	hsa-miR-584:mirSVR_nonconserved_lowEffect-0.1-0.5	MicroRNA.org	1.226e-06	0.01121	4.975e-05	0.0004825	33	1449	TSPAN12,ADAMTS19,DLGAP1,MAN1A1,ABCA13,DCTN1-AS1,ANKAR,ALPK3,ELMOD1,UXS1,KLHL1,NAA15,SGTB,NOX3,PABIR3,ZNF711,ZNF10,IL1A,HAUS6,PPP1R12B,PDE10A,DNAH14,HELB,THAP2,LINC00960,PURB,DNA2,HNRNPLL,PCDHA4,HIBADH,RABEP1,MPZL2,XPR1
MicroRNA	hsa-miR-148b*:mirSVR_highEffct	hsa-miR-148b*:mirSVR_nonconserved_highEffect-0.5	MicroRNA.org	1.232e-06	0.01127	4.975e-05	0.0004825	29	1145	ADAMTS19,HMGCS1,CSRNP1,FBN1,FMN1,PKHD1,KLHL14,ELMOD1,RECK,PART1,NAA15,PIWIL4,NOX3,PABIR3,PPP2CA,KBTBD4,SELENOS,EARS2,KDM4C,DNAH14,HELB,THAP2,KCND2,LINC00960,SLC35F6,NPTX2,ZDHHC14,RIC8B,RABEP1
MicroRNA	hsa-miR-154*:mirSVR_highEffct	hsa-miR-154*:mirSVR_nonconserved_highEffect-0.5	MicroRNA.org	1.234e-06	0.01129	4.975e-05	0.0004825	27	1001	LUZP4,ABCA13,KLF4,DCTN1-AS1,MYSM1,RECK,TAPT1-AS1,PIWIL4,CPD,ZNF711,SAFB2,TOX,KDM4C,PDE10A,LRCH1,SPIN4,LUZP1,DNA2,USP27X,AMIGO2,BRWD1,ADAMTSL1,ZDHHC14,DYRK1A,PNMA8A,TMF1,MPZL2
MicroRNA	hsa-miR-342-3p:mirSVR_lowEffct	hsa-miR-342-3p:mirSVR_conserved_lowEffect-0.1-0.5	MicroRNA.org	1.348e-06	0.01233	5.407e-05	0.0005244	38	1862	ADAMTS19,KLF8,ABCA13,SCD5,ADRA1A,RBM25,FMN1,PKHD1,SNX9,NAA15,PIWIL4,POU3F1,TMEM107,SH2B1,ZNF252P-AS1,UBE2D4,DCAF10,TBR1,FAM20A,ZBTB38,SPI1,LAMA1,TAB2,PAGR1,LUZP1,ZBTB39,BCL10,BSN,DCAF4L1,PTCD3,BRWD1,ZDHHC14,RIC8B,RNASEL,MEGF8,PCNX4,TMF1,ZFYVE26
MicroRNA	hsa-let-7a:mirSVR_lowEffct	hsa-let-7a:mirSVR_conserved_lowEffect-0.1-0.5	MicroRNA.org	1.36e-06	0.01244	5.432e-05	0.0005268	37	1779	TSPAN12,ADAMTS19,KLF8,LOC100134368,FZD4,HOXA5,ANKAR,TXNDC16,NAA15,TAPT1-AS1,WNT2B,TUBB,CHD8,CPD,MZF1,FAM20A,SNRNP200,GINM1,JADE3,KDM4C,LAMA1,TAB2,LRCH1,GIPR,SLC35F6,USP27X,PHIP,ENTPD7,DSCAM,ZDHHC14,DYRK1A,MFSD9,TMEM39B,NARS2,OXTR,RASA4,LOC652276
MicroRNA	hsa-miR-1226*:mirSVR_lowEffct	hsa-miR-1226*:mirSVR_nonconserved_lowEffect-0.1-0.5	MicroRNA.org	1.375e-06	0.01258	5.467e-05	0.0005302	39	1948	ACTR5,HLA-F,ETV6,EVPL,STX1B,NWD2,ANKAR,SCN2B,FADS2,ELMOD1,RECK,COL3A1,UXS1,SPEF1,TAPT1-AS1,WNT2,NXPH1,TMEM107,UBE2D4,BRSK1,IL2RA,ATP5F1B,PPP1R12B,COL25A1,LRCH1,SYNGAP1,SV2A,PURB,SLC35F6,GCN1,NRDE2,KRT8,RASA1,PELI2,CCDC142,TGFB3,RIC8B,RABEP1,ZFYVE26
MicroRNA	hsa-miR-29c:mirSVR_highEffct	hsa-miR-29c:mirSVR_conserved_highEffect-0.5	MicroRNA.org	1.385e-06	0.01267	5.467e-05	0.0005302	28	1078	TSPAN12,ADAMTS19,ABCA13,LINC02880,HMGCS1,KLF4,FBN1,FMN1,TXNDC16,COL3A1,PPP2CA,CDC26,KIF26A,NEXMIF,TAB2,LRCH1,SPIN4,DNAH14,PTPRJ,SV2A,MAFB,KIF5A,FLJ42393,TM4SF18,MBLAC2,ARGLU1,PCDHA4,RNASEL
MicroRNA	mmu-miR-182-5p		MirDB	1.386e-06	0.01268	5.467e-05	0.0005302	24	801	WNT4,RECK,CNTN1,SLC7A14,DCAF10,MZF1,ST6GALNAC3,TBR1,GINM1,NEXMIF,PSMB6,COL25A1,BICD1,RCOR1,NUAK1,KCNJ14,GNAO1,PHIP,ENTPD7,NPTX2,RASA1,DSCAM,EXOC4,XPR1
MicroRNA	hsa-miR-483-3p:mirSVR_lowEffct	hsa-miR-483-3p:mirSVR_nonconserved_lowEffect-0.1-0.5	MicroRNA.org	1.395e-06	0.01277	5.479e-05	0.0005314	34	1536	ADAMTS19,MAN1A1,HLA-F,ATRIP,ANAPC2,MKI67,METTL16,KLHL14,COL3A1,SPEF1,KLHL1,NAA15,TAPT1-AS1,UBXN11,IGFBP2,ZBTB38,KDM4C,PAGR1,PRDM11,ZBTB39,FLJ42393,DCAF4L1,FAM66C,ADAMTSL1,HCN4,TMEM39B,ZNFX1,LINC00839,RIC8B,IFT52,ANKRD34A,ZFYVE26,KAT14,EXOC4
MicroRNA	hsa-miR-1225-3p:mirSVR_lowEffct	hsa-miR-1225-3p:mirSVR_nonconserved_lowEffect-0.1-0.5	MicroRNA.org	1.412e-06	0.01292	5.522e-05	0.0005355	29	1152	LOC100134368,WNT4,STX1B,CSRNP1,ZNF497,FADS2,BRD1,SNX9,COL3A1,SGTB,SH2B1,LOC440700,ZNF10,ASCL1,BRSK1,SELENOS,KDM4C,SYNGAP1,SV2A,KCNJ14,TUG1,ARMH3,THSD7B,LINC00839,CBX6,RASA4,SMIM5,KAT14,LOC652276
MicroRNA	hsa-miR-1260:mirSVR_lowEffct	hsa-miR-1260:mirSVR_nonconserved_lowEffect-0.1-0.5	MicroRNA.org	1.422e-06	0.01301	5.537e-05	0.000537	37	1782	ZNF672,HLA-F,LINC00221,CACNG2,ZFYVE9,TAOK1,TAPT1-AS1,TUBB,INE1,SPTBN4,MZF1,CCDC107,LUC7L3,KDM4C,BICD1,HELB,THAP2,ZBTB39,PTPRJ,NECTIN2,SLC35F6,KIF5A,MED13,BRWD1,FAM66C,ADAMTSL1,NORAD,APMAP,DYRK1A,TRIM7,CCDC142,PDE12,CBX6,CIAO3,ANKRD34A,CLMP,EXOC4
MicroRNA	hsa-miR-636:mirSVR_lowEffct	hsa-miR-636:mirSVR_nonconserved_lowEffect-0.1-0.5	MicroRNA.org	1.49e-06	0.01363	5.775e-05	0.0005601	34	1540	KLF8,ZNF672,HLA-F,SCD5,TAOK1,BRD1,SNX9,CNTN1,PART1,NAA15,APOB,ZNF711,SPTBN4,ZNF23,IL2RA,KIF26A,GIN1,TAB2,LRCH1,KCNJ14,DNA2,DCAF4L1,AMIGO2,RASA1,HCN4,DYRK1A,THSD7B,MAP3K6,LIFR,VPS13D,RNASEL,ZFYVE26,CLMP,LOC652276
MicroRNA	hsa-miR-4447		MirDB	1.525e-06	0.01395	5.875e-05	0.0005698	25	872	DLGAP1,MAN1A1,STX1B,CACNG2,METTL16,CRAMP1,MTHFSD,GIT1,SLC7A14,SH2B1,PPP2R1A,RIMS4,ASB1,SOX3,NEXMIF,SYNGAP1,PRDM11,NECTIN2,SLC35F6,BSN,ZDHHC14,RASA4,ANKRD34A,CD180,NXPH3
MicroRNA	hsa-miR-101*:mirSVR_lowEffct	hsa-miR-101*:mirSVR_nonconserved_lowEffect-0.1-0.5	MicroRNA.org	1.529e-06	0.01398	5.875e-05	0.0005698	36	1704	TSPAN12,ABCA13,HMGCS1,NWD2,ZFYVE9,BRD1,CNTN1,COL3A1,PART1,RASA3,BIRC3,ZNF252P-AS1,ST6GALNAC3,IL1A,FAM20A,ZBTB38,TOX,KDM4C,TAB2,PAGR1,LINC00960,MBNL1-AS1,TUG1,HNRNPLL,BRWD1,ADAMTSL1,MFSD9,TMEM39B,PCDHA4,THSD7B,HIBADH,NARS2,RASA4,RABEP1,TTC21B,TMF1
MicroRNA	hsa-miR-335:mirSVR_lowEffct	hsa-miR-335:mirSVR_conserved_lowEffect-0.1-0.5	MicroRNA.org	1.562e-06	0.01429	5.98e-05	0.00058	39	1957	ZNF672,MAP1A,LINC02880,HMGCS1,FOXRED2,VPS52,ANKAR,NUCKS1,FADS2,BRD1,COL3A1,RASA3,ATL3,PIWIL4,SELENOS,EARS2,GIN1,IPW,PAGR1,ANOS1,LINC00705,TUG1,TCEAL8,BSN,HNRNPLL,PTCD3,BRWD1,HNRNPDL,TMEM39B,THSD7B,LINC00839,VPS13D,RIC8B,IFT52,PNMA8A,ENO2,KAT14,PCK2,CDK7
MicroRNA	hsa-miR-8067		MirDB	1.582e-06	0.01447	6.03e-05	0.0005848	23	741	TSPAN12,KLF8,HMGCS1,NUCKS1,TXNDC16,CNTN1,PABIR3,ZNF23,DCAF10,TOX,THAP2,KCND2,KCNJ14,ASTN2,TAF7,BRWD1,ADAMTSL1,PELI2,ZNFX1,THSD7B,TGFB3,LIFR,XPR1
MicroRNA	hsa-miR-30c-1*:mirSVR_highEffct	hsa-miR-30c-1*:mirSVR_nonconserved_highEffect-0.5	MicroRNA.org	1.618e-06	0.0148	6.136e-05	0.0005951	29	1159	TSPAN12,ABCA13,RBM25,FMN1,SNX9,COL3A1,CPD,PABIR3,MCM3AP-AS1,SAFB2,IL1A,KBTBD3,LUC7L3,PGPEP1,TAB2,SV2A,HNRNPLL,BRWD1,ADAMTSL1,MBLAC2,DYRK1A,PELI2,TMEM39B,PCDHA4,PCNX4,TMF1,ZFYVE26,CLMP,PCK2
MicroRNA	hsa-miR-1305		MirDB	1.627e-06	0.01489	6.136e-05	0.0005951	30	1234	TSPAN12,HMGCS1,SCD5,MYSM1,NUCKS1,ELMOD1,CNTN1,NAA15,TUBB,SESN3,PIWIL4,SLC7A14,ZNF711,DCAF10,TOX,NEXMIF,CCDC50,COL25A1,THAP2,PTPRJ,PURB,GCN1,PHIP,MED13,BRWD1,ENTPD7,RASA1,DYRK1A,KLHL36,SDF4
MicroRNA	hsa-miR-1254:mirSVR_lowEffct	hsa-miR-1254:mirSVR_nonconserved_lowEffect-0.1-0.5	MicroRNA.org	1.63e-06	0.01491	6.136e-05	0.0005951	39	1960	DLGAP1,LOC100134368,ABCA13,HMGCS1,WNT4,HOXB1,VPS52,SCN2B,PKHD1,SNX9,POMT2,SPEF1,RASA3,ZNF252P-AS1,MZF1,JADE3,KIF26A,HELB,PRDM11,ZBTB39,LINC00705,LINC00960,NECTIN2,FLJ42393,TCEAL8,ARMH3,PTCD3,ENTPD7,FAM66C,CACNA1S,PCDHGA6,TMEM39B,LINC00839,TRIM7,TGM3,VPS13D,RIC8B,GUCY2F,ANKRD34A
MicroRNA	hsa-miR-4319:mirSVR_lowEffct	hsa-miR-4319:mirSVR_nonconserved_lowEffect-0.1-0.5	MicroRNA.org	1.706e-06	0.0156	6.395e-05	0.0006202	32	1390	TSPAN12,HLA-F,ETV6,HNRNPA2B1,MYSM1,FZD4,CSRNP1,FADS2,TXNDC16,PART1,ANPEP,INE1,LOC440700,SPTBN4,PPP2CA,IGFBP2,MTF1,TCEANC2,JADE3,PAGR1,LUZP1,LINC00960,NECTIN2,ARMH3,BRWD1,ZDHHC14,PELI2,TMEM39B,TRIM7,VPS13D,MEGF8,PCSK7
MicroRNA	hsa-miR-135a:mirSVR_lowEffct	hsa-miR-135a:mirSVR_conserved_lowEffect-0.1-0.5	MicroRNA.org	1.725e-06	0.01578	6.442e-05	0.0006248	38	1879	ADAMTS19,ABCA13,FZD4,SCN2B,SNX9,ELMOD1,CRAMP1,RECK,COL3A1,PART1,KLHL1,SGTB,CPD,PABIR3,IGFBP2,KBTBD4,TOX,LUC7L3,IPW,CCDC50,LRCH1,SYNGAP1,GIPR,ZNF776,KCNB1,NUAK1,BSN,MED13,ENTPD7,HNRNPDL,PELI2,TMEM39B,PCDHA4,ZNFX1,CCDC142,VPS13D,RIC8B,PDE12
MicroRNA	hsa-miR-15a-5p		MirDB	1.764e-06	0.01614	6.504e-05	0.0006308	28	1090	DLGAP1,WNT4,PPM1H,CSRNP1,FASN,NUCKS1,TAOK1,ELMOD1,RECK,SESTD1,NAA15,CPD,RGS8,ASB1,LUZP1,PRDM11,ZBTB39,PTPRJ,KIF5A,TMEM178B,PHIP,PTCD3,ENTPD7,ADAMTSL1,PELI2,PCDHA4,ST8SIA3,CBX6
MicroRNA	hsa-miR-3117:mirSVR_lowEffct	hsa-miR-3117:mirSVR_nonconserved_lowEffect-0.1-0.5	MicroRNA.org	1.766e-06	0.01616	6.504e-05	0.0006308	27	1018	KLF8,SCD5,CSRNP1,MKI67,CNTN1,KLHL1,NAA15,PIWIL4,PABIR3,IL2RA,TOX,LUC7L3,PPP1R12B,CCDC50,PAGR1,SPIN4,KIF5A,PHIP,DCAF4L1,PTCD3,NORAD,ARGLU1,LIFR,RNASEL,MEGF8,SEZ6,XPR1
MicroRNA	hsa-miR-3138:mirSVR_lowEffct	hsa-miR-3138:mirSVR_nonconserved_lowEffect-0.1-0.5	MicroRNA.org	1.776e-06	0.01625	6.504e-05	0.0006308	38	1881	LOC100134368,ABCA13,HLA-F,TMOD2,FADS2,POMT2,PART1,MTHFSD,SPEF1,SGTB,RASA3,PIWIL4,INE1,LOC440700,MCM3AP-AS1,PPP2R1A,IL1A,AHNAK2,SOX3,HAUS6,TAB2,PDE10A,DNAH14,BICD1,SYNGAP1,ZNF776,ANOS1,NECTIN2,LINC01257,ARMH3,DCAF4L1,PTCD3,APMAP,ZDHHC14,TMEM39B,OXTR,TTC21B,SEZ6
MicroRNA	hsa-miR-548ac		MirDB	1.776e-06	0.01625	6.504e-05	0.0006308	33	1471	HMGCS1,HOXA5,ADRA1A,NWD2,TAOK1,ATL3,POU3F1,CPD,SLC7A14,PPP2R1A,DCAF10,TOX,NEXMIF,PGPEP1,CCDC50,PDE10A,LRCH1,ZBTB39,KCNB1,MAFB,PHIP,MED13,BRWD1,ENTPD7,HNRNPDL,ARGLU1,DYRK1A,PELI2,KLHL36,CLMN,ICAM5,RABEP1,XPR1
MicroRNA	hsa-miR-150*:mirSVR_highEffct	hsa-miR-150*:mirSVR_nonconserved_highEffect-0.5	MicroRNA.org	1.789e-06	0.01636	6.504e-05	0.0006308	26	948	ADAMTS19,DLGAP1,HLA-F,DCTN1-AS1,HNRNPA2B1,RBM25,TXNDC16,CRAMP1,CNTN1,SGTB,PIWIL4,ZNF23,IL1A,KBTBD3,JADE3,SPIN4,THAP2,KCND2,MAFB,ADAMTSL1,MBLAC2,DYRK1A,HIBADH,OXTR,TMF1,CD180
MicroRNA	hsa-miR-145-5p		MirDB	1.792e-06	0.01639	6.504e-05	0.0006308	22	682	DLGAP1,TMOD2,MYSM1,HOXA5,ADRA1A,ZFYVE9,TMEM184A,TAOK1,UXS1,NAA15,MTF1,ST6GALNAC3,CCDC107,HELB,NUAK1,BCL10,MED13,RASA1,DYRK1A,PDE12,CLMN,MPZL2
MicroRNA	hsa-miR-32:mirSVR_lowEffct	hsa-miR-32:mirSVR_conserved_lowEffect-0.1-0.5	MicroRNA.org	1.805e-06	0.01651	6.504e-05	0.0006308	37	1798	ADAMTS19,HLA-F,LINC00221,WNT4,DCTN1-AS1,CCDC85A,PPM1H,FZD4,ANKAR,RECK,NAA15,RASA3,ZNF252P-AS1,DCAF10,MTF1,EARS2,NEXMIF,LAMA1,IPW,TAB2,LUZP1,HELB,RCOR1,KCND2,BCL10,BSN,RASA1,NORAD,THSD7B,LIFR,LINC01551,OXTR,CBX6,RASA4,PCNX4,RABEP1,ZFYVE26
MicroRNA	hsa-miR-548h-3p		MirDB	1.806e-06	0.01652	6.504e-05	0.0006308	33	1472	HMGCS1,HOXA5,ADRA1A,NWD2,TAOK1,ATL3,POU3F1,CPD,SLC7A14,PPP2R1A,DCAF10,TOX,NEXMIF,PGPEP1,CCDC50,PDE10A,LRCH1,ZBTB39,KCNB1,MAFB,PHIP,MED13,BRWD1,ENTPD7,HNRNPDL,ARGLU1,DYRK1A,PELI2,KLHL36,CLMN,ICAM5,RABEP1,XPR1
MicroRNA	hsa-miR-548z		MirDB	1.806e-06	0.01652	6.504e-05	0.0006308	33	1472	HMGCS1,HOXA5,ADRA1A,NWD2,TAOK1,ATL3,POU3F1,CPD,SLC7A14,PPP2R1A,DCAF10,TOX,NEXMIF,PGPEP1,CCDC50,PDE10A,LRCH1,ZBTB39,KCNB1,MAFB,PHIP,MED13,BRWD1,ENTPD7,HNRNPDL,ARGLU1,DYRK1A,PELI2,KLHL36,CLMN,ICAM5,RABEP1,XPR1
MicroRNA	hsa-miR-500:mirSVR_lowEffct	hsa-miR-500:mirSVR_nonconserved_lowEffect-0.1-0.5	MicroRNA.org	1.881e-06	0.01721	6.749e-05	0.0006545	38	1885	LOC100134368,GPR37L1,ETV6,SCD5,HNRNPA2B1,ADRA1A,FOXRED2,METTL16,CNTN1,SGTB,PPP2CA,ZNF252P-AS1,DCAF10,TCEANC2,KBTBD3,TOB2,JADE3,LUZP1,BICD1,HELB,ZBTB39,KCND2,LINC00960,LINC01257,TUG1,USP27X,HNRNPLL,PHIP,DCAF4L1,PTCD3,HNRNPDL,ADAMTSL1,MBLAC2,VPS13D,GUCY2F,ZFYVE26,KAT14,PCK2
MicroRNA	hsa-miR-15b-5p		MirDB	1.91e-06	0.01748	6.827e-05	0.0006621	28	1094	DLGAP1,WNT4,PPM1H,CSRNP1,FASN,NUCKS1,TAOK1,ELMOD1,RECK,SESTD1,NAA15,CPD,RGS8,ASB1,LUZP1,PRDM11,ZBTB39,PTPRJ,KIF5A,TMEM178B,PHIP,PTCD3,ENTPD7,ADAMTSL1,PELI2,PCDHA4,ST8SIA3,CBX6
MicroRNA	hsa-miR-301b:mirSVR_lowEffct	hsa-miR-301b:mirSVR_conserved_lowEffect-0.1-0.5	MicroRNA.org	1.944e-06	0.01778	6.918e-05	0.000671	37	1803	TSPAN12,ABCA13,FZD4,CSRNP1,FBN1,ANKAR,BRD1,SNX9,SESTD1,KLHL1,SGTB,TAPT1-AS1,PABIR3,MCM3AP-AS1,ZNF10,PPP2CA,DCAF10,ASCL1,TOB2,KDM4C,IPW,ITPK1-AS1,RCOR1,LINC00705,NUAK1,PURB,MBNL1-AS1,HNRNPLL,DCAF4L1,BRWD1,TRHDE-AS1,NPTX2,ZNFX1,LINC01551,RIC8B,RNASEL,MPZL2
MicroRNA	hsa-miR-548d-3p		MirDB	2.029e-06	0.01856	7.193e-05	0.0006976	33	1479	HMGCS1,HOXA5,ADRA1A,NWD2,TAOK1,SESTD1,ATL3,POU3F1,CPD,PPP2R1A,DCAF10,TOX,NEXMIF,PGPEP1,CCDC50,PDE10A,LRCH1,ZBTB39,KCNB1,ASTN2,MAFB,PHIP,MED13,BRWD1,ENTPD7,HNRNPDL,ARGLU1,DYRK1A,PELI2,CLMN,ICAM5,RABEP1,XPR1
MicroRNA	hsa-miR-424-5p		MirDB	2.042e-06	0.01868	7.214e-05	0.0006996	27	1025	DLGAP1,WNT4,PPM1H,CSRNP1,FASN,NUCKS1,ELMOD1,RECK,SESTD1,NAA15,CPD,RGS8,ASB1,LUZP1,ANOS1,PRDM11,ZBTB39,PTPRJ,KIF5A,TMEM178B,PHIP,ENTPD7,ADAMTSL1,PELI2,PCDHA4,ST8SIA3,CBX6
MicroRNA	hsa-miR-5093		MirDB	2.088e-06	0.0191	7.348e-05	0.0007126	23	752	TMOD2,SCD5,MYSM1,FZD4,ADRA1A,OTULIN,FMN1,TAOK1,RGS8,PPP1R12B,LAMA1,SYNGAP1,THAP2,PRDM11,ZBTB39,KCNB1,NECTIN2,TMEM178B,ARMH3,PHIP,ZNFX1,KLHL36,KAT14
MicroRNA	hsa-miR-661		MirDB	2.123e-06	0.01942	7.412e-05	0.0007189	21	626	RGS19,GPR37L1,EVPL,STX1B,FZD4,HOXB1,TMEM184A,SCN2B,ALPK3,RGS8,MTF1,RIMS4,TOB2,PPP1R3E,KCNB1,GNAO1,DCAF4L1,ZNFX1,CBX6,CLMP,PCK2
MicroRNA	hsa-miR-301a:mirSVR_lowEffct	hsa-miR-301a:mirSVR_conserved_lowEffect-0.1-0.5	MicroRNA.org	2.123e-06	0.01942	7.412e-05	0.0007189	37	1809	TSPAN12,ABCA13,FZD4,CSRNP1,FBN1,ANKAR,ANAPC2,BRD1,SNX9,SESTD1,KLHL1,SGTB,TAPT1-AS1,PABIR3,MCM3AP-AS1,ZNF10,DCAF10,ASCL1,TCEANC2,TOB2,KDM4C,NEXMIF,IPW,ITPK1-AS1,RCOR1,NUAK1,PURB,MBNL1-AS1,HNRNPLL,DCAF4L1,BRWD1,TRHDE-AS1,NPTX2,ZNFX1,LINC01551,RIC8B,RNASEL
MicroRNA	hsa-miR-222*:mirSVR_highEffct	hsa-miR-222*:mirSVR_nonconserved_highEffect-0.5	MicroRNA.org	2.147e-06	0.01964	7.467e-05	0.0007242	25	887	ABCA13,ADRA1A,RBM25,ANKAR,TAOK1,PART1,KLHL1,TAPT1-AS1,ATL3,NOX3,CPD,TMEM107,TAB2,BICD1,HELB,NECTIN2,KIF5A,MED13,MFSD9,PELI2,THSD7B,VPS13D,RABEP1,TTC21B,CDK7
MicroRNA	hsa-miR-4799-5p		MirDB	2.318e-06	0.0212	8.031e-05	0.0007789	26	960	MYSM1,NUCKS1,TAOK1,BRD1,CNTN1,SESTD1,SGTB,CPD,PPP2CA,DCAF10,CDC26,NEXMIF,CFHR5,PDE10A,SPIN4,AKR1C2,ANOS1,RCOR1,ZBTB39,PURB,PHIP,MBLAC2,MFSD9,ST8SIA3,CLMN,TMF1
MicroRNA	hsa-miR-338-3p:mirSVR_lowEffct	hsa-miR-338-3p:mirSVR_conserved_lowEffect-0.1-0.5	MicroRNA.org	2.432e-06	0.02225	8.397e-05	0.0008144	38	1903	ADAMTS19,ABCA13,LINC02880,CCDC85A,NWD2,ANKAR,METTL16,SNX9,KLHL1,CPD,INE1,TCEANC2,AHNAK2,TOX,KDM4C,AKR1C2,BICD1,ANOS1,RCOR1,ZBTB39,KCNB1,PLPPR5-AS1,SV2A,ASTN2,LINC01257,TM4SF18,USP27X,PHIP,RASA1,APMAP,DYRK1A,PELI2,HIBADH,RNASEL,OXTR,KRTAP17-1,ENO2,CDK7
MicroRNA	hsa-miR-26b:mirSVR_lowEffct	hsa-miR-26b:mirSVR_conserved_lowEffect-0.1-0.5	MicroRNA.org	2.502e-06	0.02289	8.606e-05	0.0008346	38	1905	KLF4,HNRNPA2B1,MYSM1,PPM1H,NWD2,PKHD1,NUCKS1,KLHL1,SGTB,BIRC3,LOC440700,MCM3AP-AS1,PPP2CA,ZNF252P-AS1,DCAF10,ST6GALNAC3,SELENOS,GINM1,TOX,KDM4C,PDE10A,LRCH1,DNAH14,ZNF776,ANOS1,ZBTB39,KCNB1,TUG1,AMIGO2,NORAD,DYRK1A,VPS13D,RNASEL,CBX6,RABEP1,ANKRD34A,SEZ6,XPR1
MicroRNA	hsa-miR-493*:mirSVR_highEffct	hsa-miR-493*:mirSVR_nonconserved_highEffect-0.5	MicroRNA.org	2.574e-06	0.02355	8.82e-05	0.0008554	38	1907	KLF8,ACTR5,ABCA13,HMGCS1,FZD4,FBN1,FMN1,PKHD1,SNX9,UXS1,GIT1,RASA3,NXPH1,PIWIL4,POU3F1,ZNF10,PPP2CA,IL1A,ATP5F1B,KBTBD3,TOB2,HAUS6,SELENOS,ZBTB38,TOX,KDM4C,BICD1,ANOS1,KIF5A,TRHDE-AS1,NRDE2,ADAMTSL1,MBLAC2,DYRK1A,PCDHA4,VPS13D,KLHL36,TMF1
MicroRNA	hsa-miR-520a-5p:mirSVR_highEffct	hsa-miR-520a-5p:mirSVR_nonconserved_highEffect-0.5	MicroRNA.org	2.612e-06	0.0239	8.887e-05	0.0008619	27	1037	MAN1A1,CSRNP1,FMN1,ANKAR,KLHL14,ELMOD1,NAA15,NXPH1,TUBB,PABIR3,KBTBD3,TOX,JADE3,KDM4C,PPP1R12B,CFHR5,HELB,KCNB1,TCEAL8,ADAMTSL1,HIBADH,TGFB3,RIC8B,RNASEL,IFT52,ZFYVE26,EXOC4
MicroRNA	hsa-miR-195:mirSVR_highEffct	hsa-miR-195:mirSVR_conserved_highEffect-0.5	MicroRNA.org	2.613e-06	0.02391	8.887e-05	0.0008619	32	1415	DCTN1-AS1,HNRNPA2B1,FASN,ANKAR,ELMOD1,RECK,NXPH1,TUBB,MCM3AP-AS1,ZNF252P-AS1,KBTBD4,HAUS6,SELENOS,LRCH1,THAP2,ZBTB39,PTPRJ,KCND2,LINC00960,MAFB,KIF5A,BRWD1,HNRNPDL,ADAMTSL1,ZDHHC14,DYRK1A,PELI2,PCDHA4,VPS13D,RIC8B,ZFYVE26,KAT14
MicroRNA	hsa-miR-6763-5p		MirDB	2.708e-06	0.02478	9.165e-05	0.0008889	19	515	MAP1A,TMOD2,HMGCS1,WNT4,HOXB1,POMT2,GIT1,CCDC107,LUC7L3,PPP1R3E,LUZP1,SYNGAP1,ZBTB39,SV2A,NECTIN2,GNAO1,HCN4,CD74,ENO2
MicroRNA	hsa-miR-130b:mirSVR_lowEffct	hsa-miR-130b:mirSVR_conserved_lowEffect-0.1-0.5	MicroRNA.org	2.715e-06	0.02484	9.165e-05	0.0008889	36	1742	TSPAN12,ABCA13,FZD4,CSRNP1,FBN1,ANKAR,PKHD1,BRD1,SNX9,SESTD1,KLHL1,SGTB,TAPT1-AS1,PABIR3,MCM3AP-AS1,ZNF10,PPP2CA,DCAF10,CDC26,ASCL1,TOB2,KDM4C,IPW,ITPK1-AS1,RCOR1,MAFB,HNRNPLL,DCAF4L1,PTCD3,BRWD1,TRHDE-AS1,NPTX2,PCDHA4,ZNFX1,LINC01551,RNASEL
MicroRNA	hsa-miR-561:PITA	hsa-miR-561:PITA_TOP	PITA	2.748e-06	0.02514	9.243e-05	0.0008965	26	968	MAN1A1,HMGCS1,HNRNPA2B1,CCDC85A,CACNG2,FBN1,KLHL14,BRD1,CNTN1,POU3F1,SLC7A14,PABIR3,KBTBD4,ASCL1,TOB2,NEXMIF,SYNGAP1,THAP2,ZBTB39,KCND2,TCEAL8,MED13,HNRNPDL,ARGLU1,LIFR,RIC8B
MicroRNA	hsa-miR-148b-5p		MirDB	2.772e-06	0.02536	9.288e-05	0.0009008	15	304	HMGCS1,MYSM1,CSRNP1,PKHD1,NAA15,ATL3,PABIR3,PPP2CA,TCEANC2,PPP1R3E,DNAH14,KCND2,SLC35F6,BRWD1,RIC8B
MicroRNA	hsa-miR-1468-3p		MirDB	2.911e-06	0.02663	9.719e-05	0.0009426	31	1343	MAN1A1,TMOD2,KLF4,MYSM1,RBM25,PKHD1,TAOK1,CNTN1,SESN3,APOB,TMEM107,ZNF711,SPTBN4,ZNF10,DCAF10,MTF1,IL1A,ANOS1,PRDM11,ZBTB39,KCND2,MAFB,HNRNPLL,PHIP,AMIGO2,BRWD1,PELI2,PCDHA4,TGM3,CBX6,CLMN
MicroRNA	hsa-miR-183*:mirSVR_highEffct	hsa-miR-183*:mirSVR_nonconserved_highEffect-0.5	MicroRNA.org	2.923e-06	0.02674	9.725e-05	0.0009432	35	1664	TSPAN12,KLF8,MAN1A1,HLA-F,HOXA5,NWD2,FMN1,PKHD1,ELMOD1,RECK,PART1,UXS1,NAA15,ZNF711,IL2RA,HAUS6,LUC7L3,KDM4C,IPW,CFHR5,PDE10A,BICD1,THAP2,KIF5A,MED13,PTCD3,TRHDE-AS1,MBLAC2,NORAD,DYRK1A,THSD7B,HIBADH,CBX6,TTC21B,MPZL2
MicroRNA	hsa-miR-6508-5p		MirDB	2.967e-06	0.02714	9.833e-05	0.0009537	24	833	TSPAN12,KLF8,HMGCS1,NUCKS1,TXNDC16,CNTN1,PABIR3,ZNF23,DCAF10,KIF26A,THAP2,KCND2,KCNJ14,ASTN2,TAF7,HNRNPLL,BRWD1,ADAMTSL1,PELI2,ZNFX1,THSD7B,TGFB3,LIFR,XPR1
MicroRNA	hsa-miR-1259:mirSVR_lowEffct	hsa-miR-1259:mirSVR_nonconserved_lowEffect-0.1-0.5	MicroRNA.org	3.005e-06	0.02749	9.925e-05	0.0009626	38	1918	TSPAN12,DLGAP1,LUZP4,MAN1A1,LINC02880,PKHD1,NUCKS1,SNX9,UXS1,CPD,PPP2CA,DCAF10,GINM1,TOX,LUC7L3,KDM4C,CCDC50,CFHR5,PDE10A,LRCH1,ANOS1,PTPRJ,KIF5A,TCEAL8,BSN,USP27X,HNRNPLL,DCAF4L1,PTCD3,ENTPD7,NPTX2,RASA1,ARGLU1,ZDHHC14,DYRK1A,PCDHA4,OXTR,TMF1
MicroRNA	hsa-miR-606:mirSVR_lowEffct	hsa-miR-606:mirSVR_nonconserved_lowEffect-0.1-0.5	MicroRNA.org	3.119e-06	0.02854	0.0001026	0.0009955	31	1347	KLF8,ABCA13,HMGCS1,MYSM1,PPM1H,PKHD1,METTL16,RECK,SESTD1,PPP2CA,IGFBP2,DCAF10,TCEANC2,ASB1,NEXMIF,SPIN4,THAP2,ZNF776,NUAK1,KIF5A,PHIP,DCAF4L1,PTCD3,BRWD1,ADAMTSL1,RASA1,RIC8B,RNASEL,TMF1,ZFYVE26,XPR1
MicroRNA	hsa-miR-6825-5p		MirDB	3.179e-06	0.02908	0.0001042	0.001011	28	1120	MAP1A,TMOD2,STX1B,CLCN7,SCN2B,TAOK1,POMT2,NAA15,GIT1,SPTBN4,PPP2R1A,KBTBD4,UBE2D4,MZF1,RIMS4,TOB2,PGPEP1,LUZP1,SYNGAP1,SV2A,NECTIN2,KIF5A,GNAO1,BSN,ADAMTSL1,PCDHGA6,CBX6,NXPH3
MicroRNA	hsa-miR-548c-3p:Functional MTI (Weak)	Functional MTI (Weak)	miRTarbase	3.371e-06	0.03084	0.0001101	0.001068	19	522	HNRNPA2B1,CACNG2,HOXA5,OTULIN,ALPK3,NUCKS1,SESTD1,NAA15,ZNF711,PPP2CA,ST6GALNAC3,ZBTB39,KCNB1,PTPRJ,PURB,DNA2,DCAF4L1,BRWD1,PCSK7
MicroRNA	hsa-miR-4287		MirDB	3.474e-06	0.03178	0.0001131	0.001097	17	411	KLF8,MAP1A,TMOD2,ADRA1A,MKI67,RECK,WNT2,CPD,ZNF10,ASB1,SNTA1,TOB2,NUAK1,GNAO1,TGFB3,VPS13D,RABEP1
MicroRNA	hsa-miR-1271-5p		MirDB	3.5e-06	0.03201	0.0001135	0.001101	23	773	HOXA5,CSRNP1,CRAMP1,RECK,CNTN1,SESN3,ZNF10,DCAF10,ST6GALNAC3,TBR1,TOX,NEXMIF,COL25A1,LUZP1,THAP2,KCNJ14,GNAO1,PHIP,BRWD1,NPTX2,MBLAC2,RASA1,DSCAM
MicroRNA	hsa-miR-517*:mirSVR_highEffct	hsa-miR-517*:mirSVR_nonconserved_highEffect-0.5	MicroRNA.org	3.585e-06	0.0328	0.0001154	0.001119	23	774	TSPAN12,ADAMTS19,HLA-F,DCTN1-AS1,PKHD1,POMT2,ZNF711,PPP2CA,UBE2D4,SOX3,HAUS6,SELENOS,KDM4C,PLPPR5-AS1,KCND2,TAF7,DNA2,RASA1,THSD7B,VPS13D,RABEP1,PNMA8A,CLMP
MicroRNA	hsa-miR-16:mirSVR_highEffct	hsa-miR-16:mirSVR_conserved_highEffect-0.5	MicroRNA.org	3.589e-06	0.03283	0.0001154	0.001119	32	1434	DCTN1-AS1,HNRNPA2B1,FASN,ANKAR,ELMOD1,RECK,NXPH1,TUBB,MCM3AP-AS1,ZNF252P-AS1,KBTBD4,HAUS6,SELENOS,PPP1R12B,TAB2,LRCH1,THAP2,ZBTB39,PTPRJ,LINC00960,MAFB,KIF5A,BRWD1,HNRNPDL,ADAMTSL1,ZDHHC14,DYRK1A,PELI2,PCDHA4,VPS13D,RIC8B,ZFYVE26
MicroRNA	hsa-let-7d:mirSVR_lowEffct	hsa-let-7d:mirSVR_conserved_lowEffect-0.1-0.5	MicroRNA.org	3.594e-06	0.03288	0.0001154	0.001119	36	1761	TSPAN12,ADAMTS19,KLF8,LOC100134368,FZD4,HOXA5,ANKAR,ALPK3,NAA15,TAPT1-AS1,WNT2B,TUBB,CHD8,CPD,MZF1,FAM20A,SNRNP200,GINM1,JADE3,KDM4C,LAMA1,TAB2,GIPR,ZBTB39,SLC35F6,USP27X,PHIP,ENTPD7,DSCAM,ZDHHC14,DYRK1A,TMEM39B,NARS2,OXTR,RASA4,LOC652276
MicroRNA	hsa-miR-630:mirSVR_lowEffct	hsa-miR-630:mirSVR_nonconserved_lowEffect-0.1-0.5	MicroRNA.org	3.653e-06	0.03342	0.0001169	0.001133	38	1932	LUZP4,ABCA13,LINC02880,OTULIN,PKHD1,TXNDC16,KLHL14,RECK,CNTN1,MTHFSD,NAA15,SGTB,RASA3,WNT2B,CPD,PPP2CA,ST6GALNAC3,KBTBD3,SELENOS,GIN1,CCDC50,SPIN4,DNAH14,BICD1,THAP2,ZBTB39,LINC00960,SLC35F6,MBNL1-AS1,MAFB,TUG1,HNRNPLL,PHIP,MED13,RASA1,PCDHA4,TTC21B,ZFYVE26
MicroRNA	hsa-miR-1250-3p		MirDB	3.747e-06	0.03428	0.0001185	0.001149	30	1280	TMOD2,ETV6,ADRA1A,RBM25,BRD1,ANPEP,ATL3,SESN3,PABIR3,DCAF10,TCEANC2,SOX3,JADE3,NEXMIF,CCDC50,THAP2,ANOS1,PRDM11,ZBTB39,KCNB1,TM4SF18,TMEM178B,GCN1,PHIP,PTCD3,ZDHHC14,PELI2,TRIM7,PDE12,TMF1
MicroRNA	mmu-miR-204-5p		MirDB	3.748e-06	0.03429	0.0001185	0.001149	20	585	WNT4,HNRNPA2B1,CACNG2,TAOK1,NAA15,RASA3,CPD,FAM20A,CCDC50,NUAK1,PTPRJ,TMEM178B,ZDHHC14,DYRK1A,VPS13D,PDE12,CBX6,RABEP1,CD74,CLMP
MicroRNA	mmu-miR-7670-3p		MirDB	3.748e-06	0.03429	0.0001185	0.001149	20	585	WNT4,HNRNPA2B1,CACNG2,TAOK1,NAA15,RASA3,CPD,FAM20A,CCDC50,NUAK1,PTPRJ,TMEM178B,ZDHHC14,DYRK1A,VPS13D,PDE12,CBX6,RABEP1,CD74,CLMP
MicroRNA	hsa-miR-380:mirSVR_highEffct	hsa-miR-380:mirSVR_nonconserved_highEffect-0.5	MicroRNA.org	3.756e-06	0.03436	0.0001185	0.001149	38	1934	ADAMTS19,MAN1A1,ABCA13,ETV6,MYSM1,FBN1,ANKAR,ELMOD1,NAA15,PABIR3,MCM3AP-AS1,PPP2CA,MTIF2,IL1A,HAUS6,LUC7L3,RRP1B,KDM4C,CFHR5,ITPK1-AS1,THAP2,ANOS1,KCND2,BCL10,USP27X,BRWD1,TRHDE-AS1,NRDE2,PELI2,HIBADH,NARS2,TRIM7,LINC01551,RIC8B,PDE12,MPZL2,KAT14,EXOC4
MicroRNA	hsa-miR-411*:mirSVR_highEffct	hsa-miR-411*:mirSVR_nonconserved_highEffect-0.5	MicroRNA.org	3.774e-06	0.03453	0.0001186	0.001151	29	1204	ADAMTS19,DLGAP1,DCTN1-AS1,MYSM1,NWD2,TAOK1,ELMOD1,KLHL1,SH2B1,ZNF711,TCEANC2,IL1A,SOX3,KDM4C,SPIN4,BCL10,TCEAL8,HNRNPLL,MED13,PTCD3,TRHDE-AS1,DYRK1A,ZNFX1,VPS13D,RNASEL,TMF1,MPZL2,KAT14,CDK7
MicroRNA	hsa-miR-2113:mirSVR_highEffct	hsa-miR-2113:mirSVR_nonconserved_highEffect-0.5	MicroRNA.org	3.851e-06	0.03523	0.0001199	0.001163	28	1130	ADAMTS19,MAP1A,ADRA1A,RBM25,FBN1,TMEM184A,ANKAR,COL3A1,NAA15,PIWIL4,TBR1,FAM20A,ZBTB38,RRP1B,KDM4C,LRCH1,ZBTB39,PLPPR5-AS1,KCND2,KCNJ14,ADAMTSL1,MBLAC2,DYRK1A,MFSD9,PCDHA4,LINC00839,TRIM7,PCK2
MicroRNA	hsa-miR-9902		MirDB	3.853e-06	0.03525	0.0001199	0.001163	23	777	DLGAP1,MAN1A1,PPM1H,ELMOD1,POMT2,NXPH1,POU3F1,CPD,PPP2CA,IL1A,KBTBD3,NEXMIF,LRCH1,SPIN4,SYNGAP1,ZNF776,PTPRJ,KCNJ14,TRIM7,TGFB3,RNASEL,CLMN,XPR1
MicroRNA	hsa-miR-3123		MirDB	3.853e-06	0.03525	0.0001199	0.001163	23	777	KLF8,MAN1A1,ABCA13,TMOD2,MYSM1,ADRA1A,SESTD1,SLC7A14,ZNF10,RGS8,DCAF10,JADE3,GIN1,NEXMIF,LRCH1,ZNF776,KCNB1,PURB,ASTN2,PTCD3,APMAP,LIFR,CLMN
MicroRNA	hsa-miR-377*:mirSVR_lowEffct	hsa-miR-377*:mirSVR_nonconserved_lowEffect-0.1-0.5	MicroRNA.org	3.925e-06	0.03591	0.0001215	0.001179	34	1601	ADAMTS19,KLF8,LOC100134368,MAP1A,ABCA13,HLA-F,GPR37L1,FMN1,MKI67,TXNDC16,POMT2,LOC440700,KBTBD4,DCAF10,MZF1,TOB2,ITPK1-AS1,LUZP1,HELB,ANOS1,LINC00705,LINC00960,NECTIN2,TCEAL8,TAF7,USP27X,DCAF4L1,MED13,PTCD3,HNRNPDL,KRT8,RASA4,CD74,ENO2
MicroRNA	mmu-miR-211-5p		MirDB	3.969e-06	0.03631	0.0001215	0.001179	20	587	WNT4,HNRNPA2B1,CACNG2,TAOK1,NAA15,RASA3,CPD,FAM20A,CCDC50,NUAK1,PTPRJ,TMEM178B,ZDHHC14,DYRK1A,VPS13D,PDE12,CBX6,RABEP1,CD74,CLMP
MicroRNA	hsa-miR-103:mirSVR_lowEffct	hsa-miR-103:mirSVR_conserved_lowEffect-0.1-0.5	MicroRNA.org	3.97e-06	0.03632	0.0001215	0.001179	38	1938	KLF8,MAN1A1,CCDC85A,CSRNP1,ANKAR,NUCKS1,RECK,COL3A1,NAA15,TUBB,ZNF10,ZNF252P-AS1,ST6GALNAC3,SAFB2,ZBTB38,RRP1B,CCDC50,TAB2,HELB,ZNF776,RCOR1,NUAK1,PLPPR5-AS1,KCND2,SV2A,PURB,USP27X,ARMH3,ARGLU1,PCDHGA6,ZNFX1,TGM3,VPS13D,IFT52,MEGF8,PNMA8A,ZFYVE26,CDK7
MicroRNA	hsa-miR-107:mirSVR_lowEffct	hsa-miR-107:mirSVR_conserved_lowEffect-0.1-0.5	MicroRNA.org	3.97e-06	0.03632	0.0001215	0.001179	38	1938	KLF8,MAN1A1,CCDC85A,CSRNP1,ANKAR,NUCKS1,RECK,COL3A1,NAA15,TUBB,ZNF10,ZNF252P-AS1,ST6GALNAC3,SAFB2,ZBTB38,RRP1B,CCDC50,TAB2,HELB,ZNF776,RCOR1,NUAK1,PLPPR5-AS1,KCND2,SV2A,PURB,USP27X,ARMH3,ARGLU1,PCDHGA6,ZNFX1,TGM3,VPS13D,IFT52,MEGF8,PNMA8A,ZFYVE26,CDK7
MicroRNA	mmu-miR-350-3p		MirDB	3.986e-06	0.03646	0.0001215	0.001179	25	915	MAN1A1,HNRNPA2B1,HOXA5,SCN2B,CNTN1,ZNF23,ASCL1,JADE3,KIF26A,NEXMIF,TAB2,COL25A1,BICD1,KCND2,PHIP,MED13,NOBOX,BRWD1,ADAMTSL1,MBLAC2,DSCAM,DYRK1A,OXTR,TTC21B,MPZL2
MicroRNA	hsa-miR-3166:mirSVR_lowEffct	hsa-miR-3166:mirSVR_nonconserved_lowEffect-0.1-0.5	MicroRNA.org	4.004e-06	0.03663	0.0001215	0.001179	37	1853	ADAMTS19,KLF8,ABCA13,CSRNP1,FOXRED2,VPS52,ANAPC2,PKHD1,NUCKS1,TXNDC16,TAOK1,RECK,SGTB,TAPT1-AS1,NXPH1,PIWIL4,CPD,TMEM107,UBE2D4,MTF1,IL2RA,TOX,RRP1B,IPW,LRCH1,BICD1,NUAK1,KCND2,LINC00960,GNAO1,ADAMTSL1,NORAD,THSD7B,LINC00839,CCDC142,VPS13D,TTC21B
MicroRNA	hsa-miR-491-3p:mirSVR_lowEffct	hsa-miR-491-3p:mirSVR_nonconserved_lowEffect-0.1-0.5	MicroRNA.org	4.011e-06	0.0367	0.0001215	0.001179	33	1521	ADAMTS19,LUZP4,LOC100134368,KLF4,MYSM1,FOXRED2,RBM25,PKHD1,RECK,CNTN1,NXPH1,CPD,SLC7A14,ZNF711,ZNF10,MTF1,ZFP41,TBR1,IL1A,ZBTB38,LUC7L3,PDE10A,BICD1,ZNF776,RCOR1,KCNB1,TCEAL8,DCAF4L1,MBLAC2,TGFB3,RIC8B,RABEP1,CD180
MicroRNA	hsa-miR-4685-3p		MirDB	4.012e-06	0.0367	0.0001215	0.001179	17	415	KLF8,MAP1A,TMOD2,ADRA1A,MKI67,RECK,WNT2,CPD,ZNF10,ASB1,SNTA1,TOB2,NUAK1,GNAO1,TGFB3,VPS13D,RABEP1
MicroRNA	mmu-miR-3092-5p		MirDB	4.324e-06	0.03956	0.0001302	0.001263	20	590	GPR37L1,FBN1,BRD1,SLC7A14,TBR1,LUC7L3,ST14,LUZP1,ZBTB39,KCNB1,PTPRJ,PURB,MED13,ENTPD7,ST8SIA3,LIFR,PDE12,CBX6,XPR1,CDK7
MicroRNA	hsa-miR-200a*:mirSVR_lowEffct	hsa-miR-200a*:mirSVR_nonconserved_lowEffect-0.1-0.5	MicroRNA.org	4.328e-06	0.03959	0.0001302	0.001263	35	1690	KLF8,ABCA13,LINC02880,FZD4,PKHD1,ELMOD1,POMT2,UXS1,SESN3,BIRC3,CPD,TMEM107,ZNF711,PPP2CA,DCAF10,ASCL1,TOB2,LUC7L3,PDE10A,SPIN4,HELB,PTPRJ,TCEAL8,DNA2,ARMH3,HNRNPLL,PTCD3,HNRNPDL,MBLAC2,PCDHGA6,VPS13D,RIC8B,MEGF8,PCNX4,RABEP1
MicroRNA	hsa-miR-455-3p:mirSVR_lowEffct	hsa-miR-455-3p:mirSVR_nonconserved_lowEffect-0.1-0.5	MicroRNA.org	4.459e-06	0.04079	0.0001337	0.001297	35	1692	HLA-F,ETV6,CSRNP1,NWD2,CNTN1,COL3A1,PART1,TAPT1-AS1,SLC7A14,FAM20A,AHNAK2,SELENOS,LUC7L3,EARS2,PPP1R12B,PAGR1,COL25A1,ITPK1-AS1,RCOR1,PTPRJ,GNAO1,TUG1,DCAF4L1,BRWD1,NPTX2,NORAD,PCDHGA6,MFSD9,THSD7B,VPS13D,RNASEL,ZFYVE26,MPZL2,KAT14,XPR1
MicroRNA	hsa-miR-525-5p:mirSVR_highEffct	hsa-miR-525-5p:mirSVR_nonconserved_highEffect-0.5	MicroRNA.org	4.533e-06	0.04147	0.0001355	0.001314	26	992	MAN1A1,CSRNP1,FMN1,ANKAR,KLHL14,NAA15,NXPH1,TUBB,ATL3,CPD,PABIR3,KBTBD3,TOX,JADE3,KDM4C,CFHR5,HELB,KCNB1,TCEAL8,ADAMTSL1,HIBADH,TGFB3,RIC8B,IFT52,ZFYVE26,EXOC4
MicroRNA	hsa-miR-92b:mirSVR_lowEffct	hsa-miR-92b:mirSVR_conserved_lowEffect-0.1-0.5	MicroRNA.org	4.793e-06	0.04385	0.0001428	0.001385	34	1614	ADAMTS19,HLA-F,LINC00221,WNT4,DCTN1-AS1,CCDC85A,PPM1H,ANKAR,RECK,NAA15,RASA3,DCAF10,MTF1,EARS2,GIN1,LAMA1,IPW,TAB2,LUZP1,HELB,RCOR1,KCND2,KCNJ14,BSN,TAF7,NORAD,THSD7B,LINC01551,OXTR,CBX6,PCNX4,ZFYVE26,XPR1,CDK7
MicroRNA	hsa-miR-133b:mirSVR_lowEffct	hsa-miR-133b:mirSVR_conserved_lowEffect-0.1-0.5	MicroRNA.org	4.833e-06	0.04421	0.0001431	0.001388	28	1142	ADAMTS19,ABCA13,FBN1,ZNF497,ANKAR,MKI67,ALPK3,FADS2,RECK,PART1,NAA15,RASA3,CPD,TOB2,ZBTB38,PPP1R12B,GPR84,LRCH1,GIPR,KCNJ14,DCAF4L1,FAM66C,RASA1,PCDHGA6,DYRK1A,LINC01551,VPS13D,ZFYVE26
MicroRNA	hsa-miR-133a:mirSVR_lowEffct	hsa-miR-133a:mirSVR_conserved_lowEffect-0.1-0.5	MicroRNA.org	4.833e-06	0.04421	0.0001431	0.001388	28	1142	ADAMTS19,ABCA13,FBN1,ZNF497,ANKAR,MKI67,ALPK3,FADS2,RECK,PART1,NAA15,RASA3,CPD,TOB2,ZBTB38,PPP1R12B,GPR84,LRCH1,GIPR,KCNJ14,DCAF4L1,FAM66C,RASA1,PCDHGA6,DYRK1A,LINC01551,VPS13D,ZFYVE26
MicroRNA	mmu-miR-6398		MirDB	4.875e-06	0.0446	0.0001439	0.001395	13	225	MYSM1,FBN1,TAOK1,SESTD1,ZNF711,RGS8,DCAF10,BRSK1,COL25A1,SPIN4,BICD1,MED13,ARGLU1
MicroRNA	hsa-miR-217:mirSVR_lowEffct	hsa-miR-217:mirSVR_conserved_lowEffect-0.1-0.5	MicroRNA.org	4.948e-06	0.04526	0.0001455	0.001411	36	1783	ADAMTS19,LUZP4,MAN1A1,ABCA13,FZD4,OTULIN,TAOK1,RECK,SGTB,WNT2B,ATL3,DCAF10,MTF1,ST6GALNAC3,SAFB2,TCEANC2,TOB2,TOX,TAB2,PDE10A,LUZP1,BICD1,HELB,ANOS1,LINC00960,HNRNPLL,DCAF4L1,BRWD1,FAM66C,RASA1,TGFB3,RIC8B,IFT52,RABEP1,KRTAP17-1,KAT14
MicroRNA	mmu-miR-29a-3p		MirDB	5.071e-06	0.04639	0.0001487	0.001442	21	658	HMGCS1,KLF4,CCDC85A,FBN1,COL3A1,SESTD1,PPP2CA,ST6GALNAC3,TCEANC2,KIF26A,NEXMIF,COL25A1,SPIN4,BICD1,KCNB1,MAFB,TAF7,ENTPD7,PCDHA4,CBX6,ZFYVE26
MicroRNA	hsa-miR-3190-3p:mirSVR_lowEffct	hsa-miR-3190-3p:mirSVR_nonconserved_lowEffect-0.1-0.5	MicroRNA.org	5.092e-06	0.04658	0.0001488	0.001443	36	1785	LUZP4,KLF8,HLA-F,ETV6,KLF4,DCTN1-AS1,CACNG2,PKHD1,NUCKS1,ELMOD1,CNTN1,PART1,WNT2,WNT2B,SYCE1L,DCAF10,MZF1,TCEANC2,TAB2,LRCH1,BICD1,GIPR,PRDM11,KCND2,SV2A,TM4SF18,TUG1,PTCD3,HCN4,PELI2,TMEM39B,RIC8B,PDE12,PCNX4,NXPH3,EXOC4
MicroRNA	hsa-miR-3143		MirDB	5.142e-06	0.04703	0.0001498	0.001453	27	1071	TSPAN12,MAN1A1,HNRNPA2B1,CCDC85A,FZD4,NWD2,RECK,SESTD1,ZNF711,ST6GALNAC3,KDM4C,NEXMIF,CCDC50,TAB2,ZNF776,PRDM11,SV2A,PHIP,DCAF4L1,MED13,PTCD3,BRWD1,HNRNPDL,LIFR,TGM3,TTC21B,TMF1
MicroRNA	hsa-miR-1:mirSVR_lowEffct	hsa-miR-1:mirSVR_conserved_lowEffect-0.1-0.5	MicroRNA.org	5.166e-06	0.04726	0.0001498	0.001453	36	1786	LUZP4,KLF8,ABCA13,HMGCS1,KLF4,PPM1H,OTULIN,MKI67,PKHD1,NUCKS1,FADS2,GIT1,TAPT1-AS1,SESN3,ZNF711,PPP2CA,SAFB2,TCEANC2,SNRNP200,ZBTB38,TOX,NEXMIF,SPIN4,BICD1,NECTIN2,TCEAL8,HNRNPLL,PHIP,ARGLU1,ZDHHC14,DYRK1A,NARS2,LIFR,TGM3,VPS13D,RIC8B
MicroRNA	mmu-miR-29b-3p		MirDB	5.207e-06	0.04763	0.0001498	0.001453	21	659	HMGCS1,KLF4,CCDC85A,FBN1,COL3A1,SESTD1,PPP2CA,ST6GALNAC3,TCEANC2,KIF26A,NEXMIF,COL25A1,SPIN4,BICD1,KCNB1,MAFB,TAF7,ENTPD7,PCDHA4,CBX6,ZFYVE26
MicroRNA	mmu-miR-7076-5p		MirDB	5.207e-06	0.04763	0.0001498	0.001453	21	659	MAP1A,STX1B,PPM1H,HOXB1,FBN1,TAOK1,SESTD1,SPTBN4,ST6GALNAC3,TOB2,SPI1,PGPEP1,PDE10A,LUZP1,NECTIN2,KIF5A,GNAO1,BSN,TMEM178B,ENTPD7,CBX6
MicroRNA	mmu-miR-29c-3p		MirDB	5.207e-06	0.04763	0.0001498	0.001453	21	659	HMGCS1,KLF4,CCDC85A,FBN1,COL3A1,SESTD1,PPP2CA,ST6GALNAC3,TCEANC2,KIF26A,NEXMIF,COL25A1,SPIN4,BICD1,KCNB1,MAFB,TAF7,ENTPD7,PCDHA4,CBX6,ZFYVE26
MicroRNA	hsa-miR-549:mirSVR_lowEffct	hsa-miR-549:mirSVR_nonconserved_lowEffect-0.1-0.5	MicroRNA.org	5.23e-06	0.04784	0.00015	0.001455	32	1457	DLGAP1,HNRNPA2B1,MYSM1,NWD2,RECK,CNTN1,NAA15,WNT2B,LOC440700,ST6GALNAC3,SNRNP200,AHNAK2,HAUS6,LUC7L3,JADE3,KDM4C,NEXMIF,IPW,COL25A1,LRCH1,HELB,SYNGAP1,ZNF776,NUAK1,KCNJ14,TUG1,TAF7,PELI2,THSD7B,NARS2,VPS13D,XPR1
MicroRNA	hsa-miR-154*:mirSVR_lowEffct	hsa-miR-154*:mirSVR_nonconserved_lowEffect-0.1-0.5	MicroRNA.org	5.252e-06	0.04805	0.0001501	0.001456	34	1620	KLF8,HNRNPA2B1,VPS52,NWD2,MKI67,PKHD1,TAOK1,BRD1,ELMOD1,CRAMP1,COL3A1,NXPH1,PPP2CA,ST6GALNAC3,GIN1,IPW,CCDC50,BICD1,THAP2,MAFB,TCEAL8,HNRNPLL,DCAF4L1,FAM66C,MBLAC2,RASA1,DSCAM,NORAD,HCN4,TGFB3,VPS13D,KLHL36,PCNX4,TMSB10
MicroRNA	hsa-miR-450b-5p:PITA	hsa-miR-450b-5p:PITA_TOP	PITA	5.269e-06	0.0482	0.0001502	0.001456	20	597	MAN1A1,ETV6,HNRNPA2B1,FBN1,TMEM184A,TAOK1,KLHL14,BRD1,UXS1,SESN3,ZNF711,ZBTB38,LRCH1,RCOR1,PURB,BSN,BRWD1,DYRK1A,THSD7B,CBX6
MicroRNA	hsa-miR-505*:mirSVR_lowEffct	hsa-miR-505*:mirSVR_nonconserved_lowEffect-0.1-0.5	MicroRNA.org	5.406e-06	0.04945	0.0001536	0.001489	35	1705	ADAMTS19,LINC02880,HLA-F,ETV6,WNT4,CSRNP1,FOXRED2,ALPK3,SNX9,CNTN1,PART1,ZNF252P-AS1,MTF1,TOB2,SELENOS,TOX,IPW,BICD1,THAP2,ZNF776,RCOR1,ZBTB39,LINC00960,KCNJ14,KIF5A,ARMH3,HNRNPLL,KRT8,ADAMTSL1,ZDHHC14,LINC00839,LINC01551,OXTR,CBX6,ANKRD34A
MicroRNA	mmu-miR-290b-5p		MirDB	5.426e-06	0.04964	0.0001537	0.00149	29	1224	DLGAP1,TMOD2,ETV6,HNRNPA2B1,MYSM1,HOXA5,FMN1,NUCKS1,BRD1,CNTN1,ANPEP,ZNF711,DCAF10,MTF1,TOB2,LUC7L3,NEXMIF,PGPEP1,LRCH1,SPIN4,LUZP1,KCNB1,PTPRJ,PURB,PHIP,MED13,AMIGO2,MFSD9,CBX6
MicroRNA	hsa-miR-576-3p:mirSVR_lowEffct	hsa-miR-576-3p:mirSVR_nonconserved_lowEffect-0.1-0.5	MicroRNA.org	5.665e-06	0.05182	0.0001591	0.001543	38	1964	DLGAP1,ZNF672,HLA-F,CCDC85A,FMN1,NUCKS1,FADS2,SNX9,NAA15,LOC440700,ZNF10,TOX,LUC7L3,EARS2,IPW,COL25A1,ITPK1-AS1,LUZP1,ANOS1,RCOR1,NUAK1,SV2A,KIF5A,BSN,USP27X,AMIGO2,NRDE2,ADAMTSL1,NORAD,DYRK1A,PELI2,HIBADH,TGFB3,PCNX4,ANKRD34A,ZFYVE26,EXOC4,CDK7
MicroRNA	hsa-miR-649:mirSVR_lowEffct	hsa-miR-649:mirSVR_nonconserved_lowEffect-0.1-0.5	MicroRNA.org	5.67e-06	0.05187	0.0001591	0.001543	32	1462	KLF8,ABCA13,ETV6,PPM1H,ZFYVE9,NUCKS1,SNX9,RECK,MTHFSD,NAA15,SGTB,ATL3,CPD,ZNF10,IGFBP2,FAM20A,SELENOS,JADE3,GIN1,CCDC50,TAB2,AKR1C2,ZBTB39,NUAK1,PURB,HNRNPLL,PHIP,MED13,ZDHHC14,PELI2,TTC21B,EXOC4
MicroRNA	hsa-miR-124*:mirSVR_highEffct	hsa-miR-124*:mirSVR_nonconserved_highEffect-0.5	MicroRNA.org	5.672e-06	0.05189	0.0001591	0.001543	26	1003	TSPAN12,ADAMTS19,KLF8,VPS52,TAOK1,KLHL14,PART1,MTHFSD,NAA15,CPD,PABIR3,GIN1,TAB2,GIPR,LINC00705,PTPRJ,KCND2,TCEAL8,RASA1,PCDHA4,THSD7B,LINC01551,PDE12,OXTR,PCNX4,ANKRD34A
MicroRNA	hsa-miR-659:mirSVR_lowEffct	hsa-miR-659:mirSVR_nonconserved_lowEffect-0.1-0.5	MicroRNA.org	5.687e-06	0.05202	0.0001591	0.001543	37	1878	ADAMTS19,ABCA13,ETV6,MYSM1,FOXRED2,FBN1,ALPK3,RECK,COL3A1,POMT2,TAPT1-AS1,NXPH1,TUBB,PABIR3,MCM3AP-AS1,PPP2CA,ST6GALNAC3,SNRNP200,AHNAK2,TOX,ITPK1-AS1,SV2A,PURB,MAFB,LINC01257,TCEAL8,RASA1,TGFB3,VPS13D,RIC8B,PDE12,RNASEL,MEGF8,KLHL36,PCNX4,PNMA8A,MPZL2
MicroRNA	hsa-miR-1267:mirSVR_lowEffct	hsa-miR-1267:mirSVR_nonconserved_lowEffect-0.1-0.5	MicroRNA.org	5.84e-06	0.05342	0.0001629	0.00158	34	1627	KLF8,GALNT9-AS1,KLF4,DCTN1-AS1,HNRNPA2B1,CACNG2,FZD4,FBN1,SNX9,COL3A1,PART1,MTHFSD,ANPEP,PABIR3,LOC440700,MCM3AP-AS1,ZNF711,ZNF10,DCAF10,MZF1,ST6GALNAC3,SAFB2,PDE10A,ITPK1-AS1,BCL10,PTCD3,DYRK1A,THSD7B,TGFB3,PDE12,MEGF8,RABEP1,ANKRD34A,SEZ6
MicroRNA	hsa-let-7g:mirSVR_lowEffct	hsa-let-7g:mirSVR_conserved_lowEffect-0.1-0.5	MicroRNA.org	5.929e-06	0.05424	0.0001649	0.001599	37	1881	TSPAN12,ADAMTS19,KLF8,LOC100134368,GPR37L1,FZD4,HOXA5,ANKAR,NAA15,TAPT1-AS1,WNT2B,TUBB,CPD,MZF1,FAM20A,SNRNP200,GINM1,JADE3,KDM4C,LAMA1,TAB2,LRCH1,HELB,GIPR,SLC35F6,USP27X,PHIP,DCAF4L1,ENTPD7,DSCAM,ZDHHC14,DYRK1A,MFSD9,TMEM39B,NARS2,RASA4,LOC652276
MicroRNA	hsa-miR-4668-3p		MirDB	6.122e-06	0.056	0.0001695	0.001644	24	865	TMOD2,PKHD1,TAOK1,ATL3,POU3F1,RAD51AP2,DCAF10,TOX,JADE3,SPIN4,THAP2,ANOS1,RCOR1,BCL10,TCEAL8,PHIP,ENTPD7,PELI2,ST8SIA3,HIBADH,NARS2,LIFR,RIC8B,PDE12
MicroRNA	hsa-miR-1270:mirSVR_lowEffct	hsa-miR-1270:mirSVR_nonconserved_lowEffect-0.1-0.5	MicroRNA.org	6.132e-06	0.0561	0.0001695	0.001644	36	1798	TSPAN12,ABCA13,HLA-F,ETV6,DCTN1-AS1,FZD4,CSRNP1,VPS52,CPD,TMEM107,PABIR3,ZNF10,KBTBD4,MTF1,TCEANC2,GIN1,NEXMIF,PGPEP1,ITPK1-AS1,ST14,BICD1,HELB,MBNL1-AS1,TUG1,BSN,PHIP,AMIGO2,FAM66C,NORAD,DYRK1A,PCDHA4,CCDC142,TGFB3,PDE12,RASA4,IGSF21
MicroRNA	hsa-miR-17-5p		MirDB	6.486e-06	0.05933	0.0001787	0.001733	27	1083	DLGAP1,ZFYVE9,SCN2B,TAOK1,UXS1,SGTB,ATL3,SESN3,MTF1,ST6GALNAC3,PPP1R12B,LRCH1,LUZP1,KCNB1,PTPRJ,PURB,KIF5A,PHIP,AMIGO2,BRWD1,HCN4,PCDHA4,ZNFX1,RNASEL,KLHL36,RABEP1,ZFYVE26
MicroRNA	hsa-miR-374b*:mirSVR_lowEffct	hsa-miR-374b*:mirSVR_nonconserved_lowEffect-0.1-0.5	MicroRNA.org	6.677e-06	0.06108	0.0001834	0.001779	36	1804	TSPAN12,KLF8,MAN1A1,HLA-F,MYSM1,NWD2,ANKAR,TXNDC16,METTL16,RECK,WNT2,NXPH1,SESN3,TMEM107,PABIR3,DCAF10,ST6GALNAC3,TCEANC2,FAM20A,HAUS6,LUC7L3,LAMA1,CCDC50,ANOS1,ZBTB39,PLPPR5-AS1,HNRNPLL,BRWD1,ENTPD7,ADAMTSL1,NORAD,PCDHA4,THSD7B,TRIM7,ZFYVE26,PCK2
MicroRNA	mmu-miR-27a-3p		MirDB	6.786e-06	0.06208	0.0001853	0.001797	25	940	MAN1A1,CACNG2,FZD4,HOXA5,CSRNP1,FASN,NAA15,SGTB,RGS8,ST6GALNAC3,TBR1,BRSK1,CCDC50,PDE10A,ST14,ZBTB39,MED13,BRWD1,ADAMTSL1,NPTX2,HCN4,PELI2,LIFR,PNMA8A,TMSB10
MicroRNA	mmu-miR-27b-3p		MirDB	6.786e-06	0.06208	0.0001853	0.001797	25	940	MAN1A1,CACNG2,FZD4,HOXA5,CSRNP1,FASN,NAA15,SGTB,RGS8,ST6GALNAC3,TBR1,BRSK1,CCDC50,PDE10A,ST14,ZBTB39,MED13,BRWD1,ADAMTSL1,NPTX2,HCN4,PELI2,LIFR,PNMA8A,TMSB10
MicroRNA	mmu-miR-7075-5p		MirDB	6.935e-06	0.06344	0.0001888	0.001831	21	670	MAP1A,STX1B,PPM1H,HOXB1,FBN1,TAOK1,SESTD1,SPTBN4,ST6GALNAC3,TOB2,SPI1,PGPEP1,PDE10A,LUZP1,NECTIN2,KIF5A,GNAO1,BSN,TMEM178B,ENTPD7,CBX6
MicroRNA	hsa-miR-370:mirSVR_lowEffct	hsa-miR-370:mirSVR_conserved_lowEffect-0.1-0.5	MicroRNA.org	7.027e-06	0.06428	0.0001907	0.00185	38	1980	ADAMTS19,ZNF672,HLA-F,HNRNPA2B1,ZNF497,OTULIN,ATRIP,SCN2B,TAOK1,RECK,PART1,GIT1,WNT2,SH2B1,MZF1,SNRNP200,DNAH11,CCDC107,SPI1,LUC7L3,EARS2,LUZP1,PTPRJ,KCND2,SLC35F6,BCL10,KIF5A,TUG1,THSD7B,HIBADH,CCDC142,LINC01551,CIAO3,RABEP1,CLMP,MPZL2,SEZ6,LOC652276
MicroRNA	mmu-miR-7030-5p		MirDB	7.1e-06	0.06495	0.0001922	0.001864	23	803	MAP1A,EVPL,STX1B,PPM1H,HOXB1,FBN1,TAOK1,SESTD1,GIT1,SPTBN4,RGS8,ST6GALNAC3,TOB2,SPI1,PGPEP1,LUZP1,NECTIN2,KIF5A,GNAO1,BSN,TMEM178B,ENTPD7,CBX6
MicroRNA	hsa-miR-16-5p		MirDB	7.137e-06	0.06529	0.0001926	0.001868	27	1088	DLGAP1,WNT4,PPM1H,CSRNP1,FASN,NUCKS1,TAOK1,ELMOD1,RECK,SESTD1,NAA15,CPD,RGS8,ASB1,LUZP1,PRDM11,ZBTB39,PTPRJ,KIF5A,TMEM178B,PHIP,ENTPD7,ADAMTSL1,PELI2,PCDHA4,ST8SIA3,CBX6
MicroRNA	hsa-miR-1827:mirSVR_highEffct	hsa-miR-1827:mirSVR_nonconserved_highEffect-0.5	MicroRNA.org	7.216e-06	0.06602	0.0001942	0.001883	26	1015	DLGAP1,ABCA13,HLA-F,SCD5,ADRA1A,VPS52,ANKAR,ELMOD1,KLHL1,WNT2B,TUBB,MZF1,EARS2,AKR1C2,KCND2,SV2A,SLC35F6,LINC01257,BSN,HCN4,THSD7B,LINC00839,CCDC142,IFT52,RABEP1,ANKRD34A
MicroRNA	mmu-miR-135a-5p		MirDB	7.364e-06	0.06737	0.0001969	0.00191	18	489	MAN1A1,KLF4,ADRA1A,SCN2B,NUCKS1,CRAMP1,COL3A1,ATL3,CPD,SPTBN4,SNTA1,KCNB1,BSN,PHIP,MED13,ENTPD7,ADAMTSL1,PELI2
MicroRNA	mmu-miR-135b-5p		MirDB	7.364e-06	0.06737	0.0001969	0.00191	18	489	MAN1A1,KLF4,ADRA1A,SCN2B,NUCKS1,CRAMP1,COL3A1,ATL3,CPD,SPTBN4,SNTA1,KCNB1,BSN,PHIP,MED13,ENTPD7,ADAMTSL1,PELI2
MicroRNA	mmu-miR-466k		MirDB	7.383e-06	0.06754	0.0001969	0.00191	33	1560	ABCA13,TMOD2,ETV6,WNT4,CCDC85A,MYSM1,FZD4,HOXA5,ATL3,ZNF23,ASCL1,COL25A1,PDE10A,BICD1,KCNB1,SV2A,MAFB,KIF5A,TMEM178B,GCN1,ADAMTSL1,MBLAC2,PELI2,THSD7B,ST8SIA3,RIC8B,RNASEL,OXTR,MEGF8,ANKRD34A,SDF4,PCK2,XPR1
MicroRNA	hsa-miR-106a-5p		MirDB	7.415e-06	0.06783	0.0001972	0.001912	27	1090	DLGAP1,ZFYVE9,SCN2B,TAOK1,UXS1,SGTB,ATL3,SESN3,MTF1,ST6GALNAC3,PPP1R12B,LRCH1,LUZP1,KCNB1,PTPRJ,PURB,KIF5A,PHIP,AMIGO2,BRWD1,HCN4,PCDHA4,ZNFX1,RNASEL,KLHL36,RABEP1,ZFYVE26
MicroRNA	hsa-miR-25:mirSVR_lowEffct	hsa-miR-25:mirSVR_conserved_lowEffect-0.1-0.5	MicroRNA.org	7.453e-06	0.06818	0.0001976	0.001917	35	1727	ADAMTS19,HLA-F,LINC00221,WNT4,DCTN1-AS1,CCDC85A,PPM1H,ANKAR,RECK,NAA15,RASA3,DCAF10,MTF1,EARS2,GIN1,LAMA1,IPW,TAB2,LUZP1,HELB,RCOR1,KCND2,LINC00960,BSN,TAF7,NORAD,THSD7B,LINC01551,OXTR,CBX6,PCNX4,RABEP1,ZFYVE26,XPR1,CDK7
MicroRNA	mmu-miR-466d-5p		MirDB	7.497e-06	0.06858	0.0001982	0.001922	33	1561	ABCA13,TMOD2,ETV6,WNT4,CCDC85A,MYSM1,FZD4,HOXA5,ATL3,ZNF23,ASCL1,COL25A1,PDE10A,BICD1,KCNB1,SV2A,MAFB,KIF5A,TMEM178B,GCN1,ADAMTSL1,MBLAC2,PELI2,THSD7B,ST8SIA3,RIC8B,RNASEL,OXTR,MEGF8,ANKRD34A,SDF4,PCK2,XPR1
MicroRNA	hsa-miR-670-5p		MirDB	7.819e-06	0.07153	0.0002061	0.001999	19	550	TSPAN12,DLGAP1,WNT4,PPM1H,PKHD1,ANPEP,WNT2,PPP2CA,ZFP41,TOX,JADE3,KDM4C,KCNB1,PTPRJ,ASTN2,TMEM178B,BRWD1,MFSD9,ST8SIA3
MicroRNA	hsa-miR-130a:mirSVR_lowEffct	hsa-miR-130a:mirSVR_conserved_lowEffect-0.1-0.5	MicroRNA.org	7.897e-06	0.07224	0.0002076	0.002013	35	1731	TSPAN12,ABCA13,FZD4,CSRNP1,FBN1,ANKAR,PKHD1,BRD1,SNX9,SESTD1,KLHL1,SGTB,TAPT1-AS1,MCM3AP-AS1,PPP2CA,DCAF10,CDC26,ASCL1,TOB2,KDM4C,THAP2,NUAK1,PURB,MAFB,HNRNPLL,DCAF4L1,PTCD3,BRWD1,TRHDE-AS1,NPTX2,PCDHA4,ZNFX1,LINC01551,RIC8B,RNASEL
MicroRNA	mmu-miR-15b-5p		MirDB	8.136e-06	0.07443	0.000212	0.002056	24	878	WNT4,CSRNP1,FASN,RECK,NAA15,NXPH1,WNT2B,CPD,PPP2R1A,RGS8,TOB2,NEXMIF,LUZP1,BICD1,ZBTB39,PTPRJ,TMEM178B,PHIP,ENTPD7,PELI2,PCDHA4,ST8SIA3,CBX6,XPR1
MicroRNA	mmu-miR-6353		MirDB	8.136e-06	0.07443	0.000212	0.002056	24	878	WNT4,CSRNP1,FASN,RECK,NAA15,NXPH1,WNT2B,CPD,PPP2R1A,RGS8,TOB2,NEXMIF,LUZP1,BICD1,ZBTB39,PTPRJ,TMEM178B,PHIP,ENTPD7,PELI2,PCDHA4,ST8SIA3,CBX6,XPR1
MicroRNA	mmu-miR-16-5p		MirDB	8.136e-06	0.07443	0.000212	0.002056	24	878	WNT4,CSRNP1,FASN,RECK,NAA15,NXPH1,WNT2B,CPD,PPP2R1A,RGS8,TOB2,NEXMIF,LUZP1,BICD1,ZBTB39,PTPRJ,TMEM178B,PHIP,ENTPD7,PELI2,PCDHA4,ST8SIA3,CBX6,XPR1
MicroRNA	hsa-miR-1283:mirSVR_highEffct	hsa-miR-1283:mirSVR_nonconserved_highEffect-0.5	MicroRNA.org	8.245e-06	0.07542	0.0002143	0.002078	37	1905	MAN1A1,GPR37L1,SCD5,KLF4,RBM25,PKHD1,TAOK1,CNTN1,WNT2B,SESN3,PIWIL4,TMEM107,PPP2CA,ZNF252P-AS1,ST6GALNAC3,SNRNP200,TOX,LUC7L3,IPW,LRCH1,SPIN4,THAP2,ZNF776,BCL10,GNAO1,DNA2,USP27X,BRWD1,HNRNPDL,NPTX2,NORAD,ZDHHC14,THSD7B,PCNX4,KRTAP17-1,TMSB10,MPZL2
MicroRNA	hsa-miR-144:mirSVR_lowEffct	hsa-miR-144:mirSVR_conserved_lowEffect-0.1-0.5	MicroRNA.org	8.467e-06	0.07746	0.0002177	0.002111	38	1994	ADAMTS19,HLA-F,DCTN1-AS1,MYSM1,RBM25,ANKAR,TXNDC16,ELMOD1,RECK,CNTN1,NAA15,NXPH1,SESN3,PABIR3,IL1A,KBTBD3,JADE3,GIN1,IPW,PAGR1,ITPK1-AS1,LINC00705,PTPRJ,SV2A,TUG1,DCAF4L1,PTCD3,MBLAC2,DSCAM,ARGLU1,DYRK1A,TMEM39B,PCDHA4,THSD7B,HIBADH,TGFB3,VPS13D,CDK7
MicroRNA	hsa-miR-195-5p		MirDB	8.468e-06	0.07746	0.0002177	0.002111	27	1097	DLGAP1,WNT4,PPM1H,CSRNP1,FASN,NUCKS1,TAOK1,ELMOD1,RECK,SESTD1,NAA15,CPD,RGS8,ASB1,LUZP1,PRDM11,ZBTB39,PTPRJ,KIF5A,TMEM178B,PHIP,ENTPD7,ADAMTSL1,PELI2,PCDHA4,ST8SIA3,CBX6
MicroRNA	hsa-miR-12124		MirDB	8.496e-06	0.07772	0.0002177	0.002111	24	880	KLF8,MAN1A1,ABCA13,ETV6,NWD2,TXNDC16,CNTN1,SESTD1,SLC7A14,PABIR3,ST6GALNAC3,TCEANC2,LUC7L3,COL25A1,LRCH1,SPIN4,PURB,NECTIN2,TMEM178B,PHIP,ENTPD7,ADAMTSL1,PCDHA4,LIFR
MicroRNA	mmu-miR-195b		MirDB	8.496e-06	0.07772	0.0002177	0.002111	24	880	WNT4,CSRNP1,FASN,RECK,NAA15,NXPH1,WNT2B,CPD,PPP2R1A,RGS8,TOB2,NEXMIF,LUZP1,BICD1,ZBTB39,PTPRJ,TMEM178B,PHIP,ENTPD7,PELI2,PCDHA4,ST8SIA3,CBX6,XPR1
MicroRNA	mmu-miR-195a-5p		MirDB	8.496e-06	0.07772	0.0002177	0.002111	24	880	WNT4,CSRNP1,FASN,RECK,NAA15,NXPH1,WNT2B,CPD,PPP2R1A,RGS8,TOB2,NEXMIF,LUZP1,BICD1,ZBTB39,PTPRJ,TMEM178B,PHIP,ENTPD7,PELI2,PCDHA4,ST8SIA3,CBX6,XPR1
MicroRNA	mmu-miR-15a-5p		MirDB	8.681e-06	0.07941	0.0002216	0.002149	24	881	WNT4,CSRNP1,FASN,RECK,NAA15,NXPH1,WNT2B,CPD,PPP2R1A,RGS8,TOB2,NEXMIF,LUZP1,BICD1,ZBTB39,PTPRJ,TMEM178B,PHIP,ENTPD7,PELI2,PCDHA4,ST8SIA3,CBX6,XPR1
MicroRNA	hsa-miR-27b-3p		MirDB	8.72e-06	0.07977	0.0002216	0.002149	28	1174	HMGCS1,MYSM1,CACNG2,FZD4,HOXA5,CSRNP1,ADRA1A,OTULIN,TMEM184A,TAOK1,NXPH1,RGS8,ST6GALNAC3,TBR1,BRSK1,PDE10A,ST14,PRDM11,ZBTB39,PTPRJ,DNA2,MED13,BRWD1,ADAMTSL1,HCN4,DYRK1A,PELI2,LIFR
MicroRNA	hsa-miR-27a-3p		MirDB	8.72e-06	0.07977	0.0002216	0.002149	28	1174	HMGCS1,MYSM1,CACNG2,FZD4,HOXA5,CSRNP1,ADRA1A,OTULIN,TMEM184A,TAOK1,NXPH1,RGS8,ST6GALNAC3,TBR1,BRSK1,PDE10A,ST14,PRDM11,ZBTB39,PTPRJ,DNA2,MED13,BRWD1,ADAMTSL1,HCN4,DYRK1A,PELI2,LIFR
MicroRNA	hsa-miR-143*:mirSVR_lowEffct	hsa-miR-143*:mirSVR_nonconserved_lowEffect-0.1-0.5	MicroRNA.org	8.869e-06	0.08113	0.0002244	0.002177	33	1572	LUZP4,KLF8,MAN1A1,LINC02880,DCTN1-AS1,CSRNP1,FMN1,ANAPC2,METTL16,ELMOD1,RECK,UXS1,TAPT1-AS1,TUBB,TOX,RRP1B,EARS2,SYNGAP1,LINC01257,KIF5A,TM4SF18,BSN,BRWD1,RASA1,MFSD9,TMEM39B,ZNFX1,NARS2,MEGF8,RASA4,PCSK7,MPZL2,SEZ6
MicroRNA	hsa-miR-20a-3p		MirDB	8.881e-06	0.08124	0.0002244	0.002177	18	495	KLF4,NWD2,NAA15,SGTB,SLC7A14,ZBTB38,TOX,LUC7L3,RCOR1,KCND2,TMEM178B,DNA2,USP27X,HNRNPLL,PHIP,MBLAC2,DYRK1A,EXOC4
MicroRNA	hsa-miR-1266:mirSVR_lowEffct	hsa-miR-1266:mirSVR_nonconserved_lowEffect-0.1-0.5	MicroRNA.org	9.046e-06	0.08275	0.000228	0.002211	38	1999	ADAMTS19,KLF8,HLA-F,ETV6,WNT4,FBN1,ATRIP,TXNDC16,METTL16,PART1,NXPH1,WNT2B,ZNF711,TCEANC2,SNTA1,COL25A1,LRCH1,SYNGAP1,THAP2,LINC00705,KCNB1,PTPRJ,NECTIN2,SLC35F6,MAFB,KIF5A,ADAMTSL1,APMAP,MFSD9,LINC01551,VPS13D,RIC8B,MEGF8,CBX6,PNMA8A,CD74,ENO2,XPR1
MicroRNA	hsa-miR-497-5p		MirDB	9.512e-06	0.08702	0.0002391	0.002319	26	1029	DLGAP1,WNT4,CSRNP1,FASN,NUCKS1,ELMOD1,RECK,SESTD1,NAA15,CPD,RGS8,ASB1,LUZP1,PRDM11,ZBTB39,PTPRJ,KIF5A,TMEM178B,PHIP,PTCD3,ENTPD7,ADAMTSL1,PELI2,PCDHA4,ST8SIA3,CBX6
MicroRNA	hsa-miR-4441		MirDB	9.643e-06	0.08822	0.0002417	0.002344	25	957	MAP1A,HMGCS1,MYSM1,STX1B,TMEM184A,FADS2,TXNDC16,GIT1,WNT2B,PABIR3,DCAF10,ASB1,FAM20A,TOB2,PPP1R12B,PGPEP1,KCNB1,SLC35F6,GNAO1,BSN,HNRNPDL,ST8SIA3,CBX6,CLMN,NXPH3
MicroRNA	hsa-miR-5195-3p		MirDB	9.906e-06	0.09062	0.0002476	0.002401	21	684	DLGAP1,TMOD2,MYSM1,HOXA5,ADRA1A,ZFYVE9,TMEM184A,TAOK1,UXS1,NAA15,MTF1,ST6GALNAC3,CCDC107,HELB,NUAK1,BCL10,MED13,RASA1,DYRK1A,PDE12,MPZL2
MicroRNA	hsa-miR-4531		MirDB	1.004e-05	0.09189	0.0002504	0.002428	25	959	TSPAN12,MYSM1,FBN1,PKHD1,TAOK1,ATL3,SNRNP200,NEXMIF,PPP1R3E,PPP1R12B,COL25A1,LRCH1,KCNB1,KCND2,TAF7,USP27X,ENTPD7,DYRK1A,ST8SIA3,PDE12,CLMN,RABEP1,TTC21B,TMF1,ZFYVE26
MicroRNA	hsa-miR-153-3p		MirDB	1.016e-05	0.09291	0.0002525	0.002449	20	621	ZFYVE9,PKHD1,SESTD1,UXS1,SESN3,SPTBN4,MTF1,PPP1R12B,CCDC50,RCOR1,PRDM11,KCNB1,BSN,TAF7,PHIP,RASA1,DYRK1A,ZNFX1,RIC8B,CLMP
MicroRNA	hsa-miR-365:mirSVR_highEffct	hsa-miR-365:mirSVR_conserved_highEffect-0.5	MicroRNA.org	1.043e-05	0.09539	0.0002585	0.002507	19	560	ADAMTS19,KLF8,MAN1A1,HLA-F,HMGCS1,CCDC85A,NWD2,PKHD1,CNTN1,SGTB,IL1A,HAUS6,GPR84,LINC00960,MBLAC2,PCDHGA6,ZDHHC14,MPZL2,PCK2
MicroRNA	hsa-miR-651:mirSVR_lowEffct	hsa-miR-651:mirSVR_nonconserved_lowEffect-0.1-0.5	MicroRNA.org	1.051e-05	0.09612	0.0002598	0.00252	32	1501	ADAMTS19,ABCA13,HLA-F,HNRNPA2B1,MYSM1,PPM1H,NWD2,ANKAR,TAOK1,RECK,NXPH1,TUBB,CHD8,CPD,SLC7A14,PABIR3,ZNF711,ST6GALNAC3,TCEANC2,ZBTB38,AKR1C2,RCOR1,PLPPR5-AS1,BSN,ENTPD7,MBLAC2,HIBADH,CCDC142,OXTR,TTC21B,SEZ6,LOC652276
MicroRNA	hsa-miR-522:mirSVR_highEffct	hsa-miR-522:mirSVR_nonconserved_highEffect-0.5	MicroRNA.org	1.058e-05	0.09676	0.0002608	0.002529	34	1667	DLGAP1,LINC02880,DCTN1-AS1,CCDC85A,FZD4,PKHD1,METTL16,SNX9,CNTN1,PART1,KLHL1,RASA3,ASCL1,SNRNP200,KDM4C,GIN1,DNAH14,KCND2,MAFB,FLJ42393,GNAO1,HNRNPLL,MED13,PTCD3,MBLAC2,RASA1,NORAD,DYRK1A,THSD7B,LINC01551,PDE12,RABEP1,ZFYVE26,EXOC4
MicroRNA	hsa-miR-195:PITA	hsa-miR-195:PITA_TOP	PITA	1.092e-05	0.09986	0.0002643	0.002564	22	754	MAP1A,WNT4,HNRNPA2B1,FASN,ELMOD1,RECK,GIT1,NXPH1,CPD,NEXMIF,PPP1R12B,LUZP1,THAP2,ZBTB39,PTPRJ,PURB,KIF5A,PHIP,MED13,PELI2,ST8SIA3,ANKRD34A
MicroRNA	hsa-miR-15a:PITA	hsa-miR-15a:PITA_TOP	PITA	1.092e-05	0.09986	0.0002643	0.002564	22	754	MAP1A,WNT4,HNRNPA2B1,FASN,ELMOD1,RECK,GIT1,NXPH1,CPD,NEXMIF,PPP1R12B,LUZP1,THAP2,ZBTB39,PTPRJ,PURB,KIF5A,PHIP,MED13,PELI2,ST8SIA3,ANKRD34A
MicroRNA	hsa-miR-497:PITA	hsa-miR-497:PITA_TOP	PITA	1.092e-05	0.09986	0.0002643	0.002564	22	754	MAP1A,WNT4,HNRNPA2B1,FASN,ELMOD1,RECK,GIT1,NXPH1,CPD,NEXMIF,PPP1R12B,LUZP1,THAP2,ZBTB39,PTPRJ,PURB,KIF5A,PHIP,MED13,PELI2,ST8SIA3,ANKRD34A
MicroRNA	hsa-miR-424:PITA	hsa-miR-424:PITA_TOP	PITA	1.092e-05	0.09986	0.0002643	0.002564	22	754	MAP1A,WNT4,HNRNPA2B1,FASN,ELMOD1,RECK,GIT1,NXPH1,CPD,NEXMIF,PPP1R12B,LUZP1,THAP2,ZBTB39,PTPRJ,PURB,KIF5A,PHIP,MED13,PELI2,ST8SIA3,ANKRD34A
MicroRNA	hsa-miR-15b:PITA	hsa-miR-15b:PITA_TOP	PITA	1.092e-05	0.09986	0.0002643	0.002564	22	754	MAP1A,WNT4,HNRNPA2B1,FASN,ELMOD1,RECK,GIT1,NXPH1,CPD,NEXMIF,PPP1R12B,LUZP1,THAP2,ZBTB39,PTPRJ,PURB,KIF5A,PHIP,MED13,PELI2,ST8SIA3,ANKRD34A
MicroRNA	hsa-miR-16:PITA	hsa-miR-16:PITA_TOP	PITA	1.092e-05	0.09986	0.0002643	0.002564	22	754	MAP1A,WNT4,HNRNPA2B1,FASN,ELMOD1,RECK,GIT1,NXPH1,CPD,NEXMIF,PPP1R12B,LUZP1,THAP2,ZBTB39,PTPRJ,PURB,KIF5A,PHIP,MED13,PELI2,ST8SIA3,ANKRD34A
MicroRNA	hsa-miR-4747-5p		MirDB	1.092e-05	0.09992	0.0002643	0.002564	23	822	MYSM1,ADRA1A,FOXRED2,TAOK1,METTL16,MTHFSD,BIRC3,CPD,SLC7A14,RGS8,MTF1,RIMS4,LUZP1,SYNGAP1,KCNB1,SV2A,MAFB,GNAO1,TMEM178B,HCN4,CLMN,ZFYVE26,MPZL2
MicroRNA	hsa-miR-155*:mirSVR_lowEffct	hsa-miR-155*:mirSVR_nonconserved_lowEffect-0.1-0.5	MicroRNA.org	1.103e-05	0.1009	0.0002656	0.002576	31	1423	KLF8,HLA-F,STX1B,ANKAR,TAOK1,RECK,KLHL1,SGTB,LOC440700,SPTBN4,ZNF10,PPP2CA,RRP1B,JADE3,IPW,CCDC50,PDE10A,RCOR1,MAFB,FLJ42393,TUG1,USP27X,MED13,PTCD3,ENTPD7,NORAD,DYRK1A,LIFR,LINC01551,RNASEL,CLMP
MicroRNA	hsa-miR-510:mirSVR_lowEffct	hsa-miR-510:mirSVR_nonconserved_lowEffect-0.1-0.5	MicroRNA.org	1.103e-05	0.1009	0.0002656	0.002576	36	1840	HLA-F,GPR37L1,ETV6,SCD5,PPM1H,FBN1,ATRIP,PKHD1,METTL16,RECK,NXPH1,INE1,PABIR3,ASCL1,TCEANC2,FAM20A,SOX3,KBTBD3,KDM4C,PAGR1,ZBTB39,KCNB1,NUAK1,FLJ42393,TUG1,ARMH3,PHIP,AMIGO2,FAM66C,HCN4,THSD7B,RIC8B,PDE12,RNASEL,EXOC4,LOC652276
MicroRNA	hsa-miR-708:mirSVR_lowEffct	hsa-miR-708:mirSVR_conserved_lowEffect-0.1-0.5	MicroRNA.org	1.121e-05	0.1026	0.0002692	0.002611	34	1671	KLF8,LOC100134368,MAP1A,ABCA13,SCD5,CCDC85A,HOXA5,FBN1,COL3A1,UXS1,TUBB,CPD,SH2B1,MCM3AP-AS1,ZNF10,MTF1,SNRNP200,JADE3,KDM4C,GIPR,ZBTB39,NUAK1,PLPPR5-AS1,AMIGO2,ENTPD7,TRHDE-AS1,KRT8,ADAMTSL1,APMAP,ZDHHC14,MEGF8,RASA4,SDF4,SEZ6
MicroRNA	mmu-miR-7661-5p		MirDB	1.133e-05	0.1037	0.0002714	0.002632	26	1038	DLGAP1,MYSM1,HOXA5,ADRA1A,SCN2B,NUCKS1,CRAMP1,NXPH1,ATL3,CPD,ZNF711,ST6GALNAC3,TBR1,NEXMIF,SPIN4,KCNB1,PTPRJ,KIF5A,DYRK1A,ZNFX1,GUCY2F,KLHL36,CLMN,SDF4,ZFYVE26,KRTAP15-1
MicroRNA	hsa-miR-6764-5p		MirDB	1.144e-05	0.1047	0.0002733	0.00265	22	756	WNT4,CACNG2,TMEM184A,CLCN7,CNTN1,GIT1,WNT2B,RGS8,ZFP41,RIMS4,TCEANC2,PGPEP1,SYNGAP1,PRDM11,SV2A,GNAO1,TMEM178B,ARMH3,PCDHGA6,CBX6,NXPH3,EXOC4
MicroRNA	hsa-miR-125b-5p		MirDB	1.151e-05	0.1053	0.0002742	0.002659	21	690	TSPAN12,DLGAP1,PPM1H,CSRNP1,SCN2B,ALPK3,SESTD1,ANPEP,PPP2CA,MTF1,TOX,KDM4C,PPP1R12B,KCNB1,BSN,AMIGO2,BRWD1,MFSD9,CCDC142,LIFR,PCSK7
MicroRNA	hsa-miR-660:mirSVR_lowEffct	hsa-miR-660:mirSVR_nonconserved_lowEffect-0.1-0.5	MicroRNA.org	1.193e-05	0.1092	0.0002826	0.002741	29	1269	TSPAN12,ADAMTS19,LUZP4,LINC02880,SCD5,MYSM1,FZD4,FBN1,PKHD1,NUCKS1,RECK,COL3A1,TUBB,TMEM107,SLC7A14,PPP2CA,JADE3,AKR1C2,DNAH14,PTPRJ,KCNJ14,MAFB,USP27X,PTCD3,LIFR,RIC8B,RABEP1,TMF1,CD74
MicroRNA	hsa-miR-4329:mirSVR_lowEffct	hsa-miR-4329:mirSVR_nonconserved_lowEffect-0.1-0.5	MicroRNA.org	1.194e-05	0.1092	0.0002826	0.002741	35	1760	TSPAN12,KLF8,LOC100134368,MAN1A1,MAP1A,ETV6,HMGCS1,DCTN1-AS1,RBM25,VPS52,FMN1,COL3A1,NAA15,TUBB,INE1,UBE2D4,ASCL1,RRP1B,EARS2,CFHR5,COL25A1,HELB,NECTIN2,KIF5A,DNA2,HNRNPLL,FAM66C,NRDE2,NORAD,PCDHGA6,NARS2,LINC01551,RNASEL,RABEP1,CDK7
MicroRNA	hsa-miR-18a-3p		MirDB	1.196e-05	0.1094	0.0002826	0.002741	15	339	UXS1,NXPH1,BIRC3,UBE2D4,DCAF10,MTF1,RIMS4,TOB2,PDE10A,PRDM11,TMEM178B,DNA2,DCAF4L1,BRWD1,THSD7B
MicroRNA	hsa-miR-486-5p:mirSVR_lowEffct	hsa-miR-486-5p:mirSVR_conserved_lowEffect-0.1-0.5	MicroRNA.org	1.237e-05	0.1131	0.0002916	0.002828	30	1350	KLF8,ETV6,HMGCS1,KLF4,FBN1,ZFYVE9,ANKAR,KLHL14,BRD1,SNX9,ELMOD1,CNTN1,MTHFSD,KLHL1,NAA15,TAPT1-AS1,NXPH1,SPTBN4,IGFBP2,DCAF10,SELENOS,JADE3,KDM4C,DNAH14,BICD1,THAP2,RCOR1,PCDHA4,THSD7B,CBX6
MicroRNA	hsa-miR-204:mirSVR_highEffct	hsa-miR-204:mirSVR_conserved_highEffect-0.5	MicroRNA.org	1.272e-05	0.1164	0.0002992	0.002902	33	1596	MAP1A,ABCA13,HLA-F,LINC00221,HNRNPA2B1,CCDC85A,ADRA1A,ANKAR,TAOK1,ELMOD1,COL3A1,NAA15,WNT2,CPD,SPTBN4,IL2RA,TOX,KDM4C,LRCH1,NUAK1,PTPRJ,KCND2,KCNJ14,DNA2,USP27X,AMIGO2,BRWD1,ZDHHC14,RASA4,PCNX4,CLMP,MPZL2,EXOC4
MicroRNA	hsa-miR-7106-5p		MirDB	1.3e-05	0.1189	0.0003048	0.002956	27	1120	KLF8,HNRNPA2B1,MYSM1,ZNF497,CLCN7,POMT2,NAA15,ATL3,UBE2D4,MTF1,ZFP41,ASB1,SPI1,PPP1R12B,PGPEP1,GIPR,KCNB1,PTPRJ,SV2A,SLC35F6,KIF5A,GNAO1,ARMH3,ENTPD7,ST8SIA3,CLMN,NXPH3
MicroRNA	hsa-miR-96-5p:Functional MTI	Functional MTI	miRTarbase	1.325e-05	0.1212	0.0003101	0.003007	12	201	HMGCS1,HOXA5,OTULIN,TAOK1,CRAMP1,RECK,UBE2D4,GINM1,SPIN4,BRWD1,HNRNPDL,RASA1
MicroRNA	hsa-miR-6885-3p		MirDB	1.373e-05	0.1256	0.0003196	0.0031	26	1048	ABCA13,TMOD2,KLF4,CACNG2,FMN1,NUCKS1,METTL16,RECK,CNTN1,SESTD1,NAA15,SGTB,WNT2,PIWIL4,SOX3,KDM4C,KIF26A,NEXMIF,PGPEP1,KCNB1,MED13,BRWD1,ADAMTSL1,CLMP,MPZL2,XPR1
MicroRNA	hsa-miR-450b-5p		MirDB	1.373e-05	0.1256	0.0003196	0.0031	26	1048	KLF8,MAN1A1,TMOD2,ETV6,NWD2,FBN1,PKHD1,TAOK1,ATL3,SESN3,SPTBN4,ZNF10,NEXMIF,PDE10A,RCOR1,KCNB1,PURB,BCL10,PHIP,BRWD1,MBLAC2,THSD7B,ST8SIA3,TRIM7,CBX6,ZFYVE26
MicroRNA	hsa-miR-1305:PITA	hsa-miR-1305:PITA_TOP	PITA	1.41e-05	0.129	0.0003259	0.003161	17	452	FBN1,COL3A1,NAA15,NXPH1,DCAF10,RIMS4,TCEANC2,TOX,TAB2,MAFB,ARMH3,MED13,RASA1,DYRK1A,THSD7B,RIC8B,XPR1
MicroRNA	hsa-miR-29b-3p:TargetScan	hsa-miR-29b-3p	TargetScan	1.414e-05	0.1294	0.0003259	0.003161	24	904	ETV6,HMGCS1,KLF4,CCDC85A,FZD4,FBN1,FMN1,NUCKS1,COL3A1,PPP2CA,KIF26A,CCDC50,COL25A1,BICD1,RCOR1,MAFB,KIF5A,BRWD1,ENTPD7,MBLAC2,PCDHA4,OXTR,CBX6,CLMN
MicroRNA	hsa-miR-29a-3p:TargetScan	hsa-miR-29a-3p	TargetScan	1.414e-05	0.1294	0.0003259	0.003161	24	904	ETV6,HMGCS1,KLF4,CCDC85A,FZD4,FBN1,FMN1,NUCKS1,COL3A1,PPP2CA,KIF26A,CCDC50,COL25A1,BICD1,RCOR1,MAFB,KIF5A,BRWD1,ENTPD7,MBLAC2,PCDHA4,OXTR,CBX6,CLMN
MicroRNA	hsa-miR-29c-3p:TargetScan	hsa-miR-29c-3p	TargetScan	1.414e-05	0.1294	0.0003259	0.003161	24	904	ETV6,HMGCS1,KLF4,CCDC85A,FZD4,FBN1,FMN1,NUCKS1,COL3A1,PPP2CA,KIF26A,CCDC50,COL25A1,BICD1,RCOR1,MAFB,KIF5A,BRWD1,ENTPD7,MBLAC2,PCDHA4,OXTR,CBX6,CLMN
MicroRNA	hsa-miR-3174:mirSVR_lowEffct	hsa-miR-3174:mirSVR_nonconserved_lowEffect-0.1-0.5	MicroRNA.org	1.433e-05	0.1311	0.0003293	0.003193	33	1604	MAN1A1,LINC02880,PPM1H,FBN1,ANKAR,SCN2B,CNTN1,UXS1,TUBB,MCM3AP-AS1,SPTBN4,ZNF252P-AS1,ZBTB38,TOX,LUC7L3,LRCH1,ZNF776,PTPRJ,KCND2,GNAO1,MED13,BRWD1,FAM66C,ADAMTSL1,NPTX2,PCDHA4,RIC8B,PDE12,GUCY2F,PCSK7,CD180,ENO2,EXOC4
MicroRNA	hsa-miR-4255:mirSVR_highEffct	hsa-miR-4255:mirSVR_nonconserved_highEffect-0.5	MicroRNA.org	1.488e-05	0.1361	0.0003412	0.003309	23	836	DCTN1-AS1,RBM25,VPS52,NUCKS1,TAOK1,BRD1,NAA15,NXPH1,WNT2B,MCM3AP-AS1,IL1A,LUC7L3,TAB2,BICD1,THAP2,RASA1,MAP3K6,LINC01551,RIC8B,OXTR,PCNX4,RABEP1,CDK7
MicroRNA	hsa-miR-548b-3p:mirSVR_lowEffct	hsa-miR-548b-3p:mirSVR_nonconserved_lowEffect-0.1-0.5	MicroRNA.org	1.506e-05	0.1377	0.0003427	0.003324	37	1950	ADAMTS19,MAN1A1,HLA-F,SCD5,KLF4,MYSM1,MKI67,PKHD1,FADS2,KLHL1,RASA3,CPD,PABIR3,PPP2CA,DCAF10,ST6GALNAC3,SAFB2,IL1A,IPW,CCDC50,PAGR1,SYNGAP1,KCND2,LINC00960,TCEAL8,MED13,HNRNPDL,DSCAM,HCN4,VPS13D,OXTR,MEGF8,PCNX4,TMF1,ZFYVE26,IGSF21,EXOC4
MicroRNA	hsa-miR-1915-3p		MirDB	1.507e-05	0.1378	0.0003427	0.003324	20	636	WNT4,CACNG2,TMEM184A,CLCN7,CNTN1,GIT1,WNT2B,RGS8,ZFP41,RIMS4,TCEANC2,PGPEP1,SYNGAP1,PRDM11,GNAO1,TMEM178B,PCDHGA6,CBX6,NXPH3,EXOC4
MicroRNA	hsa-miR-106a*:mirSVR_highEffct	hsa-miR-106a*:mirSVR_nonconserved_highEffect-0.5	MicroRNA.org	1.51e-05	0.1381	0.0003427	0.003324	26	1053	MAP1A,ABCA13,CCDC85A,NWD2,BRD1,RECK,KLHL1,NAA15,SESN3,TMEM107,LOC440700,PPP2CA,CDC26,LUC7L3,AKR1C2,BICD1,TAF7,USP27X,DCAF4L1,AMIGO2,ADAMTSL1,NARS2,PCNX4,RABEP1,MPZL2,EXOC4
MicroRNA	hsa-miR-1265:mirSVR_lowEffct	hsa-miR-1265:mirSVR_nonconserved_lowEffect-0.1-0.5	MicroRNA.org	1.518e-05	0.1388	0.0003427	0.003324	34	1692	KLF8,MAN1A1,ABCA13,HLA-F,ANKAR,RECK,CNTN1,SESTD1,NXPH1,TMEM107,INE1,ZNF23,UBE2D4,TBR1,TAB2,LRCH1,SPIN4,THAP2,KIF5A,TCEAL8,ARMH3,PTCD3,BRWD1,PCDHGA6,ZDHHC14,HIBADH,RIC8B,IFT52,OXTR,CBX6,KRTAP17-1,CD74,EXOC4,XPR1
MicroRNA	hsa-miR-20b:mirSVR_highEffct	hsa-miR-20b:mirSVR_conserved_highEffect-0.5	MicroRNA.org	1.52e-05	0.139	0.0003427	0.003324	33	1608	MAN1A1,SCD5,ZFYVE9,SNX9,RECK,UXS1,SGTB,ATL3,ZNF23,MTF1,ST6GALNAC3,HAUS6,SELENOS,LRCH1,PTPRJ,BCL10,KIF5A,ARMH3,AMIGO2,BRWD1,RASA1,DYRK1A,PCDHA4,ZNFX1,LINC00839,VPS13D,RNASEL,IFT52,KLHL36,RABEP1,SMIM5,ZFYVE26,MPZL2
MicroRNA	hsa-miR-5196-5p		MirDB	1.521e-05	0.1391	0.0003427	0.003324	23	837	MYSM1,ADRA1A,FOXRED2,TAOK1,METTL16,MTHFSD,BIRC3,SLC7A14,RGS8,MTF1,RIMS4,LUZP1,SYNGAP1,RCOR1,KCNB1,SV2A,MAFB,GNAO1,TMEM178B,HCN4,CLMN,ZFYVE26,MPZL2
MicroRNA	hsa-miR-4728-5p:Functional MTI (Weak)	Functional MTI (Weak)	miRTarbase	1.521e-05	0.1391	0.0003427	0.003324	23	837	KLF8,SCD5,VPS52,TXNDC16,SPEF1,SGTB,ATL3,PPP2R1A,UBE2D4,GINM1,PPP1R12B,PGPEP1,PURB,SLC35F6,BCL10,ARMH3,ENTPD7,KRT8,CBX6,KLHL36,RASA4,TTC21B,CD180
MicroRNA	mmu-miR-547-3p		MirDB	1.533e-05	0.1402	0.0003437	0.003333	14	295	TMOD2,KLF4,CLCN7,SCN2B,CNTN1,NAA15,SLC7A14,ZNF23,GINM1,LUC7L3,NEXMIF,LRCH1,RASA1,DYRK1A
MicroRNA	hsa-miR-155-5p		MirDB	1.533e-05	0.1402	0.0003437	0.003333	18	513	OTULIN,BRD1,ELMOD1,SESTD1,CHD8,TBR1,ZBTB38,SPI1,PPP1R12B,TAB2,RCOR1,PTPRJ,SLC35F6,BRWD1,PCDHA4,THSD7B,PDE12,TTC21B
MicroRNA	hsa-miR-30e-5p		MirDB	1.539e-05	0.1408	0.0003442	0.003338	29	1284	DLGAP1,KLF8,TMOD2,HNRNPA2B1,ALPK3,NUCKS1,TAOK1,BRD1,ZNF711,RGS8,IL1A,LOC102723553,SELENOS,ZBTB38,TOX,RRP1B,JADE3,COL25A1,RCOR1,ZBTB39,BCL10,ARMH3,PHIP,BRWD1,RASA1,TMEM121,LIFR,ZFYVE26,XPR1
MicroRNA	hsa-miR-124-3p:Functional MTI (Weak)	Functional MTI (Weak)	miRTarbase	1.588e-05	0.1452	0.0003542	0.003435	31	1446	ACTR5,WNT4,KLF4,HNRNPA2B1,FOXRED2,ATRIP,KLHL14,SNX9,RECK,MTHFSD,NAA15,ANPEP,PIWIL4,SNTA1,AHNAK2,TNFRSF25,HAUS6,GINM1,KIF26A,LAMA1,THAP2,PTPRJ,AMIGO2,BRWD1,ZDHHC14,TMEM121,TRIM7,CCDC142,ICAM5,ZFYVE26,CLMP
MicroRNA	mmu-miR-92a-2-5p		MirDB	1.631e-05	0.1492	0.0003631	0.003522	19	576	DLGAP1,ZNF672,FASN,SCN2B,SPTBN4,ASCL1,SPI1,LUZP1,PURB,MAFB,GNAO1,BSN,PHIP,PELI2,CBX6,CLMN,TMSB10,NXPH3,SEZ6
MicroRNA	hsa-miR-3118:mirSVR_lowEffct	hsa-miR-3118:mirSVR_nonconserved_lowEffect-0.1-0.5	MicroRNA.org	1.635e-05	0.1496	0.0003631	0.003522	33	1613	ADAMTS19,DLGAP1,LOC100134368,MAN1A1,ABCA13,HMGCS1,SCD5,FOXRED2,NUCKS1,TXNDC16,KLHL14,TMEM107,MCM3AP-AS1,ZNF252P-AS1,IGFBP2,DNAH11,CCDC107,LUC7L3,KDM4C,PDE10A,ZNF776,NUAK1,FLJ42393,TUG1,HNRNPLL,BRWD1,FAM66C,DYRK1A,TRIM7,VPS13D,SDF4,KAT14,PCK2
MicroRNA	hsa-miR-5197-3p		MirDB	1.677e-05	0.1534	0.0003693	0.003582	19	577	MAN1A1,FZD4,CSRNP1,ZFYVE9,PKHD1,SESN3,PABIR3,MTF1,TBR1,TOX,CCDC50,PDE10A,SPIN4,SYNGAP1,KCNB1,TMEM178B,ENTPD7,ANKRD34A,CLMP
MicroRNA	hsa-miR-548a-5p:PITA	hsa-miR-548a-5p:PITA_TOP	PITA	1.696e-05	0.1551	0.0003693	0.003582	23	842	HNRNPA2B1,SNX9,SESTD1,NAA15,PPP2CA,DCAF10,ASCL1,KDM4C,ZBTB39,PTPRJ,PURB,MAFB,GNAO1,TCEAL8,HNRNPLL,BRWD1,HNRNPDL,DYRK1A,PELI2,THSD7B,RIC8B,TMF1,ZFYVE26
MicroRNA	hsa-miR-548h:PITA	hsa-miR-548h:PITA_TOP	PITA	1.696e-05	0.1551	0.0003693	0.003582	23	842	HNRNPA2B1,SNX9,SESTD1,NAA15,PPP2CA,DCAF10,ASCL1,KDM4C,ZBTB39,PTPRJ,PURB,MAFB,GNAO1,TCEAL8,HNRNPLL,BRWD1,HNRNPDL,DYRK1A,PELI2,THSD7B,RIC8B,TMF1,ZFYVE26
MicroRNA	hsa-miR-548b-5p:PITA	hsa-miR-548b-5p:PITA_TOP	PITA	1.696e-05	0.1551	0.0003693	0.003582	23	842	HNRNPA2B1,SNX9,SESTD1,NAA15,PPP2CA,DCAF10,ASCL1,KDM4C,ZBTB39,PTPRJ,PURB,MAFB,GNAO1,TCEAL8,HNRNPLL,BRWD1,HNRNPDL,DYRK1A,PELI2,THSD7B,RIC8B,TMF1,ZFYVE26
MicroRNA	hsa-miR-548d-5p:PITA	hsa-miR-548d-5p:PITA_TOP	PITA	1.696e-05	0.1551	0.0003693	0.003582	23	842	HNRNPA2B1,SNX9,SESTD1,NAA15,PPP2CA,DCAF10,ASCL1,KDM4C,ZBTB39,PTPRJ,PURB,MAFB,GNAO1,TCEAL8,HNRNPLL,BRWD1,HNRNPDL,DYRK1A,PELI2,THSD7B,RIC8B,TMF1,ZFYVE26
MicroRNA	hsa-miR-548j:PITA	hsa-miR-548j:PITA_TOP	PITA	1.696e-05	0.1551	0.0003693	0.003582	23	842	HNRNPA2B1,SNX9,SESTD1,NAA15,PPP2CA,DCAF10,ASCL1,KDM4C,ZBTB39,PTPRJ,PURB,MAFB,GNAO1,TCEAL8,HNRNPLL,BRWD1,HNRNPDL,DYRK1A,PELI2,THSD7B,RIC8B,TMF1,ZFYVE26
MicroRNA	hsa-miR-548i:PITA	hsa-miR-548i:PITA_TOP	PITA	1.696e-05	0.1551	0.0003693	0.003582	23	842	HNRNPA2B1,SNX9,SESTD1,NAA15,PPP2CA,DCAF10,ASCL1,KDM4C,ZBTB39,PTPRJ,PURB,MAFB,GNAO1,TCEAL8,HNRNPLL,BRWD1,HNRNPDL,DYRK1A,PELI2,THSD7B,RIC8B,TMF1,ZFYVE26
MicroRNA	hsa-miR-548c-5p:PITA	hsa-miR-548c-5p:PITA_TOP	PITA	1.696e-05	0.1551	0.0003693	0.003582	23	842	HNRNPA2B1,SNX9,SESTD1,NAA15,PPP2CA,DCAF10,ASCL1,KDM4C,ZBTB39,PTPRJ,PURB,MAFB,GNAO1,TCEAL8,HNRNPLL,BRWD1,HNRNPDL,DYRK1A,PELI2,THSD7B,RIC8B,TMF1,ZFYVE26
MicroRNA	hsa-miR-524-5p:PITA	hsa-miR-524-5p:PITA_TOP	PITA	1.74e-05	0.1591	0.0003771	0.003658	24	914	HNRNPA2B1,FBN1,COL3A1,SESTD1,NAA15,POU3F1,ZNF711,DCAF10,MTF1,IL1A,ZBTB38,KIF26A,NEXMIF,TAB2,LRCH1,PURB,KIF5A,GNAO1,BRWD1,ARGLU1,DYRK1A,TMEM39B,TGFB3,SEZ6
MicroRNA	hsa-miR-520d-5p:PITA	hsa-miR-520d-5p:PITA_TOP	PITA	1.74e-05	0.1591	0.0003771	0.003658	24	914	HNRNPA2B1,FBN1,COL3A1,SESTD1,NAA15,POU3F1,ZNF711,DCAF10,MTF1,IL1A,ZBTB38,KIF26A,NEXMIF,TAB2,LRCH1,PURB,KIF5A,GNAO1,BRWD1,ARGLU1,DYRK1A,TMEM39B,TGFB3,SEZ6
MicroRNA	hsa-miR-4271		MirDB	1.745e-05	0.1596	0.0003773	0.00366	21	707	TMOD2,CACNG2,VPS52,NUCKS1,FADS2,GIT1,SLC7A14,UBE2D4,MTF1,TBR1,LUC7L3,NEXMIF,PPP1R12B,SPIN4,PRDM11,SV2A,KCNJ14,BRWD1,PCDHGA6,ZDHHC14,VPS13D
MicroRNA	hsa-miR-3120:mirSVR_highEffct	hsa-miR-3120:mirSVR_nonconserved_highEffect-0.5	MicroRNA.org	1.762e-05	0.1612	0.0003801	0.003687	37	1962	HMGCS1,SCD5,DCTN1-AS1,HNRNPA2B1,FBN1,FMN1,NUCKS1,TAOK1,COL3A1,UXS1,NXPH1,TUBB,ATL3,TMEM107,PABIR3,ZNF10,SAFB2,TBR1,SOX3,ZBTB38,TOX,SPIN4,THAP2,ZBTB39,PTPRJ,LINC00960,SLC35F6,GNAO1,RASA1,ARGLU1,APMAP,DYRK1A,PCDHA4,LINC00839,TGFB3,PCNX4,EXOC4
MicroRNA	hsa-miR-767-5p:mirSVR_lowEffct	hsa-miR-767-5p:mirSVR_nonconserved_lowEffect-0.1-0.5	MicroRNA.org	1.821e-05	0.1666	0.0003919	0.003801	32	1537	LINC00221,FZD4,SESTD1,TAPT1-AS1,WNT2,PIWIL4,SH2B1,PPP2CA,ZNF252P-AS1,UBE2D4,SAFB2,HAUS6,NEXMIF,CCDC50,SPIN4,NUAK1,PLPPR5-AS1,MBNL1-AS1,LINC01257,KIF5A,FLJ42393,BRWD1,HCN4,PCDHA4,THSD7B,LIFR,LINC01551,VPS13D,PCNX4,RABEP1,ZFYVE26,SEZ6
MicroRNA	hsa-miR-5696		MirDB	1.848e-05	0.1691	0.000396	0.003841	32	1538	TMOD2,HMGCS1,SCD5,CACNG2,NUCKS1,TAOK1,KLHL14,ELMOD1,WNT2,ATL3,CPD,DCAF10,MTF1,IL1A,CCDC107,NEXMIF,GPR84,ANOS1,NUAK1,TMEM178B,PHIP,MED13,BRWD1,ENTPD7,MBLAC2,ARGLU1,DYRK1A,PCDHA4,RIC8B,PDE12,TMF1,CD180
MicroRNA	hsa-miR-559:PITA	hsa-miR-559:PITA_TOP	PITA	1.849e-05	0.1691	0.000396	0.003841	23	846	HNRNPA2B1,SNX9,SESTD1,NAA15,PPP2CA,DCAF10,ASCL1,KDM4C,ZBTB39,PTPRJ,PURB,MAFB,GNAO1,TCEAL8,HNRNPLL,BRWD1,HNRNPDL,DYRK1A,PELI2,THSD7B,RIC8B,TMF1,ZFYVE26
MicroRNA	hsa-miR-20a-5p		MirDB	1.868e-05	0.1709	0.0003993	0.003873	27	1140	DLGAP1,ZFYVE9,SCN2B,TAOK1,UXS1,SGTB,ATL3,SESN3,MTF1,ST6GALNAC3,PPP1R12B,LRCH1,LUZP1,KCNB1,PTPRJ,PURB,KIF5A,PHIP,AMIGO2,BRWD1,HCN4,PCDHA4,ZNFX1,RNASEL,KLHL36,RABEP1,ZFYVE26
MicroRNA	hsa-miR-3156:mirSVR_lowEffct	hsa-miR-3156:mirSVR_nonconserved_lowEffect-0.1-0.5	MicroRNA.org	1.892e-05	0.1731	0.0004035	0.003913	33	1623	KLF8,MAN1A1,ABCA13,ETV6,DCTN1-AS1,PPM1H,HOXA5,CRAMP1,COL3A1,SESTD1,TMEM107,MZF1,ST6GALNAC3,SAFB2,IPW,SPIN4,LUZP1,BICD1,PHIP,MED13,AMIGO2,BRWD1,FAM66C,RASA1,DSCAM,ZDHHC14,PELI2,NARS2,VPS13D,RIC8B,OXTR,RABEP1,NXPH3
MicroRNA	hsa-miR-3176:mirSVR_lowEffct	hsa-miR-3176:mirSVR_nonconserved_lowEffect-0.1-0.5	MicroRNA.org	1.914e-05	0.1751	0.0004072	0.003949	35	1794	ADAMTS19,MAN1A1,MAP1A,SCD5,DCTN1-AS1,CSRNP1,ADRA1A,FMN1,TXNDC16,TAOK1,GIT1,NXPH1,SH2B1,KBTBD4,ST6GALNAC3,IL2RA,CCDC107,SOX3,LUC7L3,SPNS3,BICD1,GIPR,ZBTB39,FLJ42393,TUG1,ARMH3,PHIP,NORAD,PELI2,TMEM39B,ZNFX1,CCDC142,LIFR,EXOC4,XPR1
MicroRNA	hsa-let-7e:mirSVR_lowEffct	hsa-let-7e:mirSVR_conserved_lowEffect-0.1-0.5	MicroRNA.org	1.93e-05	0.1765	0.0004096	0.003973	37	1969	TSPAN12,ADAMTS19,KLF8,LOC100134368,GPR37L1,FZD4,HOXA5,ANKAR,ALPK3,NAA15,TAPT1-AS1,WNT2B,TUBB,CHD8,CPD,MZF1,FAM20A,SNRNP200,GINM1,JADE3,KDM4C,LAMA1,TAB2,GIPR,ZBTB39,SLC35F6,USP27X,PHIP,ENTPD7,DSCAM,ZDHHC14,DYRK1A,TMEM39B,NARS2,OXTR,RASA4,LOC652276
MicroRNA	hsa-miR-548bb-3p		MirDB	1.943e-05	0.1778	0.0004115	0.003991	31	1459	HMGCS1,HOXA5,ADRA1A,NWD2,TAOK1,ATL3,POU3F1,CPD,PPP2R1A,DCAF10,TOX,NEXMIF,PGPEP1,CCDC50,PDE10A,LRCH1,ZBTB39,KCNB1,MAFB,PHIP,MED13,BRWD1,ENTPD7,HNRNPDL,ARGLU1,DYRK1A,PELI2,CLMN,ICAM5,RABEP1,XPR1
MicroRNA	hsa-miR-188-3p:mirSVR_lowEffct	hsa-miR-188-3p:mirSVR_nonconserved_lowEffect-0.1-0.5	MicroRNA.org	1.974e-05	0.1806	0.0004132	0.004008	36	1883	ACTR5,LINC00221,WNT4,PPM1H,CSRNP1,FMN1,SCN2B,METTL16,RECK,CHD8,CPD,MCM3AP-AS1,SPTBN4,HAUS6,LUC7L3,RRP1B,GPR84,DNAH14,SYNGAP1,ZNF776,SLC35F6,ASTN2,TUG1,ARMH3,DCAF4L1,ENTPD7,FAM66C,RASA1,TRIM7,LINC01551,RIC8B,MEGF8,PCSK7,ENO2,SEZ6,XPR1
MicroRNA	hsa-miR-224*:mirSVR_highEffct	hsa-miR-224*:mirSVR_nonconserved_highEffect-0.5	MicroRNA.org	1.976e-05	0.1808	0.0004132	0.004008	33	1626	DLGAP1,LINC02880,DCTN1-AS1,CCDC85A,FZD4,NWD2,METTL16,CNTN1,PART1,KLHL1,RASA3,ASCL1,SNRNP200,KDM4C,GIN1,SPIN4,DNAH14,KCND2,MAFB,FLJ42393,HNRNPLL,MED13,PTCD3,MBLAC2,RASA1,NORAD,DYRK1A,THSD7B,LINC01551,PDE12,RABEP1,ZFYVE26,EXOC4
MicroRNA	hsa-miR-12133		MirDB	1.988e-05	0.1819	0.0004132	0.004008	22	780	HOXA5,CSRNP1,RECK,CNTN1,SESN3,ZNF10,DCAF10,ST6GALNAC3,TBR1,TOX,NEXMIF,COL25A1,LUZP1,THAP2,KCNJ14,GNAO1,PHIP,BRWD1,NPTX2,MBLAC2,RASA1,DSCAM
MicroRNA	hsa-miR-518e*:mirSVR_lowEffct	hsa-miR-518e*:mirSVR_nonconserved_lowEffect-0.1-0.5	MicroRNA.org	1.992e-05	0.1822	0.0004132	0.004008	32	1543	TSPAN12,ADAMTS19,LINC02880,ETV6,GALNT9-AS1,SCD5,CCDC85A,PPM1H,NWD2,ELMOD1,ANPEP,SESN3,BIRC3,PABIR3,ZNF711,RAD51AP2,ZNF23,ZNF252P-AS1,ASCL1,SNRNP200,KBTBD3,HAUS6,SELENOS,IPW,HELB,DNA2,NORAD,APMAP,THSD7B,PDE12,IFT52,KAT14
MicroRNA	hsa-miR-519a*:mirSVR_lowEffct	hsa-miR-519a*:mirSVR_nonconserved_lowEffect-0.1-0.5	MicroRNA.org	1.992e-05	0.1822	0.0004132	0.004008	32	1543	TSPAN12,ADAMTS19,LINC02880,ETV6,GALNT9-AS1,SCD5,CCDC85A,PPM1H,NWD2,ELMOD1,ANPEP,SESN3,BIRC3,PABIR3,ZNF711,RAD51AP2,ZNF23,ZNF252P-AS1,ASCL1,SNRNP200,KBTBD3,HAUS6,SELENOS,IPW,HELB,DNA2,NORAD,APMAP,THSD7B,PDE12,IFT52,KAT14
MicroRNA	hsa-miR-523*:mirSVR_lowEffct	hsa-miR-523*:mirSVR_nonconserved_lowEffect-0.1-0.5	MicroRNA.org	1.992e-05	0.1822	0.0004132	0.004008	32	1543	TSPAN12,ADAMTS19,LINC02880,ETV6,GALNT9-AS1,SCD5,CCDC85A,PPM1H,NWD2,ELMOD1,ANPEP,SESN3,BIRC3,PABIR3,ZNF711,RAD51AP2,ZNF23,ZNF252P-AS1,ASCL1,SNRNP200,KBTBD3,HAUS6,SELENOS,IPW,HELB,DNA2,NORAD,APMAP,THSD7B,PDE12,IFT52,KAT14
MicroRNA	hsa-miR-519b-5p:mirSVR_lowEffct	hsa-miR-519b-5p:mirSVR_nonconserved_lowEffect-0.1-0.5	MicroRNA.org	1.992e-05	0.1822	0.0004132	0.004008	32	1543	TSPAN12,ADAMTS19,LINC02880,ETV6,GALNT9-AS1,SCD5,CCDC85A,PPM1H,NWD2,ELMOD1,ANPEP,SESN3,BIRC3,PABIR3,ZNF711,RAD51AP2,ZNF23,ZNF252P-AS1,ASCL1,SNRNP200,KBTBD3,HAUS6,SELENOS,IPW,HELB,DNA2,NORAD,APMAP,THSD7B,PDE12,IFT52,KAT14
MicroRNA	hsa-miR-519c-5p:mirSVR_lowEffct	hsa-miR-519c-5p:mirSVR_nonconserved_lowEffect-0.1-0.5	MicroRNA.org	1.992e-05	0.1822	0.0004132	0.004008	32	1543	TSPAN12,ADAMTS19,LINC02880,ETV6,GALNT9-AS1,SCD5,CCDC85A,PPM1H,NWD2,ELMOD1,ANPEP,SESN3,BIRC3,PABIR3,ZNF711,RAD51AP2,ZNF23,ZNF252P-AS1,ASCL1,SNRNP200,KBTBD3,HAUS6,SELENOS,IPW,HELB,DNA2,NORAD,APMAP,THSD7B,PDE12,IFT52,KAT14
MicroRNA	hsa-miR-522*:mirSVR_lowEffct	hsa-miR-522*:mirSVR_nonconserved_lowEffect-0.1-0.5	MicroRNA.org	1.992e-05	0.1822	0.0004132	0.004008	32	1543	TSPAN12,ADAMTS19,LINC02880,ETV6,GALNT9-AS1,SCD5,CCDC85A,PPM1H,NWD2,ELMOD1,ANPEP,SESN3,BIRC3,PABIR3,ZNF711,RAD51AP2,ZNF23,ZNF252P-AS1,ASCL1,SNRNP200,KBTBD3,HAUS6,SELENOS,IPW,HELB,DNA2,NORAD,APMAP,THSD7B,PDE12,IFT52,KAT14
MicroRNA	hsa-miR-106b-5p		MirDB	2.043e-05	0.1869	0.0004228	0.004101	27	1145	DLGAP1,ZFYVE9,SCN2B,TAOK1,UXS1,SGTB,ATL3,SESN3,MTF1,ST6GALNAC3,PPP1R12B,LRCH1,LUZP1,KCNB1,PTPRJ,PURB,KIF5A,PHIP,AMIGO2,BRWD1,HCN4,PCDHA4,ZNFX1,RNASEL,KLHL36,RABEP1,ZFYVE26
MicroRNA	hsa-miR-3140-3p		MirDB	2.063e-05	0.1888	0.0004261	0.004133	21	714	MYSM1,CACNG2,TMEM184A,TAOK1,ELMOD1,RECK,WNT2B,ATL3,ZNF711,ZNF10,MTF1,SOX3,TOB2,TAB2,KCNB1,PURB,KIF5A,PCDHGA6,DYRK1A,PCDHA4,RNASEL
MicroRNA	hsa-miR-499-5p:mirSVR_lowEffct	hsa-miR-499-5p:mirSVR_conserved_lowEffect-0.1-0.5	MicroRNA.org	2.094e-05	0.1916	0.0004312	0.004182	33	1630	LUZP4,ACTR5,KLF4,RBM25,NWD2,OTULIN,PKHD1,NUCKS1,NAA15,SGTB,TAPT1-AS1,NXPH1,APOB,ZNF10,ASCL1,TBR1,GINM1,RRP1B,JADE3,NEXMIF,PPP1R12B,IPW,PAGR1,KCND2,PURB,GNAO1,HNRNPDL,THSD7B,NARS2,VPS13D,RIC8B,IGSF21,XPR1
MicroRNA	hsa-miR-96-5p		MirDB	2.102e-05	0.1923	0.0004312	0.004182	23	852	HOXA5,CSRNP1,RECK,CNTN1,SESN3,ZNF10,DCAF10,ST6GALNAC3,TBR1,TOX,NEXMIF,COL25A1,LUZP1,THAP2,KCNJ14,GNAO1,TMEM178B,PHIP,BRWD1,NPTX2,MBLAC2,RASA1,DSCAM
MicroRNA	hsa-miR-485-5p:mirSVR_highEffct	hsa-miR-485-5p:mirSVR_conserved_highEffect-0.5	MicroRNA.org	2.102e-05	0.1923	0.0004312	0.004182	23	852	KLF8,MAN1A1,ADRA1A,TAOK1,KBTBD4,EARS2,KDM4C,IPW,GPR84,BICD1,ZBTB39,BCL10,FLJ42393,USP27X,HNRNPLL,MBLAC2,PELI2,TMEM39B,THSD7B,RIC8B,IFT52,MPZL2,PCK2
MicroRNA	mmu-miR-6939-5p		MirDB	2.121e-05	0.194	0.000434	0.004209	15	354	MAP1A,SCN2B,ALPK3,TAOK1,ELMOD1,POMT2,TUBB,SPTBN4,ZFP41,TCEANC2,NEXMIF,TAB2,COL25A1,TMEM178B,CD74
MicroRNA	hsa-miR-340-5p		MirDB	2.155e-05	0.1972	0.0004401	0.004269	33	1632	ADAMTS19,DLGAP1,KLF8,MAN1A1,RBM25,FBN1,FMN1,NUCKS1,BRD1,SNX9,CNTN1,NAA15,RASA3,ZNF10,IL1A,KDM4C,NEXMIF,PPP1R12B,TAB2,CFHR5,SPIN4,THAP2,PRDM11,BCL10,PHIP,MED13,BRWD1,DSCAM,ARGLU1,MFSD9,THSD7B,RIC8B,CLMN
MicroRNA	mmu-miR-669f-3p		MirDB	2.177e-05	0.1992	0.0004426	0.004292	30	1385	TSPAN12,KLF8,KLF4,MYSM1,PPM1H,RBM25,TAOK1,BRD1,SESTD1,NAA15,SGTB,DCAF10,MTF1,TBR1,TOB2,SPI1,GIN1,NEXMIF,COL25A1,PDE10A,LRCH1,ZBTB39,PTPRJ,PHIP,MED13,HNRNPDL,ADAMTSL1,MBLAC2,VPS13D,PCNX4
MicroRNA	mmu-miR-467a-3p		MirDB	2.177e-05	0.1992	0.0004426	0.004292	30	1385	TSPAN12,KLF8,KLF4,MYSM1,PPM1H,RBM25,TAOK1,BRD1,SESTD1,NAA15,SGTB,DCAF10,MTF1,TBR1,TOB2,SPI1,GIN1,NEXMIF,COL25A1,PDE10A,LRCH1,ZBTB39,PTPRJ,PHIP,MED13,HNRNPDL,ADAMTSL1,MBLAC2,VPS13D,PCNX4
MicroRNA	hsa-miR-4724-5p		MirDB	2.186e-05	0.2	0.0004435	0.004301	16	409	TMOD2,FBN1,RECK,SESTD1,KLHL1,PABIR3,ZNF711,MTF1,KDM4C,KCND2,BCL10,TM4SF18,MBLAC2,ARGLU1,LIFR,CLMN
MicroRNA	hsa-miR-518c*:mirSVR_highEffct	hsa-miR-518c*:mirSVR_nonconserved_highEffect-0.5	MicroRNA.org	2.194e-05	0.2007	0.000444	0.004306	27	1149	ACTR5,HLA-F,SCD5,KLHL14,POMT2,KLHL1,ATL3,FAM20A,AHNAK2,KBTBD3,JADE3,KDM4C,PGPEP1,LRCH1,THAP2,ARMH3,RASA1,PELI2,THSD7B,TGFB3,LINC01551,PDE12,IFT52,CBX6,TTC21B,CD180,PCK2
MicroRNA	hsa-miR-3139:mirSVR_lowEffct	hsa-miR-3139:mirSVR_nonconserved_lowEffect-0.1-0.5	MicroRNA.org	2.222e-05	0.2033	0.0004482	0.004347	34	1719	KLF8,MAP1A,ABCA13,CCDC85A,HOXA5,FBN1,ANAPC2,COL3A1,UXS1,TUBB,CPD,SH2B1,MCM3AP-AS1,ZNF10,MTF1,SNRNP200,JADE3,KDM4C,PAGR1,GIPR,NUAK1,PLPPR5-AS1,PURB,SLC35F6,MAFB,AMIGO2,ENTPD7,TRHDE-AS1,ADAMTSL1,APMAP,ZDHHC14,RASA4,SDF4,SEZ6
MicroRNA	hsa-miR-4644		MirDB	2.225e-05	0.2035	0.0004482	0.004347	22	785	TMOD2,FZD4,ADRA1A,FMN1,SESN3,SLC7A14,RGS8,UBE2D4,RIMS4,TBR1,IL2RA,GPR84,AKR1C2,LUZP1,ASTN2,BSN,HCN4,PCDHA4,LIFR,RIC8B,CLMN,ANKRD34A
MicroRNA	hsa-miR-30e:mirSVR_highEffct	hsa-miR-30e:mirSVR_conserved_highEffect-0.5	MicroRNA.org	2.282e-05	0.2088	0.0004568	0.00443	37	1982	TSPAN12,DLGAP1,SCD5,HNRNPA2B1,TAOK1,BRD1,RECK,PART1,MTHFSD,ZNF711,PPP2CA,ZNF23,SAFB2,IL1A,IL2RA,SELENOS,ZBTB38,TOX,RRP1B,JADE3,LAMA1,COL25A1,ANOS1,ZBTB39,BCL10,FLJ42393,GNAO1,BSN,ARMH3,BRWD1,TRHDE-AS1,RASA1,DYRK1A,TMEM121,ZFYVE26,EXOC4,LOC652276
MicroRNA	hsa-miR-3619-3p		MirDB	2.284e-05	0.209	0.0004568	0.00443	10	132	SCD5,TAOK1,TOB2,COL25A1,KCNB1,KCND2,MED13,BRWD1,MBLAC2,PCDHA4
MicroRNA	hsa-miR-548l		MirDB	2.289e-05	0.2094	0.0004568	0.00443	23	856	KLF8,TMOD2,MYSM1,ADRA1A,BRD1,CNTN1,SESTD1,SGTB,ATL3,MTF1,ASCL1,TBR1,NEXMIF,BICD1,PRDM11,PURB,NECTIN2,PHIP,MED13,BRWD1,MBLAC2,PDE12,RNASEL
MicroRNA	hsa-miR-409-3p:mirSVR_highEffct	hsa-miR-409-3p:mirSVR_nonconserved_highEffect-0.5	MicroRNA.org	2.29e-05	0.2095	0.0004568	0.00443	28	1229	ABCA13,HLA-F,KLF4,CCDC85A,NAA15,NXPH1,CPD,PABIR3,ZNF711,MZF1,SELENOS,TOX,KDM4C,IPW,LRCH1,HELB,TM4SF18,MBLAC2,TMEM39B,TGFB3,LINC01551,PDE12,RNASEL,OXTR,PCNX4,PCSK7,EXOC4,CDK7
MicroRNA	hsa-miR-379*:mirSVR_highEffct	hsa-miR-379*:mirSVR_nonconserved_highEffect-0.5	MicroRNA.org	2.292e-05	0.2097	0.0004568	0.00443	29	1308	ADAMTS19,DLGAP1,DCTN1-AS1,MYSM1,NWD2,PKHD1,ELMOD1,UXS1,KLHL1,SH2B1,ZNF711,TCEANC2,IL1A,SOX3,KDM4C,SPIN4,BCL10,HNRNPLL,MED13,PTCD3,TRHDE-AS1,DYRK1A,VPS13D,RNASEL,PCNX4,TMF1,MPZL2,KAT14,CDK7
MicroRNA	hsa-miR-6124		MirDB	2.313e-05	0.2116	0.00046	0.004462	27	1152	KLF8,SCD5,HNRNPA2B1,MYSM1,CACNG2,OTULIN,FMN1,SESTD1,ATL3,APOB,RGS8,MTF1,IL2RA,KDM4C,PPP1R12B,PDE10A,RCOR1,BCL10,TM4SF18,TMEM178B,BRWD1,PELI2,ST8SIA3,PDE12,CLMN,PCSK7,XPR1
MicroRNA	hsa-miR-485-3p:mirSVR_lowEffct	hsa-miR-485-3p:mirSVR_nonconserved_lowEffect-0.1-0.5	MicroRNA.org	2.347e-05	0.2147	0.0004658	0.004517	35	1809	TSPAN12,LINC00221,DCTN1-AS1,MYSM1,VPS52,CLCN7,PKHD1,NUCKS1,BRD1,ELMOD1,CNTN1,PART1,SGTB,DCAF10,KDM4C,PSMB6,IPW,CCDC50,LRCH1,BICD1,ZNF776,ANOS1,DNA2,HNRNPLL,DCAF4L1,TRHDE-AS1,ADAMTSL1,NORAD,HCN4,APMAP,ZNFX1,HIBADH,TGFB3,PDE12,XPR1
MicroRNA	mmu-miR-669b-3p		MirDB	2.356e-05	0.2156	0.0004666	0.004525	30	1390	TSPAN12,KLF8,KLF4,MYSM1,PPM1H,RBM25,TAOK1,BRD1,SESTD1,NAA15,SGTB,DCAF10,MTF1,TBR1,TOB2,SPI1,GIN1,NEXMIF,COL25A1,PDE10A,LRCH1,ZBTB39,PTPRJ,PHIP,MED13,HNRNPDL,ADAMTSL1,MBLAC2,VPS13D,PCNX4
MicroRNA	hsa-miR-125a-5p:TargetScan	hsa-miR-125a-5p	TargetScan	2.382e-05	0.2179	0.0004697	0.004555	20	654	ETV6,PPM1H,CACNG2,CSRNP1,SCN2B,ALPK3,ANPEP,PPP2CA,MTF1,PPP1R12B,LUZP1,KCNB1,BSN,BRWD1,HCN4,MFSD9,PELI2,LIFR,MEGF8,PCSK7
MicroRNA	hsa-miR-125b-5p:TargetScan	hsa-miR-125b-5p	TargetScan	2.382e-05	0.2179	0.0004697	0.004555	20	654	ETV6,PPM1H,CACNG2,CSRNP1,SCN2B,ALPK3,ANPEP,PPP2CA,MTF1,PPP1R12B,LUZP1,KCNB1,BSN,BRWD1,HCN4,MFSD9,PELI2,LIFR,MEGF8,PCSK7
MicroRNA	hsa-miR-20b-5p		MirDB	2.408e-05	0.2203	0.0004737	0.004595	26	1078	DLGAP1,ZFYVE9,SCN2B,TAOK1,UXS1,SGTB,ATL3,SESN3,MTF1,ST6GALNAC3,PPP1R12B,LRCH1,LUZP1,KCNB1,PTPRJ,PURB,KIF5A,PHIP,AMIGO2,BRWD1,PCDHA4,ZNFX1,RNASEL,KLHL36,RABEP1,ZFYVE26
MicroRNA	hsa-miR-889:mirSVR_highEffct	hsa-miR-889:mirSVR_nonconserved_highEffect-0.5	MicroRNA.org	2.447e-05	0.2238	0.0004803	0.004659	29	1312	DLGAP1,KLF8,LINC02880,ANKAR,PKHD1,TXNDC16,TAOK1,SNX9,RECK,COL3A1,PIWIL4,ZBTB38,JADE3,LRCH1,BICD1,THAP2,KCNJ14,ASTN2,TAF7,MED13,DSCAM,HIBADH,NARS2,PDE12,ZFYVE26,TMSB10,CLMP,PCK2,LOC652276
MicroRNA	hsa-miR-432*:mirSVR_lowEffct	hsa-miR-432*:mirSVR_nonconserved_lowEffect-0.1-0.5	MicroRNA.org	2.483e-05	0.2272	0.0004865	0.004718	31	1475	ADAMTS19,LOC100134368,ABCA13,HLA-F,FOXRED2,FBN1,ZNF497,RECK,CNTN1,SPEF1,GIT1,WNT2,PABIR3,ZNF23,IGFBP2,CCDC107,TOB2,SELENOS,TAB2,BICD1,LINC00705,TCEAL8,ARMH3,BRWD1,ADAMTSL1,HCN4,PCDHGA6,IFT52,ICAM5,ZFYVE26,NXPH3
MicroRNA	hsa-miR-532-3p:mirSVR_lowEffct	hsa-miR-532-3p:mirSVR_nonconserved_lowEffect-0.1-0.5	MicroRNA.org	2.503e-05	0.229	0.0004891	0.004743	36	1901	LUZP4,ACTR5,HLA-F,SCD5,CACNG2,ZFYVE9,ATRIP,PKHD1,KLHL14,MTHFSD,CHD8,ZNF252P-AS1,SAFB2,TCEANC2,HAUS6,LUC7L3,JADE3,IPW,PCBP1-AS1,PGPEP1,PAGR1,DNAH14,HELB,ZNF776,PLPPR5-AS1,LINC01257,FLJ42393,HCN4,THSD7B,LINC00839,TRIM7,CBX6,ANKRD34A,CD180,ENO2,LOC652276
MicroRNA	hsa-miR-6504-3p		MirDB	2.507e-05	0.2294	0.0004891	0.004743	24	932	ADAMTS19,DLGAP1,TMOD2,KLF4,FBN1,TAOK1,RECK,NAA15,SESN3,DCAF10,ST6GALNAC3,ASB1,SPIN4,ZNF776,ANOS1,RCOR1,PTPRJ,HNRNPLL,PHIP,MED13,ENTPD7,MBLAC2,PDE12,IFT52
MicroRNA	hsa-miR-452:mirSVR_highEffct	hsa-miR-452:mirSVR_nonconserved_highEffect-0.5	MicroRNA.org	2.662e-05	0.2435	0.000517	0.005014	34	1732	TSPAN12,KLF8,MAN1A1,HMGCS1,HNRNPA2B1,MYSM1,FZD4,ADRA1A,ZFYVE9,TAOK1,KLHL14,CNTN1,COL3A1,NAA15,PIWIL4,ZNF10,ZNF23,ASCL1,KBTBD3,GIN1,CFHR5,HELB,PTPRJ,LINC01257,BRWD1,FAM66C,MBLAC2,DYRK1A,TRIM7,RNASEL,ZFYVE26,IGSF21,EXOC4,LOC652276
MicroRNA	hsa-miR-183:mirSVR_lowEffct	hsa-miR-183:mirSVR_conserved_lowEffect-0.1-0.5	MicroRNA.org	2.662e-05	0.2435	0.000517	0.005014	34	1732	TSPAN12,MAN1A1,ABCA13,HOXA5,CSRNP1,MKI67,PKHD1,TAOK1,TUBB,ATL3,PIWIL4,ZNF711,ZNF10,MZF1,ST6GALNAC3,SAFB2,LUC7L3,IPW,PCBP1-AS1,PGPEP1,CCDC50,SV2A,DNA2,TMEM39B,HIBADH,CCDC142,LIFR,LINC01551,VPS13D,PCNX4,TTC21B,ANKRD34A,PCSK7,ZFYVE26
MicroRNA	hsa-miR-1271-5p:TargetScan	hsa-miR-1271-5p	TargetScan	2.709e-05	0.2478	0.0005239	0.005081	23	864	HOXA5,CSRNP1,FOXRED2,DCAF10,MTF1,RIMS4,GINM1,KIF26A,CCDC50,COL25A1,LUZP1,BICD1,NUAK1,KCNJ14,KIF5A,PHIP,BRWD1,NPTX2,MBLAC2,RASA1,DSCAM,HCN4,CBX6
MicroRNA	hsa-miR-96-5p:TargetScan	hsa-miR-96-5p	TargetScan	2.709e-05	0.2478	0.0005239	0.005081	23	864	HOXA5,CSRNP1,FOXRED2,DCAF10,MTF1,RIMS4,GINM1,KIF26A,CCDC50,COL25A1,LUZP1,BICD1,NUAK1,KCNJ14,KIF5A,PHIP,BRWD1,NPTX2,MBLAC2,RASA1,DSCAM,HCN4,CBX6
MicroRNA	hsa-miR-3167:mirSVR_lowEffct	hsa-miR-3167:mirSVR_nonconserved_lowEffect-0.1-0.5	MicroRNA.org	2.729e-05	0.2497	0.0005267	0.005109	37	1996	ADAMTS19,LOC100134368,HLA-F,ETV6,RBM25,VPS52,CLCN7,KLHL14,SNX9,TUBB,APOB,PABIR3,MZF1,ASB1,FAM20A,HAUS6,GINM1,KDM4C,CFHR5,THAP2,ZNF776,NUAK1,PTPRJ,KCND2,SV2A,GNAO1,TM4SF18,HNRNPDL,FAM66C,ARGLU1,ZDHHC14,TMEM39B,NARS2,CCDC142,TTC21B,ZFYVE26,MPZL2
MicroRNA	hsa-miR-92a:mirSVR_lowEffct	hsa-miR-92a:mirSVR_conserved_lowEffect-0.1-0.5	MicroRNA.org	2.749e-05	0.2515	0.0005294	0.005134	33	1649	ADAMTS19,HLA-F,LINC00221,WNT4,DCTN1-AS1,CCDC85A,PPM1H,ANKAR,RECK,NAA15,RASA3,DCAF10,MTF1,EARS2,GIN1,LAMA1,IPW,TAB2,LUZP1,HELB,RCOR1,KCND2,BSN,TAF7,NORAD,THSD7B,LINC01551,OXTR,CBX6,PCNX4,ZFYVE26,XPR1,CDK7
MicroRNA	hsa-miR-4680-3p		MirDB	2.766e-05	0.253	0.0005315	0.005155	20	660	TSPAN12,KLF4,FZD4,KLHL14,RECK,UXS1,KLHL1,ATL3,SESN3,ZNF711,DCAF10,TOX,DNAH14,THAP2,KCNB1,BRWD1,HNRNPDL,LIFR,ZFYVE26,CLMP
MicroRNA	hsa-miR-4272:mirSVR_highEffct	hsa-miR-4272:mirSVR_nonconserved_highEffect-0.5	MicroRNA.org	2.787e-05	0.2549	0.0005333	0.005172	29	1320	LUZP4,ABCA13,CCDC85A,NWD2,ELMOD1,RECK,PART1,KLHL1,NAA15,NXPH1,TUBB,BIRC3,CPD,ZNF10,KBTBD3,HAUS6,PTPRJ,KCND2,HNRNPLL,BRWD1,RASA1,ARGLU1,DYRK1A,PCDHA4,HIBADH,TGFB3,PCSK7,TMSB10,PCK2
MicroRNA	hsa-miR-4283:mirSVR_lowEffct	hsa-miR-4283:mirSVR_nonconserved_lowEffect-0.1-0.5	MicroRNA.org	2.787e-05	0.2549	0.0005333	0.005172	29	1320	ADAMTS19,KLF8,LOC100134368,ABCA13,HLA-F,STX1B,FZD4,CSRNP1,CLCN7,RECK,GIT1,PPP2CA,DCAF10,RIMS4,TCEANC2,KIF26A,PPP1R12B,IPW,LINC00705,SV2A,NECTIN2,NPTX2,THSD7B,CCDC142,TGM3,CBX6,CLMP,ENO2,SEZ6
MicroRNA	hsa-miR-3942-3p		MirDB	2.826e-05	0.2586	0.0005398	0.005235	24	938	MAP1A,ETV6,HNRNPA2B1,FZD4,FMN1,TAOK1,KLHL14,CNTN1,COL3A1,MTHFSD,PIWIL4,CPD,SLC7A14,HAUS6,COL25A1,SPIN4,DNAH14,KCNB1,HNRNPLL,BRWD1,PCDHGA6,PCNX4,TMF1,ZFYVE26
MicroRNA	hsa-miR-920:mirSVR_lowEffct	hsa-miR-920:mirSVR_nonconserved_lowEffect-0.1-0.5	MicroRNA.org	2.928e-05	0.2678	0.000558	0.005412	36	1913	KLF8,LOC100134368,SCD5,HOXA5,CSRNP1,ZNF497,SNX9,PART1,SGTB,WNT2B,CHD8,SLC7A14,MCM3AP-AS1,ASB1,IL2RA,AHNAK2,SELENOS,KDM4C,PAGR1,SPNS3,ST14,LUZP1,BICD1,ZBTB39,LINC00960,SLC35F6,MBNL1-AS1,LINC01257,ARMH3,PCDHGA6,ZNFX1,THSD7B,NARS2,VPS13D,TTC21B,KAT14
MicroRNA	hsa-miR-3137:mirSVR_lowEffct	hsa-miR-3137:mirSVR_nonconserved_lowEffect-0.1-0.5	MicroRNA.org	2.935e-05	0.2685	0.0005582	0.005413	30	1404	TSPAN12,HLA-F,CSRNP1,FOXRED2,PKHD1,NUCKS1,FADS2,TXNDC16,POMT2,PABIR3,MCM3AP-AS1,TCEANC2,FAM20A,DNAH11,KBTBD3,EARS2,AKR1C2,KCNB1,PTPRJ,TUG1,BRWD1,FAM66C,ARGLU1,MFSD9,TRIM7,RIC8B,CBX6,RASA4,PCNX4,CD74
MicroRNA	hsa-miR-361-5p:mirSVR_lowEffct	hsa-miR-361-5p:mirSVR_conserved_lowEffect-0.1-0.5	MicroRNA.org	2.95e-05	0.2699	0.00056	0.005431	33	1654	DLGAP1,GALNT9-AS1,MYSM1,VPS52,ANKAR,NUCKS1,FADS2,KLHL14,BRD1,NXPH1,KBTBD4,CDC26,TOX,PDE10A,ANOS1,NUAK1,PLPPR5-AS1,SV2A,KCNJ14,TAF7,PHIP,DCAF4L1,AMIGO2,DYRK1A,PELI2,HIBADH,TRIM7,VPS13D,RNASEL,ZFYVE26,EXOC4,XPR1,CDK7
MicroRNA	hsa-miR-875-3p:mirSVR_highEffct	hsa-miR-875-3p:mirSVR_nonconserved_highEffect-0.5	MicroRNA.org	2.989e-05	0.2734	0.0005661	0.005491	35	1827	ADAMTS19,LOC100134368,ABCA13,SCD5,DCTN1-AS1,CCDC85A,NWD2,SCN2B,TXNDC16,CRAMP1,RECK,NXPH1,MCM3AP-AS1,IGFBP2,FAM20A,AHNAK2,KDM4C,TAB2,LRCH1,BICD1,KCND2,BCL10,FLJ42393,TCEAL8,MED13,FAM66C,RASA1,HCN4,PELI2,IFT52,CBX6,PCNX4,ZFYVE26,CD180,IGSF21
MicroRNA	hsa-miR-338-5p		MirDB	3.014e-05	0.2757	0.0005697	0.005525	25	1015	DLGAP1,KLF8,CCDC85A,HOXA5,TAOK1,BRD1,ELMOD1,CRAMP1,NAA15,NXPH1,ZNF711,ZNF10,MTF1,NEXMIF,PDE10A,ANOS1,MAFB,TAF7,TMEM178B,PHIP,MED13,MBLAC2,DYRK1A,THSD7B,ST8SIA3
MicroRNA	hsa-miR-624*:mirSVR_lowEffct	hsa-miR-624*:mirSVR_nonconserved_lowEffect-0.1-0.5	MicroRNA.org	3.049e-05	0.2789	0.0005708	0.005536	28	1246	ABCA13,MYSM1,MKI67,NUCKS1,COL3A1,UXS1,PABIR3,RIMS4,TCEANC2,HAUS6,LUC7L3,RRP1B,PDE10A,THAP2,ANOS1,PRDM11,PTPRJ,PURB,TUG1,TCEAL8,HNRNPLL,DCAF4L1,PTCD3,HCN4,PCDHGA6,HIBADH,RIC8B,XPR1
MicroRNA	hsa-miR-1323:PITA	hsa-miR-1323:PITA_TOP	PITA	3.052e-05	0.2792	0.0005708	0.005536	20	664	HNRNPA2B1,PPM1H,FZD4,SESN3,CPD,PPP2CA,ASCL1,TOB2,JADE3,KDM4C,NEXMIF,PPP1R12B,SPIN4,ZBTB39,BRWD1,RASA1,DYRK1A,PELI2,TMEM121,CBX6
MicroRNA	hsa-miR-548o:PITA	hsa-miR-548o:PITA_TOP	PITA	3.052e-05	0.2792	0.0005708	0.005536	20	664	HNRNPA2B1,PPM1H,FZD4,SESN3,CPD,PPP2CA,ASCL1,TOB2,JADE3,KDM4C,NEXMIF,PPP1R12B,SPIN4,ZBTB39,BRWD1,RASA1,DYRK1A,PELI2,TMEM121,CBX6
MicroRNA	hsa-miR-134:mirSVR_lowEffct	hsa-miR-134:mirSVR_conserved_lowEffect-0.1-0.5	MicroRNA.org	3.054e-05	0.2794	0.0005708	0.005536	32	1572	DLGAP1,LOC100134368,ABCA13,HLA-F,HMGCS1,SCD5,ANAPC2,NUCKS1,TXNDC16,KLHL14,ELMOD1,TMEM107,MCM3AP-AS1,ZNF252P-AS1,IGFBP2,DNAH11,CCDC107,LUC7L3,KDM4C,TAB2,ZNF776,NUAK1,HNRNPLL,BRWD1,FAM66C,DYRK1A,TRIM7,VPS13D,MEGF8,ANKRD34A,SDF4,PCK2
MicroRNA	mmu-miR-5104		MirDB	3.059e-05	0.2799	0.0005708	0.005536	15	364	CCDC85A,TMEM184A,CNTN1,NAA15,RRP1B,CCDC50,BICD1,KCNB1,KCND2,RASA1,DYRK1A,ZNFX1,RABEP1,ZFYVE26,MPZL2
MicroRNA	hsa-miR-9985		MirDB	3.062e-05	0.2801	0.0005708	0.005536	27	1168	HMGCS1,MYSM1,CACNG2,FZD4,HOXA5,CSRNP1,OTULIN,TMEM184A,TAOK1,NXPH1,RGS8,ST6GALNAC3,TBR1,BRSK1,PDE10A,ST14,PRDM11,ZBTB39,PTPRJ,DNA2,MED13,BRWD1,ADAMTSL1,HCN4,DYRK1A,PELI2,LIFR
MicroRNA	hsa-miR-1197:mirSVR_lowEffct	hsa-miR-1197:mirSVR_nonconserved_lowEffect-0.1-0.5	MicroRNA.org	3.07e-05	0.2808	0.0005708	0.005536	35	1829	TSPAN12,ADAMTS19,ZNF672,ABCA13,SCD5,FMN1,ANKAR,SCN2B,TAOK1,METTL16,RECK,CNTN1,KLHL1,WNT2,ZNF10,ZFP41,EARS2,JADE3,PRPF6,SPIN4,LUZP1,HELB,ZNF776,ANOS1,RCOR1,LINC00960,KIF5A,NRDE2,MBLAC2,ZNFX1,THSD7B,LINC01551,VPS13D,RIC8B,ENO2
MicroRNA	hsa-miR-623:mirSVR_lowEffct	hsa-miR-623:mirSVR_nonconserved_lowEffect-0.1-0.5	MicroRNA.org	3.07e-05	0.2808	0.0005708	0.005536	35	1829	ADAMTS19,ZNF672,MAP1A,ABCA13,KLF4,ADRA1A,NWD2,ANKAR,PART1,SGTB,WNT2,NXPH1,TUBB,SPTBN4,PPP2CA,ZNF252P-AS1,TCEANC2,TNFRSF25,TOX,EARS2,KDM4C,IPW,MAFB,KIF5A,TCEAL8,USP27X,ZDHHC14,MFSD9,PCDHA4,THSD7B,RIC8B,OXTR,TMSB10,CLMP,EXOC4
MicroRNA	hsa-miR-574-5p:mirSVR_lowEffct	hsa-miR-574-5p:mirSVR_nonconserved_lowEffect-0.1-0.5	MicroRNA.org	3.096e-05	0.2832	0.0005745	0.005572	34	1743	ADAMTS19,LOC100134368,ABCA13,GPR37L1,STX1B,ATRIP,FMN1,PKHD1,RECK,COL3A1,POMT2,ZNF10,UBXN11,IL1A,TOB2,LUC7L3,EARS2,TAB2,PLPPR5-AS1,MBNL1-AS1,ASTN2,DCAF4L1,MED13,AMIGO2,ADAMTSL1,DSCAM,APMAP,PCDHA4,THSD7B,TGFB3,IFT52,NXPH3,PCK2,EXOC4
MicroRNA	mmu-miR-1271-5p		MirDB	3.104e-05	0.284	0.0005749	0.005575	19	600	HOXA5,RBM25,RECK,CNTN1,SLC7A14,DCAF10,ST6GALNAC3,TBR1,NEXMIF,CCDC50,COL25A1,KCNJ14,TMEM178B,PHIP,BRWD1,NPTX2,RASA1,ST8SIA3,RNASEL
MicroRNA	hsa-miR-4794		MirDB	3.212e-05	0.2938	0.0005936	0.005757	14	313	DLGAP1,TMOD2,MTHFSD,SLC7A14,MTF1,TCEANC2,TNFRSF25,PGPEP1,LRCH1,ZNF776,BCL10,TCEAL8,AMIGO2,LIFR
MicroRNA	mmu-miR-1907		MirDB	3.237e-05	0.2962	0.0005971	0.005791	22	802	WNT4,CSRNP1,FASN,RECK,NAA15,NXPH1,WNT2B,CPD,PPP2R1A,RGS8,TOB2,NEXMIF,LUZP1,BICD1,ZBTB39,PTPRJ,TMEM178B,PHIP,ENTPD7,PELI2,CBX6,XPR1
MicroRNA	hsa-miR-3941		MirDB	3.266e-05	0.2988	0.000601	0.005828	23	873	TMOD2,CCDC85A,PPM1H,FBN1,FMN1,BRD1,RECK,CNTN1,ZNF711,ASB1,TOX,NEXMIF,PPP1R3E,PDE10A,ST14,KCNB1,PTPRJ,SV2A,PURB,TMEM178B,PCDHA4,TMF1,ENO2
MicroRNA	hsa-miR-644:mirSVR_lowEffct	hsa-miR-644:mirSVR_nonconserved_lowEffect-0.1-0.5	MicroRNA.org	3.272e-05	0.2993	0.000601	0.005828	30	1411	ZNF672,LINC02880,FOXRED2,ANKAR,MKI67,TXNDC16,COL3A1,POMT2,KLHL1,GIT1,POU3F1,IGFBP2,KDM4C,NEXMIF,DNAH14,HELB,GIPR,GCN1,DCAF4L1,SPSB3,ENTPD7,ADAMTSL1,RASA1,PCDHGA6,ZDHHC14,MFSD9,THSD7B,LINC01551,RNASEL,LOC652276
MicroRNA	hsa-miR-211:mirSVR_highEffct	hsa-miR-211:mirSVR_conserved_highEffect-0.5	MicroRNA.org	3.284e-05	0.3005	0.0006021	0.00584	32	1577	MAP1A,ABCA13,LINC00221,HNRNPA2B1,CCDC85A,ADRA1A,ANKAR,TAOK1,ELMOD1,COL3A1,NAA15,WNT2,CPD,SPTBN4,IL2RA,TOX,KDM4C,NUAK1,PTPRJ,KCND2,KCNJ14,DNA2,USP27X,AMIGO2,BRWD1,ZDHHC14,RIC8B,RASA4,PCNX4,CLMP,MPZL2,EXOC4
MicroRNA	hsa-miR-4306		MirDB	3.338e-05	0.3054	0.0006108	0.005923	27	1173	TMOD2,MYSM1,STX1B,FZD4,ADRA1A,FMN1,SESN3,SLC7A14,RGS8,UBE2D4,RIMS4,IL2RA,ATP5F1B,GPR84,AKR1C2,LUZP1,BICD1,ASTN2,MAFB,BSN,HCN4,PCDHA4,LIFR,RIC8B,CLMN,RASA4,ANKRD34A
MicroRNA	hsa-miR-512-5p:mirSVR_lowEffct	hsa-miR-512-5p:mirSVR_nonconserved_lowEffect-0.1-0.5	MicroRNA.org	3.36e-05	0.3074	0.0006136	0.005951	34	1749	KLF8,MAP1A,ABCA13,HLA-F,GPR37L1,SCD5,MYSM1,PKHD1,TXNDC16,METTL16,SNX9,POMT2,PART1,NXPH1,CPD,IL1A,SNRNP200,SNTA1,HAUS6,NEXMIF,IPW,TAB2,BICD1,GIPR,RCOR1,NECTIN2,KIF5A,DCAF4L1,AMIGO2,DYRK1A,THSD7B,RNASEL,PCNX4,CD180
MicroRNA	hsa-miR-196a-1-3p		MirDB	3.376e-05	0.3089	0.0006153	0.005967	24	947	HNRNPA2B1,CCDC85A,FZD4,FMN1,SNX9,SESN3,SH2B1,UBE2D4,ASCL1,ST6GALNAC3,IL1A,EARS2,JADE3,NEXMIF,PPP1R12B,RCOR1,PTPRJ,BRWD1,MBLAC2,DSCAM,DYRK1A,NARS2,CLMN,SEZ6
MicroRNA	hsa-miR-4284:mirSVR_lowEffct	hsa-miR-4284:mirSVR_nonconserved_lowEffect-0.1-0.5	MicroRNA.org	3.414e-05	0.3123	0.0006208	0.006021	35	1837	ADAMTS19,LOC100134368,MAP1A,HOXA5,FBN1,ATRIP,ANAPC2,TAOK1,ELMOD1,PART1,KLHL1,SLC7A14,LOC440700,UBXN11,IGFBP2,IL1A,DNAH11,SELENOS,KDM4C,PCBP1-AS1,PGPEP1,SPIN4,ZNF776,SV2A,NECTIN2,BCL10,FLJ42393,PELI2,TMEM39B,TRIM7,TGM3,VPS13D,RABEP1,LOC652276,XPR1
MicroRNA	mmu-miR-96-5p		MirDB	3.533e-05	0.3232	0.0006389	0.006196	20	670	HOXA5,RBM25,RECK,CNTN1,SLC7A14,RGS8,DCAF10,ST6GALNAC3,TBR1,NEXMIF,CCDC50,COL25A1,KCNJ14,GNAO1,TMEM178B,PHIP,BRWD1,NPTX2,RASA1,ST8SIA3
MicroRNA	hsa-miR-320b:mirSVR_highEffct	hsa-miR-320b:mirSVR_conserved_highEffect-0.5	MicroRNA.org	3.534e-05	0.3233	0.0006389	0.006196	30	1416	MAN1A1,ABCA13,MYSM1,RBM25,ANKAR,KLHL14,CNTN1,NAA15,ATL3,SESN3,CPD,KBTBD3,RRP1B,KDM4C,KIF26A,GIN1,SPIN4,LUZP1,BICD1,TCEAL8,TAF7,DNA2,FAM66C,RASA1,ZDHHC14,PCDHA4,RNASEL,KLHL36,PCSK7,MPZL2
MicroRNA	hsa-miR-320a:mirSVR_highEffct	hsa-miR-320a:mirSVR_conserved_highEffect-0.5	MicroRNA.org	3.534e-05	0.3233	0.0006389	0.006196	30	1416	MAN1A1,ABCA13,MYSM1,RBM25,ANKAR,KLHL14,CNTN1,NAA15,ATL3,SESN3,CPD,KBTBD3,RRP1B,KDM4C,KIF26A,GIN1,SPIN4,LUZP1,BICD1,TCEAL8,TAF7,DNA2,FAM66C,RASA1,ZDHHC14,PCDHA4,RNASEL,KLHL36,PCSK7,MPZL2
MicroRNA	hsa-miR-4330:mirSVR_lowEffct	hsa-miR-4330:mirSVR_nonconserved_lowEffect-0.1-0.5	MicroRNA.org	3.548e-05	0.3246	0.0006402	0.006209	34	1753	KLF8,MAN1A1,MYSM1,FZD4,HOXA5,RBM25,KLHL14,RECK,CNTN1,COL3A1,NAA15,PIWIL4,CPD,PABIR3,ZNF711,PPP2CA,UBE2D4,CDC26,EARS2,JADE3,COL25A1,DNAH14,LUZP1,BICD1,PTPRJ,LINC01257,TCEAL8,DCAF4L1,AMIGO2,TRHDE-AS1,TGFB3,PCSK7,CLMP,MPZL2
MicroRNA	hsa-miR-4309:mirSVR_lowEffct	hsa-miR-4309:mirSVR_nonconserved_lowEffect-0.1-0.5	MicroRNA.org	3.686e-05	0.3372	0.0006615	0.006415	32	1585	HLA-F,WNT4,RBM25,SCN2B,TAOK1,COL3A1,NAA15,SGTB,WNT2,PPP2CA,MZF1,SNRNP200,TOB2,EARS2,LRCH1,BICD1,ZBTB39,KCNB1,PTPRJ,LINC01257,FLJ42393,BSN,ARMH3,DCAF4L1,PCDHGA6,PCDHA4,HIBADH,MEGF8,PCSK7,CLMP,KAT14,XPR1
MicroRNA	mmu-miR-322-5p		MirDB	3.687e-05	0.3373	0.0006615	0.006415	22	808	WNT4,CSRNP1,FASN,RECK,NAA15,NXPH1,WNT2B,CPD,PPP2R1A,RGS8,TOB2,NEXMIF,LUZP1,BICD1,ZBTB39,PTPRJ,TMEM178B,PHIP,ENTPD7,PELI2,CBX6,XPR1
MicroRNA	hsa-miR-539:PITA	hsa-miR-539:PITA_TOP	PITA	3.688e-05	0.3373	0.0006615	0.006415	17	483	ACTR5,CSRNP1,KLHL14,ELMOD1,SESTD1,NAA15,DCAF10,MTF1,TCEANC2,NEXMIF,SYNGAP1,KCND2,PURB,GNAO1,BSN,RASA1,CBX6
MicroRNA	hsa-miR-3665		MirDB	3.761e-05	0.344	0.0006718	0.006515	14	317	ADAMTS19,WNT4,SCD5,PPM1H,NAA15,GIT1,ZFP41,IL1A,SELENOS,PGPEP1,NUAK1,KCND2,SLC35F6,TMEM178B
MicroRNA	mmu-miR-6342		MirDB	3.767e-05	0.3446	0.0006718	0.006515	22	809	WNT4,CSRNP1,FASN,RECK,NAA15,NXPH1,WNT2B,CPD,PPP2R1A,RGS8,TOB2,NEXMIF,LUZP1,BICD1,ZBTB39,PTPRJ,TMEM178B,PHIP,ENTPD7,PELI2,CBX6,XPR1
MicroRNA	mmu-miR-6419		MirDB	3.767e-05	0.3446	0.0006718	0.006515	22	809	WNT4,CSRNP1,FASN,RECK,NAA15,NXPH1,WNT2B,CPD,PPP2R1A,RGS8,TOB2,NEXMIF,LUZP1,BICD1,ZBTB39,PTPRJ,TMEM178B,PHIP,ENTPD7,PELI2,CBX6,XPR1
MicroRNA	hsa-miR-199b-5p:mirSVR_highEffct	hsa-miR-199b-5p:mirSVR_conserved_highEffect-0.5	MicroRNA.org	3.849e-05	0.3521	0.0006851	0.006644	23	881	MAN1A1,ABCA13,CCDC85A,ANKAR,MTHFSD,GIT1,WNT2,PIWIL4,TMEM107,IL2RA,KBTBD3,JADE3,PCBP1-AS1,PGPEP1,AKR1C2,KCND2,USP27X,APMAP,TRIM7,PDE12,IFT52,MPZL2,CDK7
MicroRNA	hsa-miR-199b-3p:mirSVR_highEffct	hsa-miR-199b-3p:mirSVR_nonconserved_highEffect-0.5	MicroRNA.org	3.871e-05	0.3541	0.0006863	0.006656	24	954	FMN1,TAOK1,METTL16,ELMOD1,RECK,UXS1,NXPH1,WNT2B,PIWIL4,TMEM107,ZNF10,TAB2,COL25A1,ITPK1-AS1,THAP2,NUAK1,PTPRJ,NECTIN2,VPS13D,KLHL36,PCNX4,TTC21B,TMF1,CDK7
MicroRNA	hsa-miR-199a-3p:mirSVR_highEffct	hsa-miR-199a-3p:mirSVR_nonconserved_highEffect-0.5	MicroRNA.org	3.871e-05	0.3541	0.0006863	0.006656	24	954	FMN1,TAOK1,METTL16,ELMOD1,RECK,UXS1,NXPH1,WNT2B,PIWIL4,TMEM107,ZNF10,TAB2,COL25A1,ITPK1-AS1,THAP2,NUAK1,PTPRJ,NECTIN2,VPS13D,KLHL36,PCNX4,TTC21B,TMF1,CDK7
MicroRNA	hsa-miR-664*:mirSVR_lowEffct	hsa-miR-664*:mirSVR_nonconserved_lowEffect-0.1-0.5	MicroRNA.org	3.954e-05	0.3617	0.0006996	0.006785	34	1761	ADAMTS19,KLF8,FOXRED2,NWD2,TAOK1,SNX9,RECK,TAPT1-AS1,MCM3AP-AS1,KBTBD4,SAFB2,SNRNP200,TOB2,HAUS6,GIN1,PGPEP1,PAGR1,THAP2,SLC35F6,TUG1,HNRNPDL,PCDHGA6,ZDHHC14,PELI2,LIFR,RIC8B,PDE12,PNMA8A,TTC21B,PCSK7,SDF4,EXOC4,XPR1,CDK7
MicroRNA	hsa-miR-3142:mirSVR_lowEffct	hsa-miR-3142:mirSVR_nonconserved_lowEffect-0.1-0.5	MicroRNA.org	3.962e-05	0.3625	0.0006997	0.006786	29	1342	PART1,SGTB,NXPH1,INE1,ZNF252P-AS1,UBE2D4,DNAH11,RRP1B,KDM4C,THAP2,GIPR,ANOS1,MBNL1-AS1,LINC01257,ARMH3,BRWD1,FAM66C,CACNA1S,NRDE2,NPTX2,RASA1,NORAD,PCDHGA6,APMAP,TMEM39B,PCDHA4,RIC8B,PCNX4,RABEP1
MicroRNA	hsa-miR-30a:mirSVR_highEffct	hsa-miR-30a:mirSVR_conserved_highEffect-0.5	MicroRNA.org	3.998e-05	0.3657	0.0007046	0.006834	35	1849	TSPAN12,DLGAP1,SCD5,HNRNPA2B1,TAOK1,BRD1,RECK,PART1,MTHFSD,ZNF711,PPP2CA,SAFB2,IL1A,IL2RA,SELENOS,ZBTB38,TOX,RRP1B,JADE3,LAMA1,COL25A1,ZBTB39,BCL10,FLJ42393,GNAO1,BSN,ARMH3,BRWD1,TRHDE-AS1,RASA1,DYRK1A,TMEM121,ZFYVE26,EXOC4,LOC652276
MicroRNA	hsa-miR-181c-5p		MirDB	4.064e-05	0.3718	0.0007137	0.006921	26	1107	ADAMTS19,ETV6,ADRA1A,NWD2,NUCKS1,TAOK1,BRD1,RECK,TUBB,ATL3,SESN3,CPD,IL1A,HAUS6,NEXMIF,PPP1R12B,LAMA1,TAB2,LUZP1,RCOR1,PURB,PHIP,BRWD1,ADAMTSL1,PCDHA4,TMF1
MicroRNA	hsa-miR-181a-5p		MirDB	4.064e-05	0.3718	0.0007137	0.006921	26	1107	ADAMTS19,ETV6,ADRA1A,NWD2,NUCKS1,TAOK1,BRD1,RECK,TUBB,ATL3,SESN3,CPD,IL1A,HAUS6,NEXMIF,PPP1R12B,LAMA1,TAB2,LUZP1,RCOR1,PURB,PHIP,BRWD1,ADAMTSL1,PCDHA4,TMF1
MicroRNA	hsa-miR-150:mirSVR_lowEffct	hsa-miR-150:mirSVR_conserved_lowEffect-0.1-0.5	MicroRNA.org	4.091e-05	0.3742	0.0007169	0.006953	36	1939	ADAMTS19,LUZP4,MAP1A,HLA-F,PPM1H,ADRA1A,NWD2,ZFYVE9,SCN2B,PKHD1,NUCKS1,KLHL14,BRD1,SESTD1,NXPH1,CPD,TMEM107,MCM3AP-AS1,PPP2R1A,ASCL1,CCDC107,HAUS6,PAGR1,SYNGAP1,SV2A,NECTIN2,ARMH3,FAM66C,DSCAM,PELI2,TMEM39B,PCDHA4,LINC01551,CBX6,ZFYVE26,SEZ6
MicroRNA	mmu-miR-497a-5p		MirDB	4.105e-05	0.3755	0.000718	0.006964	22	813	WNT4,CSRNP1,FASN,RECK,NAA15,NXPH1,WNT2B,CPD,PPP2R1A,RGS8,TOB2,NEXMIF,LUZP1,BICD1,ZBTB39,PTPRJ,TMEM178B,PHIP,ENTPD7,PELI2,CBX6,XPR1
MicroRNA	hsa-miR-628-3p:mirSVR_lowEffct	hsa-miR-628-3p:mirSVR_nonconserved_lowEffect-0.1-0.5	MicroRNA.org	4.132e-05	0.378	0.0007213	0.006996	31	1509	MAN1A1,RGS19,DCTN1-AS1,CCDC85A,ALPK3,CNTN1,NXPH1,SESN3,CPD,TMEM107,MCM3AP-AS1,ST6GALNAC3,ZBTB38,KDM4C,NEXMIF,TAB2,NUAK1,LINC00960,SLC35F6,BCL10,TM4SF18,BRWD1,ADAMTSL1,NORAD,ZNFX1,THSD7B,HIBADH,LINC00839,RIC8B,ZFYVE26,MPZL2
MicroRNA	hsa-miR-3065-5p		MirDB	4.211e-05	0.3852	0.0007294	0.007074	26	1109	LUZP4,MYSM1,ADRA1A,NUCKS1,TAOK1,TUBB,DCAF10,TCEANC2,AHNAK2,JADE3,NEXMIF,CCDC50,PDE10A,SPIN4,THAP2,RCOR1,KCND2,ASTN2,USP27X,HNRNPLL,BRWD1,ENTPD7,RASA1,DYRK1A,CLMN,CLMP
MicroRNA	hsa-miR-4273:mirSVR_highEffct	hsa-miR-4273:mirSVR_nonconserved_highEffect-0.5	MicroRNA.org	4.211e-05	0.3852	0.0007294	0.007074	26	1109	KLF8,ABCA13,LINC02880,CACNG2,ADRA1A,ANKAR,MKI67,KLHL14,SNX9,KLHL1,PIWIL4,NOX3,MCM3AP-AS1,ZNF711,GIN1,CFHR5,DNA2,HNRNPDL,RASA1,PELI2,TMEM39B,THSD7B,LINC01551,RNASEL,EXOC4,SEZ6
MicroRNA	hsa-miR-181b-5p		MirDB	4.211e-05	0.3852	0.0007294	0.007074	26	1109	ADAMTS19,ETV6,ADRA1A,NWD2,NUCKS1,TAOK1,BRD1,RECK,TUBB,ATL3,SESN3,CPD,IL1A,HAUS6,NEXMIF,PPP1R12B,LAMA1,TAB2,LUZP1,RCOR1,PURB,PHIP,BRWD1,ADAMTSL1,PCDHA4,TMF1
MicroRNA	hsa-miR-6865-3p		MirDB	4.214e-05	0.3855	0.0007294	0.007074	11	180	POMT2,MTF1,TCEANC2,SYNGAP1,KCNB1,PTPRJ,TMEM178B,PCDHA4,CBX6,KLHL36,PCSK7
MicroRNA	mmu-miR-670-5p		MirDB	4.222e-05	0.3862	0.0007294	0.007074	16	429	TSPAN12,DLGAP1,ABCA13,PPM1H,FMN1,SCN2B,ANPEP,PPP2CA,TOX,KDM4C,ZBTB39,KCNB1,BRWD1,MFSD9,GUCY2F,PCSK7
MicroRNA	hsa-miR-30d:mirSVR_highEffct	hsa-miR-30d:mirSVR_conserved_highEffect-0.5	MicroRNA.org	4.229e-05	0.3869	0.0007294	0.007074	34	1766	DLGAP1,KLF8,SCD5,HNRNPA2B1,TAOK1,BRD1,RECK,PART1,MTHFSD,ZNF711,PPP2CA,SAFB2,IL1A,IL2RA,SELENOS,ZBTB38,TOX,RRP1B,JADE3,LAMA1,COL25A1,ZBTB39,BCL10,FLJ42393,GNAO1,ARMH3,BRWD1,TRHDE-AS1,RASA1,DYRK1A,TMEM121,ZFYVE26,EXOC4,LOC652276
MicroRNA	hsa-miR-500*:mirSVR_lowEffct	hsa-miR-500*:mirSVR_nonconserved_lowEffect-0.1-0.5	MicroRNA.org	4.242e-05	0.3881	0.0007294	0.007074	28	1266	RGS19,HLA-F,LINC00221,MYSM1,OTULIN,METTL16,RECK,PART1,NAA15,SGTB,RASA3,POU3F1,ZNF252P-AS1,SAFB2,CCDC107,TAB2,GIPR,RCOR1,NUAK1,KCNJ14,MBNL1-AS1,LINC01257,ADAMTSL1,DYRK1A,THSD7B,RIC8B,OXTR,SDF4
MicroRNA	hsa-miR-20a:mirSVR_highEffct	hsa-miR-20a:mirSVR_conserved_highEffect-0.5	MicroRNA.org	4.243e-05	0.3882	0.0007294	0.007074	33	1680	MAN1A1,SCD5,ZFYVE9,SNX9,RECK,UXS1,SGTB,ATL3,ZNF23,MTF1,ST6GALNAC3,SELENOS,LRCH1,PTPRJ,BCL10,KIF5A,TAF7,ARMH3,AMIGO2,BRWD1,RASA1,DYRK1A,PCDHA4,ZNFX1,LINC00839,VPS13D,RNASEL,IFT52,KLHL36,RABEP1,SMIM5,ZFYVE26,MPZL2
MicroRNA	hsa-miR-362-5p:mirSVR_lowEffct	hsa-miR-362-5p:mirSVR_nonconserved_lowEffect-0.1-0.5	MicroRNA.org	4.25e-05	0.3888	0.0007294	0.007074	36	1942	MAN1A1,MAP1A,HLA-F,GPR37L1,WNT4,KLF4,RBM25,ZFYVE9,ALPK3,SGTB,NXPH1,SESN3,PIWIL4,CPD,MCM3AP-AS1,TCEANC2,KBTBD3,SELENOS,ZBTB38,JADE3,BICD1,HELB,LINC00960,NECTIN2,MBNL1-AS1,TUG1,TCEAL8,HNRNPLL,HNRNPDL,TRHDE-AS1,FAM66C,MAP3K6,VPS13D,RIC8B,PDE12,SNORD93
MicroRNA	hsa-miR-367:mirSVR_lowEffct	hsa-miR-367:mirSVR_conserved_lowEffect-0.1-0.5	MicroRNA.org	4.286e-05	0.3921	0.0007329	0.007108	34	1767	ADAMTS19,HLA-F,LINC00221,WNT4,DCTN1-AS1,CCDC85A,PPM1H,ANKAR,TAOK1,RECK,PART1,NAA15,SGTB,RASA3,DCAF10,MTF1,EARS2,NEXMIF,LAMA1,IPW,TAB2,LUZP1,HELB,RCOR1,KCND2,BSN,NORAD,THSD7B,LINC01551,OXTR,CBX6,PCNX4,ZFYVE26,CDK7
MicroRNA	hsa-miR-181d-5p		MirDB	4.286e-05	0.3921	0.0007329	0.007108	26	1110	ADAMTS19,ETV6,ADRA1A,NWD2,NUCKS1,TAOK1,BRD1,RECK,TUBB,ATL3,SESN3,CPD,IL1A,HAUS6,NEXMIF,PPP1R12B,LAMA1,TAB2,LUZP1,RCOR1,PURB,PHIP,BRWD1,ADAMTSL1,PCDHA4,TMF1
MicroRNA	hsa-miR-892b:mirSVR_lowEffct	hsa-miR-892b:mirSVR_nonconserved_lowEffect-0.1-0.5	MicroRNA.org	4.314e-05	0.3947	0.0007356	0.007135	32	1596	ADAMTS19,MAP1A,LINC02880,HLA-F,DCTN1-AS1,MYSM1,FZD4,FOXRED2,SPEF1,SGTB,ANPEP,GIT1,TAPT1-AS1,KBTBD4,MZF1,ASCL1,TCEANC2,SNRNP200,TOX,JADE3,PGPEP1,TAB2,HELB,SYNGAP1,TUG1,USP27X,ARMH3,BRWD1,RASA1,DYRK1A,TRIM7,RABEP1
MicroRNA	hsa-miR-1273d:mirSVR_lowEffct	hsa-miR-1273d:mirSVR_nonconserved_lowEffect-0.1-0.5	MicroRNA.org	4.318e-05	0.395	0.0007356	0.007135	31	1512	KLF8,LINC02880,ETV6,WNT4,CCDC85A,MYSM1,RBM25,FBN1,MKI67,ALPK3,PKHD1,NUCKS1,METTL16,NXPH1,SLC7A14,ZNF252P-AS1,DCAF10,TBR1,SNRNP200,TOX,IPW,THAP2,ZBTB39,PTPRJ,TUG1,USP27X,BRWD1,TRHDE-AS1,THSD7B,TGFB3,PCNX4
MicroRNA	hsa-miR-1297:mirSVR_lowEffct	hsa-miR-1297:mirSVR_conserved_lowEffect-0.1-0.5	MicroRNA.org	4.344e-05	0.3974	0.0007386	0.007163	34	1768	KLF4,HNRNPA2B1,MYSM1,PPM1H,NWD2,NUCKS1,KLHL1,BIRC3,MCM3AP-AS1,PPP2CA,DCAF10,ST6GALNAC3,SELENOS,GINM1,TOX,KDM4C,TAB2,PDE10A,LRCH1,DNAH14,ZNF776,ANOS1,ZBTB39,KCNB1,TUG1,AMIGO2,NORAD,DYRK1A,VPS13D,RNASEL,RABEP1,ANKRD34A,SEZ6,XPR1
MicroRNA	hsa-miR-5787		MirDB	4.376e-05	0.4003	0.0007427	0.007203	22	816	WNT4,SCD5,TMEM184A,CLCN7,SCN2B,MTHFSD,GIT1,PABIR3,SH2B1,ZFP41,RIMS4,SYNGAP1,ZBTB39,KCNB1,SLC35F6,GNAO1,TMEM178B,KRT8,HCN4,ZDHHC14,CBX6,SEZ6
MicroRNA	hsa-miR-199a-3p:mirSVR_lowEffct	hsa-miR-199a-3p:mirSVR_nonconserved_lowEffect-0.1-0.5	MicroRNA.org	4.424e-05	0.4047	0.0007481	0.007255	29	1349	ADAMTS19,ABCA13,FZD4,ADRA1A,RBM25,NWD2,TXNDC16,MTHFSD,KLHL1,NAA15,MCM3AP-AS1,ZNF711,TOX,LUC7L3,JADE3,LRCH1,ZNF776,KCND2,KIF5A,TUG1,HNRNPLL,DCAF4L1,FAM66C,RIC8B,RABEP1,MPZL2,CD180,ENO2,LOC652276
MicroRNA	hsa-miR-199b-3p:mirSVR_lowEffct	hsa-miR-199b-3p:mirSVR_nonconserved_lowEffect-0.1-0.5	MicroRNA.org	4.424e-05	0.4047	0.0007481	0.007255	29	1349	ADAMTS19,ABCA13,FZD4,ADRA1A,RBM25,NWD2,TXNDC16,MTHFSD,KLHL1,NAA15,MCM3AP-AS1,ZNF711,TOX,LUC7L3,JADE3,LRCH1,ZNF776,KCND2,KIF5A,TUG1,HNRNPLL,DCAF4L1,FAM66C,RIC8B,RABEP1,MPZL2,CD180,ENO2,LOC652276
MicroRNA	mmu-miR-466m-3p		MirDB	4.432e-05	0.4055	0.0007481	0.007255	24	961	DLGAP1,STX1B,CSRNP1,RBM25,NWD2,TXNDC16,TAOK1,KLHL14,CRAMP1,SESN3,SPTBN4,DCAF10,NEXMIF,COL25A1,PDE10A,SPIN4,ZBTB39,PURB,KIF5A,BSN,PHIP,BRWD1,MBLAC2,RASA1
MicroRNA	hsa-miR-196a*:mirSVR_lowEffct	hsa-miR-196a*:mirSVR_nonconserved_lowEffect-0.1-0.5	MicroRNA.org	4.583e-05	0.4192	0.000772	0.007488	34	1772	MAN1A1,ABCA13,GPR37L1,TMOD2,STX1B,HOXA5,ZNF497,TAOK1,RECK,TAPT1-AS1,NXPH1,SLC7A14,MCM3AP-AS1,ZNF10,SNRNP200,SOX3,HAUS6,SELENOS,GINM1,THAP2,PRDM11,KCNB1,LINC00960,FAM66C,NRDE2,NORAD,RENBP,TRIM7,LINC01551,VPS13D,PDE12,RASA4,PCNX4,SDF4
MicroRNA	mmu-miR-1892		MirDB	4.616e-05	0.4223	0.0007763	0.007529	13	272	ABCA13,TMOD2,WNT4,SCN2B,MTF1,LUC7L3,ZBTB39,ST8SIA3,CBX6,CIAO3,TTC21B,CLMP,XPR1
MicroRNA	hsa-miR-1260b:mirSVR_lowEffct	hsa-miR-1260b:mirSVR_nonconserved_lowEffect-0.1-0.5	MicroRNA.org	4.644e-05	0.4249	0.0007795	0.00756	34	1773	ZNF672,HLA-F,LINC00221,CACNG2,ZFYVE9,TAOK1,TAPT1-AS1,INE1,SPTBN4,MZF1,LUC7L3,KDM4C,PCBP1-AS1,HELB,THAP2,ZBTB39,PTPRJ,NECTIN2,SLC35F6,MED13,BRWD1,FAM66C,ADAMTSL1,NORAD,APMAP,DYRK1A,TRIM7,CCDC142,PDE12,CBX6,CIAO3,ANKRD34A,CLMP,EXOC4
MicroRNA	mmu-miR-7065-3p		MirDB	4.695e-05	0.4295	0.0007852	0.007615	24	964	DLGAP1,RGS19,WNT4,CACNG2,HOXB1,NUCKS1,CNTN1,COL3A1,POU3F1,ZNF23,CCDC50,KCNB1,MAFB,KIF5A,PHIP,MBLAC2,MFSD9,TMEM39B,PCDHA4,ST8SIA3,HIBADH,CLMN,TMF1,XPR1
MicroRNA	hsa-miR-16-1*:mirSVR_lowEffct	hsa-miR-16-1*:mirSVR_nonconserved_lowEffect-0.1-0.5	MicroRNA.org	4.703e-05	0.4302	0.0007852	0.007615	36	1950	TSPAN12,ADAMTS19,MAN1A1,HMGCS1,DCTN1-AS1,SCN2B,PKHD1,RECK,TMEM107,MCM3AP-AS1,SPTBN4,FAM20A,KBTBD3,ZBTB38,TOX,RRP1B,NEXMIF,COL25A1,PDE10A,ANOS1,LINC00960,BCL10,FLJ42393,TM4SF18,TUG1,FAM66C,NORAD,TMEM39B,HIBADH,LINC00839,LIFR,VPS13D,PDE12,KLHL36,LOC652276,CDK7
MicroRNA	hsa-miR-153:mirSVR_highEffct	hsa-miR-153:mirSVR_conserved_highEffect-0.5	MicroRNA.org	4.714e-05	0.4312	0.0007852	0.007615	23	891	LUZP4,HMGCS1,HNRNPA2B1,CCDC85A,ZFYVE9,ANKAR,MKI67,UXS1,KLHL1,PABIR3,TBR1,HAUS6,LUC7L3,LRCH1,BSN,TAF7,DNA2,FAM66C,RASA1,DYRK1A,ZNFX1,RIC8B,CLMP
MicroRNA	hsa-miR-484:Functional MTI	Functional MTI	miRTarbase	4.714e-05	0.4312	0.0007852	0.007615	23	891	TMOD2,MYSM1,HOXA5,FASN,ADRA1A,MKI67,NUCKS1,GIT1,TUBB,SH2B1,MTIF2,LUC7L3,RRP1B,JADE3,PAGR1,KCNJ14,BSN,GCN1,PDE12,MEGF8,CBX6,TMF1,SDF4
MicroRNA	hsa-miR-617:mirSVR_lowEffct	hsa-miR-617:mirSVR_nonconserved_lowEffect-0.1-0.5	MicroRNA.org	4.721e-05	0.4319	0.0007852	0.007615	30	1435	TSPAN12,ADAMTS19,HLA-F,GPR37L1,WNT4,PPM1H,FMN1,MKI67,RECK,CHD8,HAUS6,RRP1B,KDM4C,LRCH1,DNAH14,HELB,THAP2,RCOR1,KCNB1,KIF5A,TM4SF18,PHIP,MED13,MBLAC2,RASA1,MFSD9,CBX6,RABEP1,ANKRD34A,XPR1
MicroRNA	hsa-miR-29a:mirSVR_lowEffct	hsa-miR-29a:mirSVR_conserved_lowEffect-0.1-0.5	MicroRNA.org	4.765e-05	0.4359	0.0007896	0.007658	32	1603	HLA-F,ETV6,FZD4,RBM25,OTULIN,NUCKS1,SESTD1,SGTB,PABIR3,UBE2D4,SAFB2,SNRNP200,ZBTB38,COL25A1,HELB,THAP2,GIPR,ZNF776,RCOR1,NUAK1,TUG1,DCAF4L1,BRWD1,ENTPD7,FAM66C,HIBADH,LIFR,VPS13D,OXTR,RABEP1,ZFYVE26,SEZ6
MicroRNA	hsa-miR-19a:mirSVR_highEffct	hsa-miR-19a:mirSVR_conserved_highEffect-0.5	MicroRNA.org	4.765e-05	0.4359	0.0007896	0.007658	32	1603	TSPAN12,ADAMTS19,HLA-F,RBM25,ZFYVE9,FMN1,ANAPC2,KLHL1,NAA15,CPD,ZNF711,TBR1,TOB2,GINM1,GIN1,TAB2,LRCH1,ITPK1-AS1,SPIN4,KCND2,BRWD1,RASA1,DSCAM,DYRK1A,PELI2,PCDHA4,TGM3,IFT52,OXTR,ANKRD34A,ZFYVE26,KAT14
MicroRNA	hsa-miR-4323:mirSVR_lowEffct	hsa-miR-4323:mirSVR_nonconserved_lowEffect-0.1-0.5	MicroRNA.org	4.793e-05	0.4384	0.0007908	0.00767	30	1436	ADAMTS19,ABCA13,FZD4,CSRNP1,RBM25,SCN2B,METTL16,BRD1,RECK,RASA3,TMEM107,SPTBN4,ZNF10,IGFBP2,BRSK1,SNRNP200,RRP1B,CFHR5,LRCH1,ANOS1,DNA2,ARGLU1,PCDHGA6,PELI2,PCDHA4,ZNFX1,LINC00839,VPS13D,RASA4,RABEP1
MicroRNA	hsa-miR-4260:mirSVR_lowEffct	hsa-miR-4260:mirSVR_nonconserved_lowEffect-0.1-0.5	MicroRNA.org	4.793e-05	0.4384	0.0007908	0.00767	30	1436	KLF8,MAP1A,RGS19,ETV6,CSRNP1,RBM25,ALPK3,PABIR3,SPTBN4,KBTBD4,LUC7L3,JADE3,PCBP1-AS1,COL25A1,ZBTB39,PTPRJ,SV2A,MAFB,LINC01257,KIF5A,TM4SF18,TCEAL8,NPTX2,PELI2,ST8SIA3,CCDC142,CIAO3,RABEP1,ZFYVE26,SEZ6
MicroRNA	hsa-miR-144*:mirSVR_highEffct	hsa-miR-144*:mirSVR_nonconserved_highEffect-0.5	MicroRNA.org	4.798e-05	0.4389	0.0007908	0.00767	25	1040	DLGAP1,LUZP4,MYSM1,ANKAR,TXNDC16,KLHL14,BRD1,PIWIL4,ST6GALNAC3,GINM1,JADE3,GIN1,IPW,LRCH1,RCOR1,GNAO1,USP27X,AMIGO2,ADAMTSL1,RASA1,RNASEL,KLHL36,TMF1,ZFYVE26,CDK7
MicroRNA	hsa-miR-548g-3p		MirDB	4.825e-05	0.4414	0.0007939	0.007699	20	683	KLF8,ABCA13,OTULIN,FMN1,TAOK1,NAA15,ATL3,TMEM107,ZNF23,ST6GALNAC3,TOX,LRCH1,PTPRJ,PURB,PHIP,MED13,BRWD1,RASA1,ST8SIA3,TMEM121
MicroRNA	mmu-miR-7051-3p		MirDB	4.84e-05	0.4428	0.0007949	0.007709	15	377	TMOD2,HOXA5,ADRA1A,CLCN7,SLC7A14,ZNF23,DCAF10,MTIF2,ASB1,LUZP1,PTPRJ,KIF5A,TMEM178B,MBLAC2,DYRK1A
MicroRNA	hsa-miR-218:mirSVR_highEffct	hsa-miR-218:mirSVR_conserved_highEffect-0.5	MicroRNA.org	4.911e-05	0.4492	0.0008051	0.007808	28	1275	KLF8,ABCA13,FZD4,SCN2B,PKHD1,WNT2B,PIWIL4,APOB,TMEM107,UBE2D4,RRP1B,JADE3,KDM4C,TAB2,LRCH1,LUZP1,PLPPR5-AS1,SV2A,GNAO1,TCEAL8,DNA2,PTCD3,MBLAC2,PCDHA4,THSD7B,PDE12,RABEP1,ANKRD34A
MicroRNA	hsa-miR-548c-3p:PITA	hsa-miR-548c-3p:PITA_TOP	PITA	4.938e-05	0.4517	0.0008081	0.007837	27	1196	TSPAN12,ADAMTS19,HNRNPA2B1,RBM25,TAOK1,BRD1,SNX9,CNTN1,MTHFSD,NAA15,CPD,ZNF711,ST6GALNAC3,TOB2,JADE3,KDM4C,NEXMIF,SPIN4,SYNGAP1,ANOS1,PTPRJ,KCND2,PURB,DSCAM,HCN4,DYRK1A,HIBADH
MicroRNA	hsa-miR-4320:mirSVR_highEffct	hsa-miR-4320:mirSVR_nonconserved_highEffect-0.5	MicroRNA.org	4.951e-05	0.4529	0.0008087	0.007843	21	752	ADAMTS19,NWD2,WNT2,CPD,TCEANC2,TBR1,EARS2,KDM4C,LAMA1,CFHR5,COL25A1,SPIN4,ZBTB39,PTPRJ,GNAO1,NPTX2,HIBADH,CCDC142,RIC8B,IFT52,RASA4
MicroRNA	hsa-miR-3686		MirDB	4.969e-05	0.4546	0.0008094	0.00785	22	822	KLF8,HMGCS1,MYSM1,NWD2,ZFYVE9,PKHD1,RECK,NAA15,SESN3,ZNF711,RRP1B,KDM4C,NEXMIF,PDE10A,PHIP,MED13,BRWD1,PELI2,RIC8B,KLHL36,TMF1,PCK2
MicroRNA	hsa-miR-664a-3p		MirDB	4.972e-05	0.4549	0.0008094	0.00785	24	967	LUZP4,TMOD2,ADRA1A,NWD2,SNX9,ELMOD1,CNTN1,SESTD1,NAA15,SGTB,SESN3,CPD,TBR1,IL1A,KDM4C,NEXMIF,NUAK1,ASTN2,PHIP,MED13,BRWD1,HNRNPDL,PDE12,PCNX4
MicroRNA	hsa-miR-20a-5p:TargetScan	hsa-miR-20a-5p	TargetScan	5.068e-05	0.4636	0.0008203	0.007956	24	968	GPR37L1,SCD5,FZD4,SCN2B,ATL3,PPP2CA,MTF1,GINM1,CCDC50,LRCH1,LUZP1,RCOR1,KCNB1,PTPRJ,PURB,KIF5A,PHIP,BRWD1,HCN4,DYRK1A,MFSD9,PCDHA4,KLHL36,RABEP1
MicroRNA	hsa-miR-20b-5p:TargetScan	hsa-miR-20b-5p	TargetScan	5.068e-05	0.4636	0.0008203	0.007956	24	968	GPR37L1,SCD5,FZD4,SCN2B,ATL3,PPP2CA,MTF1,GINM1,CCDC50,LRCH1,LUZP1,RCOR1,KCNB1,PTPRJ,PURB,KIF5A,PHIP,BRWD1,HCN4,DYRK1A,MFSD9,PCDHA4,KLHL36,RABEP1
MicroRNA	hsa-miR-93-5p:TargetScan	hsa-miR-93-5p	TargetScan	5.068e-05	0.4636	0.0008203	0.007956	24	968	GPR37L1,SCD5,FZD4,SCN2B,ATL3,PPP2CA,MTF1,GINM1,CCDC50,LRCH1,LUZP1,RCOR1,KCNB1,PTPRJ,PURB,KIF5A,PHIP,BRWD1,HCN4,DYRK1A,MFSD9,PCDHA4,KLHL36,RABEP1
MicroRNA	hsa-miR-4505		MirDB	5.075e-05	0.4643	0.0008203	0.007956	22	823	WNT4,SCD5,TMEM184A,CLCN7,SCN2B,MTHFSD,GIT1,PABIR3,SH2B1,ZFP41,RIMS4,SYNGAP1,ZBTB39,KCNB1,SLC35F6,GNAO1,TMEM178B,KRT8,HCN4,ZDHHC14,CBX6,SEZ6
MicroRNA	hsa-miR-532-5p:mirSVR_lowEffct	hsa-miR-532-5p:mirSVR_nonconserved_lowEffect-0.1-0.5	MicroRNA.org	5.143e-05	0.4705	0.0008275	0.008025	33	1694	ADAMTS19,KLF8,CSRNP1,ADRA1A,RBM25,FMN1,MKI67,CPD,TMEM107,UBXN11,TBR1,TOX,EARS2,GIN1,CFHR5,ZNF776,PLPPR5-AS1,KCND2,DCAF4L1,MED13,PTCD3,HNRNPDL,ADAMTSL1,MBLAC2,DYRK1A,PCDHA4,LINC00839,RIC8B,PCNX4,RABEP1,ZFYVE26,XPR1,CDK7
MicroRNA	hsa-miR-17-5p:TargetScan	hsa-miR-17-5p	TargetScan	5.166e-05	0.4726	0.0008275	0.008025	24	969	GPR37L1,SCD5,FZD4,SCN2B,ATL3,PPP2CA,MTF1,GINM1,CCDC50,LRCH1,LUZP1,RCOR1,KCNB1,PTPRJ,PURB,KIF5A,PHIP,BRWD1,HCN4,DYRK1A,MFSD9,PCDHA4,KLHL36,RABEP1
MicroRNA	hsa-miR-106a-5p:TargetScan	hsa-miR-106a-5p	TargetScan	5.166e-05	0.4726	0.0008275	0.008025	24	969	GPR37L1,SCD5,FZD4,SCN2B,ATL3,PPP2CA,MTF1,GINM1,CCDC50,LRCH1,LUZP1,RCOR1,KCNB1,PTPRJ,PURB,KIF5A,PHIP,BRWD1,HCN4,DYRK1A,MFSD9,PCDHA4,KLHL36,RABEP1
MicroRNA	hsa-miR-106b-5p:TargetScan	hsa-miR-106b-5p	TargetScan	5.166e-05	0.4726	0.0008275	0.008025	24	969	GPR37L1,SCD5,FZD4,SCN2B,ATL3,PPP2CA,MTF1,GINM1,CCDC50,LRCH1,LUZP1,RCOR1,KCNB1,PTPRJ,PURB,KIF5A,PHIP,BRWD1,HCN4,DYRK1A,MFSD9,PCDHA4,KLHL36,RABEP1
MicroRNA	hsa-miR-4651		MirDB	5.18e-05	0.4739	0.0008275	0.008025	19	620	MAP1A,STX1B,FZD4,FASN,ADRA1A,SCN2B,GIT1,PIWIL4,SPTBN4,NEXMIF,CCER2,SYNGAP1,PRDM11,NECTIN2,GNAO1,BSN,TMEM178B,PCDHGA6,NXPH3
MicroRNA	hsa-miR-6785-5p:Functional MTI (Weak)	Functional MTI (Weak)	miRTarbase	5.183e-05	0.4742	0.0008275	0.008025	22	824	KLF8,SCD5,TXNDC16,SPEF1,SGTB,ATL3,PPP2R1A,UBE2D4,GINM1,PPP1R12B,PGPEP1,PURB,SLC35F6,BCL10,ARMH3,ENTPD7,KRT8,CBX6,KLHL36,RASA4,TTC21B,CD180
MicroRNA	hsa-miR-6883-5p:Functional MTI (Weak)	Functional MTI (Weak)	miRTarbase	5.183e-05	0.4742	0.0008275	0.008025	22	824	KLF8,SCD5,TXNDC16,SPEF1,SGTB,ATL3,PPP2R1A,UBE2D4,GINM1,PPP1R12B,PGPEP1,PURB,SLC35F6,BCL10,ARMH3,ENTPD7,KRT8,CBX6,KLHL36,RASA4,TTC21B,CD180
MicroRNA	hsa-miR-148a*:mirSVR_lowEffct	hsa-miR-148a*:mirSVR_nonconserved_lowEffect-0.1-0.5	MicroRNA.org	5.201e-05	0.4758	0.0008289	0.008039	36	1958	ADAMTS19,KLF8,ABCA13,HLA-F,LINC00221,HMGCS1,SCD5,DCTN1-AS1,FZD4,FOXRED2,ANKAR,KLHL14,RECK,CNTN1,SESTD1,NAA15,TAPT1-AS1,PPP2CA,FAM20A,TOB2,HAUS6,CCDC50,TAB2,HELB,LINC00705,NUAK1,SV2A,TUG1,TAF7,DCAF4L1,RASA1,ARGLU1,THSD7B,OXTR,PCNX4,TMF1
MicroRNA	hsa-miR-30a-5p		MirDB	5.323e-05	0.4869	0.0008454	0.008199	28	1280	DLGAP1,KLF8,TMOD2,HNRNPA2B1,ALPK3,NUCKS1,TAOK1,BRD1,ZNF711,RGS8,IL1A,LOC102723553,SELENOS,ZBTB38,TOX,JADE3,COL25A1,RCOR1,ZBTB39,BCL10,ARMH3,PHIP,BRWD1,RASA1,TMEM121,LIFR,ZFYVE26,XPR1
MicroRNA	hsa-miR-30d-5p		MirDB	5.323e-05	0.4869	0.0008454	0.008199	28	1280	DLGAP1,KLF8,TMOD2,HNRNPA2B1,ALPK3,NUCKS1,TAOK1,BRD1,ZNF711,RGS8,IL1A,LOC102723553,SELENOS,ZBTB38,TOX,JADE3,COL25A1,RCOR1,ZBTB39,BCL10,ARMH3,PHIP,BRWD1,RASA1,TMEM121,LIFR,ZFYVE26,XPR1
MicroRNA	hsa-miR-6838-5p		MirDB	5.352e-05	0.4896	0.0008485	0.00823	25	1046	DLGAP1,WNT4,CSRNP1,FASN,NUCKS1,ELMOD1,RECK,SESTD1,NAA15,CPD,RGS8,ASB1,LUZP1,PRDM11,ZBTB39,PTPRJ,KIF5A,TMEM178B,PHIP,ENTPD7,ADAMTSL1,PELI2,PCDHA4,ST8SIA3,CBX6
MicroRNA	hsa-miR-519d-3p:TargetScan	hsa-miR-519d-3p	TargetScan	5.366e-05	0.4909	0.0008493	0.008237	24	971	GPR37L1,SCD5,FZD4,SCN2B,ATL3,PPP2CA,MTF1,GINM1,CCDC50,LRCH1,LUZP1,RCOR1,KCNB1,PTPRJ,PURB,KIF5A,PHIP,BRWD1,HCN4,DYRK1A,MFSD9,PCDHA4,KLHL36,RABEP1
MicroRNA	hsa-miR-125a-5p		MirDB	5.428e-05	0.4966	0.0008577	0.008318	20	688	TSPAN12,DLGAP1,PPM1H,CSRNP1,SCN2B,ALPK3,SESTD1,ANPEP,PPP2CA,MTF1,TOX,KDM4C,KCNB1,BSN,AMIGO2,BRWD1,MFSD9,CCDC142,LIFR,PCSK7
MicroRNA	hsa-miR-3201:mirSVR_lowEffct	hsa-miR-3201:mirSVR_nonconserved_lowEffect-0.1-0.5	MicroRNA.org	5.46e-05	0.4995	0.0008611	0.008352	27	1202	ABCA13,FZD4,RBM25,NWD2,ANKAR,NUCKS1,MTHFSD,KLHL1,NXPH1,ZNF10,KBTBD3,ZBTB38,KDM4C,TAB2,DNAH14,BICD1,SYNGAP1,LINC00705,PLPPR5-AS1,PURB,PHIP,ADAMTSL1,MBLAC2,ZDHHC14,ANKRD34A,ZFYVE26,MPZL2
MicroRNA	hsa-miR-664a-5p		MirDB	5.473e-05	0.5007	0.0008617	0.008358	13	276	DLGAP1,TMOD2,MTHFSD,SLC7A14,MTF1,TCEANC2,TNFRSF25,PGPEP1,LRCH1,ZNF776,TCEAL8,AMIGO2,LIFR
MicroRNA	hsa-miR-129-5p:Functional MTI	Functional MTI	miRTarbase	5.584e-05	0.5108	0.0008741	0.008478	19	623	ETV6,WNT4,SCN2B,TAOK1,SESN3,POU3F1,DCAF10,BRSK1,GINM1,GIN1,PGPEP1,SPIN4,SLC35F6,PHIP,PTCD3,ST8SIA3,LINC01551,PDE12,CBX6
MicroRNA	hsa-miR-30b-5p		MirDB	5.586e-05	0.511	0.0008741	0.008478	28	1283	DLGAP1,KLF8,TMOD2,HNRNPA2B1,ALPK3,NUCKS1,TAOK1,BRD1,ZNF711,RGS8,IL1A,LOC102723553,SELENOS,ZBTB38,TOX,JADE3,COL25A1,RCOR1,ZBTB39,BCL10,ARMH3,PHIP,BRWD1,RASA1,TMEM121,LIFR,ZFYVE26,XPR1
MicroRNA	hsa-miR-30c-5p		MirDB	5.586e-05	0.511	0.0008741	0.008478	28	1283	DLGAP1,KLF8,TMOD2,HNRNPA2B1,ALPK3,NUCKS1,TAOK1,BRD1,ZNF711,RGS8,IL1A,LOC102723553,SELENOS,ZBTB38,TOX,JADE3,COL25A1,RCOR1,ZBTB39,BCL10,ARMH3,PHIP,BRWD1,RASA1,TMEM121,LIFR,ZFYVE26,XPR1
MicroRNA	mmu-miR-3109-5p		MirDB	5.59e-05	0.5114	0.0008741	0.008478	10	145	ZNF672,MYSM1,NUCKS1,MTF1,NEXMIF,CCDC50,NUAK1,GNAO1,HNRNPLL,GUCY2F
MicroRNA	hsa-miR-296-3p:mirSVR_lowEffct	hsa-miR-296-3p:mirSVR_conserved_lowEffect-0.1-0.5	MicroRNA.org	5.652e-05	0.5171	0.0008813	0.008547	30	1447	ADAMTS19,MAP1A,HLA-F,DCTN1-AS1,HNRNPA2B1,RBM25,MKI67,NAA15,GIT1,CPD,UBE2D4,ASCL1,SNTA1,EARS2,GIN1,PPP1R12B,LRCH1,NUAK1,SV2A,MAFB,TUG1,DCAF4L1,MED13,PTCD3,FAM66C,ZDHHC14,TGFB3,RNASEL,KRTAP17-1,KAT14
MicroRNA	hsa-miR-4429		MirDB	5.655e-05	0.5173	0.0008813	0.008547	21	758	HOXA5,FMN1,KLHL14,SESTD1,NAA15,ATL3,SESN3,CPD,MTF1,KBTBD3,RRP1B,KIF26A,NEXMIF,PPP1R3E,PPP1R12B,PHIP,RASA1,PELI2,PCDHA4,KLHL36,CD74
MicroRNA	hsa-miR-647:mirSVR_lowEffct	hsa-miR-647:mirSVR_nonconserved_lowEffect-0.1-0.5	MicroRNA.org	5.734e-05	0.5246	0.0008922	0.008653	33	1702	ABCA13,RGS19,LINC02880,EVPL,STX1B,ADRA1A,FBN1,ZNF497,SCN2B,PKHD1,TAPT1-AS1,PIWIL4,PABIR3,SH2B1,SPTBN4,IGFBP2,MTF1,ASCL1,IL2RA,AHNAK2,CCDC107,KDM4C,LRCH1,BICD1,PTPRJ,GCN1,ADAMTSL1,DYRK1A,MFSD9,PCDHA4,LINC00839,RABEP1,CDK7
MicroRNA	hsa-miR-642:mirSVR_lowEffct	hsa-miR-642:mirSVR_nonconserved_lowEffect-0.1-0.5	MicroRNA.org	5.82e-05	0.5325	0.000904	0.008767	36	1967	KLF8,MAP1A,LINC02880,HLA-F,WNT4,MYSM1,CACNG2,ADRA1A,FOXRED2,RBM25,PKHD1,NUCKS1,BRD1,SNX9,MTHFSD,SGTB,TAPT1-AS1,PIWIL4,CPD,ZNF711,LUC7L3,PCBP1-AS1,COL25A1,RCOR1,NUAK1,MBNL1-AS1,PHIP,BRWD1,DYRK1A,TMEM39B,TGM3,VPS13D,PNMA8A,CD74,ENO2,CDK7
MicroRNA	hsa-miR-129-5p		MirDB	5.898e-05	0.5396	0.0009085	0.008812	24	976	ETV6,CACNG2,FZD4,HOXA5,PKHD1,TAOK1,SESTD1,NAA15,POU3F1,MTF1,TOB2,TOX,KIF26A,NEXMIF,THAP2,KCNB1,KCND2,PHIP,DCAF4L1,PTCD3,CCDC142,PDE12,CBX6,KRTAP17-1
MicroRNA	hsa-miR-15b-5p:Functional MTI	Functional MTI	miRTarbase	5.909e-05	0.5406	0.0009085	0.008812	21	760	HNRNPA2B1,FASN,NUCKS1,TAOK1,RECK,SESTD1,TUBB,MCM3AP-AS1,TBR1,AHNAK2,TOB2,LUC7L3,TAB2,PAGR1,LUZP1,RCOR1,PTPRJ,ENTPD7,HNRNPDL,CBX6,CD180
MicroRNA	hsa-miR-320c		MirDB	5.909e-05	0.5406	0.0009085	0.008812	21	760	HOXA5,FMN1,KLHL14,SESTD1,NAA15,ATL3,SESN3,CPD,MTF1,KBTBD3,RRP1B,KIF26A,NEXMIF,PPP1R3E,PPP1R12B,PHIP,RASA1,PELI2,PCDHA4,KLHL36,CD74
MicroRNA	hsa-miR-320d		MirDB	5.909e-05	0.5406	0.0009085	0.008812	21	760	HOXA5,FMN1,KLHL14,SESTD1,NAA15,ATL3,SESN3,CPD,MTF1,KBTBD3,RRP1B,KIF26A,NEXMIF,PPP1R3E,PPP1R12B,PHIP,RASA1,PELI2,PCDHA4,KLHL36,CD74
MicroRNA	hsa-miR-320b		MirDB	5.909e-05	0.5406	0.0009085	0.008812	21	760	HOXA5,FMN1,KLHL14,SESTD1,NAA15,ATL3,SESN3,CPD,MTF1,KBTBD3,RRP1B,KIF26A,NEXMIF,PPP1R3E,PPP1R12B,PHIP,RASA1,PELI2,PCDHA4,KLHL36,CD74
MicroRNA	hsa-miR-320a-3p		MirDB	5.909e-05	0.5406	0.0009085	0.008812	21	760	HOXA5,FMN1,KLHL14,SESTD1,NAA15,ATL3,SESN3,CPD,MTF1,KBTBD3,RRP1B,KIF26A,NEXMIF,PPP1R3E,PPP1R12B,PHIP,RASA1,PELI2,PCDHA4,KLHL36,CD74
MicroRNA	hsa-miR-124-3p.1:TargetScan	hsa-miR-124-3p.1	TargetScan	6.148e-05	0.5624	0.0009436	0.009152	28	1289	KLF4,FZD4,HOXA5,HOXB1,SCN2B,METTL16,CNTN1,NAA15,ATL3,CPD,MTF1,ASB1,GINM1,KIF26A,PGPEP1,CCDC50,PDE10A,RCOR1,KCNB1,PTPRJ,PHIP,BRWD1,ARGLU1,DYRK1A,PCDHA4,PDE12,CLMN,CLMP
MicroRNA	hsa-miR-4308:mirSVR_lowEffct	hsa-miR-4308:mirSVR_nonconserved_lowEffect-0.1-0.5	MicroRNA.org	6.225e-05	0.5695	0.0009528	0.009241	29	1371	MAP1A,WNT4,STX1B,PPM1H,FZD4,FOXRED2,CLCN7,FMN1,ALPK3,INE1,LOC440700,IGFBP2,EARS2,LRCH1,ST14,GIPR,LINC00705,PTPRJ,LINC00960,FLJ42393,TCEAL8,BRWD1,RASA1,ZDHHC14,RIC8B,RNASEL,CBX6,GUCY2F,RASA4
MicroRNA	hsa-miR-6873-3p		MirDB	6.229e-05	0.5698	0.0009528	0.009241	23	905	TMOD2,ADRA1A,FMN1,SCN2B,PKHD1,TAOK1,CPD,ZNF711,ASCL1,RIMS4,SELENOS,JADE3,NEXMIF,PAGR1,CFHR5,PDE10A,BICD1,ANOS1,NUAK1,TMEM178B,THSD7B,LIFR,RABEP1
MicroRNA	hsa-miR-149-3p:Functional MTI	Functional MTI	miRTarbase	6.254e-05	0.5721	0.0009551	0.009263	22	833	KLF8,SCD5,TXNDC16,SPEF1,SGTB,ATL3,PPP2R1A,UBE2D4,GINM1,PPP1R12B,PGPEP1,PURB,SLC35F6,BCL10,ARMH3,ENTPD7,KRT8,CBX6,KLHL36,RASA4,TTC21B,CD180
MicroRNA	hsa-miR-30c-2-3p		MirDB	6.349e-05	0.5808	0.000968	0.009389	16	442	TSPAN12,SCN2B,ALPK3,TAOK1,CHD8,CPD,PABIR3,PPP1R12B,PGPEP1,ZBTB39,KCNB1,HNRNPLL,ENTPD7,PELI2,PCDHA4,ZFYVE26
MicroRNA	hsa-miR-204-5p		MirDB	6.385e-05	0.5841	0.0009719	0.009426	22	834	DLGAP1,HNRNPA2B1,CACNG2,FZD4,ADRA1A,TAOK1,ELMOD1,NAA15,RASA3,NXPH1,CPD,NEXMIF,RCOR1,NUAK1,PTPRJ,KCNJ14,TMEM178B,BRWD1,ZDHHC14,DYRK1A,ST8SIA3,CLMP
MicroRNA	hsa-miR-185-5p		MirDB	6.45e-05	0.5901	0.0009787	0.009492	21	764	TMOD2,FZD4,ADRA1A,FMN1,SESN3,SLC7A14,RGS8,UBE2D4,RIMS4,IL2RA,GPR84,AKR1C2,LUZP1,ASTN2,BSN,HCN4,PCDHA4,LIFR,RIC8B,CLMN,ANKRD34A
MicroRNA	hsa-miR-12115		MirDB	6.451e-05	0.5901	0.0009787	0.009492	12	232	KLF8,TUBB,ZNF10,RGS8,PPP1R12B,COL25A1,AKR1C2,MED13,ENTPD7,MFSD9,ANKRD34A,XPR1
MicroRNA	hsa-miR-4728-5p		MirDB	6.48e-05	0.5928	0.0009815	0.009519	31	1540	GPR37L1,WNT4,STX1B,ZNF497,POMT2,MTHFSD,GIT1,ATL3,CHD8,SH2B1,UBE2D4,MTF1,ZFP41,RIMS4,TCEANC2,SPI1,PPP1R3E,PGPEP1,SYNGAP1,PRDM11,PTPRJ,SV2A,SLC35F6,KIF5A,GNAO1,BSN,ENTPD7,ADAMTSL1,CBX6,CLMN,RASA4
MicroRNA	hsa-miR-1231:mirSVR_lowEffct	hsa-miR-1231:mirSVR_nonconserved_lowEffect-0.1-0.5	MicroRNA.org	6.666e-05	0.6098	0.001008	0.009775	32	1627	LUZP4,MAN1A1,MAP1A,RGS19,HLA-F,KLF4,FZD4,RBM25,PART1,SGTB,ZAN,GIT1,MCM3AP-AS1,ZNF252P-AS1,DCAF10,FAM20A,CCDC107,ZBTB38,TOX,EARS2,JADE3,KDM4C,LUZP1,ZNF776,LINC00960,MED13,TRHDE-AS1,FAM66C,RASA1,TGM3,LINC01551,TMF1
MicroRNA	hsa-miR-708*:mirSVR_lowEffct	hsa-miR-708*:mirSVR_nonconserved_lowEffect-0.1-0.5	MicroRNA.org	6.72e-05	0.6148	0.001014	0.009833	29	1376	MAN1A1,HNRNPA2B1,NWD2,FMN1,PKHD1,NUCKS1,TXNDC16,CPD,MCM3AP-AS1,ZNF10,TCEANC2,TBR1,TOB2,PPP1R12B,THAP2,ZBTB39,NUAK1,PLPPR5-AS1,LINC00960,SLC35F6,KIF5A,FLJ42393,TUG1,ZDHHC14,PELI2,PCDHA4,VPS13D,SEZ6,XPR1
MicroRNA	hsa-miR-3149:mirSVR_highEffct	hsa-miR-3149:mirSVR_nonconserved_highEffect-0.5	MicroRNA.org	6.736e-05	0.6162	0.001014	0.009833	26	1136	ADAMTS19,MAN1A1,HLA-F,ADRA1A,ANKAR,TAOK1,KLHL1,ZNF711,SAFB2,LUC7L3,SPIN4,DNAH14,HELB,THAP2,KCND2,BCL10,DNA2,MED13,HIBADH,OXTR,PCNX4,TMF1,MPZL2,EXOC4,LOC652276,CDK7
MicroRNA	hsa-miR-3198:mirSVR_lowEffct	hsa-miR-3198:mirSVR_nonconserved_lowEffect-0.1-0.5	MicroRNA.org	6.742e-05	0.6168	0.001014	0.009833	33	1714	HLA-F,WNT4,RBM25,SCN2B,TAOK1,COL3A1,SGTB,TAPT1-AS1,WNT2,PPP2CA,MZF1,SNRNP200,TOB2,EARS2,PCBP1-AS1,LRCH1,BICD1,ZNF776,ZBTB39,KCNB1,PTPRJ,LINC01257,BSN,DCAF4L1,PCDHGA6,PELI2,PCDHA4,HIBADH,MEGF8,PCSK7,CLMP,KAT14,XPR1
MicroRNA	hsa-miR-6792-3p		MirDB	6.752e-05	0.6177	0.001014	0.009833	16	444	HMGCS1,PPM1H,FZD4,PKHD1,RASA3,SESN3,DNAH14,LUZP1,NUAK1,NECTIN2,USP27X,ARMH3,BRWD1,PDE12,RABEP1,EXOC4
MicroRNA	hsa-miR-1:mirSVR_highEffct	hsa-miR-1:mirSVR_conserved_highEffect-0.5	MicroRNA.org	6.771e-05	0.6194	0.001014	0.009833	27	1215	ADAMTS19,MAN1A1,MAP1A,HLA-F,DCTN1-AS1,NWD2,COL3A1,PABIR3,MZF1,ST6GALNAC3,CCDC107,KBTBD3,IPW,COL25A1,LRCH1,PTCD3,MBLAC2,RASA1,PELI2,TMEM39B,PCDHA4,LINC01551,PDE12,IFT52,CBX6,ZFYVE26,MPZL2
MicroRNA	hsa-miR-211-5p		MirDB	6.793e-05	0.6214	0.001014	0.009833	22	837	DLGAP1,HNRNPA2B1,CACNG2,FZD4,ADRA1A,TAOK1,ELMOD1,NAA15,RASA3,NXPH1,CPD,NEXMIF,RCOR1,NUAK1,PTPRJ,KCNJ14,TMEM178B,BRWD1,ZDHHC14,DYRK1A,ST8SIA3,CLMP
MicroRNA	hsa-miR-500a-5p		MirDB	6.801e-05	0.6222	0.001014	0.009833	15	387	ABCA13,ETV6,HMGCS1,ATL3,ST6GALNAC3,SELENOS,JADE3,LUZP1,PTPRJ,BCL10,TMEM178B,THSD7B,VPS13D,CLMN,EXOC4
MicroRNA	hsa-miR-1-3p:TargetScan	hsa-miR-1-3p	TargetScan	6.805e-05	0.6225	0.001014	0.009833	19	631	MAP1A,KLF4,PPM1H,FZD4,NUCKS1,GIT1,RIMS4,SAFB2,COL25A1,LRCH1,BICD1,PURB,BSN,ENTPD7,MBLAC2,RASA1,MFSD9,PDE12,CBX6
MicroRNA	hsa-miR-206:TargetScan	hsa-miR-206	TargetScan	6.805e-05	0.6225	0.001014	0.009833	19	631	MAP1A,KLF4,PPM1H,FZD4,NUCKS1,GIT1,RIMS4,SAFB2,COL25A1,LRCH1,BICD1,PURB,BSN,ENTPD7,MBLAC2,RASA1,MFSD9,PDE12,CBX6
MicroRNA	hsa-miR-33a:mirSVR_highEffct	hsa-miR-33a:mirSVR_conserved_highEffect-0.5	MicroRNA.org	6.853e-05	0.6269	0.001019	0.00988	24	984	ADAMTS19,LINC02880,SCD5,HNRNPA2B1,PPM1H,ANKAR,PKHD1,KLHL14,BRD1,PART1,NAA15,SPTBN4,ASCL1,SNRNP200,LUC7L3,SPIN4,RCOR1,PTPRJ,KCND2,TM4SF18,RASA1,ZDHHC14,LINC01551,ZFYVE26
MicroRNA	hsa-miR-502-3p:mirSVR_lowEffct	hsa-miR-502-3p:mirSVR_nonconserved_lowEffect-0.1-0.5	MicroRNA.org	6.87e-05	0.6285	0.001019	0.00988	28	1296	TSPAN12,DLGAP1,LINC00221,MYSM1,OTULIN,SCN2B,TXNDC16,TAOK1,CRAMP1,RECK,POMT2,TAPT1-AS1,SLC7A14,MCM3AP-AS1,ZNF711,SNRNP200,PGPEP1,CCDC50,TAB2,SPIN4,RCOR1,SLC35F6,HNRNPDL,NORAD,MFSD9,TRIM7,RIC8B,PCK2
MicroRNA	hsa-miR-374b-5p		MirDB	6.871e-05	0.6286	0.001019	0.00988	23	910	DLGAP1,KLF8,SCN2B,CNTN1,BIRC3,ZNF711,RAD51AP2,DCAF10,ASCL1,ZBTB38,NEXMIF,PDE10A,ANOS1,PRDM11,ASTN2,PHIP,MED13,BRWD1,NRDE2,MBLAC2,HIBADH,PDE12,RABEP1
MicroRNA	hsa-miR-526b-3p		MirDB	6.885e-05	0.6298	0.001019	0.009884	25	1060	DLGAP1,ZFYVE9,SCN2B,TAOK1,UXS1,SGTB,ATL3,SESN3,MTF1,ST6GALNAC3,LRCH1,LUZP1,KCNB1,PTPRJ,PURB,KIF5A,PHIP,AMIGO2,BRWD1,PCDHA4,ZNFX1,RNASEL,KLHL36,RABEP1,ZFYVE26
MicroRNA	hsa-miR-302e:mirSVR_lowEffct	hsa-miR-302e:mirSVR_conserved_lowEffect-0.1-0.5	MicroRNA.org	6.897e-05	0.6309	0.001019	0.009886	34	1803	KLF8,SCD5,HNRNPA2B1,MYSM1,PPM1H,RBM25,ZFYVE9,BRD1,POMT2,UXS1,SGTB,SESN3,CPD,LOC440700,ZNF711,ZNF252P-AS1,IGFBP2,ST6GALNAC3,SNRNP200,TOB2,COL25A1,LRCH1,THAP2,ZNF776,PURB,PHIP,DCAF4L1,MBLAC2,RASA1,ZDHHC14,TGFB3,VPS13D,MEGF8,LOC652276
MicroRNA	hsa-miR-30c-1-3p		MirDB	6.962e-05	0.6369	0.001027	0.009962	16	445	TSPAN12,SCN2B,ALPK3,TAOK1,CHD8,CPD,PABIR3,PPP1R12B,PGPEP1,ZBTB39,KCNB1,HNRNPLL,ENTPD7,PELI2,PCDHA4,ZFYVE26
MicroRNA	hsa-miR-5580-3p		MirDB	6.974e-05	0.638	0.001027	0.009964	19	632	KLF4,PPM1H,TAOK1,SESTD1,ATL3,PABIR3,IL1A,TOB2,JADE3,NEXMIF,COL25A1,PDE10A,PURB,HNRNPLL,PHIP,MED13,ARGLU1,PCDHA4,CDK7
MicroRNA	hsa-miR-548ah-5p		MirDB	7.145e-05	0.6536	0.001049	0.01017	23	912	DLGAP1,FZD4,FBN1,ZFYVE9,SESTD1,SGTB,ATL3,MTF1,ST6GALNAC3,TOX,PDE10A,RCOR1,KCNB1,ASTN2,PHIP,MED13,BRWD1,ENTPD7,PCDHA4,ZNFX1,ST8SIA3,ZFYVE26,MPZL2
MicroRNA	hsa-miR-513a-5p		MirDB	7.145e-05	0.6536	0.001049	0.01017	23	912	TMOD2,HMGCS1,CACNG2,FZD4,ADRA1A,NXPH1,RGS8,KBTBD4,MTF1,ST6GALNAC3,ZFP41,RIMS4,TBR1,SNTA1,PDE10A,PRDM11,ZBTB39,TMEM178B,ADAMTSL1,DYRK1A,LIFR,VPS13D,TMF1
MicroRNA	hsa-miR-4719		MirDB	7.212e-05	0.6597	0.001057	0.01025	26	1140	ABCA13,HNRNPA2B1,HOXA5,MTHFSD,KLHL1,SESN3,KBTBD3,ZBTB38,JADE3,KIF26A,NEXMIF,CCDC50,LRCH1,THAP2,RCOR1,PURB,NECTIN2,TMEM178B,MED13,RASA1,DSCAM,ZDHHC14,LIFR,VPS13D,RABEP1,CLMP
MicroRNA	hsa-miR-5692b		MirDB	7.574e-05	0.6929	0.001107	0.01073	23	915	ADAMTS19,TMOD2,ETV6,PPM1H,SCN2B,PKHD1,TAOK1,CRAMP1,CNTN1,ZNF711,PPP2CA,NEXMIF,PDE10A,ANOS1,PRDM11,TM4SF18,MED13,NRDE2,NPTX2,MBLAC2,DYRK1A,HIBADH,SEZ6
MicroRNA	hsa-miR-5692c		MirDB	7.574e-05	0.6929	0.001107	0.01073	23	915	ADAMTS19,TMOD2,ETV6,PPM1H,SCN2B,PKHD1,TAOK1,CRAMP1,CNTN1,ZNF711,PPP2CA,NEXMIF,PDE10A,ANOS1,PRDM11,TM4SF18,MED13,NRDE2,NPTX2,MBLAC2,DYRK1A,HIBADH,SEZ6
MicroRNA	hsa-miR-216b:mirSVR_lowEffct	hsa-miR-216b:mirSVR_conserved_lowEffect-0.1-0.5	MicroRNA.org	7.652e-05	0.7	0.001116	0.01083	34	1811	ADAMTS19,GPR37L1,SCD5,PKHD1,NUCKS1,METTL16,ZNF10,TCEANC2,HAUS6,SELENOS,ZBTB38,TOX,EARS2,GIN1,NEXMIF,PGPEP1,CCDC50,BICD1,SYNGAP1,ANOS1,NUAK1,LINC01257,TUG1,DCAF4L1,NPTX2,PELI2,HIBADH,LINC00839,TGFB3,VPS13D,IFT52,PCNX4,TMF1,PCK2
MicroRNA	hsa-miR-500a-3p		MirDB	7.723e-05	0.7065	0.001125	0.01091	11	191	TMOD2,PPM1H,NWD2,OTULIN,SGTB,SLC7A14,ZNF711,KCNB1,PTPRJ,DYRK1A,SMIM5
MicroRNA	hsa-miR-4469		MirDB	7.77e-05	0.7108	0.00113	0.01096	15	391	MAP1A,TMOD2,CPD,RIMS4,SNTA1,CCDC107,TOB2,KDM4C,COL25A1,SYNGAP1,GNAO1,USP27X,MFSD9,MEGF8,RABEP1
MicroRNA	mmu-miR-302b-5p		MirDB	7.862e-05	0.7193	0.001142	0.01107	16	449	MYSM1,HOXA5,ZNF711,RRP1B,EARS2,PSMB6,PDE10A,BICD1,USP27X,PHIP,MED13,MBLAC2,ST8SIA3,NARS2,RNASEL,TTC21B
MicroRNA	hsa-miR-613:mirSVR_lowEffct	hsa-miR-613:mirSVR_conserved_lowEffect-0.1-0.5	MicroRNA.org	8.057e-05	0.7371	0.001168	0.01133	34	1815	LUZP4,KLF8,ABCA13,HMGCS1,KLF4,PPM1H,MKI67,PKHD1,NUCKS1,GIT1,TAPT1-AS1,ZNF711,PPP2CA,MZF1,SAFB2,TCEANC2,SNRNP200,ZBTB38,TOX,NEXMIF,SPIN4,BICD1,NECTIN2,TCEAL8,HNRNPLL,PHIP,ARGLU1,ZDHHC14,DYRK1A,LIFR,TGM3,VPS13D,RIC8B,PCSK7
MicroRNA	hsa-miR-519d-3p		MirDB	8.076e-05	0.7388	0.001169	0.01134	25	1069	DLGAP1,ZFYVE9,SCN2B,TAOK1,UXS1,SGTB,ATL3,SESN3,MTF1,ST6GALNAC3,LRCH1,LUZP1,KCNB1,PTPRJ,PURB,KIF5A,PHIP,AMIGO2,BRWD1,PCDHA4,ZNFX1,RNASEL,KLHL36,RABEP1,ZFYVE26
MicroRNA	TCTCTCC,MIR-185:MSigDB	TCTCTCC,MIR-185:MSigDB	MSigDB	8.114e-05	0.7423	0.001173	0.01137	9	114	ADAMTS19,SNTA1,LUZP1,SYNGAP1,ASTN2,BSN,HCN4,PCDHA4,RIC8B
MicroRNA	hsa-miR-195-5p:Functional MTI	Functional MTI	miRTarbase	8.268e-05	0.7563	0.001193	0.01157	19	639	HNRNPA2B1,FASN,NUCKS1,TAOK1,RECK,SESTD1,TUBB,MCM3AP-AS1,AHNAK2,TOB2,LUC7L3,PAGR1,LUZP1,RCOR1,PTPRJ,ENTPD7,HNRNPDL,CBX6,CD180
MicroRNA	hsa-miR-942:mirSVR_highEffct	hsa-miR-942:mirSVR_nonconserved_highEffect-0.5	MicroRNA.org	8.375e-05	0.7661	0.001206	0.0117	34	1818	ADAMTS19,ABCA13,LINC02880,HOXA5,ZFYVE9,PKHD1,KLHL1,NAA15,GIT1,SH2B1,SPTBN4,ASCL1,ST6GALNAC3,IL2RA,TAB2,SPIN4,HELB,THAP2,ANOS1,LINC00960,BCL10,USP27X,GCN1,DCAF4L1,MBLAC2,DSCAM,TMEM39B,THSD7B,HIBADH,IFT52,RASA4,RABEP1,TTC21B,TMF1
MicroRNA	hsa-miR-1252-3p		MirDB	8.504e-05	0.7779	0.001223	0.01186	22	848	KLF8,MYSM1,NWD2,OTULIN,FMN1,PKHD1,SESTD1,SGTB,SLC7A14,MTF1,TOX,JADE3,NEXMIF,CCDC50,BICD1,PHIP,BRWD1,THSD7B,NARS2,CBX6,CLMN,TMF1
MicroRNA	hsa-miR-144*:mirSVR_lowEffct	hsa-miR-144*:mirSVR_nonconserved_lowEffect-0.1-0.5	MicroRNA.org	8.535e-05	0.7808	0.001226	0.01189	30	1475	ADAMTS19,KLF8,ABCA13,HLA-F,HNRNPA2B1,TAOK1,RECK,COL3A1,SESTD1,MCM3AP-AS1,ZNF10,DCAF10,FAM20A,LUC7L3,TAB2,SPIN4,BICD1,MBNL1-AS1,MAFB,DNA2,GCN1,BRWD1,DYRK1A,THSD7B,NARS2,LINC00839,VPS13D,RASA4,ANKRD34A,PCK2
MicroRNA	hsa-let-7f-2*:mirSVR_highEffct	hsa-let-7f-2*:mirSVR_nonconserved_highEffect-0.5	MicroRNA.org	8.568e-05	0.7838	0.001229	0.01192	33	1732	TSPAN12,MAN1A1,KLF4,HNRNPA2B1,CCDC85A,HOXA5,RBM25,NWD2,ANKAR,PKHD1,ELMOD1,RECK,NAA15,ANPEP,WNT2,CPD,PABIR3,ZNF10,SELENOS,ZBTB38,TOX,RCOR1,KIF5A,GNAO1,HNRNPDL,ADAMTSL1,RASA1,NORAD,HCN4,LINC01551,TMF1,ZFYVE26,EXOC4
MicroRNA	mmu-miR-497a-3p		MirDB	8.606e-05	0.7873	0.001232	0.01195	16	452	DLGAP1,KLF8,KLF4,NUCKS1,RECK,ATL3,ASCL1,TBR1,BICD1,ZBTB39,PURB,PHIP,MED13,ARGLU1,TECTA,XPR1
MicroRNA	hsa-miR-298		MirDB	8.729e-05	0.7985	0.001248	0.0121	18	576	KLHL14,CRAMP1,CDC26,ST6GALNAC3,ZBTB38,RRP1B,NEXMIF,LRCH1,AKR1C2,KCNB1,MAFB,PHIP,HCN4,DYRK1A,MEGF8,KLHL36,SMIM5,XPR1
MicroRNA	hsa-miR-93-5p		MirDB	8.817e-05	0.8066	0.001258	0.0122	25	1074	DLGAP1,ZFYVE9,SCN2B,TAOK1,UXS1,SGTB,ATL3,SESN3,MTF1,ST6GALNAC3,LRCH1,LUZP1,KCNB1,PTPRJ,PURB,KIF5A,PHIP,AMIGO2,BRWD1,PCDHA4,ZNFX1,RNASEL,KLHL36,RABEP1,ZFYVE26
MicroRNA	hsa-miR-501-5p:PITA	hsa-miR-501-5p:PITA_TOP	PITA	8.916e-05	0.8156	0.00127	0.01232	14	340	HMGCS1,KLHL14,KLHL1,ANPEP,NXPH1,POU3F1,ZBTB38,JADE3,NEXMIF,TAB2,PTPRJ,KCND2,MAFB,DYRK1A
MicroRNA	hsa-miR-499-5p:mirSVR_highEffct	hsa-miR-499-5p:mirSVR_conserved_highEffect-0.5	MicroRNA.org	8.93e-05	0.8169	0.00127	0.01232	27	1232	ADAMTS19,LINC00221,DCTN1-AS1,HNRNPA2B1,FBN1,TXNDC16,SNX9,PART1,PABIR3,ZNF711,PPP2CA,SNRNP200,HAUS6,SELENOS,LUC7L3,GIN1,ANOS1,MED13,AMIGO2,BRWD1,NORAD,ARGLU1,ZNFX1,LINC01551,TTC21B,ZFYVE26,MPZL2
MicroRNA	hsa-miR-32:mirSVR_highEffct	hsa-miR-32:mirSVR_conserved_highEffect-0.5	MicroRNA.org	9.136e-05	0.8358	0.001298	0.01259	26	1154	TSPAN12,SCD5,KLF4,HOXA5,ADRA1A,FBN1,TXNDC16,KLHL14,SGTB,SESN3,ZNF711,SAFB2,KBTBD3,TOB2,PDE10A,LRCH1,SPIN4,ZNF776,PTPRJ,LINC00960,AMIGO2,ADAMTSL1,MBLAC2,TMF1,SMIM5,MPZL2
MicroRNA	mmu-miR-335-3p		MirDB	9.207e-05	0.8422	0.001306	0.01266	24	1000	TSPAN12,CCDC85A,CACNG2,FZD4,HOXA5,FBN1,TAOK1,BRD1,CNTN1,ZNF711,IL2RA,EARS2,NEXMIF,KCNB1,KCND2,PURB,PHIP,MED13,BRWD1,ARGLU1,DYRK1A,NARS2,LIFR,TTC21B
MicroRNA	hsa-miR-297:mirSVR_highEffct	hsa-miR-297:mirSVR_nonconserved_highEffect-0.5	MicroRNA.org	9.393e-05	0.8592	0.00133	0.0129	28	1316	ADAMTS19,LUZP4,KLF8,HLA-F,SCD5,MYSM1,ANKAR,WNT2,PABIR3,ZNF252P-AS1,SAFB2,TCEANC2,HAUS6,ZBTB38,LUC7L3,EARS2,TAB2,LRCH1,SPIN4,THAP2,KCND2,TCEAL8,MBLAC2,RIC8B,RNASEL,PCNX4,SDF4,CDK7
MicroRNA	hsa-miR-96:mirSVR_lowEffct	hsa-miR-96:mirSVR_conserved_lowEffect-0.1-0.5	MicroRNA.org	9.646e-05	0.8824	0.001364	0.01323	33	1741	TSPAN12,LUZP4,LINC00221,PPM1H,RBM25,ATL3,MCM3AP-AS1,PPP2CA,ZNF23,DCAF10,IL1A,HAUS6,TOX,NEXMIF,CCDC50,PDE10A,THAP2,GIPR,KCNB1,KCND2,USP27X,PHIP,BRWD1,ENTPD7,NPTX2,RASA1,PCDHA4,THSD7B,NARS2,TRIM7,CBX6,ZFYVE26,EXOC4
MicroRNA	hsa-miR-6809-3p		MirDB	9.677e-05	0.8853	0.001366	0.01325	27	1237	HNRNPA2B1,CACNG2,HOXA5,ADRA1A,OTULIN,FMN1,TAOK1,SNX9,ANPEP,BIRC3,SLC7A14,PABIR3,PPP2R1A,ASCL1,ASB1,TOB2,ZBTB38,CCDC50,LUZP1,PURB,TMEM178B,USP27X,PHIP,MBLAC2,DSCAM,PCDHA4,PDE12
MicroRNA	hsa-miR-3664-5p		MirDB	9.762e-05	0.8931	0.001376	0.01335	12	241	CCDC85A,NWD2,BRD1,NEXMIF,CFHR5,PDE10A,PTPRJ,KCND2,BSN,USP27X,PHIP,KLHL36
MicroRNA	mmu-miR-694		MirDB	9.834e-05	0.8996	0.001384	0.01342	27	1238	MAN1A1,HMGCS1,RBM25,NWD2,TAOK1,POMT2,ATL3,POU3F1,SLC7A14,ZNF711,IL1A,SNRNP200,TOX,JADE3,NEXMIF,COL25A1,PDE10A,LRCH1,BICD1,KCND2,PURB,TCEAL8,MBLAC2,NARS2,GUCY2F,CLMN,XPR1
MicroRNA	mmu-miR-590-3p		MirDB	9.991e-05	0.914	0.001401	0.01359	28	1320	ADAMTS19,HNRNPA2B1,MYSM1,TAOK1,KLHL14,NAA15,SLC7A14,PABIR3,KBTBD3,SPI1,KDM4C,CCDC50,TAB2,LRCH1,SPIN4,BICD1,PURB,BCL10,KIF5A,TCEAL8,PHIP,MED13,ADAMTSL1,MBLAC2,ST8SIA3,OXTR,TMF1,CDK7
MicroRNA	hsa-miR-520c-5p:mirSVR_lowEffct	hsa-miR-520c-5p:mirSVR_nonconserved_lowEffect-0.1-0.5	MicroRNA.org	0.0001003	0.918	0.001401	0.01359	31	1571	TSPAN12,ADAMTS19,LINC02880,ETV6,GALNT9-AS1,SCD5,PPM1H,NWD2,ELMOD1,ANPEP,SESN3,BIRC3,PABIR3,ZNF711,RAD51AP2,ZNF23,ZNF252P-AS1,ASCL1,SNRNP200,KBTBD3,HAUS6,SELENOS,HELB,DNA2,NORAD,APMAP,THSD7B,PDE12,IFT52,KAT14,PCK2
MicroRNA	hsa-miR-526a:mirSVR_lowEffct	hsa-miR-526a:mirSVR_nonconserved_lowEffect-0.1-0.5	MicroRNA.org	0.0001003	0.918	0.001401	0.01359	31	1571	TSPAN12,ADAMTS19,LINC02880,ETV6,GALNT9-AS1,SCD5,PPM1H,NWD2,ELMOD1,ANPEP,SESN3,BIRC3,PABIR3,ZNF711,RAD51AP2,ZNF23,ZNF252P-AS1,ASCL1,SNRNP200,KBTBD3,HAUS6,SELENOS,HELB,DNA2,NORAD,APMAP,THSD7B,PDE12,IFT52,KAT14,PCK2
MicroRNA	hsa-miR-518d-5p:mirSVR_lowEffct	hsa-miR-518d-5p:mirSVR_nonconserved_lowEffect-0.1-0.5	MicroRNA.org	0.0001003	0.918	0.001401	0.01359	31	1571	TSPAN12,ADAMTS19,LINC02880,ETV6,GALNT9-AS1,SCD5,PPM1H,NWD2,ELMOD1,ANPEP,SESN3,BIRC3,PABIR3,ZNF711,RAD51AP2,ZNF23,ZNF252P-AS1,ASCL1,SNRNP200,KBTBD3,HAUS6,SELENOS,HELB,DNA2,NORAD,APMAP,THSD7B,PDE12,IFT52,KAT14,PCK2
MicroRNA	hsa-miR-518f*:mirSVR_lowEffct	hsa-miR-518f*:mirSVR_nonconserved_lowEffect-0.1-0.5	MicroRNA.org	0.0001003	0.918	0.001401	0.01359	31	1571	TSPAN12,ADAMTS19,LINC02880,ETV6,GALNT9-AS1,SCD5,PPM1H,NWD2,ELMOD1,ANPEP,SESN3,BIRC3,PABIR3,ZNF711,RAD51AP2,ZNF23,ZNF252P-AS1,ASCL1,SNRNP200,KBTBD3,HAUS6,SELENOS,HELB,DNA2,NORAD,APMAP,THSD7B,PDE12,IFT52,KAT14,PCK2
MicroRNA	mmu-miR-5098		MirDB	0.000103	0.942	0.001436	0.01393	20	716	DLGAP1,TMOD2,FBN1,TAOK1,KLHL14,RECK,COL3A1,KLHL1,ANPEP,POU3F1,CPD,RGS8,COL25A1,BICD1,MAFB,DYRK1A,ST8SIA3,TTC21B,TMF1,CDK7
MicroRNA	hsa-miR-1252-5p		MirDB	0.000104	0.951	0.001447	0.01404	22	858	HNRNPA2B1,MYSM1,HOXA5,FBN1,FMN1,ALPK3,PKHD1,NUCKS1,CRAMP1,CNTN1,CPD,PABIR3,PPP1R12B,PRDM11,BSN,TMEM178B,ENTPD7,HCN4,CLMN,PCNX4,ZFYVE26,XPR1
MicroRNA	hsa-miR-4324		MirDB	0.000105	0.9606	0.00146	0.01416	19	649	ABCA13,CSRNP1,FBN1,NAA15,TMEM107,ZFP41,FAM20A,PPP1R12B,PGPEP1,SYNGAP1,PURB,NECTIN2,BRWD1,HCN4,MFSD9,ZNFX1,TMEM121,LIFR,KLHL36
MicroRNA	hsa-miR-1226*:mirSVR_highEffct	hsa-miR-1226*:mirSVR_nonconserved_highEffect-0.5	MicroRNA.org	0.0001053	0.9632	0.001462	0.01418	20	717	PKHD1,METTL16,WNT2B,INE1,PABIR3,MZF1,TCEANC2,SELENOS,KDM4C,TAB2,LUZP1,THAP2,KCNB1,PLPPR5-AS1,LINC01257,KIF5A,ARMH3,PTCD3,ICAM5,SEZ6
MicroRNA	hsa-miR-1470:mirSVR_lowEffct	hsa-miR-1470:mirSVR_nonconserved_lowEffect-0.1-0.5	MicroRNA.org	0.000106	0.9694	0.001469	0.01424	16	459	KLF4,DCTN1-AS1,RBM25,PKHD1,PART1,TMEM107,MZF1,IL1A,LUC7L3,KCNB1,PTPRJ,SPSB3,CCDC142,RIC8B,MEGF8,NXPH3
MicroRNA	hsa-miR-485-3p:mirSVR_highEffct	hsa-miR-485-3p:mirSVR_nonconserved_highEffect-0.5	MicroRNA.org	0.0001062	0.9719	0.00147	0.01426	28	1324	ADAMTS19,ABCA13,CCDC85A,RBM25,NWD2,RECK,NXPH1,CPD,ZNF10,SAFB2,GIN1,PDE10A,SPIN4,LUZP1,MAFB,USP27X,ARMH3,MED13,AMIGO2,BRWD1,DYRK1A,PCDHA4,THSD7B,RNASEL,RABEP1,ZFYVE26,TMSB10,MPZL2
MicroRNA	hsa-miR-363:mirSVR_lowEffct	hsa-miR-363:mirSVR_conserved_lowEffect-0.1-0.5	MicroRNA.org	0.0001074	0.9825	0.001484	0.01439	32	1662	ADAMTS19,HLA-F,LINC00221,WNT4,DCTN1-AS1,CCDC85A,PPM1H,ANKAR,RECK,NAA15,RASA3,DCAF10,MTF1,EARS2,LAMA1,IPW,TAB2,LUZP1,HELB,RCOR1,KCND2,KCNJ14,BSN,NORAD,THSD7B,LINC01551,OXTR,CBX6,PCNX4,ZFYVE26,XPR1,CDK7
MicroRNA	hsa-miR-148a:mirSVR_lowEffct	hsa-miR-148a:mirSVR_conserved_lowEffect-0.1-0.5	MicroRNA.org	0.0001081	0.9888	0.001491	0.01446	34	1838	TSPAN12,WNT4,HOXA5,RBM25,ZFYVE9,SCN2B,ANAPC2,FADS2,RECK,PART1,SESTD1,UXS1,RASA3,CPD,PABIR3,ZNF711,PPP2CA,UBE2D4,MTF1,DNAH11,KDM4C,NEXMIF,LINC00960,TUG1,PHIP,PTCD3,DYRK1A,RIC8B,IFT52,RASA4,TMF1,SDF4,TMSB10,EXOC4
MicroRNA	hsa-miR-1286:mirSVR_lowEffct	hsa-miR-1286:mirSVR_nonconserved_lowEffect-0.1-0.5	MicroRNA.org	0.000109	0.9976	0.001502	0.01457	31	1577	TSPAN12,ETV6,CCDC85A,PPM1H,HOXA5,NUCKS1,CNTN1,NAA15,TAPT1-AS1,GDF15,ST6GALNAC3,ZFP41,SAFB2,EARS2,TAB2,SPNS3,COL25A1,PRDM11,LINC00705,PTPRJ,PURB,LINC01257,FAM66C,KRT8,RASA1,DSCAM,TRIM7,CBX6,PNMA8A,ANKRD34A,PCSK7
MicroRNA	hsa-miR-214*:mirSVR_lowEffct	hsa-miR-214*:mirSVR_nonconserved_lowEffect-0.1-0.5	MicroRNA.org	0.0001096	1.002	0.001507	0.01462	28	1326	LINC02880,SCD5,ANKAR,ALPK3,BRD1,RECK,WNT2,SPTBN4,UBE2D4,MZF1,IL1A,CCDC107,HAUS6,TOX,PCBP1-AS1,SYNGAP1,GIPR,TUG1,CACNA1S,DSCAM,DYRK1A,TMEM39B,CCDC142,CBX6,RABEP1,PCSK7,LOC652276,XPR1
MicroRNA	hsa-miR-9500		MirDB	0.0001116	1.021	0.001533	0.01487	17	522	MAP1A,TMOD2,PKHD1,GIT1,WNT2,RIMS4,FAM20A,NEXMIF,TAB2,SYNGAP1,KCNB1,PTPRJ,MED13,ENTPD7,ENO2,PCK2,EXOC4
MicroRNA	mmu-miR-302c-3p		MirDB	0.0001144	1.046	0.001569	0.01521	14	347	KLF8,TMOD2,RGS8,MTF1,GINM1,TOX,PPP1R3E,KCNB1,TAF7,MED13,ZNFX1,GUCY2F,RABEP1,ZFYVE26
MicroRNA	hsa-miR-17*:mirSVR_highEffct	hsa-miR-17*:mirSVR_nonconserved_highEffect-0.5	MicroRNA.org	0.0001165	1.066	0.001595	0.01547	24	1013	ADAMTS19,LUZP4,MAN1A1,ABCA13,HLA-F,CCDC85A,ANKAR,BRD1,UXS1,CPD,PPP2CA,TCEANC2,TOX,KDM4C,TAB2,TRHDE-AS1,PELI2,TMEM39B,PDE12,IFT52,PCNX4,ZFYVE26,MPZL2,PCK2
MicroRNA	hsa-miR-7110-3p:Functional MTI (Weak)	Functional MTI (Weak)	miRTarbase	0.0001185	1.084	0.00162	0.01571	14	348	GPR37L1,WNT4,SCN2B,PKHD1,POU3F1,ASCL1,RIMS4,JADE3,GIN1,PPP1R3E,PAGR1,CFHR5,ZBTB39,HIBADH
MicroRNA	hsa-miR-548ap-5p		MirDB	0.0001211	1.108	0.001651	0.01601	26	1171	KLF8,MAN1A1,MYSM1,BRD1,CNTN1,SESTD1,NAA15,SGTB,SESN3,PPP2CA,DCAF10,MTF1,CCDC50,BICD1,PURB,MAFB,TCEAL8,BRWD1,ENTPD7,HNRNPDL,MBLAC2,MFSD9,PELI2,HIBADH,TMF1,SDF4
MicroRNA	hsa-miR-548j-5p		MirDB	0.0001211	1.108	0.001651	0.01601	26	1171	KLF8,MAN1A1,MYSM1,BRD1,CNTN1,SESTD1,NAA15,SGTB,SESN3,PPP2CA,DCAF10,MTF1,CCDC50,BICD1,PURB,MAFB,TCEAL8,BRWD1,ENTPD7,HNRNPDL,MBLAC2,MFSD9,PELI2,HIBADH,TMF1,SDF4
MicroRNA	hsa-miR-3915		MirDB	0.0001214	1.11	0.001652	0.01602	18	589	LUZP4,MYSM1,FOXRED2,FBN1,TAOK1,CHD8,PABIR3,ZNF10,RGS8,HAUS6,KDM4C,GIN1,PPP1R12B,ANOS1,KCNB1,SV2A,TM4SF18,AMIGO2
MicroRNA	mmu-miR-7032-3p		MirDB	0.0001227	1.122	0.001668	0.01617	14	349	FZD4,RBM25,NAA15,SGTB,RASA3,CHD8,ZFP41,KDM4C,BICD1,RCOR1,KCNB1,TMEM178B,MED13,THSD7B
MicroRNA	hsa-miR-544:mirSVR_highEffct	hsa-miR-544:mirSVR_conserved_highEffect-0.5	MicroRNA.org	0.0001232	1.127	0.001672	0.01622	35	1938	ADAMTS19,HLA-F,RBM25,VPS52,NWD2,MKI67,RECK,NAA15,TMEM107,MCM3AP-AS1,PPP2CA,CDC26,ST6GALNAC3,ZBTB38,TOX,KDM4C,SPIN4,LUZP1,BICD1,HELB,RCOR1,PLPPR5-AS1,TRHDE-AS1,FAM66C,ADAMTSL1,DYRK1A,MFSD9,PELI2,PCDHA4,THSD7B,NARS2,RIC8B,IFT52,MPZL2,PCK2
MicroRNA	hsa-miR-548as-5p		MirDB	0.0001251	1.145	0.001694	0.01643	26	1173	KLF8,MAN1A1,MYSM1,BRD1,CNTN1,SESTD1,NAA15,SGTB,SESN3,PPP2CA,DCAF10,MTF1,CCDC50,BICD1,PURB,MAFB,TCEAL8,BRWD1,ENTPD7,HNRNPDL,MBLAC2,MFSD9,PELI2,HIBADH,TMF1,SDF4
MicroRNA	hsa-miR-548i		MirDB	0.0001251	1.145	0.001694	0.01643	26	1173	KLF8,MAN1A1,MYSM1,BRD1,CNTN1,SESTD1,NAA15,SGTB,SESN3,PPP2CA,DCAF10,MTF1,CCDC50,BICD1,PURB,MAFB,TCEAL8,BRWD1,ENTPD7,HNRNPDL,MBLAC2,MFSD9,PELI2,HIBADH,TMF1,SDF4
MicroRNA	hsa-miR-1277-5p		MirDB	0.0001267	1.159	0.001713	0.01661	33	1762	LUZP4,ETV6,MYSM1,FMN1,SCN2B,PKHD1,TAOK1,KLHL14,RECK,SGTB,SESN3,NOX3,ASCL1,ST6GALNAC3,KBTBD3,KDM4C,GIN1,NEXMIF,PDE10A,RCOR1,PRDM11,PTPRJ,HNRNPLL,PHIP,BRWD1,NPTX2,MBLAC2,DSCAM,ARGLU1,LIFR,RABEP1,TTC21B,TMF1
MicroRNA	hsa-miR-548a-5p		MirDB	0.0001272	1.164	0.001716	0.01665	26	1174	KLF8,MAN1A1,MYSM1,BRD1,CNTN1,SESTD1,NAA15,SGTB,SESN3,PPP2CA,DCAF10,MTF1,CCDC50,BICD1,PURB,MAFB,TCEAL8,BRWD1,ENTPD7,HNRNPDL,MBLAC2,MFSD9,PELI2,HIBADH,TMF1,SDF4
MicroRNA	hsa-miR-2467-3p		MirDB	0.0001276	1.167	0.001719	0.01667	18	591	ZNF497,SCN2B,ALPK3,RGS8,ASCL1,TOB2,PPP1R12B,LUZP1,SYNGAP1,ZBTB39,KCNB1,KCNJ14,TMEM178B,SPSB3,ARGLU1,DYRK1A,CLMN,PCSK7
MicroRNA	hsa-miR-10399-5p		MirDB	0.0001292	1.182	0.001722	0.0167	22	869	ADAMTS19,DLGAP1,TMOD2,KLF4,FBN1,TAOK1,RECK,NAA15,SESN3,ST6GALNAC3,ASB1,SPIN4,ZNF776,ANOS1,RCOR1,PTPRJ,HNRNPLL,PHIP,MED13,ENTPD7,PDE12,IFT52
MicroRNA	hsa-miR-548h-5p		MirDB	0.0001293	1.183	0.001722	0.0167	26	1175	KLF8,MAN1A1,MYSM1,BRD1,CNTN1,SESTD1,NAA15,SGTB,SESN3,PPP2CA,DCAF10,MTF1,CCDC50,BICD1,PURB,MAFB,TCEAL8,BRWD1,ENTPD7,HNRNPDL,MBLAC2,MFSD9,PELI2,HIBADH,TMF1,SDF4
MicroRNA	hsa-miR-548au-5p		MirDB	0.0001293	1.183	0.001722	0.0167	26	1175	KLF8,MAN1A1,MYSM1,BRD1,CNTN1,SESTD1,NAA15,SGTB,SESN3,PPP2CA,DCAF10,MTF1,CCDC50,BICD1,PURB,MAFB,TCEAL8,BRWD1,ENTPD7,HNRNPDL,MBLAC2,MFSD9,PELI2,HIBADH,TMF1,SDF4
MicroRNA	hsa-miR-548c-5p		MirDB	0.0001293	1.183	0.001722	0.0167	26	1175	KLF8,MAN1A1,MYSM1,BRD1,CNTN1,SESTD1,NAA15,SGTB,SESN3,PPP2CA,DCAF10,MTF1,CCDC50,BICD1,PURB,MAFB,TCEAL8,BRWD1,ENTPD7,HNRNPDL,MBLAC2,MFSD9,PELI2,HIBADH,TMF1,SDF4
MicroRNA	hsa-miR-548ak		MirDB	0.0001293	1.183	0.001722	0.0167	26	1175	KLF8,MAN1A1,MYSM1,BRD1,CNTN1,SESTD1,NAA15,SGTB,SESN3,PPP2CA,DCAF10,MTF1,CCDC50,BICD1,PURB,MAFB,TCEAL8,BRWD1,ENTPD7,HNRNPDL,MBLAC2,MFSD9,PELI2,HIBADH,TMF1,SDF4
MicroRNA	hsa-miR-548o-5p		MirDB	0.0001293	1.183	0.001722	0.0167	26	1175	KLF8,MAN1A1,MYSM1,BRD1,CNTN1,SESTD1,NAA15,SGTB,SESN3,PPP2CA,DCAF10,MTF1,CCDC50,BICD1,PURB,MAFB,TCEAL8,BRWD1,ENTPD7,HNRNPDL,MBLAC2,MFSD9,PELI2,HIBADH,TMF1,SDF4
MicroRNA	hsa-miR-548am-5p		MirDB	0.0001293	1.183	0.001722	0.0167	26	1175	KLF8,MAN1A1,MYSM1,BRD1,CNTN1,SESTD1,NAA15,SGTB,SESN3,PPP2CA,DCAF10,MTF1,CCDC50,BICD1,PURB,MAFB,TCEAL8,BRWD1,ENTPD7,HNRNPDL,MBLAC2,MFSD9,PELI2,HIBADH,TMF1,SDF4
MicroRNA	hsa-miR-548w		MirDB	0.0001293	1.183	0.001722	0.0167	26	1175	KLF8,MAN1A1,MYSM1,BRD1,CNTN1,SESTD1,NAA15,SGTB,SESN3,PPP2CA,DCAF10,MTF1,CCDC50,BICD1,PURB,MAFB,TCEAL8,BRWD1,ENTPD7,HNRNPDL,MBLAC2,MFSD9,PELI2,HIBADH,TMF1,SDF4
MicroRNA	hsa-miR-508-3p:mirSVR_lowEffct	hsa-miR-508-3p:mirSVR_nonconserved_lowEffect-0.1-0.5	MicroRNA.org	0.0001311	1.199	0.001741	0.01689	30	1505	ADAMTS19,DLGAP1,MAN1A1,ETV6,SCD5,ADRA1A,NWD2,ANKAR,BRD1,RECK,COL3A1,NAA15,SLC7A14,PABIR3,ZNF711,PPP2CA,MTF1,LUC7L3,TAB2,ITPK1-AS1,PURB,TUG1,TAF7,HNRNPLL,DCAF4L1,DSCAM,NORAD,THSD7B,RNASEL,XPR1
MicroRNA	hsa-miR-124:mirSVR_highEffct	hsa-miR-124:mirSVR_conserved_highEffect-0.5	MicroRNA.org	0.0001311	1.2	0.001741	0.01689	25	1097	ADAMTS19,HNRNPA2B1,FZD4,ANKAR,ANAPC2,TAOK1,METTL16,CNTN1,POMT2,MTHFSD,NAA15,ATL3,PIWIL4,SNTA1,KBTBD3,HAUS6,THAP2,PTPRJ,LINC00960,PTCD3,DYRK1A,PCDHA4,LINC00839,PDE12,CLMP
MicroRNA	hsa-miR-548ab		MirDB	0.0001314	1.202	0.001743	0.0169	26	1176	KLF8,MAN1A1,MYSM1,BRD1,CNTN1,SESTD1,NAA15,SGTB,SESN3,PPP2CA,DCAF10,MTF1,CCDC50,BICD1,PURB,MAFB,TCEAL8,BRWD1,ENTPD7,HNRNPDL,MBLAC2,MFSD9,PELI2,HIBADH,TMF1,SDF4
MicroRNA	hsa-miR-487a:mirSVR_highEffct	hsa-miR-487a:mirSVR_nonconserved_highEffect-0.5	MicroRNA.org	0.000132	1.207	0.001747	0.01695	24	1020	LUZP4,ABCA13,DCTN1-AS1,MYSM1,RECK,PIWIL4,CPD,ZNF711,SNRNP200,KBTBD3,TOX,PDE10A,LRCH1,SPIN4,USP27X,MED13,AMIGO2,BRWD1,ADAMTSL1,RASA1,ZDHHC14,DYRK1A,TMF1,MPZL2
MicroRNA	hsa-miR-4254:mirSVR_lowEffct	hsa-miR-4254:mirSVR_nonconserved_lowEffect-0.1-0.5	MicroRNA.org	0.0001325	1.213	0.001752	0.01699	35	1944	TSPAN12,ADAMTS19,LOC100134368,MAP1A,ABCA13,HLA-F,WNT4,ADRA1A,FMN1,PKHD1,FADS2,COL3A1,POMT2,MTHFSD,TAPT1-AS1,NOX3,ZBTB38,SPI1,TAB2,ST14,LINC00705,KCNJ14,MAFB,GNAO1,TCEAL8,ARMH3,BRWD1,FAM66C,HCN4,LINC00839,TGM3,RIC8B,CBX6,RASA4,PCNX4
MicroRNA	hsa-miR-3934-3p		MirDB	0.0001344	1.23	0.001774	0.01721	15	408	MYSM1,HOXA5,CSRNP1,NUCKS1,NAA15,SLC7A14,TCEANC2,LUZP1,PRDM11,KCNB1,NECTIN2,TMEM178B,ARMH3,ST8SIA3,CLMN
MicroRNA	hsa-miR-935:mirSVR_lowEffct	hsa-miR-935:mirSVR_nonconserved_lowEffect-0.1-0.5	MicroRNA.org	0.0001347	1.232	0.001775	0.01722	32	1679	TSPAN12,ADAMTS19,LINC02880,LINC00221,HNRNPA2B1,FZD4,HOXA5,ZFYVE9,ANKAR,TXNDC16,METTL16,BRD1,POMT2,GIT1,NXPH1,PIWIL4,TMEM107,ZNF711,PPP2CA,TCEANC2,TOX,LUC7L3,TAB2,LRCH1,KIF5A,HNRNPLL,PHIP,BRWD1,LIFR,KLHL36,RABEP1,PNMA8A
MicroRNA	hsa-miR-489:mirSVR_lowEffct	hsa-miR-489:mirSVR_nonconserved_lowEffect-0.1-0.5	MicroRNA.org	0.0001372	1.255	0.001806	0.01752	34	1857	KLF8,HLA-F,GPR37L1,LINC00221,PPM1H,ZFYVE9,TXNDC16,METTL16,KLHL14,ELMOD1,PIWIL4,NOX3,MCM3AP-AS1,SPTBN4,ZNF10,DCAF10,ASCL1,ST6GALNAC3,TNFRSF25,SPI1,TOX,PDE10A,ZNF776,ZBTB39,PTPRJ,KCND2,MED13,PTCD3,RASA1,DYRK1A,PELI2,PDE12,ZFYVE26,CLMP
MicroRNA	hsa-miR-15b-3p		MirDB	0.0001382	1.264	0.001815	0.01761	13	299	ADAMTS19,MAN1A1,FZD4,FASN,TAOK1,PABIR3,DCAF10,GIN1,AKR1C2,PTPRJ,ST8SIA3,KLHL36,CLMP
MicroRNA	mmu-miR-691		MirDB	0.0001383	1.265	0.001815	0.01761	17	530	ETV6,CNTN1,KLHL1,NAA15,ZNF23,KBTBD4,TOB2,GPR84,LRCH1,KCND2,BSN,PHIP,BRWD1,TMEM121,TGM3,CBX6,XPR1
MicroRNA	hsa-miR-548b-5p		MirDB	0.0001403	1.283	0.001828	0.01773	26	1180	KLF8,MAN1A1,MYSM1,BRD1,CNTN1,SESTD1,NAA15,SGTB,SESN3,PPP2CA,DCAF10,MTF1,CCDC50,BICD1,PURB,MAFB,TCEAL8,BRWD1,ENTPD7,HNRNPDL,MBLAC2,MFSD9,PELI2,HIBADH,TMF1,SDF4
MicroRNA	hsa-miR-548ae-5p		MirDB	0.0001403	1.283	0.001828	0.01773	26	1180	KLF8,MAN1A1,MYSM1,BRD1,CNTN1,SESTD1,NAA15,SGTB,SESN3,PPP2CA,DCAF10,MTF1,CCDC50,BICD1,PURB,MAFB,TCEAL8,BRWD1,ENTPD7,HNRNPDL,MBLAC2,MFSD9,PELI2,HIBADH,TMF1,SDF4
MicroRNA	hsa-miR-548d-5p		MirDB	0.0001403	1.283	0.001828	0.01773	26	1180	KLF8,MAN1A1,MYSM1,BRD1,CNTN1,SESTD1,NAA15,SGTB,SESN3,PPP2CA,DCAF10,MTF1,CCDC50,BICD1,PURB,MAFB,TCEAL8,BRWD1,ENTPD7,HNRNPDL,MBLAC2,MFSD9,PELI2,HIBADH,TMF1,SDF4
MicroRNA	hsa-miR-548ay-5p		MirDB	0.0001403	1.283	0.001828	0.01773	26	1180	KLF8,MAN1A1,MYSM1,BRD1,CNTN1,SESTD1,NAA15,SGTB,SESN3,PPP2CA,DCAF10,MTF1,CCDC50,BICD1,PURB,MAFB,TCEAL8,BRWD1,ENTPD7,HNRNPDL,MBLAC2,MFSD9,PELI2,HIBADH,TMF1,SDF4
MicroRNA	hsa-miR-548ad-5p		MirDB	0.0001403	1.283	0.001828	0.01773	26	1180	KLF8,MAN1A1,MYSM1,BRD1,CNTN1,SESTD1,NAA15,SGTB,SESN3,PPP2CA,DCAF10,MTF1,CCDC50,BICD1,PURB,MAFB,TCEAL8,BRWD1,ENTPD7,HNRNPDL,MBLAC2,MFSD9,PELI2,HIBADH,TMF1,SDF4
MicroRNA	hsa-miR-4795-3p		MirDB	0.0001415	1.294	0.00184	0.01785	29	1426	MAN1A1,TMOD2,FBN1,PKHD1,RECK,CNTN1,POMT2,SLC7A14,ZNF10,PPP2CA,RGS8,DCAF10,MTF1,TCEANC2,LOC102723553,TOB2,TOX,PPP1R12B,COL25A1,DNAH14,ANOS1,KCNB1,HNRNPLL,ENTPD7,MBLAC2,PCDHGA6,ST8SIA3,RNASEL,TMF1
MicroRNA	hsa-miR-149*:mirSVR_highEffct	hsa-miR-149*:mirSVR_nonconserved_highEffect-0.5	MicroRNA.org	0.0001416	1.295	0.00184	0.01785	23	948	ABCA13,EVPL,ADRA1A,COL3A1,PART1,POU3F1,CHD8,KBTBD4,TCEANC2,HAUS6,SPI1,GIN1,SYNGAP1,PTPRJ,KIF5A,HNRNPDL,FAM66C,KRT8,DYRK1A,TMEM39B,RNASEL,MPZL2,CD180
MicroRNA	mmu-miR-126a-5p		MirDB	0.0001423	1.302	0.001845	0.01789	19	662	ADAMTS19,DLGAP1,KLF8,MAN1A1,SESTD1,WNT2,POU3F1,DCAF10,TCEANC2,RRP1B,BICD1,KCNB1,TCEAL8,TAF7,HNRNPLL,MBLAC2,PELI2,ST8SIA3,KLHL36
MicroRNA	hsa-miR-8485:Functional MTI (Weak)	Functional MTI (Weak)	miRTarbase	0.0001425	1.303	0.001845	0.01789	22	874	TMOD2,MYSM1,STX1B,HOXA5,CLCN7,ALPK3,TAOK1,METTL16,WNT2B,MTF1,NEXMIF,PAGR1,KCNB1,ASTN2,BSN,TMEM178B,USP27X,MED13,VPS13D,CBX6,PNMA8A,CD180
MicroRNA	hsa-miR-548bb-5p		MirDB	0.0001426	1.304	0.001845	0.01789	26	1181	KLF8,MAN1A1,MYSM1,BRD1,CNTN1,SESTD1,NAA15,SGTB,SESN3,PPP2CA,DCAF10,MTF1,CCDC50,BICD1,PURB,MAFB,TCEAL8,BRWD1,ENTPD7,HNRNPDL,MBLAC2,MFSD9,PELI2,HIBADH,TMF1,SDF4
MicroRNA	hsa-miR-4314:mirSVR_lowEffct	hsa-miR-4314:mirSVR_nonconserved_lowEffect-0.1-0.5	MicroRNA.org	0.0001442	1.319	0.001863	0.01807	34	1861	ABCA13,LINC00221,KLF4,FZD4,FOXRED2,RBM25,FBN1,ANAPC2,PKHD1,KLHL14,CNTN1,PART1,TAPT1-AS1,PIWIL4,POU3F1,CPD,ZNF252P-AS1,IGFBP2,DCAF10,TCEANC2,TOB2,ZBTB38,HELB,NUAK1,PLPPR5-AS1,LINC00960,NECTIN2,LINC00839,VPS13D,MEGF8,MPZL2,CD180,KAT14,EXOC4
MicroRNA	hsa-miR-548ar-5p		MirDB	0.0001449	1.326	0.00187	0.01813	26	1182	KLF8,MAN1A1,MYSM1,BRD1,CNTN1,SESTD1,NAA15,SGTB,SESN3,PPP2CA,DCAF10,MTF1,CCDC50,BICD1,PURB,MAFB,TCEAL8,BRWD1,ENTPD7,HNRNPDL,MBLAC2,MFSD9,PELI2,HIBADH,TMF1,SDF4
MicroRNA	hsa-miR-17:mirSVR_highEffct	hsa-miR-17:mirSVR_conserved_highEffect-0.5	MicroRNA.org	0.0001454	1.33	0.001871	0.01814	31	1598	SCD5,ZFYVE9,SNX9,RECK,UXS1,SGTB,ATL3,ZNF23,MTF1,ST6GALNAC3,SELENOS,LRCH1,PTPRJ,BCL10,KIF5A,TAF7,ARMH3,AMIGO2,BRWD1,RASA1,DYRK1A,PCDHA4,ZNFX1,HIBADH,LINC00839,RNASEL,IFT52,RABEP1,SMIM5,ZFYVE26,MPZL2
MicroRNA	hsa-miR-106a:mirSVR_highEffct	hsa-miR-106a:mirSVR_conserved_highEffect-0.5	MicroRNA.org	0.0001454	1.33	0.001871	0.01814	31	1598	SCD5,ZFYVE9,SNX9,RECK,UXS1,SGTB,ATL3,ZNF23,MTF1,ST6GALNAC3,SELENOS,LRCH1,PTPRJ,BCL10,KIF5A,TAF7,ARMH3,AMIGO2,BRWD1,RASA1,DYRK1A,PCDHA4,ZNFX1,HIBADH,LINC00839,RNASEL,IFT52,RABEP1,SMIM5,ZFYVE26,MPZL2
MicroRNA	hsa-miR-548y		MirDB	0.0001473	1.347	0.001892	0.01835	26	1183	KLF8,MAN1A1,MYSM1,BRD1,CNTN1,SESTD1,NAA15,SGTB,SESN3,PPP2CA,DCAF10,MTF1,CCDC50,BICD1,PURB,MAFB,TCEAL8,BRWD1,ENTPD7,HNRNPDL,MBLAC2,MFSD9,PELI2,HIBADH,TMF1,SDF4
MicroRNA	hsa-miR-7703		MirDB	0.0001492	1.364	0.001914	0.01856	13	301	OTULIN,TAOK1,KLHL14,ATL3,SESN3,MTF1,PDE10A,LUZP1,ADAMTSL1,MBLAC2,DYRK1A,THSD7B,CDK7
MicroRNA	hsa-miR-206:mirSVR_highEffct	hsa-miR-206:mirSVR_conserved_highEffect-0.5	MicroRNA.org	0.0001497	1.369	0.001916	0.01858	26	1184	ADAMTS19,MAN1A1,MAP1A,ABCA13,HLA-F,DCTN1-AS1,NWD2,PABIR3,MZF1,ST6GALNAC3,CCDC107,KBTBD3,COL25A1,LRCH1,PTCD3,MBLAC2,RASA1,PELI2,TMEM39B,PCDHA4,LINC01551,PDE12,IFT52,CBX6,ZFYVE26,MPZL2
MicroRNA	hsa-miR-12119		MirDB	0.0001497	1.37	0.001916	0.01858	17	533	DLGAP1,RGS19,ZFYVE9,SESTD1,TUBB,PABIR3,DCAF10,MTF1,GIN1,LUZP1,THAP2,RCOR1,PRDM11,PCDHA4,CLMN,ZFYVE26,ENO2
MicroRNA	hsa-miR-424-5p:Functional MTI	Functional MTI	miRTarbase	0.00015	1.373	0.001917	0.01859	16	471	HNRNPA2B1,FASN,NUCKS1,TAOK1,RECK,SESTD1,AHNAK2,TOB2,SPI1,LUC7L3,PAGR1,LUZP1,HNRNPDL,CBX6,TMF1,CD180
MicroRNA	hsa-miR-659:mirSVR_highEffct	hsa-miR-659:mirSVR_nonconserved_highEffect-0.5	MicroRNA.org	0.000152	1.391	0.00194	0.01881	24	1028	HLA-F,SCD5,RBM25,ANKAR,PART1,NAA15,BIRC3,CPD,TCEANC2,IL1A,KBTBD3,HAUS6,RRP1B,LRCH1,SPIN4,BICD1,FLJ42393,TUG1,BRWD1,TRHDE-AS1,HIBADH,LINC01551,IFT52,ZFYVE26
MicroRNA	hsa-miR-3529-3p		MirDB	0.0001553	1.421	0.001979	0.01919	25	1107	HNRNPA2B1,CCDC85A,MYSM1,FZD4,RBM25,SNX9,NAA15,SGTB,SESN3,SH2B1,HAUS6,NEXMIF,PDE10A,RCOR1,KCND2,ASTN2,BCL10,HNRNPLL,MBLAC2,RASA1,DYRK1A,PELI2,TRIM7,CLMN,TTC21B
MicroRNA	hsa-miR-1229:mirSVR_lowEffct	hsa-miR-1229:mirSVR_nonconserved_lowEffect-0.1-0.5	MicroRNA.org	0.0001573	1.439	0.002002	0.01941	30	1518	TSPAN12,MAP1A,ACTR5,ABCA13,LINC00221,MYSM1,CSRNP1,FMN1,NAA15,TAPT1-AS1,BIRC3,ASB1,TBR1,SPI1,KDM4C,PCBP1-AS1,DNAH14,PTPRJ,SV2A,LINC00960,KCNJ14,MAFB,BSN,TGFB3,RNASEL,PCNX4,PCSK7,ZFYVE26,EXOC4,CDK7
MicroRNA	mmu-miR-6954-5p		MirDB	0.0001578	1.444	0.002005	0.01945	17	535	CSRNP1,SCN2B,POMT2,SGTB,ANPEP,TUBB,SPTBN4,ZFP41,BRSK1,PGPEP1,LUZP1,PTPRJ,BSN,APMAP,CBX6,CLMN,XPR1
MicroRNA	hsa-miR-770-5p:mirSVR_lowEffct	hsa-miR-770-5p:mirSVR_nonconserved_lowEffect-0.1-0.5	MicroRNA.org	0.0001588	1.453	0.002015	0.01954	29	1434	ABCA13,RBM25,FBN1,ELMOD1,RECK,POMT2,UXS1,NAA15,SGTB,RASA3,PIWIL4,PABIR3,SELENOS,TOX,PPP1R12B,LRCH1,AKR1C2,ZNF776,PRDM11,PTPRJ,TUG1,HNRNPLL,DCAF4L1,PTCD3,BRWD1,NRDE2,TMEM39B,HIBADH,PCK2
MicroRNA	hsa-miR-6833-3p		MirDB	0.0001603	1.466	0.00203	0.01969	24	1031	HMGCS1,PPM1H,CACNG2,ADRA1A,FMN1,SCN2B,PKHD1,TAOK1,ANPEP,SLC7A14,ZNF711,PPP2R1A,ASCL1,TOB2,ZBTB38,JADE3,NUAK1,TM4SF18,TMEM178B,MBLAC2,MAP3K6,ZFYVE26,CLMP,XPR1
MicroRNA	hsa-miR-454:mirSVR_lowEffct	hsa-miR-454:mirSVR_conserved_lowEffect-0.1-0.5	MicroRNA.org	0.0001616	1.478	0.002044	0.01983	33	1781	TSPAN12,ABCA13,FZD4,CSRNP1,FBN1,ANKAR,ANAPC2,BRD1,SNX9,RECK,SESTD1,KLHL1,SGTB,TAPT1-AS1,PABIR3,MCM3AP-AS1,ASCL1,TOB2,NEXMIF,IPW,THAP2,NUAK1,MBNL1-AS1,HNRNPLL,PTCD3,BRWD1,TRHDE-AS1,NPTX2,ZNFX1,HIBADH,LINC01551,RNASEL,XPR1
MicroRNA	hsa-miR-188-5p:mirSVR_lowEffct	hsa-miR-188-5p:mirSVR_nonconserved_lowEffect-0.1-0.5	MicroRNA.org	0.0001634	1.495	0.002065	0.02003	29	1436	TSPAN12,ADAMTS19,HLA-F,ETV6,HMGCS1,DCTN1-AS1,SNX9,SGTB,WNT2,CPD,SPTBN4,PPP2CA,ST6GALNAC3,TCEANC2,TBR1,COL25A1,PDE10A,KIF5A,USP27X,AMIGO2,BRWD1,HNRNPDL,FAM66C,ZDHHC14,THSD7B,PCNX4,CD74,CD180,XPR1
MicroRNA	mmu-miR-466o-3p		MirDB	0.0001641	1.501	0.002071	0.02008	23	956	DLGAP1,STX1B,CSRNP1,RBM25,NWD2,TXNDC16,TAOK1,KLHL14,CRAMP1,SESN3,SPTBN4,DCAF10,NEXMIF,COL25A1,PDE10A,SPIN4,ZBTB39,PURB,BSN,PHIP,BRWD1,MBLAC2,RASA1
MicroRNA	hsa-miR-106b:mirSVR_highEffct	hsa-miR-106b:mirSVR_conserved_highEffect-0.5	MicroRNA.org	0.0001663	1.522	0.002096	0.02033	30	1522	SCD5,ZFYVE9,SNX9,RECK,UXS1,SGTB,ATL3,ZNF23,MTF1,ST6GALNAC3,SELENOS,LRCH1,PTPRJ,BCL10,KIF5A,ARMH3,AMIGO2,BRWD1,RASA1,DYRK1A,PCDHA4,ZNFX1,LINC00839,RNASEL,IFT52,KLHL36,RABEP1,SMIM5,ZFYVE26,MPZL2
MicroRNA	hsa-miR-4253:mirSVR_lowEffct	hsa-miR-4253:mirSVR_nonconserved_lowEffect-0.1-0.5	MicroRNA.org	0.0001682	1.539	0.002117	0.02053	29	1438	TSPAN12,ETV6,GALNT9-AS1,SCD5,DCTN1-AS1,CSRNP1,ANAPC2,TAOK1,POMT2,MCM3AP-AS1,ZNF10,ZNF252P-AS1,IGFBP2,KBTBD4,LUC7L3,PTPRJ,SLC35F6,LINC01257,BSN,HNRNPLL,PHIP,DYRK1A,TMEM39B,LIFR,RNASEL,MEGF8,CIAO3,KAT14,SEZ6
MicroRNA	hsa-miR-30c-2*:mirSVR_highEffct	hsa-miR-30c-2*:mirSVR_nonconserved_highEffect-0.5	MicroRNA.org	0.0001717	1.571	0.002158	0.02093	25	1113	TSPAN12,ABCA13,MYSM1,RBM25,FMN1,SNX9,COL3A1,CPD,PABIR3,MCM3AP-AS1,SAFB2,KBTBD3,PGPEP1,TAB2,SV2A,HNRNPLL,BRWD1,DYRK1A,PELI2,TMEM39B,PCDHA4,ZFYVE26,CLMP,NXPH3,PCK2
MicroRNA	hsa-miR-6749-3p		MirDB	0.0001723	1.577	0.002163	0.02097	15	416	SESN3,RGS8,JADE3,PPP1R3E,PAGR1,LRCH1,AKR1C2,PRDM11,NUAK1,PTPRJ,ASTN2,ARMH3,THSD7B,PDE12,NXPH3
MicroRNA	hsa-miR-517*:mirSVR_lowEffct	hsa-miR-517*:mirSVR_nonconserved_lowEffect-0.1-0.5	MicroRNA.org	0.0001756	1.606	0.0022	0.02134	29	1441	SCD5,CCDC85A,STX1B,PPM1H,FMN1,ANKAR,CRAMP1,COL3A1,UXS1,ANPEP,WNT2,ATL3,CPD,PABIR3,SPTBN4,RAD51AP2,ZNF23,SNRNP200,KBTBD3,ZBTB38,TOX,IPW,CCDC50,DNAH14,ZNF776,ANOS1,BRWD1,PCDHA4,TGFB3
MicroRNA	hsa-miR-149-5p		MirDB	0.0001777	1.626	0.002224	0.02157	15	417	MTHFSD,GIT1,APOB,SLC7A14,DCAF10,MTF1,TCEANC2,IL1A,TNFRSF25,PGPEP1,PURB,BSN,TMF1,NXPH3,EXOC4
MicroRNA	hsa-miR-890:mirSVR_lowEffct	hsa-miR-890:mirSVR_nonconserved_lowEffect-0.1-0.5	MicroRNA.org	0.0001779	1.628	0.002224	0.02157	31	1613	KLF8,KLF4,DCTN1-AS1,MYSM1,MKI67,MTHFSD,SESTD1,SGTB,NXPH1,CPD,ZNF252P-AS1,UBE2D4,MTF1,ASB1,IL1A,HAUS6,TOX,EARS2,JADE3,IPW,CCDC50,ANOS1,NUAK1,MBNL1-AS1,TM4SF18,TUG1,PHIP,PTCD3,RASA1,LIFR,RNASEL
MicroRNA	hsa-miR-1304:mirSVR_lowEffct	hsa-miR-1304:mirSVR_nonconserved_lowEffect-0.1-0.5	MicroRNA.org	0.0001828	1.672	0.002279	0.02211	31	1615	ADAMTS19,HLA-F,PPM1H,FMN1,ANKAR,ELMOD1,RECK,COL3A1,PART1,UXS1,GIT1,SESN3,PABIR3,MCM3AP-AS1,UBE2D4,BICD1,THAP2,SV2A,SLC35F6,LINC01257,TCEAL8,ARMH3,HNRNPDL,MBLAC2,HCN4,APMAP,DYRK1A,NARS2,VPS13D,RASA4,ICAM5
MicroRNA	hsa-miR-490-5p:mirSVR_lowEffct	hsa-miR-490-5p:mirSVR_nonconserved_lowEffect-0.1-0.5	MicroRNA.org	0.0001832	1.676	0.002279	0.02211	30	1529	TSPAN12,ADAMTS19,DLGAP1,LUZP4,ABCA13,LINC02880,ZFYVE9,SCN2B,MKI67,KLHL14,RECK,KLHL1,GIT1,KBTBD4,AHNAK2,HAUS6,PPP1R12B,PGPEP1,BICD1,LINC00960,MBNL1-AS1,TUG1,TCEAL8,HNRNPLL,HCN4,LINC01551,RNASEL,PNMA8A,CD74,ZFYVE26
MicroRNA	hsa-miR-152:mirSVR_lowEffct	hsa-miR-152:mirSVR_conserved_lowEffect-0.1-0.5	MicroRNA.org	0.0001833	1.677	0.002279	0.02211	33	1791	HOXA5,RBM25,ZFYVE9,SCN2B,ANAPC2,FADS2,PART1,SESTD1,UXS1,RASA3,CPD,SLC7A14,PABIR3,ZNF711,PPP2CA,MTF1,DNAH11,KDM4C,NEXMIF,NUAK1,LINC00960,TUG1,PHIP,PTCD3,APMAP,DYRK1A,RIC8B,IFT52,RASA4,TMF1,SDF4,TMSB10,EXOC4
MicroRNA	hsa-miR-607		MirDB	0.0001834	1.678	0.002279	0.02211	35	1971	TSPAN12,DLGAP1,MAN1A1,HMGCS1,METTL16,RECK,CNTN1,UXS1,SESN3,CPD,ZNF711,DCAF10,TCEANC2,SOX3,KBTBD3,TOX,JADE3,COL25A1,PDE10A,LRCH1,THAP2,PRDM11,ZBTB39,NUAK1,PURB,TM4SF18,DNA2,GCN1,PHIP,MED13,ENTPD7,ADAMTSL1,ZDHHC14,LIFR,TMF1
MicroRNA	hsa-miR-3681-3p		MirDB	0.0001838	1.682	0.002281	0.02212	21	814	CACNG2,HOXA5,OTULIN,RECK,COL3A1,NAA15,ATL3,CPD,RGS8,ST6GALNAC3,TCEANC2,CCDC50,PDE10A,ST14,ZBTB39,PTPRJ,MED13,HCN4,PELI2,PDE12,XPR1
MicroRNA	hsa-miR-323-3p:mirSVR_highEffct	hsa-miR-323-3p:mirSVR_nonconserved_highEffect-0.5	MicroRNA.org	0.000184	1.683	0.002281	0.02212	27	1278	MAN1A1,ACTR5,HLA-F,SCD5,DCTN1-AS1,HNRNPA2B1,CRAMP1,COL3A1,SESN3,PIWIL4,ZNF711,ZNF10,SELENOS,TOX,LRCH1,PTPRJ,LINC00960,KCNJ14,AMIGO2,BRWD1,TRHDE-AS1,LINC01551,PCNX4,TMF1,CD180,EXOC4,SEZ6
MicroRNA	mmu-miR-1906		MirDB	0.0001876	1.716	0.002319	0.02249	21	815	KLF4,FOXRED2,ALPK3,POMT2,MTHFSD,NAA15,WNT2,TUBB,RGS8,KBTBD4,SAFB2,TAB2,PDE10A,LUZP1,PTPRJ,SLC35F6,KIF5A,ENTPD7,CBX6,RABEP1,ZFYVE26
MicroRNA	mmu-miR-692		MirDB	0.0001876	1.716	0.002319	0.02249	21	815	KLF8,MAN1A1,ETV6,CACNG2,ANPEP,WNT2,SLC7A14,NEXMIF,COL25A1,SPIN4,BICD1,PURB,GNAO1,USP27X,PHIP,MED13,ADAMTSL1,NPTX2,DSCAM,PCDHA4,LIFR
MicroRNA	mmu-miR-7053-5p		MirDB	0.0001914	1.751	0.002363	0.02292	19	675	GPR37L1,FBN1,BRD1,SLC7A14,TBR1,LUC7L3,ST14,LUZP1,ZBTB39,KCNB1,PTPRJ,PURB,MED13,ENTPD7,ST8SIA3,LIFR,PDE12,CBX6,XPR1
MicroRNA	hsa-miR-135b-5p:TargetScan	hsa-miR-135b-5p	TargetScan	0.0001933	1.769	0.002374	0.02303	18	608	KLF8,MAN1A1,KLF4,MYSM1,CACNG2,FMN1,SCN2B,NUCKS1,CPD,CCDC50,RCOR1,KCNB1,BSN,MED13,BRWD1,ENTPD7,APMAP,PELI2
MicroRNA	hsa-miR-135a-5p:TargetScan	hsa-miR-135a-5p	TargetScan	0.0001933	1.769	0.002374	0.02303	18	608	KLF8,MAN1A1,KLF4,MYSM1,CACNG2,FMN1,SCN2B,NUCKS1,CPD,CCDC50,RCOR1,KCNB1,BSN,MED13,BRWD1,ENTPD7,APMAP,PELI2
MicroRNA	hsa-miR-6083		MirDB	0.0001933	1.769	0.002374	0.02303	20	745	KLF4,PKHD1,SESTD1,NAA15,SGTB,WNT2,RAD51AP2,PDE10A,ANOS1,RCOR1,PRDM11,BSN,TMEM178B,DNA2,USP27X,GCN1,BRWD1,ENTPD7,MBLAC2,CLMN
MicroRNA	hsa-miR-219-1-3p:mirSVR_highEffct	hsa-miR-219-1-3p:mirSVR_nonconserved_highEffect-0.5	MicroRNA.org	0.0001933	1.769	0.002374	0.02303	20	745	CCDC85A,CNTN1,NAA15,WNT2B,KBTBD4,FAM20A,LINC00705,MBLAC2,ARGLU1,ZDHHC14,TMEM39B,NARS2,VPS13D,RIC8B,IFT52,OXTR,ICAM5,MPZL2,PCK2,SEZ6
MicroRNA	hsa-miR-320d:mirSVR_highEffct	hsa-miR-320d:mirSVR_conserved_highEffect-0.5	MicroRNA.org	0.0001938	1.772	0.002376	0.02304	28	1364	MAN1A1,ABCA13,MYSM1,RBM25,ANKAR,KLHL14,CNTN1,NAA15,ATL3,SESN3,CPD,KBTBD3,RRP1B,KDM4C,KIF26A,SPIN4,LUZP1,BICD1,TCEAL8,TAF7,DNA2,RASA1,ZDHHC14,PCDHA4,RNASEL,KLHL36,PCSK7,MPZL2
MicroRNA	hsa-miR-3169:mirSVR_highEffct	hsa-miR-3169:mirSVR_nonconserved_highEffect-0.5	MicroRNA.org	0.0001957	1.791	0.002397	0.02325	19	676	DLGAP1,SCD5,NWD2,MKI67,TAOK1,SNX9,PABIR3,ZNF711,TOX,JADE3,PAGR1,LRCH1,KIF5A,TM4SF18,DCAF4L1,DYRK1A,TMEM39B,PCDHA4,THSD7B
MicroRNA	hsa-miR-146a:mirSVR_lowEffct	hsa-miR-146a:mirSVR_conserved_lowEffect-0.1-0.5	MicroRNA.org	0.0001961	1.794	0.002398	0.02326	34	1886	TSPAN12,DLGAP1,KLF8,MAN1A1,GPR37L1,HMGCS1,CCDC85A,PPM1H,NUCKS1,CRAMP1,CNTN1,SESTD1,NXPH1,PIWIL4,CPD,PABIR3,ZNF10,ASB1,JADE3,CCDC50,PDE10A,ARMH3,RASA1,DSCAM,PCDHGA6,THSD7B,CCDC142,VPS13D,PDE12,RNASEL,CBX6,TTC21B,ZFYVE26,SEZ6
MicroRNA	hsa-miR-197:mirSVR_lowEffct	hsa-miR-197:mirSVR_conserved_lowEffect-0.1-0.5	MicroRNA.org	0.000198	1.811	0.002418	0.02345	31	1621	TSPAN12,ADAMTS19,KLF8,HLA-F,NWD2,ATRIP,KLHL14,RECK,COL3A1,POMT2,GDF15,NOX3,CPD,MCM3AP-AS1,TCEANC2,IPW,PAGR1,BICD1,HELB,SV2A,KCNJ14,TCEAL8,HCN4,ARGLU1,DYRK1A,MFSD9,THSD7B,RASA4,PCNX4,CLMP,EXOC4
MicroRNA	hsa-miR-4426		MirDB	0.0001994	1.824	0.002433	0.02359	17	544	TMOD2,CCDC85A,FOXRED2,OTULIN,RECK,SESTD1,SLC7A14,PABIR3,ST6GALNAC3,IL2RA,HAUS6,LUC7L3,PURB,BRWD1,RASA1,DYRK1A,PCNX4
MicroRNA	hsa-miR-6799-5p:Functional MTI (Weak)	Functional MTI (Weak)	miRTarbase	0.0002002	1.831	0.002435	0.02362	19	677	KLF8,SCD5,TXNDC16,SGTB,ATL3,PPP2R1A,UBE2D4,GINM1,PPP1R12B,PGPEP1,PURB,SLC35F6,BCL10,ARMH3,KRT8,KLHL36,RASA4,TTC21B,CD180
MicroRNA	hsa-miR-10522-5p		MirDB	0.0002002	1.831	0.002435	0.02362	19	677	ACTR5,ADRA1A,FOXRED2,TAOK1,SESTD1,BIRC3,APOB,SLC7A14,IL1A,TOX,NEXMIF,CFHR5,SPIN4,AKR1C2,PURB,SLC35F6,MAFB,THSD7B,RIC8B
MicroRNA	hsa-miR-10b:mirSVR_lowEffct	hsa-miR-10b:mirSVR_conserved_lowEffect-0.1-0.5	MicroRNA.org	0.0002024	1.852	0.002459	0.02385	29	1451	LOC100134368,HLA-F,GPR37L1,SCD5,KLF4,FZD4,ADRA1A,FOXRED2,FMN1,ANKAR,TAOK1,POMT2,SPTBN4,SOX3,KDM4C,ITPK1-AS1,BICD1,SLC35F6,PHIP,BRWD1,MBLAC2,ZDHHC14,THSD7B,TRIM7,VPS13D,RABEP1,CD74,ZFYVE26,KAT14
MicroRNA	hsa-miR-6731-5p		MirDB	0.000206	1.884	0.002499	0.02424	20	748	STX1B,FZD4,FOXRED2,SCN2B,ALPK3,GIT1,RASA3,CPD,PABIR3,RIMS4,PPP1R12B,GPR84,LRCH1,KCNB1,GNAO1,BSN,ADAMTSL1,HCN4,PCDHA4,ENO2
MicroRNA	hsa-miR-663b:mirSVR_lowEffct	hsa-miR-663b:mirSVR_nonconserved_lowEffect-0.1-0.5	MicroRNA.org	0.0002093	1.915	0.002536	0.0246	26	1205	ACTR5,ABCA13,HLA-F,SCN2B,FADS2,POMT2,SGTB,SH2B1,SPTBN4,FAM20A,TOB2,ST14,GIPR,KCNB1,SLC35F6,ARMH3,FAM66C,CACNA1S,ZNFX1,TGM3,VPS13D,RIC8B,MEGF8,CBX6,CD74,MPZL2
MicroRNA	hsa-miR-4299:mirSVR_lowEffct	hsa-miR-4299:mirSVR_nonconserved_lowEffect-0.1-0.5	MicroRNA.org	0.0002124	1.943	0.00257	0.02493	32	1714	ADAMTS19,LOC100134368,HLA-F,ETV6,WNT4,FBN1,MKI67,TAOK1,PART1,PIWIL4,CPD,PABIR3,LOC440700,ZNF711,ZNF252P-AS1,KBTBD4,TOB2,ZBTB38,CCDC50,BICD1,KCNJ14,DNA2,ENTPD7,ADAMTSL1,TMEM39B,VPS13D,RIC8B,RNASEL,ZFYVE26,CLMP,EXOC4,CDK7
MicroRNA	hsa-miR-4755-5p		MirDB	0.000213	1.948	0.002574	0.02496	22	895	HNRNPA2B1,MYSM1,CACNG2,NUCKS1,TAOK1,CRAMP1,CNTN1,NAA15,NXPH1,SLC7A14,ZNF711,SELENOS,NEXMIF,CCDC50,RCOR1,TMEM178B,ENTPD7,ZDHHC14,ST8SIA3,OXTR,CLMP,CDK7
MicroRNA	hsa-miR-377:mirSVR_highEffct	hsa-miR-377:mirSVR_conserved_highEffect-0.5	MicroRNA.org	0.0002201	2.013	0.002656	0.02576	31	1629	ABCA13,SCD5,HNRNPA2B1,NWD2,FMN1,METTL16,SNX9,RECK,UXS1,NAA15,TUBB,ZNF711,SNRNP200,GINM1,SPI1,TOX,KDM4C,LAMA1,TAB2,DNAH14,HELB,ZNF776,RCOR1,PTCD3,RASA1,NORAD,VPS13D,PDE12,TMF1,MPZL2,SNORD93
MicroRNA	hsa-miR-222*:mirSVR_lowEffct	hsa-miR-222*:mirSVR_nonconserved_lowEffect-0.1-0.5	MicroRNA.org	0.000223	2.04	0.002688	0.02606	31	1630	ADAMTS19,NWD2,TXNDC16,ELMOD1,NAA15,SGTB,SESN3,PIWIL4,PABIR3,ZNF711,IL1A,IL2RA,KBTBD3,GIN1,PPP1R12B,PCBP1-AS1,LRCH1,ZNF776,ANOS1,PTPRJ,KCND2,FLJ42393,TUG1,USP27X,ARMH3,DSCAM,DYRK1A,RIC8B,PDE12,IFT52,MPZL2
MicroRNA	hsa-miR-367*:mirSVR_lowEffct	hsa-miR-367*:mirSVR_nonconserved_lowEffect-0.1-0.5	MicroRNA.org	0.0002236	2.045	0.002691	0.0261	32	1718	KLF8,HLA-F,STX1B,PPM1H,CACNG2,ZNF497,OTULIN,ANKAR,SCN2B,PKHD1,BRD1,RECK,IL2RA,DNAH11,LAMA1,TAB2,LRCH1,ZNF776,RCOR1,ZBTB39,SV2A,TM4SF18,BSN,DNA2,AMIGO2,ENTPD7,DYRK1A,TMEM39B,THSD7B,LINC00839,PCNX4,ANKRD34A
MicroRNA	hsa-miR-6876-5p		MirDB	0.0002238	2.048	0.002691	0.0261	19	682	LUZP4,MAP1A,SCN2B,TAOK1,POU3F1,PABIR3,RGS8,IL1A,KDM4C,KCNB1,KIF5A,TMEM178B,CCDC142,CBX6,CLMN,PCNX4,ZFYVE26,MPZL2,XPR1
MicroRNA	hsa-miR-1244:mirSVR_highEffct	hsa-miR-1244:mirSVR_nonconserved_highEffect-0.5	MicroRNA.org	0.0002243	2.052	0.002692	0.02611	28	1374	ABCA13,HLA-F,KLF4,HOXA5,ADRA1A,NWD2,ANKAR,RECK,CNTN1,PART1,CPD,ZNF711,SAFB2,TOX,JADE3,COL25A1,LRCH1,ITPK1-AS1,THAP2,PTPRJ,BCL10,FLJ42393,ADAMTSL1,RASA1,DYRK1A,LINC01551,ZFYVE26,MPZL2
MicroRNA	hsa-miR-5006-3p		MirDB	0.0002253	2.061	0.002702	0.0262	22	898	HNRNPA2B1,MYSM1,CACNG2,NUCKS1,TAOK1,CRAMP1,CNTN1,NAA15,NXPH1,SLC7A14,ZNF711,SELENOS,NEXMIF,CCDC50,RCOR1,TMEM178B,ENTPD7,ZDHHC14,ST8SIA3,OXTR,CLMP,CDK7
MicroRNA	hsa-miR-675*:mirSVR_highEffct	hsa-miR-675*:mirSVR_nonconserved_highEffect-0.5	MicroRNA.org	0.0002266	2.073	0.002714	0.02632	17	549	ADAMTS19,SCD5,DCTN1-AS1,FMN1,KLHL1,NXPH1,CPD,LOC440700,ZNF711,KDM4C,PLPPR5-AS1,MBLAC2,ZDHHC14,DYRK1A,THSD7B,NARS2,MPZL2
MicroRNA	hsa-miR-1914:mirSVR_lowEffct	hsa-miR-1914:mirSVR_nonconserved_lowEffect-0.1-0.5	MicroRNA.org	0.0002343	2.143	0.002801	0.02717	28	1377	KLF8,ABCA13,ADRA1A,ANKAR,MKI67,SNX9,MTHFSD,PIWIL4,APOB,TMEM107,PABIR3,MCM3AP-AS1,ZNF711,SPI1,LUC7L3,JADE3,TAB2,SV2A,KIF5A,BRWD1,ADAMTSL1,DSCAM,ZNFX1,RNASEL,RABEP1,ANKRD34A,PCSK7,CD74
MicroRNA	hsa-miR-519e:mirSVR_lowEffct	hsa-miR-519e:mirSVR_nonconserved_lowEffect-0.1-0.5	MicroRNA.org	0.0002381	2.178	0.002844	0.02758	27	1295	KLF8,LINC00221,SCD5,ADRA1A,FMN1,ANKAR,BRD1,RECK,ZNF711,SPTBN4,TCEANC2,AHNAK2,LRCH1,ST14,DNAH14,NUAK1,KIF5A,HNRNPDL,ADAMTSL1,DSCAM,APMAP,DYRK1A,LINC00839,LINC01551,MEGF8,PCNX4,KAT14
MicroRNA	hsa-miR-580-5p		MirDB	0.0002395	2.191	0.002857	0.0277	18	617	TSPAN12,DLGAP1,MAN1A1,ZFYVE9,PKHD1,ELMOD1,SGTB,WNT2B,SLC7A14,PABIR3,KDM4C,COL25A1,SPIN4,AKR1C2,BRWD1,ENTPD7,NARS2,PDE12
MicroRNA	hsa-miR-520a-3p:mirSVR_lowEffct	hsa-miR-520a-3p:mirSVR_conserved_lowEffect-0.1-0.5	MicroRNA.org	0.0002405	2.201	0.002861	0.02775	35	1994	KLF8,HNRNPA2B1,MYSM1,PPM1H,RBM25,ZFYVE9,BRD1,RECK,POMT2,UXS1,SGTB,CPD,LOC440700,ZNF711,ZNF252P-AS1,IGFBP2,ST6GALNAC3,SNRNP200,TOB2,COL25A1,PDE10A,LRCH1,THAP2,ZNF776,NUAK1,PURB,TUG1,PHIP,DCAF4L1,RASA1,ZDHHC14,TGFB3,VPS13D,MEGF8,LOC652276
MicroRNA	hsa-miR-299-3p:mirSVR_lowEffct	hsa-miR-299-3p:mirSVR_conserved_lowEffect-0.1-0.5	MicroRNA.org	0.0002408	2.203	0.002861	0.02775	30	1549	ZNF672,ACTR5,GALNT9-AS1,SCD5,FZD4,ADRA1A,MTHFSD,KLHL1,GIT1,TAPT1-AS1,SLC7A14,ZNF10,MZF1,EARS2,KDM4C,LAMA1,DNAH14,BICD1,GCN1,MBLAC2,HCN4,ZDHHC14,THSD7B,TRIM7,TGFB3,LIFR,RIC8B,OXTR,CIAO3,PCK2
MicroRNA	AAGCACA,MIR-218:MSigDB	AAGCACA,MIR-218:MSigDB	MSigDB	0.000241	2.205	0.002861	0.02775	14	369	FZD4,WNT2B,RIMS4,JADE3,SV2A,PURB,GNAO1,HCN4,ARGLU1,PCDHA4,LIFR,PDE12,RABEP1,ZFYVE26
MicroRNA	hsa-miR-769-3p:mirSVR_highEffct	hsa-miR-769-3p:mirSVR_nonconserved_highEffect-0.5	MicroRNA.org	0.0002412	2.206	0.002861	0.02775	16	488	KLF8,EVPL,SCD5,ANKAR,PART1,ZNF252P-AS1,KBTBD4,TCEANC2,KDM4C,TRHDE-AS1,PDE12,IFT52,RASA4,KRTAP17-1,ZFYVE26,ENO2
MicroRNA	AAGCCAT,MIR-135A:MSigDB	AAGCCAT,MIR-135A:MSigDB	MSigDB	0.0002418	2.212	0.002862	0.02776	13	314	MAN1A1,KLF4,SCN2B,NUCKS1,CRAMP1,CPD,SNTA1,LOC100130691,SYNGAP1,BSN,BRWD1,ENTPD7,PELI2
MicroRNA	AAGCCAT,MIR-135B:MSigDB	AAGCCAT,MIR-135B:MSigDB	MSigDB	0.0002418	2.212	0.002862	0.02776	13	314	MAN1A1,KLF4,SCN2B,NUCKS1,CRAMP1,CPD,SNTA1,LOC100130691,SYNGAP1,BSN,BRWD1,ENTPD7,PELI2
MicroRNA	hsa-miR-147:mirSVR_lowEffct	hsa-miR-147:mirSVR_nonconserved_lowEffect-0.1-0.5	MicroRNA.org	0.0002507	2.293	0.002963	0.02874	32	1727	HLA-F,CACNG2,ADRA1A,RBM25,FMN1,TAOK1,CNTN1,NXPH1,WNT2B,PIWIL4,TBR1,SNRNP200,CCDC107,TOB2,EARS2,BICD1,GIPR,PRDM11,KCND2,GNAO1,TCEAL8,ADAMTSL1,MBLAC2,DSCAM,PCDHGA6,PCDHA4,TGFB3,LINC01551,ANKRD34A,CD74,EXOC4,LOC652276
MicroRNA	hsa-miR-3609		MirDB	0.0002521	2.306	0.002975	0.02886	22	904	DLGAP1,FZD4,FBN1,ZFYVE9,SESTD1,ATL3,MTF1,ST6GALNAC3,TOX,PDE10A,RCOR1,KCNB1,ASTN2,PHIP,MED13,BRWD1,ENTPD7,PCDHA4,ZNFX1,ST8SIA3,ZFYVE26,MPZL2
MicroRNA	hsa-miR-8085		MirDB	0.0002538	2.322	0.002989	0.02899	20	758	STX1B,FZD4,FOXRED2,SCN2B,ALPK3,GIT1,RASA3,CPD,PABIR3,RIMS4,PPP1R12B,GPR84,LRCH1,KCNB1,GNAO1,BSN,ADAMTSL1,HCN4,PCDHA4,ENO2
MicroRNA	hsa-miR-548s:mirSVR_lowEffct	hsa-miR-548s:mirSVR_nonconserved_lowEffect-0.1-0.5	MicroRNA.org	0.0002539	2.323	0.002989	0.02899	32	1728	ADAMTS19,LOC100134368,SCD5,ADRA1A,FBN1,FMN1,ANAPC2,PKHD1,METTL16,CNTN1,RASA3,TAPT1-AS1,WNT2,TMEM107,SH2B1,ST6GALNAC3,SNRNP200,EARS2,PCBP1-AS1,CCDC50,ZBTB39,KCNB1,PLPPR5-AS1,LINC00960,FLJ42393,PHIP,MED13,ADAMTSL1,DYRK1A,PCDHA4,LINC00839,TRIM7
MicroRNA	hsa-miR-4676-3p		MirDB	0.0002572	2.353	0.003024	0.02933	17	554	TMOD2,WNT4,PPM1H,TAOK1,SGTB,SLC7A14,ZNF23,MZF1,KBTBD3,GIN1,PDE10A,PTPRJ,BRWD1,DYRK1A,LIFR,TTC21B,EXOC4
MicroRNA	hsa-miR-93-5p:Functional MTI	Functional MTI	miRTarbase	0.0002606	2.384	0.003056	0.02964	26	1219	HLA-F,PPM1H,FASN,FOXRED2,ZFYVE9,SNX9,UXS1,SGTB,WNT2B,ATL3,SESN3,MTF1,ASB1,ATP5F1B,PPP1R12B,LUZP1,KCNB1,NUAK1,PURB,SLC35F6,ENTPD7,ZNFX1,KLHL36,RABEP1,ZFYVE26,ATP6V1G2-DDX39B
MicroRNA	hsa-miR-3180-5p:mirSVR_highEffct	hsa-miR-3180-5p:mirSVR_nonconserved_highEffect-0.5	MicroRNA.org	0.0002606	2.384	0.003056	0.02964	29	1469	HLA-F,FMN1,ANKAR,PKHD1,KLHL14,RECK,PART1,NAA15,NXPH1,TMEM107,PABIR3,IL1A,RRP1B,SPIN4,DNAH14,BICD1,ZNF776,TM4SF18,ARGLU1,THSD7B,HIBADH,TRIM7,TGFB3,RIC8B,OXTR,PCNX4,CLMP,EXOC4,LOC652276
MicroRNA	hsa-miR-891b:mirSVR_highEffct	hsa-miR-891b:mirSVR_nonconserved_highEffect-0.5	MicroRNA.org	0.0002616	2.393	0.003064	0.02972	22	906	HLA-F,SCD5,DCTN1-AS1,ZFYVE9,ELMOD1,NXPH1,PABIR3,IL1A,HAUS6,TOX,LUC7L3,JADE3,KDM4C,IPW,RCOR1,MAFB,TAF7,MED13,ARGLU1,PCDHA4,HIBADH,PCK2
MicroRNA	hsa-miR-153-3p:TargetScan	hsa-miR-153-3p	TargetScan	0.0002631	2.407	0.003078	0.02985	18	621	FZD4,PKHD1,NAA15,DCAF10,MTF1,PPP1R12B,CCDC50,LRCH1,RCOR1,KCNB1,BSN,PHIP,RASA1,PCDHGA6,DYRK1A,PCDHA4,RIC8B,CLMP
MicroRNA	hsa-miR-369-3p		MirDB	0.0002645	2.42	0.003091	0.02998	20	760	KLF8,ETV6,TAOK1,ELMOD1,RECK,KLHL1,BIRC3,ZNF711,DCAF10,ZBTB38,PRDM11,NUAK1,PHIP,DCAF4L1,MED13,MBLAC2,DYRK1A,PCDHA4,HIBADH,SEZ6
MicroRNA	hsa-miR-922		MirDB	0.0002693	2.464	0.003142	0.03048	18	622	ADAMTS19,ACTR5,MYSM1,FZD4,RBM25,TAOK1,METTL16,NAA15,CPD,SLC7A14,MTF1,NEXMIF,TAB2,LUZP1,ZBTB39,RASA1,CBX6,ANKRD34A
MicroRNA	hsa-miR-6787-3p		MirDB	0.0002744	2.51	0.003198	0.03101	14	373	FMN1,TAOK1,RGS8,LOC102723553,TOX,NEXMIF,PGPEP1,CFHR5,AKR1C2,PRDM11,BCL10,PELI2,THSD7B,MPZL2
MicroRNA	hsa-miR-320c:mirSVR_highEffct	hsa-miR-320c:mirSVR_conserved_highEffect-0.5	MicroRNA.org	0.0002785	2.548	0.003242	0.03144	28	1389	MAN1A1,ABCA13,MYSM1,RBM25,ANKAR,KLHL14,CNTN1,NAA15,ATL3,SESN3,CPD,KBTBD3,RRP1B,KDM4C,KIF26A,SPIN4,LUZP1,BICD1,TCEAL8,TAF7,DNA2,RASA1,ZDHHC14,PCDHA4,RNASEL,KLHL36,PCSK7,MPZL2
MicroRNA	hsa-miR-206:mirSVR_lowEffct	hsa-miR-206:mirSVR_conserved_lowEffect-0.1-0.5	MicroRNA.org	0.0002794	2.556	0.003248	0.0315	33	1825	LUZP4,KLF8,KLF4,PPM1H,MKI67,PKHD1,NUCKS1,GIT1,TAPT1-AS1,ZNF711,PPP2CA,SAFB2,TCEANC2,SNRNP200,ZBTB38,TOX,NEXMIF,SPIN4,BICD1,SV2A,NECTIN2,TCEAL8,HNRNPLL,PHIP,TRHDE-AS1,ARGLU1,ZDHHC14,DYRK1A,NARS2,LIFR,TGM3,VPS13D,RIC8B
MicroRNA	hsa-miR-192*:mirSVR_highEffct	hsa-miR-192*:mirSVR_nonconserved_highEffect-0.5	MicroRNA.org	0.0002869	2.625	0.003331	0.0323	22	911	KLF8,DCTN1-AS1,PKHD1,KLHL1,PIWIL4,PABIR3,PPP2CA,ZBTB38,TOX,LUC7L3,COL25A1,THAP2,NECTIN2,SLC35F6,MAFB,BCL10,BRWD1,MBLAC2,TMEM39B,RIC8B,RABEP1,LOC652276
MicroRNA	hsa-miR-320e:mirSVR_lowEffct	hsa-miR-320e:mirSVR_nonconserved_lowEffect-0.1-0.5	MicroRNA.org	0.0002881	2.635	0.00334	0.03239	34	1918	KLF8,MAP1A,ABCA13,CCDC85A,RBM25,ANKAR,MKI67,PKHD1,CRAMP1,CNTN1,POMT2,TAPT1-AS1,WNT2B,ATL3,PIWIL4,SPTBN4,HAUS6,IPW,PCBP1-AS1,TAB2,PRDM11,LINC00960,USP27X,HNRNPLL,TRHDE-AS1,RASA1,DYRK1A,PCDHA4,TRIM7,RIC8B,RNASEL,KLHL36,TMF1,ZFYVE26
MicroRNA	hsa-miR-4266:mirSVR_lowEffct	hsa-miR-4266:mirSVR_nonconserved_lowEffect-0.1-0.5	MicroRNA.org	0.0002907	2.66	0.003367	0.03265	28	1392	KLF8,MAN1A1,ABCA13,RGS19,GPR37L1,KLF4,FMN1,ANKAR,ALPK3,PART1,CHD8,INE1,DCAF10,MZF1,FAM20A,SNTA1,AHNAK2,HAUS6,COL25A1,AKR1C2,RCOR1,LINC00705,PCDHGA6,THSD7B,PDE12,IFT52,PCNX4,MPZL2
MicroRNA	mmu-miR-3101-5p		MirDB	0.0002921	2.672	0.003378	0.03276	10	173	ZNF672,FBN1,NUCKS1,KLHL14,BRD1,SH2B1,RGS8,KCND2,PURB,PHIP
MicroRNA	hsa-miR-9*:mirSVR_highEffct	hsa-miR-9*:mirSVR_nonconserved_highEffect-0.5	MicroRNA.org	0.0002933	2.683	0.003387	0.03285	31	1651	TSPAN12,ABCA13,LINC00221,PPM1H,HOXA5,FMN1,ANKAR,KLHL14,PART1,UXS1,NAA15,POU3F1,CPD,PPP2CA,KBTBD3,HAUS6,RRP1B,NEXMIF,CFHR5,SPIN4,RCOR1,NUAK1,BCL10,DNA2,PHIP,MBLAC2,RASA1,PELI2,PCDHA4,PDE12,PCK2
MicroRNA	hsa-miR-4699-3p		MirDB	0.0002945	2.694	0.003393	0.03291	25	1146	DLGAP1,TMOD2,ADRA1A,RBM25,FBN1,FMN1,SESTD1,SESN3,POU3F1,TMEM107,DCAF10,KBTBD3,ZBTB38,TOX,JADE3,NEXMIF,PPP1R12B,PDE10A,KCNB1,PTPRJ,PURB,RASA1,ARGLU1,MPZL2,CDK7
MicroRNA	hsa-miR-548e-5p		MirDB	0.0002945	2.694	0.003393	0.03291	30	1564	DLGAP1,SCD5,FZD4,NUCKS1,TXNDC16,TAOK1,RECK,COL3A1,TOX,JADE3,GPR84,COL25A1,PDE10A,LRCH1,SPIN4,LUZP1,KCNB1,PHIP,MED13,ENTPD7,KRT8,MBLAC2,HCN4,DYRK1A,THSD7B,HIBADH,LIFR,RIC8B,ANKRD34A,XPR1
MicroRNA	hsa-miR-377-3p		MirDB	0.0002955	2.704	0.003401	0.03298	18	626	DLGAP1,MAP1A,TMOD2,HNRNPA2B1,FZD4,NWD2,OTULIN,SNX9,NAA15,SGTB,LUC7L3,TAB2,PDE10A,ZNF776,KCNB1,PURB,ZDHHC14,NXPH3
MicroRNA	hsa-miR-633:mirSVR_lowEffct	hsa-miR-633:mirSVR_nonconserved_lowEffect-0.1-0.5	MicroRNA.org	0.000297	2.717	0.003409	0.03306	33	1830	ABCA13,HLA-F,SCD5,CCDC85A,HOXA5,NWD2,TXNDC16,KLHL14,CNTN1,TUBB,PABIR3,ZNF252P-AS1,SELENOS,ZBTB38,KDM4C,NEXMIF,LRCH1,DNAH14,NUAK1,LINC00960,MBNL1-AS1,TUG1,USP27X,HNRNPLL,PHIP,BRWD1,TGFB3,VPS13D,PDE12,RNASEL,IFT52,IGSF21,EXOC4
MicroRNA	hsa-miR-578:mirSVR_highEffct	hsa-miR-578:mirSVR_nonconserved_highEffect-0.5	MicroRNA.org	0.000297	2.717	0.003409	0.03306	33	1830	TSPAN12,CACNG2,ZFYVE9,FMN1,KLHL14,ELMOD1,PART1,KLHL1,ZAN,ATL3,ZNF23,IL1A,IL2RA,SNRNP200,SNTA1,HAUS6,SELENOS,LUC7L3,AKR1C2,HELB,KCND2,NECTIN2,USP27X,MED13,TRHDE-AS1,RASA1,DYRK1A,THSD7B,HIBADH,VPS13D,PCNX4,SDF4,MPZL2
MicroRNA	hsa-miR-548u:mirSVR_highEffct	hsa-miR-548u:mirSVR_nonconserved_highEffect-0.5	MicroRNA.org	0.0002991	2.736	0.003428	0.03325	32	1741	KLF8,MAN1A1,MAP1A,ACTR5,ABCA13,DCTN1-AS1,RBM25,TAOK1,BRD1,RECK,NAA15,PIWIL4,APOB,PABIR3,PPP2CA,ST6GALNAC3,RIMS4,SELENOS,EARS2,PPP1R12B,NUAK1,KCND2,LINC00960,KCNJ14,BCL10,DNA2,MED13,TMEM39B,THSD7B,CCDC142,PNMA8A,ZFYVE26
MicroRNA	hsa-miR-1193:mirSVR_lowEffct	hsa-miR-1193:mirSVR_nonconserved_lowEffect-0.1-0.5	MicroRNA.org	0.0003041	2.782	0.003481	0.03376	26	1229	ADAMTS19,LOC100134368,HLA-F,HNRNPA2B1,FOXRED2,TXNDC16,POMT2,PART1,TAPT1-AS1,PABIR3,SAFB2,TCEANC2,TOX,MBNL1-AS1,FAM66C,NPTX2,RASA1,PCDHGA6,DYRK1A,CCDC142,RIC8B,IFT52,KLHL36,PNMA8A,ZFYVE26,EXOC4
MicroRNA	hsa-miR-4498		MirDB	0.0003054	2.794	0.003492	0.03387	20	767	ZNF672,PPM1H,ADRA1A,CRAMP1,ANPEP,GIT1,SH2B1,ZFP41,RIMS4,TOB2,GIN1,TAB2,PRDM11,GNAO1,TMEM178B,PCDHGA6,LIFR,CBX6,MPZL2,NXPH3
MicroRNA	hsa-miR-608		MirDB	0.0003095	2.831	0.003535	0.03428	18	628	MAP1A,STX1B,FZD4,FASN,ADRA1A,SCN2B,GIT1,PIWIL4,SPTBN4,NEXMIF,SYNGAP1,PRDM11,NECTIN2,GNAO1,BSN,TMEM178B,PCDHGA6,NXPH3
MicroRNA	hsa-miR-23c		MirDB	0.0003139	2.872	0.003581	0.03473	25	1150	TSPAN12,DLGAP1,TMOD2,RBM25,TAOK1,SESN3,RGS8,MTF1,ST6GALNAC3,SAFB2,TBR1,TOX,CCDC50,LRCH1,SPIN4,AKR1C2,THAP2,RCOR1,NUAK1,TMEM178B,BRWD1,MBLAC2,DYRK1A,PDE12,PNMA8A
MicroRNA	hsa-miR-515-3p:mirSVR_lowEffct	hsa-miR-515-3p:mirSVR_nonconserved_lowEffect-0.1-0.5	MicroRNA.org	0.0003206	2.933	0.003653	0.03542	27	1315	LINC00221,SCD5,PPM1H,ADRA1A,ANKAR,ANAPC2,BRD1,RECK,CPD,ZNF711,SPTBN4,TCEANC2,AHNAK2,TOB2,LRCH1,ST14,DNAH14,NUAK1,HNRNPDL,ADAMTSL1,APMAP,DYRK1A,LINC00839,MEGF8,PCNX4,IGSF21,KAT14
MicroRNA	hsa-miR-593*:mirSVR_lowEffct	hsa-miR-593*:mirSVR_nonconserved_lowEffect-0.1-0.5	MicroRNA.org	0.0003223	2.949	0.003668	0.03557	32	1747	HLA-F,GPR37L1,EVPL,ANKAR,TAPT1-AS1,TUBB,INE1,SLC7A14,MCM3AP-AS1,PPP2CA,ZNF252P-AS1,IGFBP2,MZF1,ST6GALNAC3,RIMS4,SAFB2,TCEANC2,KDM4C,LUZP1,ZNF776,ANOS1,RCOR1,NUAK1,SV2A,MBNL1-AS1,FLJ42393,PCDHGA6,PCDHA4,TRIM7,PCNX4,CLMP,XPR1
MicroRNA	mmu-miR-374c-5p		MirDB	0.0003241	2.965	0.003678	0.03567	18	630	KLF8,CCDC85A,NUCKS1,TAOK1,SESTD1,ATL3,SESN3,ZNF711,ASCL1,TOB2,SPIN4,KCND2,ADAMTSL1,MBLAC2,DYRK1A,VPS13D,SEZ6,CDK7
MicroRNA	hsa-miR-548av-3p		MirDB	0.0003243	2.967	0.003678	0.03567	16	499	MAN1A1,HNRNPA2B1,FBN1,NAA15,TOX,JADE3,KDM4C,CCDC50,PURB,PHIP,DCAF4L1,MED13,PTCD3,BRWD1,DYRK1A,XPR1
MicroRNA	hsa-miR-766-5p		MirDB	0.0003246	2.97	0.003678	0.03567	19	699	MAN1A1,MAP1A,WNT4,OTULIN,FMN1,NUCKS1,SESTD1,RRP1B,PPP1R12B,PGPEP1,LRCH1,RCOR1,TMEM178B,USP27X,ENTPD7,IFT52,CLMN,ANKRD34A,ZFYVE26
MicroRNA	hsa-miR-1206:PITA	hsa-miR-1206:PITA_TOP	PITA	0.0003248	2.972	0.003678	0.03567	10	175	ADAMTS19,RBM25,TAOK1,SNX9,RECK,PPP2CA,KCNB1,KCND2,PURB,THSD7B
MicroRNA	hsa-miR-591:mirSVR_lowEffct	hsa-miR-591:mirSVR_nonconserved_lowEffect-0.1-0.5	MicroRNA.org	0.0003282	3.003	0.003712	0.036	26	1234	ADAMTS19,KLF8,ABCA13,LINC02880,HMGCS1,DCTN1-AS1,PPM1H,ZNF497,UXS1,TAPT1-AS1,TMEM107,PPP2R1A,RRP1B,LAMA1,THAP2,PRDM11,TUG1,PTCD3,FAM66C,PELI2,THSD7B,LIFR,VPS13D,RIC8B,IFT52,ENO2
MicroRNA	hsa-miR-383:mirSVR_lowEffct	hsa-miR-383:mirSVR_conserved_lowEffect-0.1-0.5	MicroRNA.org	0.0003388	3.099	0.003826	0.03711	32	1751	TSPAN12,KLF4,HNRNPA2B1,PPM1H,RBM25,ATRIP,PKHD1,METTL16,KLHL14,BRD1,RECK,TAPT1-AS1,WNT2,SESN3,KBTBD4,CDC26,ST6GALNAC3,ATP5F1B,PGPEP1,TAB2,ZBTB39,SV2A,ARMH3,ARGLU1,DYRK1A,THSD7B,LIFR,RIC8B,PCSK7,SMIM5,EXOC4,CDK7
MicroRNA	hsa-miR-4770		MirDB	0.000342	3.128	0.003848	0.03732	16	501	TMOD2,ETV6,HOXA5,ELMOD1,CPD,IL2RA,TOB2,NEXMIF,COL25A1,KCNB1,TCEAL8,TMEM178B,ADAMTSL1,ST8SIA3,TMEM121,LIFR
MicroRNA	hsa-miR-522:PITA	hsa-miR-522:PITA_TOP	PITA	0.000342	3.128	0.003848	0.03732	16	501	FZD4,TAOK1,CPD,ASCL1,TOX,JADE3,TAB2,SYNGAP1,MAFB,GNAO1,MED13,RASA1,DYRK1A,THSD7B,ST8SIA3,RABEP1
MicroRNA	hsa-miR-143-3p		MirDB	0.000342	3.128	0.003848	0.03732	16	501	TMOD2,ETV6,HOXA5,ELMOD1,CPD,IL2RA,TOB2,NEXMIF,COL25A1,KCNB1,TCEAL8,TMEM178B,ADAMTSL1,ST8SIA3,TMEM121,LIFR
MicroRNA	mmu-miR-21b		MirDB	0.0003462	3.167	0.003872	0.03756	19	702	TSPAN12,TMOD2,KLF4,MYSM1,HOXA5,ADRA1A,FBN1,PPP2CA,TCEANC2,GINM1,BICD1,PHIP,BRWD1,RASA1,TECTA,MAP3K6,NARS2,TMF1,KRTAP15-1
MicroRNA	hsa-miR-452-5p		MirDB	0.0003463	3.168	0.003872	0.03756	17	566	TMOD2,WNT4,TAOK1,KLHL14,SGTB,SLC7A14,ZNF23,MZF1,KBTBD3,GIN1,PDE10A,PTPRJ,BRWD1,DYRK1A,LIFR,TTC21B,EXOC4
MicroRNA	hsa-miR-301a:PITA	hsa-miR-301a:PITA_TOP	PITA	0.0003471	3.175	0.003872	0.03756	18	633	ADAMTS19,CCDC85A,FZD4,HOXA5,RBM25,SESTD1,UXS1,SGTB,WNT2B,ZNF711,MTF1,PTPRJ,MAFB,BRWD1,RASA1,ST8SIA3,VPS13D,ZFYVE26
MicroRNA	hsa-miR-130a:PITA	hsa-miR-130a:PITA_TOP	PITA	0.0003471	3.175	0.003872	0.03756	18	633	ADAMTS19,CCDC85A,FZD4,HOXA5,RBM25,SESTD1,UXS1,SGTB,WNT2B,ZNF711,MTF1,PTPRJ,MAFB,BRWD1,RASA1,ST8SIA3,VPS13D,ZFYVE26
MicroRNA	hsa-miR-301b:PITA	hsa-miR-301b:PITA_TOP	PITA	0.0003471	3.175	0.003872	0.03756	18	633	ADAMTS19,CCDC85A,FZD4,HOXA5,RBM25,SESTD1,UXS1,SGTB,WNT2B,ZNF711,MTF1,PTPRJ,MAFB,BRWD1,RASA1,ST8SIA3,VPS13D,ZFYVE26
MicroRNA	hsa-miR-130b:PITA	hsa-miR-130b:PITA_TOP	PITA	0.0003471	3.175	0.003872	0.03756	18	633	ADAMTS19,CCDC85A,FZD4,HOXA5,RBM25,SESTD1,UXS1,SGTB,WNT2B,ZNF711,MTF1,PTPRJ,MAFB,BRWD1,RASA1,ST8SIA3,VPS13D,ZFYVE26
MicroRNA	hsa-miR-454:PITA	hsa-miR-454:PITA_TOP	PITA	0.0003471	3.175	0.003872	0.03756	18	633	ADAMTS19,CCDC85A,FZD4,HOXA5,RBM25,SESTD1,UXS1,SGTB,WNT2B,ZNF711,MTF1,PTPRJ,MAFB,BRWD1,RASA1,ST8SIA3,VPS13D,ZFYVE26
MicroRNA	hsa-miR-618:mirSVR_highEffct	hsa-miR-618:mirSVR_nonconserved_highEffect-0.5	MicroRNA.org	0.0003503	3.204	0.003903	0.03785	24	1077	HNRNPA2B1,RBM25,FBN1,PKHD1,RECK,KLHL1,ZNF711,PPP2CA,IL1A,HAUS6,KDM4C,NEXMIF,CFHR5,LRCH1,DNAH14,BICD1,LINC00960,KCNJ14,TRHDE-AS1,NORAD,PCDHA4,THSD7B,RIC8B,KAT14
MicroRNA	hsa-miR-1184:mirSVR_highEffct	hsa-miR-1184:mirSVR_nonconserved_highEffect-0.5	MicroRNA.org	0.0003507	3.209	0.003903	0.03785	22	922	ADAMTS19,HLA-F,SCD5,HNRNPA2B1,TAOK1,NAA15,IGFBP2,UBE2D4,CDC26,SAFB2,LUC7L3,BICD1,KCNB1,LINC00960,GNAO1,DCAF4L1,PTCD3,LINC00839,VPS13D,RNASEL,IFT52,MPZL2
MicroRNA	mmu-miR-6384		MirDB	0.0003511	3.212	0.003903	0.03785	16	502	ETV6,CRAMP1,COL3A1,NAA15,SGTB,ZNF711,IGFBP2,DCAF10,LUZP1,BICD1,KCND2,PELI2,ST8SIA3,HIBADH,TGM3,CLMN
MicroRNA	hsa-miR-10527-5p		MirDB	0.0003553	3.25	0.003944	0.03825	27	1322	DLGAP1,MYSM1,ADRA1A,PKHD1,NUCKS1,TAOK1,BRD1,ELMOD1,KLHL1,WNT2B,SESN3,PABIR3,MTF1,LUC7L3,JADE3,PDE10A,AKR1C2,LUZP1,KCND2,PURB,ASTN2,MAFB,TCEAL8,DYRK1A,ST8SIA3,HIBADH,CBX6
MicroRNA	hsa-miR-3928-5p		MirDB	0.0003575	3.27	0.003959	0.0384	13	325	DLGAP1,ADRA1A,FMN1,MKI67,MZF1,NEXMIF,PDE10A,PTPRJ,TAF7,PHIP,ARGLU1,CLMN,CD180
MicroRNA	hsa-miR-130b*:mirSVR_highEffct	hsa-miR-130b*:mirSVR_nonconserved_highEffect-0.5	MicroRNA.org	0.0003575	3.27	0.003959	0.0384	29	1492	MAN1A1,HLA-F,HOXA5,ADRA1A,FMN1,METTL16,KLHL14,BRD1,SNX9,RECK,MTHFSD,KLHL1,SH2B1,IGFBP2,ASCL1,TCEANC2,TOX,BICD1,HELB,GIPR,KCNB1,LINC00960,DNA2,GCN1,DSCAM,HIBADH,VPS13D,PCNX4,RABEP1
MicroRNA	hsa-miR-337-3p:mirSVR_lowEffct	hsa-miR-337-3p:mirSVR_nonconserved_lowEffect-0.1-0.5	MicroRNA.org	0.0003596	3.29	0.003978	0.03858	26	1240	TSPAN12,ADAMTS19,KLF8,ABCA13,HNRNPA2B1,PKHD1,PART1,TUBB,CPD,TMEM107,ASCL1,TOX,CCDC50,PAGR1,PDE10A,DNAH14,MAFB,BRWD1,TRHDE-AS1,HIBADH,LINC00839,LIFR,OXTR,RASA4,PCNX4,ZFYVE26
MicroRNA	mmu-miR-302c-5p		MirDB	0.0003614	3.306	0.003993	0.03872	15	441	MYSM1,HOXA5,RRP1B,EARS2,PSMB6,PDE10A,BICD1,USP27X,PHIP,MED13,MBLAC2,ST8SIA3,NARS2,RNASEL,TTC21B
MicroRNA	hsa-miR-23a-3p:TargetScan	hsa-miR-23a-3p	TargetScan	0.0003637	3.327	0.004003	0.03883	22	924	DLGAP1,HNRNPA2B1,FZD4,RBM25,FBN1,NUCKS1,NAA15,CPD,RGS8,MTF1,SAFB2,HAUS6,LRCH1,RCOR1,KCNB1,NUAK1,PURB,BRWD1,DYRK1A,PCDHA4,OXTR,PCK2
MicroRNA	hsa-miR-23c:TargetScan	hsa-miR-23c	TargetScan	0.0003637	3.327	0.004003	0.03883	22	924	DLGAP1,HNRNPA2B1,FZD4,RBM25,FBN1,NUCKS1,NAA15,CPD,RGS8,MTF1,SAFB2,HAUS6,LRCH1,RCOR1,KCNB1,NUAK1,PURB,BRWD1,DYRK1A,PCDHA4,OXTR,PCK2
MicroRNA	hsa-miR-23b-3p:TargetScan	hsa-miR-23b-3p	TargetScan	0.0003637	3.327	0.004003	0.03883	22	924	DLGAP1,HNRNPA2B1,FZD4,RBM25,FBN1,NUCKS1,NAA15,CPD,RGS8,MTF1,SAFB2,HAUS6,LRCH1,RCOR1,KCNB1,NUAK1,PURB,BRWD1,DYRK1A,PCDHA4,OXTR,PCK2
MicroRNA	hsa-miR-619:mirSVR_lowEffct	hsa-miR-619:mirSVR_nonconserved_lowEffect-0.1-0.5	MicroRNA.org	0.0003694	3.379	0.004062	0.03939	31	1669	ADAMTS19,HLA-F,WNT4,RBM25,ZNF497,METTL16,SNX9,NOX3,CPD,ZNF252P-AS1,MTF1,SNRNP200,LUC7L3,EARS2,PCBP1-AS1,LUZP1,ZNF776,LINC00705,SV2A,LINC00960,KCNJ14,GNAO1,NORAD,DYRK1A,MFSD9,TGFB3,GUCY2F,RABEP1,PNMA8A,TTC21B,ZFYVE26
MicroRNA	mmu-miR-466f-3p		MirDB	0.0003713	3.397	0.004071	0.03949	21	850	KLF8,MAP1A,NWD2,TAOK1,BRD1,SESTD1,NAA15,SLC7A14,ZNF711,ASCL1,TBR1,LUC7L3,CCDC50,COL25A1,ST14,KIF5A,USP27X,HNRNPLL,PHIP,MBLAC2,PCK2
MicroRNA	hsa-miR-507		MirDB	0.0003716	3.4	0.004071	0.03949	18	636	MAN1A1,NWD2,PKHD1,TAOK1,SESN3,PIWIL4,SPTBN4,MTF1,ASCL1,NEXMIF,PDE10A,ZNF776,RCOR1,KCND2,DYRK1A,ST8SIA3,OXTR,MPZL2
MicroRNA	hsa-miR-762		MirDB	0.0003716	3.4	0.004071	0.03949	18	636	ZNF672,PPM1H,HOXB1,CRAMP1,GIT1,SH2B1,ZFP41,RIMS4,TOB2,GIN1,TAB2,PRDM11,GNAO1,TMEM178B,PCDHGA6,LIFR,CBX6,MPZL2
MicroRNA	mmu-miR-6349		MirDB	0.0003726	3.408	0.004072	0.03949	17	569	MAP1A,RGS19,KLF4,NUCKS1,KLHL14,GIT1,ASCL1,JADE3,NEXMIF,COL25A1,LRCH1,BICD1,PURB,BSN,PHIP,ENTPD7,RASA1
MicroRNA	mmu-miR-206-3p		MirDB	0.0003726	3.408	0.004072	0.03949	17	569	MAP1A,RGS19,KLF4,NUCKS1,KLHL14,GIT1,ASCL1,JADE3,NEXMIF,COL25A1,LRCH1,BICD1,PURB,BSN,PHIP,ENTPD7,RASA1
MicroRNA	hsa-miR-507:mirSVR_highEffct	hsa-miR-507:mirSVR_nonconserved_highEffect-0.5	MicroRNA.org	0.0003775	3.453	0.004121	0.03997	23	1003	HMGCS1,DCTN1-AS1,NWD2,ANKAR,PART1,SESN3,PIWIL4,FAM20A,LRCH1,RCOR1,KCND2,USP27X,NPTX2,DSCAM,DYRK1A,THSD7B,LINC01551,OXTR,CIAO3,RABEP1,MPZL2,LOC652276,CDK7
MicroRNA	hsa-miR-6088		MirDB	0.0003826	3.5	0.004172	0.04046	15	443	TMOD2,ETV6,HOXA5,ELMOD1,CPD,IL2RA,TOB2,NEXMIF,COL25A1,KCNB1,TMEM178B,ADAMTSL1,ST8SIA3,TMEM121,LIFR
MicroRNA	mmu-miR-1193-3p		MirDB	0.0003833	3.507	0.004175	0.04049	11	224	MAN1A1,TMOD2,KLF4,DCAF10,LUC7L3,ZBTB39,PURB,HNRNPLL,ENO2,SEZ6,XPR1
MicroRNA	hsa-miR-5700		MirDB	0.0003851	3.523	0.004189	0.04063	19	707	RBM25,ZFYVE9,BRD1,SESTD1,SESN3,CPD,NEXMIF,TAB2,RCOR1,KCND2,NECTIN2,MAFB,PHIP,PTCD3,MBLAC2,ZNFX1,LIFR,PDE12,CDK7
MicroRNA	hsa-miR-875-5p:mirSVR_lowEffct	hsa-miR-875-5p:mirSVR_conserved_lowEffect-0.1-0.5	MicroRNA.org	0.0003878	3.548	0.004213	0.04086	26	1245	KLF8,ZNF672,MAN1A1,LINC00221,MYSM1,PPM1H,FZD4,RBM25,PKHD1,RECK,CPD,PABIR3,LOC440700,ST6GALNAC3,PDE10A,SPIN4,HELB,THAP2,BSN,DCAF4L1,DYRK1A,THSD7B,RNASEL,IFT52,RABEP1,MPZL2
MicroRNA	hsa-miR-218:PITA	hsa-miR-218:PITA_TOP	PITA	0.00039	3.567	0.004232	0.04104	16	506	FZD4,SCN2B,MTHFSD,WNT2B,RIMS4,TOX,JADE3,BICD1,RCOR1,SV2A,PURB,GNAO1,LIFR,PDE12,RABEP1,ANKRD34A
MicroRNA	hsa-miR-506:mirSVR_highEffct	hsa-miR-506:mirSVR_conserved_highEffect-0.5	MicroRNA.org	0.0003929	3.595	0.004255	0.04127	24	1084	ADAMTS19,HNRNPA2B1,FZD4,ANKAR,ANAPC2,TAOK1,METTL16,CNTN1,POMT2,MTHFSD,NAA15,ATL3,PIWIL4,SNTA1,HAUS6,THAP2,PTPRJ,LINC00960,PTCD3,DYRK1A,PCDHA4,LINC00839,PDE12,CLMP
MicroRNA	hsa-miR-7110-3p		MirDB	0.000393	3.595	0.004255	0.04127	21	853	KLF8,ADRA1A,SCN2B,TAOK1,KLHL14,CPD,SLC7A14,ZNF23,ASCL1,RIMS4,ASB1,PPP1R12B,CCDC50,PAGR1,CFHR5,PDE10A,LUZP1,PRDM11,MAFB,TMEM178B,KAT14
MicroRNA	hsa-miR-1264:mirSVR_highEffct	hsa-miR-1264:mirSVR_nonconserved_highEffect-0.5	MicroRNA.org	0.0003936	3.601	0.004256	0.04128	31	1674	DCTN1-AS1,HNRNPA2B1,FBN1,ZFYVE9,ANKAR,BRD1,ELMOD1,RECK,CNTN1,UXS1,SGTB,WNT2,TMEM107,PABIR3,MCM3AP-AS1,PPP2CA,TOX,LUC7L3,IPW,PLPPR5-AS1,PTPRJ,BCL10,GNAO1,DCAF4L1,HNRNPDL,MBLAC2,ZNFX1,THSD7B,RASA4,PCNX4,ZFYVE26
MicroRNA	mmu-miR-150-5p		MirDB	0.0003966	3.628	0.004284	0.04154	13	328	SCN2B,CPD,ZNF711,PPP2R1A,ASB1,PGPEP1,CCDC50,NECTIN2,TCEAL8,BSN,DYRK1A,RASA4,CLMP
MicroRNA	hsa-miR-503:mirSVR_lowEffct	hsa-miR-503:mirSVR_conserved_lowEffect-0.1-0.5	MicroRNA.org	0.0003979	3.64	0.004292	0.04163	22	929	ADAMTS19,MAP1A,TMEM184A,SNX9,RECK,POMT2,NAA15,NXPH1,TUBB,CHD8,PABIR3,MCM3AP-AS1,DCAF10,ZFP41,SOX3,HAUS6,GINM1,MAFB,KIF5A,DYRK1A,PCDHA4,ENO2
MicroRNA	hsa-miR-24-3p:Functional MTI	Functional MTI	miRTarbase	0.0004005	3.664	0.004302	0.04172	21	854	WNT4,SCD5,FZD4,ZFYVE9,TXNDC16,TAOK1,SGTB,ANPEP,ATL3,CHD8,DCAF10,ATP5F1B,GINM1,JADE3,PRPF6,SPIN4,KCNJ14,MAFB,DNA2,PDE12,PCK2
MicroRNA	hsa-miR-5003-3p		MirDB	0.0004005	3.664	0.004302	0.04172	21	854	TAOK1,SLC7A14,ZNF711,ZNF23,ST6GALNAC3,LUC7L3,GIN1,NEXMIF,TAB2,PRDM11,KCND2,PURB,TMEM178B,DNA2,USP27X,PHIP,MED13,BRWD1,MBLAC2,PELI2,XPR1
MicroRNA	mmu-miR-1a-3p		MirDB	0.0004007	3.665	0.004302	0.04172	17	572	MAP1A,RGS19,KLF4,NUCKS1,KLHL14,GIT1,ASCL1,JADE3,NEXMIF,COL25A1,LRCH1,BICD1,PURB,BSN,PHIP,ENTPD7,RASA1
MicroRNA	mmu-miR-6382		MirDB	0.0004007	3.665	0.004302	0.04172	17	572	MAP1A,RGS19,KLF4,NUCKS1,KLHL14,GIT1,ASCL1,JADE3,NEXMIF,COL25A1,LRCH1,BICD1,PURB,BSN,PHIP,ENTPD7,RASA1
MicroRNA	mmu-miR-302d-5p		MirDB	0.0004049	3.704	0.004343	0.04212	15	445	MYSM1,HOXA5,RRP1B,EARS2,PSMB6,PDE10A,BICD1,USP27X,PHIP,MED13,MBLAC2,ST8SIA3,NARS2,RNASEL,TTC21B
MicroRNA	mmu-miR-7035-5p		MirDB	0.0004159	3.805	0.004451	0.04317	21	856	MAP1A,WNT4,KLF4,TAOK1,NXPH1,SLC7A14,ZNF23,DCAF10,MTIF2,EARS2,SLC35F6,GNAO1,BSN,PHIP,LIFR,RNASEL,IFT52,CLMN,TMF1,KAT14,XPR1
MicroRNA	hsa-miR-4283		MirDB	0.000416	3.806	0.004451	0.04317	18	641	STX1B,CSRNP1,TMEM184A,CLCN7,TAOK1,BIRC3,SH2B1,DCAF10,ST6GALNAC3,RIMS4,TCEANC2,RCOR1,KCNB1,TGM3,CBX6,CLMN,CD74,ENO2
MicroRNA	hsa-miR-7161-5p		MirDB	0.0004216	3.857	0.004506	0.0437	16	509	MAN1A1,ETV6,NUCKS1,SESN3,APOB,DCAF10,RIMS4,PPP1R12B,NUAK1,DNA2,PHIP,PTCD3,MFSD9,ZNFX1,THSD7B,LIFR
MicroRNA	hsa-miR-506-3p		MirDB	0.0004228	3.868	0.004513	0.04377	27	1334	KLF4,FZD4,TAOK1,CNTN1,SESTD1,NAA15,ATL3,SESN3,CPD,SLC7A14,SNTA1,TOX,KIF26A,PPP1R12B,PGPEP1,CCDC50,THAP2,RCOR1,KCNB1,PTPRJ,NECTIN2,TMEM178B,BRWD1,THSD7B,PDE12,CLMN,CLMP
MicroRNA	hsa-miR-4722-3p		MirDB	0.0004248	3.886	0.004529	0.04392	13	330	KLF8,HNRNPA2B1,ADRA1A,DCAF10,MTF1,TCEANC2,KIF26A,PAGR1,PDE10A,RCOR1,BSN,CBX6,NXPH3
MicroRNA	hsa-miR-19b:mirSVR_highEffct	hsa-miR-19b:mirSVR_conserved_highEffect-0.5	MicroRNA.org	0.0004261	3.898	0.004538	0.04401	29	1505	TSPAN12,ADAMTS19,HLA-F,RBM25,ZFYVE9,FMN1,ANAPC2,KLHL1,NAA15,CPD,ZNF711,TBR1,TOB2,JADE3,GIN1,TAB2,LRCH1,ITPK1-AS1,KCND2,BRWD1,RASA1,DSCAM,DYRK1A,PCDHA4,TGM3,OXTR,ANKRD34A,ZFYVE26,KAT14
MicroRNA	hsa-miR-509-3-5p:mirSVR_highEffct	hsa-miR-509-3-5p:mirSVR_nonconserved_highEffect-0.5	MicroRNA.org	0.0004274	3.91	0.004546	0.04409	22	933	LUZP4,MAN1A1,ABCA13,HLA-F,NWD2,ANKAR,TAOK1,CNTN1,MTHFSD,NAA15,TMEM107,PPP2CA,UBE2D4,ST6GALNAC3,SAFB2,TCEANC2,TOB2,LUC7L3,KDM4C,TAB2,HELB,KCND2
MicroRNA	hsa-miR-124-3p		MirDB	0.0004289	3.924	0.004557	0.0442	27	1335	KLF4,FZD4,TAOK1,CNTN1,SESTD1,NAA15,ATL3,SESN3,CPD,SLC7A14,SNTA1,TOX,KIF26A,PPP1R12B,PGPEP1,CCDC50,THAP2,RCOR1,KCNB1,PTPRJ,NECTIN2,TMEM178B,BRWD1,THSD7B,PDE12,CLMN,CLMP
MicroRNA	hsa-miR-7847-3p		MirDB	0.0004348	3.978	0.004615	0.04476	12	277	KLF8,EVPL,STX1B,TMEM184A,SESTD1,WNT2B,RGS8,CCDC50,BSN,ENTPD7,ADAMTSL1,SEZ6
MicroRNA	hsa-miR-657:mirSVR_highEffct	hsa-miR-657:mirSVR_nonconserved_highEffect-0.5	MicroRNA.org	0.0004371	3.998	0.004633	0.04493	19	713	ADAMTS19,FMN1,TXNDC16,CNTN1,KLHL1,ST6GALNAC3,TOX,CFHR5,COL25A1,ITPK1-AS1,AKR1C2,PTPRJ,MAFB,ADAMTSL1,MBLAC2,ZNFX1,LINC01551,PDE12,OXTR
MicroRNA	mmu-miR-5127		MirDB	0.0004395	4.021	0.004654	0.04513	13	331	SCN2B,CPD,ZNF711,PPP2R1A,ASB1,PGPEP1,CCDC50,NECTIN2,TCEAL8,BSN,DYRK1A,RASA4,CLMP
MicroRNA	hsa-miR-889-3p		MirDB	0.0004449	4.07	0.004705	0.04563	18	644	HMGCS1,RBM25,PKHD1,TXNDC16,BRD1,ZNF711,CCDC50,LRCH1,SPIN4,KCND2,MAFB,TM4SF18,MED13,ST8SIA3,HIBADH,PDE12,RABEP1,PCK2
MicroRNA	hsa-miR-223:mirSVR_lowEffct	hsa-miR-223:mirSVR_conserved_lowEffect-0.1-0.5	MicroRNA.org	0.0004484	4.102	0.004737	0.04594	30	1596	ADAMTS19,SCD5,FZD4,ZFYVE9,NUCKS1,TXNDC16,BRD1,RECK,CNTN1,POU3F1,PPP2CA,KBTBD4,CDC26,HAUS6,GIN1,TAB2,LINC00960,PURB,MAFB,FLJ42393,TAF7,GCN1,HNRNPLL,PHIP,FAM66C,ZDHHC14,THSD7B,LINC00839,RABEP1,PCK2
MicroRNA	hsa-miR-559		MirDB	0.0004505	4.121	0.004753	0.0461	26	1255	KLF8,MAN1A1,MYSM1,BRD1,CNTN1,SESTD1,NAA15,SGTB,SESN3,PPP2CA,DCAF10,MTF1,CCDC50,BICD1,PURB,MAFB,TCEAL8,BRWD1,ENTPD7,HNRNPDL,MBLAC2,MFSD9,PELI2,HIBADH,TMF1,SDF4
MicroRNA	hsa-miR-767-5p:PITA	hsa-miR-767-5p:PITA_TOP	PITA	0.0004518	4.133	0.004761	0.04618	12	278	HMGCS1,KLF4,FZD4,FBN1,COL3A1,SESTD1,RIMS4,TCEANC2,NEXMIF,PPP1R12B,MAFB,BRWD1
MicroRNA	hsa-miR-12113		MirDB	0.0004547	4.16	0.004787	0.04643	13	332	TMOD2,FMN1,SESTD1,ATL3,PIWIL4,KBTBD3,THAP2,ANOS1,KCND2,DCAF4L1,HNRNPDL,ARGLU1,ANKRD34A
MicroRNA	hsa-miR-182-5p		MirDB	0.0004553	4.165	0.004787	0.04643	23	1014	MAN1A1,ADRA1A,FOXRED2,RECK,CNTN1,SESN3,SLC7A14,ST6GALNAC3,TBR1,TOX,NEXMIF,COL25A1,LRCH1,NUAK1,KCNJ14,GNAO1,PHIP,NPTX2,MBLAC2,RASA1,DSCAM,EXOC4,XPR1
MicroRNA	hsa-miR-943:mirSVR_highEffct	hsa-miR-943:mirSVR_nonconserved_highEffect-0.5	MicroRNA.org	0.0004558	4.169	0.004787	0.04643	19	715	ADAMTS19,ABCA13,LINC02880,HMGCS1,CCDC85A,PKHD1,TXNDC16,MTHFSD,MZF1,ASCL1,FAM20A,TOX,PTPRJ,BRWD1,RASA1,APMAP,THSD7B,CLMP,KAT14
MicroRNA	hsa-miR-26a-2-3p		MirDB	0.0004569	4.18	0.004788	0.04643	11	228	MAN1A1,RBM25,SLC7A14,MTF1,ST6GALNAC3,TBR1,PPP1R12B,CCDC50,KCND2,BCL10,ST8SIA3
MicroRNA	hsa-miR-26a-1-3p		MirDB	0.0004569	4.18	0.004788	0.04643	11	228	MAN1A1,RBM25,SLC7A14,MTF1,ST6GALNAC3,TBR1,PPP1R12B,CCDC50,KCND2,BCL10,ST8SIA3
MicroRNA	hsa-miR-5001-5p		MirDB	0.0004652	4.255	0.004869	0.04722	18	646	ZNF672,PPM1H,CRAMP1,ANPEP,GIT1,SH2B1,ZFP41,RIMS4,TOB2,GIN1,TAB2,PRDM11,GNAO1,TMEM178B,PCDHGA6,LIFR,CBX6,MPZL2
MicroRNA	mmu-miR-466a-3p		MirDB	0.0004698	4.297	0.0049	0.04752	24	1095	TSPAN12,CCDC85A,PPM1H,ADRA1A,RBM25,TAOK1,KLHL14,BRD1,CRAMP1,RECK,KBTBD3,TOB2,TAB2,COL25A1,PDE10A,KCNB1,BSN,HNRNPLL,MED13,NARS2,LIFR,VPS13D,TMF1,PCK2
MicroRNA	mmu-miR-466e-3p		MirDB	0.0004698	4.297	0.0049	0.04752	24	1095	TSPAN12,CCDC85A,PPM1H,ADRA1A,RBM25,TAOK1,KLHL14,BRD1,CRAMP1,RECK,KBTBD3,TOB2,TAB2,COL25A1,PDE10A,KCNB1,BSN,HNRNPLL,MED13,NARS2,LIFR,VPS13D,TMF1,PCK2
MicroRNA	mmu-miR-466d-3p		MirDB	0.0004698	4.297	0.0049	0.04752	24	1095	TSPAN12,CCDC85A,PPM1H,ADRA1A,RBM25,TAOK1,KLHL14,BRD1,CRAMP1,RECK,KBTBD3,TOB2,TAB2,COL25A1,PDE10A,KCNB1,BSN,HNRNPLL,MED13,NARS2,LIFR,VPS13D,TMF1,PCK2
MicroRNA	hsa-miR-4310		MirDB	0.0004743	4.339	0.004941	0.04792	20	789	TSPAN12,MAP1A,HNRNPA2B1,MYSM1,HOXA5,NAA15,WNT2,PABIR3,PPP2CA,MTF1,TCEANC2,NEXMIF,RCOR1,PURB,TAF7,ARGLU1,DYRK1A,PELI2,CLMN,CDK7
MicroRNA	mmu-miR-466n-3p		MirDB	0.0004752	4.347	0.004945	0.04796	19	717	TSPAN12,KLF8,PPM1H,ANAPC2,TAOK1,BRD1,NAA15,TOB2,NEXMIF,TAB2,PDE10A,LUZP1,BICD1,BSN,BRWD1,MBLAC2,PCDHA4,VPS13D,PCNX4
MicroRNA	hsa-miR-6849-3p		MirDB	0.0004823	4.412	0.005008	0.04857	14	391	FZD4,TMEM184A,SCN2B,RIMS4,SOX3,TOB2,PGPEP1,LUZP1,GNAO1,DCAF4L1,CLMN,CD74,NXPH3,PCK2
MicroRNA	hsa-miR-6873-3p:Functional MTI (Weak)	Functional MTI (Weak)	miRTarbase	0.0004823	4.412	0.005008	0.04857	14	391	GPR37L1,WNT4,FMN1,SCN2B,PKHD1,ZNF23,ASCL1,RIMS4,JADE3,GIN1,PPP1R3E,PAGR1,CFHR5,HIBADH
MicroRNA	hsa-miR-130a-5p		MirDB	0.0004829	4.418	0.005009	0.04858	21	864	KLF8,CACNG2,HOXA5,FMN1,TAOK1,KLHL14,SESN3,ZNF10,TOB2,ZBTB38,GIN1,COL25A1,PDE10A,AKR1C2,KCNB1,GNAO1,DCAF4L1,DSCAM,PCDHA4,CBX6,RASA4
MicroRNA	hsa-miR-1976		MirDB	0.0004865	4.451	0.005041	0.04889	13	334	ADAMTS19,FOXRED2,DCAF10,ZFP41,RIMS4,TCEANC2,ASB1,NUAK1,PURB,HIBADH,CBX6,NXPH3,XPR1
MicroRNA	hsa-miR-137:TargetScan	hsa-miR-137	TargetScan	0.0005012	4.585	0.005182	0.05026	22	942	KLF4,ALPK3,NUCKS1,BRD1,NAA15,CPD,MTF1,RIMS4,AHNAK2,PDE10A,LRCH1,LUZP1,KCNB1,KCND2,PURB,BSN,PHIP,ENTPD7,HNRNPDL,DYRK1A,LIFR,RIC8B
MicroRNA	hsa-miR-218:mirSVR_lowEffct	hsa-miR-218:mirSVR_conserved_lowEffect-0.1-0.5	MicroRNA.org	0.0005014	4.586	0.005182	0.05026	32	1783	SCD5,ADRA1A,FBN1,OTULIN,SNX9,MTHFSD,SH2B1,ZNF711,DCAF10,ZFP41,AHNAK2,KBTBD3,HAUS6,PCBP1-AS1,CCDC50,BICD1,ZNF776,RCOR1,MBNL1-AS1,LINC01257,GCN1,PHIP,TRHDE-AS1,ADAMTSL1,RASA1,MFSD9,CCDC142,OXTR,TMF1,ZFYVE26,MPZL2,CD180
MicroRNA	hsa-miR-17-5p:Functional MTI	Functional MTI	miRTarbase	0.0005021	4.593	0.005184	0.05028	25	1180	FASN,FOXRED2,ZFYVE9,MKI67,NUCKS1,UXS1,SGTB,ATL3,SESN3,PPP2R1A,MTF1,ASB1,ATP5F1B,EARS2,PPP1R12B,KCNB1,PURB,SLC35F6,MED13,ENTPD7,ZNFX1,KLHL36,RABEP1,ZFYVE26,TMSB10
MicroRNA	hsa-miR-609:mirSVR_lowEffct	hsa-miR-609:mirSVR_nonconserved_lowEffect-0.1-0.5	MicroRNA.org	0.0005037	4.608	0.005195	0.05038	23	1020	TSPAN12,HOXA5,COL3A1,TUBB,POU3F1,CPD,TMEM107,PPP2CA,ST6GALNAC3,KDM4C,IPW,SLC35F6,BCL10,BSN,SPSB3,BRWD1,FAM66C,PCDHA4,THSD7B,ANKRD34A,MPZL2,PCK2,LOC652276
MicroRNA	hsa-miR-103a-3p:Non-Functional MTI	Non-Functional MTI	miRTarbase	0.0005064	4.633	0.005217	0.0506	15	453	KLF4,HNRNPA2B1,NUCKS1,RECK,NAA15,PPP2CA,MTF1,ZBTB38,PAGR1,LUZP1,PURB,KIF5A,MED13,ARGLU1,CD180
MicroRNA	hsa-miR-3159:mirSVR_lowEffct	hsa-miR-3159:mirSVR_nonconserved_lowEffect-0.1-0.5	MicroRNA.org	0.0005089	4.655	0.005237	0.05079	28	1432	ABCA13,CCDC85A,FMN1,PKHD1,NUCKS1,TAOK1,RECK,POU3F1,CPD,ZNF711,IL1A,LUC7L3,KDM4C,CCDC50,TAB2,SPIN4,PLPPR5-AS1,SV2A,GNAO1,TCEAL8,ENTPD7,ARGLU1,ZDHHC14,RNASEL,IFT52,MEGF8,MPZL2,CD180
MicroRNA	hsa-miR-3119		MirDB	0.0005105	4.67	0.005248	0.0509	21	867	MAN1A1,KLF4,FZD4,NWD2,SCN2B,NUCKS1,LUC7L3,RRP1B,PGPEP1,LRCH1,ZNF776,KCND2,GNAO1,BSN,BRWD1,ENTPD7,APMAP,MFSD9,ZNFX1,LIFR,CLMN
MicroRNA	hsa-miR-1255a:mirSVR_lowEffct	hsa-miR-1255a:mirSVR_nonconserved_lowEffect-0.1-0.5	MicroRNA.org	0.0005122	4.686	0.005259	0.05101	31	1695	LOC100134368,ABCA13,HLA-F,ETV6,FBN1,METTL16,RECK,TAPT1-AS1,PIWIL4,SPTBN4,IL2RA,SELENOS,NEXMIF,PGPEP1,LRCH1,BICD1,SYNGAP1,ANOS1,FLJ42393,GNAO1,ADAMTSL1,TMEM39B,THSD7B,LIFR,VPS13D,MEGF8,RASA4,RABEP1,CD74,ENO2,NXPH3
MicroRNA	hsa-miR-362-3p:mirSVR_lowEffct	hsa-miR-362-3p:mirSVR_conserved_lowEffect-0.1-0.5	MicroRNA.org	0.0005136	4.699	0.005267	0.05109	32	1785	ZNF672,ABCA13,SCD5,CCDC85A,FBN1,TAOK1,NAA15,NXPH1,BIRC3,PIWIL4,CPD,ZNF711,PPP2R1A,ZNF252P-AS1,TOX,KDM4C,PRDM11,ZBTB39,GNAO1,TCEAL8,GCN1,HNRNPLL,MED13,PTCD3,FAM66C,ADAMTSL1,NORAD,ZDHHC14,TRIM7,RIC8B,RABEP1,ZFYVE26
MicroRNA	hsa-miR-654-3p:mirSVR_lowEffct	hsa-miR-654-3p:mirSVR_nonconserved_lowEffect-0.1-0.5	MicroRNA.org	0.0005145	4.707	0.005268	0.05109	33	1876	ADAMTS19,DLGAP1,LUZP4,LINC00221,HNRNPA2B1,MYSM1,ALPK3,COL3A1,NAA15,ZAN,GIT1,NXPH1,SESN3,SNRNP200,TOX,LUC7L3,EARS2,LRCH1,KCND2,KIF5A,FLJ42393,TUG1,DCAF4L1,BRWD1,FAM66C,ADAMTSL1,ZDHHC14,PCDHA4,LINC01551,VPS13D,MEGF8,RASA4,TTC21B
MicroRNA	hsa-miR-196a:mirSVR_lowEffct	hsa-miR-196a:mirSVR_conserved_lowEffect-0.1-0.5	MicroRNA.org	0.0005148	4.709	0.005268	0.05109	26	1264	ETV6,MYSM1,PPM1H,ELMOD1,NAA15,TAPT1-AS1,WNT2B,CPD,PABIR3,ASCL1,HAUS6,PAGR1,CFHR5,HELB,GIPR,TUG1,DNA2,USP27X,PHIP,KRT8,RASA1,DSCAM,ZDHHC14,MFSD9,TTC21B,LOC652276
MicroRNA	hsa-miR-194:mirSVR_highEffct	hsa-miR-194:mirSVR_conserved_highEffect-0.5	MicroRNA.org	0.0005283	4.833	0.0054	0.05237	22	945	TSPAN12,DLGAP1,ABCA13,ADRA1A,NWD2,ZFYVE9,TAOK1,BRD1,CHD8,SOX3,LUC7L3,TAB2,SPIN4,KCND2,TRHDE-AS1,DYRK1A,RNASEL,IFT52,PNMA8A,TMF1,MPZL2,EXOC4
MicroRNA	hsa-miR-205:mirSVR_lowEffct	hsa-miR-205:mirSVR_conserved_lowEffect-0.1-0.5	MicroRNA.org	0.0005332	4.878	0.005433	0.05269	34	1971	ADAMTS19,KLF8,ZNF672,ABCA13,HOXA5,FMN1,RECK,PART1,RASA3,NXPH1,CPD,KBTBD4,TCEANC2,ASB1,IL1A,SNRNP200,KBTBD3,HELB,GIPR,KCND2,KCNJ14,HNRNPLL,MED13,PTCD3,BRWD1,ADAMTSL1,RASA1,THSD7B,HIBADH,NARS2,MEGF8,CBX6,RASA4,MPZL2
MicroRNA	hsa-miR-302d-5p		MirDB	0.0005333	4.879	0.005433	0.05269	17	584	HOXA5,NUCKS1,APOB,PABIR3,NEXMIF,PDE10A,LRCH1,PURB,USP27X,PHIP,DCAF4L1,MED13,BRWD1,ADAMTSL1,MBLAC2,DSCAM,VPS13D
MicroRNA	hsa-miR-302b-5p		MirDB	0.0005333	4.879	0.005433	0.05269	17	584	HOXA5,NUCKS1,APOB,PABIR3,NEXMIF,PDE10A,LRCH1,PURB,USP27X,PHIP,DCAF4L1,MED13,BRWD1,ADAMTSL1,MBLAC2,DSCAM,VPS13D
MicroRNA	mmu-miR-467g		MirDB	0.0005341	4.886	0.005435	0.05271	24	1103	TSPAN12,CCDC85A,PPM1H,ADRA1A,RBM25,TAOK1,KLHL14,BRD1,CRAMP1,RECK,KBTBD3,TOB2,TAB2,COL25A1,PDE10A,KCNB1,BSN,HNRNPLL,MED13,NARS2,LIFR,VPS13D,TMF1,PCK2
MicroRNA	hsa-miR-93:mirSVR_highEffct	hsa-miR-93:mirSVR_conserved_highEffect-0.5	MicroRNA.org	0.0005369	4.912	0.005457	0.05293	30	1610	SCD5,ZFYVE9,SNX9,CRAMP1,RECK,UXS1,SGTB,ATL3,MTF1,ST6GALNAC3,LRCH1,PTPRJ,BCL10,KIF5A,ARMH3,AMIGO2,BRWD1,RASA1,DYRK1A,PCDHA4,ZNFX1,LINC00839,VPS13D,RNASEL,IFT52,KLHL36,RABEP1,SMIM5,ZFYVE26,MPZL2
MicroRNA	hsa-miR-216b:mirSVR_highEffct	hsa-miR-216b:mirSVR_conserved_highEffect-0.5	MicroRNA.org	0.0005375	4.917	0.005458	0.05293	28	1436	TSPAN12,KLF8,NWD2,FBN1,FMN1,ANKAR,TAOK1,KLHL14,KLHL1,POU3F1,UBE2D4,CDC26,SAFB2,SNRNP200,TOB2,GINM1,LRCH1,DNAH14,HELB,ZNF776,PTPRJ,HNRNPLL,MED13,HNRNPDL,MBLAC2,PDE12,RABEP1,KAT14
MicroRNA	hsa-miR-4288:mirSVR_lowEffct	hsa-miR-4288:mirSVR_nonconserved_lowEffect-0.1-0.5	MicroRNA.org	0.0005415	4.953	0.005492	0.05326	29	1523	ADAMTS19,WNT4,FOXRED2,SCN2B,ALPK3,ZAN,INE1,PPP2CA,TCEANC2,SNRNP200,ZBTB38,TOX,EARS2,JADE3,BICD1,MAFB,USP27X,DCAF4L1,ZDHHC14,PELI2,TMEM39B,HIBADH,MAP3K6,NARS2,RIC8B,RNASEL,CBX6,PCNX4,ZFYVE26
MicroRNA	hsa-miR-6793-5p		MirDB	0.0005426	4.964	0.005497	0.05332	11	232	TMOD2,ETV6,KLF4,FADS2,KLHL14,CRAMP1,SLC7A14,ZNF10,KBTBD3,TAB2,GCN1
MicroRNA	hsa-miR-519d:mirSVR_highEffct	hsa-miR-519d:mirSVR_conserved_highEffect-0.5	MicroRNA.org	0.0005449	4.985	0.005514	0.05348	28	1437	SCD5,ZFYVE9,SNX9,RECK,UXS1,SGTB,ATL3,MTF1,ST6GALNAC3,SOX3,LRCH1,PTPRJ,BCL10,KIF5A,ARMH3,AMIGO2,BRWD1,RASA1,DYRK1A,PCDHA4,ZNFX1,LINC00839,RNASEL,IFT52,RABEP1,SMIM5,ZFYVE26,MPZL2
MicroRNA	hsa-miR-6788-5p		MirDB	0.0005501	5.032	0.005555	0.05388	15	456	TSPAN12,SCN2B,ALPK3,TAOK1,CHD8,CPD,PABIR3,PPP1R12B,PGPEP1,ZBTB39,KCNB1,ENTPD7,PELI2,PCDHA4,ZFYVE26
MicroRNA	mmu-miR-297c-3p		MirDB	0.0005514	5.044	0.005555	0.05388	24	1105	TSPAN12,CCDC85A,PPM1H,ADRA1A,RBM25,TAOK1,KLHL14,BRD1,CRAMP1,RECK,KBTBD3,TOB2,TAB2,COL25A1,PDE10A,KCNB1,BSN,HNRNPLL,MED13,NARS2,LIFR,VPS13D,TMF1,PCK2
MicroRNA	mmu-miR-297a-3p		MirDB	0.0005514	5.044	0.005555	0.05388	24	1105	TSPAN12,CCDC85A,PPM1H,ADRA1A,RBM25,TAOK1,KLHL14,BRD1,CRAMP1,RECK,KBTBD3,TOB2,TAB2,COL25A1,PDE10A,KCNB1,BSN,HNRNPLL,MED13,NARS2,LIFR,VPS13D,TMF1,PCK2
MicroRNA	mmu-miR-297b-3p		MirDB	0.0005514	5.044	0.005555	0.05388	24	1105	TSPAN12,CCDC85A,PPM1H,ADRA1A,RBM25,TAOK1,KLHL14,BRD1,CRAMP1,RECK,KBTBD3,TOB2,TAB2,COL25A1,PDE10A,KCNB1,BSN,HNRNPLL,MED13,NARS2,LIFR,VPS13D,TMF1,PCK2
MicroRNA	hsa-miR-125b-2-3p		MirDB	0.0005609	5.131	0.005645	0.05475	14	396	TSPAN12,DLGAP1,CCDC85A,FZD4,TAOK1,ATL3,SLC7A14,PPP2CA,NEXMIF,ZBTB39,KCNB1,BSN,PTCD3,BRWD1
MicroRNA	hsa-miR-298:mirSVR_highEffct	hsa-miR-298:mirSVR_nonconserved_highEffect-0.5	MicroRNA.org	0.0005675	5.192	0.005705	0.05533	25	1188	DLGAP1,SCD5,CCDC85A,VPS52,ANKAR,CRAMP1,CNTN1,KLHL1,TMEM107,CDC26,ST6GALNAC3,KDM4C,BICD1,TM4SF18,BRWD1,TRHDE-AS1,FAM66C,HCN4,DYRK1A,TMEM39B,RENBP,THSD7B,CIAO3,ANKRD34A,SNORD93
MicroRNA	hsa-miR-509-5p:mirSVR_highEffct	hsa-miR-509-5p:mirSVR_nonconserved_highEffect-0.5	MicroRNA.org	0.0005765	5.274	0.005789	0.05615	22	950	LUZP4,MAN1A1,ABCA13,HLA-F,NWD2,ANKAR,TAOK1,CNTN1,MTHFSD,NAA15,TMEM107,PPP2CA,UBE2D4,SAFB2,TCEANC2,TOB2,LUC7L3,KDM4C,TAB2,HELB,KCND2,HNRNPLL
MicroRNA	hsa-miR-301b:mirSVR_highEffct	hsa-miR-301b:mirSVR_conserved_highEffect-0.5	MicroRNA.org	0.0005796	5.302	0.00579	0.05615	30	1616	ADAMTS19,HLA-F,SCD5,KLF4,CCDC85A,HOXA5,RBM25,ZFYVE9,PKHD1,UXS1,WNT2B,ZNF711,CDC26,LUC7L3,LRCH1,BICD1,THAP2,GIPR,PTPRJ,MAFB,FLJ42393,RASA1,ZDHHC14,TMEM39B,PCDHA4,LINC00839,VPS13D,IFT52,RABEP1,ZFYVE26
MicroRNA	hsa-miR-3689c:Functional MTI (Weak)	Functional MTI (Weak)	miRTarbase	0.0005797	5.303	0.00579	0.05615	18	656	KLF8,SCD5,TXNDC16,SGTB,ATL3,PPP2R1A,UBE2D4,GINM1,PPP1R12B,PGPEP1,PURB,SLC35F6,BCL10,ARMH3,KRT8,KLHL36,RASA4,TTC21B
MicroRNA	hsa-miR-3689a-3p:Functional MTI (Weak)	Functional MTI (Weak)	miRTarbase	0.0005797	5.303	0.00579	0.05615	18	656	KLF8,SCD5,TXNDC16,SGTB,ATL3,PPP2R1A,UBE2D4,GINM1,PPP1R12B,PGPEP1,PURB,SLC35F6,BCL10,ARMH3,KRT8,KLHL36,RASA4,TTC21B
MicroRNA	hsa-miR-3689b-3p:Functional MTI (Weak)	Functional MTI (Weak)	miRTarbase	0.0005797	5.303	0.00579	0.05615	18	656	KLF8,SCD5,TXNDC16,SGTB,ATL3,PPP2R1A,UBE2D4,GINM1,PPP1R12B,PGPEP1,PURB,SLC35F6,BCL10,ARMH3,KRT8,KLHL36,RASA4,TTC21B
MicroRNA	hsa-miR-936:mirSVR_lowEffct	hsa-miR-936:mirSVR_nonconserved_lowEffect-0.1-0.5	MicroRNA.org	0.0005797	5.303	0.00579	0.05615	31	1705	DLGAP1,ABCA13,SCD5,PPM1H,ADRA1A,RBM25,FMN1,NUCKS1,PART1,KLHL1,TAPT1-AS1,PIWIL4,NOX3,TMEM107,ZNF711,DCAF10,MTF1,IPW,ST14,GIPR,ANOS1,TUG1,ENTPD7,HCN4,DYRK1A,PELI2,HIBADH,TGFB3,VPS13D,MPZL2,CDK7
MicroRNA	hsa-miR-5572		MirDB	0.0005876	5.376	0.005862	0.05685	12	285	WNT4,SCN2B,TAOK1,PABIR3,JADE3,TAB2,PAGR1,KCNB1,NECTIN2,ST8SIA3,RIC8B,CBX6
MicroRNA	hsa-miR-21*:mirSVR_highEffct	hsa-miR-21*:mirSVR_nonconserved_highEffect-0.5	MicroRNA.org	0.000594	5.434	0.005919	0.05741	25	1191	MAP1A,SCD5,CCDC85A,MYSM1,NAA15,BIRC3,ZNF252P-AS1,MTF1,LUC7L3,TAB2,ANOS1,LINC00960,BCL10,KIF5A,TM4SF18,AMIGO2,ADAMTSL1,DYRK1A,MFSD9,PCDHA4,RNASEL,TTC21B,TMF1,PCK2,SEZ6
MicroRNA	mmu-miR-6962-3p		MirDB	0.0005975	5.466	0.005944	0.05765	9	144	KLF8,POMT2,WNT2B,PABIR3,RGS8,PURB,USP27X,PHIP,CD180
MicroRNA	hsa-miR-219b-3p		MirDB	0.0005978	5.469	0.005944	0.05765	10	187	HNRNPA2B1,ADRA1A,TAOK1,PABIR3,UBE2D4,LUC7L3,CCDC50,PURB,ARGLU1,LIFR
MicroRNA	hsa-miR-373-5p		MirDB	0.0006003	5.491	0.005956	0.05776	32	1798	TSPAN12,KLF8,GPR37L1,TMOD2,SCD5,OTULIN,TAOK1,SGTB,ATL3,RAD51AP2,MTF1,TCEANC2,NEXMIF,PGPEP1,CCDC50,COL25A1,PDE10A,KCNB1,PURB,KCNJ14,SLC35F6,MAFB,BCL10,PHIP,DCAF4L1,PDE12,CBX6,RASA4,RABEP1,TMF1,EXOC4,XPR1
MicroRNA	hsa-miR-371b-5p		MirDB	0.0006003	5.491	0.005956	0.05776	32	1798	TSPAN12,KLF8,GPR37L1,TMOD2,SCD5,OTULIN,TAOK1,SGTB,ATL3,RAD51AP2,MTF1,TCEANC2,NEXMIF,PGPEP1,CCDC50,COL25A1,PDE10A,KCNB1,PURB,KCNJ14,SLC35F6,MAFB,BCL10,PHIP,DCAF4L1,PDE12,CBX6,RASA4,RABEP1,TMF1,EXOC4,XPR1
MicroRNA	hsa-miR-27b:mirSVR_highEffct	hsa-miR-27b:mirSVR_conserved_highEffect-0.5	MicroRNA.org	0.0006015	5.502	0.005962	0.05782	29	1531	SCD5,CCDC85A,CSRNP1,TMEM184A,TAOK1,RECK,PART1,SGTB,PIWIL4,KBTBD4,ST6GALNAC3,TCEANC2,BRSK1,AHNAK2,TOX,KDM4C,IPW,GPR84,THAP2,DNA2,MBLAC2,RASA1,PELI2,THSD7B,RNASEL,PCNX4,TMSB10,PCK2,EXOC4
MicroRNA	hsa-miR-1273h-5p:Functional MTI (Weak)	Functional MTI (Weak)	miRTarbase	0.0006055	5.539	0.005994	0.05814	18	658	KLF8,SCD5,TXNDC16,SGTB,ATL3,PPP2R1A,UBE2D4,GINM1,PPP1R12B,PGPEP1,PURB,SLC35F6,BCL10,ARMH3,KRT8,KLHL36,RASA4,TTC21B
MicroRNA	hsa-miR-4789-5p		MirDB	0.0006073	5.556	0.006006	0.05825	22	953	TSPAN12,TMOD2,SCD5,TAOK1,CNTN1,CPD,PABIR3,ZNF711,RAD51AP2,ASCL1,TBR1,NEXMIF,COL25A1,PDE10A,MED13,NRDE2,MBLAC2,RASA1,DYRK1A,TGFB3,PDE12,PCNX4
MicroRNA	hsa-miR-497-5p:Functional MTI	Functional MTI	miRTarbase	0.0006135	5.612	0.006061	0.05878	15	460	HNRNPA2B1,FASN,NUCKS1,TAOK1,BRD1,RECK,SESTD1,AHNAK2,TOB2,LUC7L3,PAGR1,LUZP1,HNRNPDL,CBX6,CD180
MicroRNA	hsa-miR-329:mirSVR_lowEffct	hsa-miR-329:mirSVR_conserved_lowEffect-0.1-0.5	MicroRNA.org	0.0006165	5.639	0.006083	0.059	31	1710	ZNF672,ABCA13,SCD5,CCDC85A,FBN1,TAOK1,NAA15,BIRC3,PIWIL4,CPD,ZNF711,PPP2R1A,TCEANC2,KDM4C,PRDM11,ZBTB39,SV2A,KIF5A,TCEAL8,USP27X,GCN1,HNRNPLL,MED13,PTCD3,NORAD,ZDHHC14,TRIM7,RIC8B,RABEP1,TMF1,ZFYVE26
MicroRNA	hsa-miR-6780a-5p:Functional MTI (Weak)	Functional MTI (Weak)	miRTarbase	0.0006188	5.66	0.0061	0.05916	18	659	KLF8,SCD5,TXNDC16,SGTB,ATL3,PPP2R1A,UBE2D4,GINM1,PPP1R12B,PGPEP1,PURB,SLC35F6,BCL10,ARMH3,KRT8,KLHL36,RASA4,TTC21B
MicroRNA	hsa-miR-616-5p		MirDB	0.0006296	5.759	0.0062	0.06013	32	1802	TSPAN12,KLF8,GPR37L1,TMOD2,SCD5,OTULIN,TAOK1,SGTB,ATL3,RAD51AP2,MTF1,TCEANC2,NEXMIF,PGPEP1,CCDC50,COL25A1,PDE10A,KCNB1,PURB,KCNJ14,SLC35F6,MAFB,BCL10,PHIP,DCAF4L1,PDE12,CBX6,RASA4,RABEP1,TMF1,EXOC4,XPR1
MicroRNA	hsa-miR-613		MirDB	0.0006323	5.784	0.00622	0.06032	18	660	MAP1A,TMOD2,KLF4,PPM1H,GIT1,RIMS4,SAFB2,NEXMIF,COL25A1,LRCH1,BSN,PHIP,ENTPD7,MBLAC2,RASA1,PDE12,IFT52,KLHL36
MicroRNA	hsa-miR-944:PITA	hsa-miR-944:PITA_TOP	PITA	0.0006396	5.851	0.006285	0.06096	22	956	ADAMTS19,MAN1A1,ETV6,KLF4,HNRNPA2B1,FBN1,TMEM184A,BRD1,RECK,ZNF10,PPP2CA,TBR1,TOB2,ZBTB38,KCND2,PURB,MAFB,TCEAL8,HNRNPDL,DYRK1A,PELI2,ST8SIA3
MicroRNA	hsa-miR-3140:mirSVR_highEffct	hsa-miR-3140:mirSVR_nonconserved_highEffect-0.5	MicroRNA.org	0.0006653	6.086	0.00653	0.06333	27	1366	ADAMTS19,KLF8,KLF4,CACNG2,ELMOD1,RECK,POMT2,WNT2B,PIWIL4,MCM3AP-AS1,ZNF10,SNRNP200,DNAH11,SOX3,LUC7L3,KDM4C,LRCH1,KIF5A,DCAF4L1,RASA1,DYRK1A,PCDHA4,THSD7B,RNASEL,ZFYVE26,MPZL2,CD180
MicroRNA	hsa-miR-26a:mirSVR_lowEffct	hsa-miR-26a:mirSVR_conserved_lowEffect-0.1-0.5	MicroRNA.org	0.0006721	6.148	0.00659	0.06391	33	1899	KLF4,HNRNPA2B1,PPM1H,NWD2,PKHD1,NUCKS1,RECK,KLHL1,BIRC3,LOC440700,MCM3AP-AS1,PPP2CA,ZNF252P-AS1,DCAF10,ST6GALNAC3,SELENOS,GINM1,TOX,KDM4C,LRCH1,DNAH14,ZNF776,ANOS1,ZBTB39,KCNB1,TUG1,AMIGO2,NORAD,VPS13D,RABEP1,ANKRD34A,SEZ6,XPR1
MicroRNA	mmu-miR-7a-1-3p		MirDB	0.0006735	6.161	0.006597	0.06398	22	959	KLF8,TMOD2,HOXA5,RBM25,NWD2,NUCKS1,KLHL14,NAA15,TUBB,POU3F1,ZNF711,ZNF23,TBR1,TOX,KDM4C,SPIN4,PHIP,MBLAC2,TMEM39B,ST8SIA3,VPS13D,CDK7
MicroRNA	hsa-miR-7977:Functional MTI (Weak)	Functional MTI (Weak)	miRTarbase	0.0006745	6.171	0.0066	0.06401	18	663	KLF8,SCD5,ZNF891,FZD4,ZFYVE9,TXNDC16,SGTB,ATL3,UBE2D4,GINM1,PGPEP1,PRPF6,KIF5A,DNA2,ARMH3,PDE12,TTC21B,CD180
MicroRNA	hsa-miR-182-5p:TargetScan	hsa-miR-182-5p	TargetScan	0.000697	6.376	0.006812	0.06607	22	961	FOXRED2,FBN1,RECK,CNTN1,APOB,KIF26A,PPP1R12B,CCDC50,COL25A1,LUZP1,BICD1,NUAK1,KCNJ14,BCL10,KIF5A,PHIP,BRWD1,NPTX2,MBLAC2,RASA1,DSCAM,DYRK1A
MicroRNA	hsa-miR-628-5p:mirSVR_lowEffct	hsa-miR-628-5p:mirSVR_nonconserved_lowEffect-0.1-0.5	MicroRNA.org	0.0007092	6.487	0.006924	0.06715	30	1632	MYSM1,PPM1H,VPS52,ZNF497,MKI67,ELMOD1,TUBB,BIRC3,TMEM107,ZNF711,PPP2CA,SNTA1,SPI1,GIN1,IPW,PGPEP1,SPNS3,LUZP1,BICD1,ZBTB39,PTPRJ,KIF5A,TAF7,MED13,RASA1,DYRK1A,TGFB3,VPS13D,MEGF8,ENO2
MicroRNA	hsa-miR-449c-5p		MirDB	0.0007109	6.503	0.006933	0.06724	14	404	DLGAP1,ETV6,MYSM1,TAOK1,ELMOD1,APOB,MTF1,ASCL1,TOX,NEXMIF,TAB2,PURB,MED13,THSD7B
MicroRNA	hsa-miR-30b-3p:Functional MTI	Functional MTI	miRTarbase	0.0007193	6.581	0.007001	0.0679	18	666	KLF8,SCD5,TXNDC16,SGTB,ATL3,PPP2R1A,UBE2D4,GINM1,PPP1R12B,PGPEP1,PURB,SLC35F6,BCL10,ARMH3,KRT8,KLHL36,RASA4,TTC21B
MicroRNA	hsa-miR-6779-5p:Functional MTI (Weak)	Functional MTI (Weak)	miRTarbase	0.0007193	6.581	0.007001	0.0679	18	666	KLF8,SCD5,TXNDC16,SGTB,ATL3,PPP2R1A,UBE2D4,GINM1,PPP1R12B,PGPEP1,PURB,SLC35F6,BCL10,ARMH3,KRT8,KLHL36,RASA4,TTC21B
MicroRNA	hsa-miR-5009-3p		MirDB	0.000721	6.596	0.007009	0.06798	15	466	SCD5,MYSM1,NUCKS1,SESN3,ASB1,TAB2,PDE10A,ASTN2,MED13,AMIGO2,PCDHA4,LIFR,CLMN,RASA4,XPR1
MicroRNA	hsa-miR-34b-5p		MirDB	0.000732	6.696	0.007109	0.06894	14	405	DLGAP1,ETV6,MYSM1,TAOK1,ELMOD1,APOB,MTF1,ASCL1,TOX,NEXMIF,TAB2,PURB,MED13,THSD7B
MicroRNA	mmu-miR-3094-3p		MirDB	0.0007332	6.707	0.007113	0.06898	28	1459	ADAMTS19,ETV6,MYSM1,NUCKS1,TAOK1,BRD1,ZNF711,IL1A,LUC7L3,RRP1B,EARS2,KDM4C,NEXMIF,COL25A1,PDE10A,LUZP1,BICD1,PTPRJ,PHIP,MED13,AMIGO2,NPTX2,MBLAC2,RASA1,TMEM121,RIC8B,CBX6,CLMN
MicroRNA	hsa-miR-6507-5p		MirDB	0.0007388	6.758	0.007159	0.06943	20	812	TSPAN12,TMOD2,MYSM1,ADRA1A,CRAMP1,CNTN1,SESTD1,UXS1,RASA3,BIRC3,KBTBD3,JADE3,NEXMIF,CFHR5,PURB,ASTN2,ENTPD7,MBLAC2,TMF1,XPR1
MicroRNA	hsa-miR-8063		MirDB	0.0007485	6.847	0.007244	0.07025	23	1044	ADRA1A,BRD1,CNTN1,NAA15,NXPH1,POU3F1,CPD,RRP1B,TAB2,COL25A1,THAP2,ANOS1,ZBTB39,KCND2,PURB,TCEAL8,DNA2,PTCD3,HNRNPDL,ARGLU1,APMAP,HIBADH,TMF1
MicroRNA	hsa-miR-3125:mirSVR_highEffct	hsa-miR-3125:mirSVR_nonconserved_highEffect-0.5	MicroRNA.org	0.0007491	6.853	0.007244	0.07025	31	1726	KLF8,LINC02880,FBN1,PKHD1,ELMOD1,COL3A1,PART1,NXPH1,TUBB,SESN3,SPTBN4,AHNAK2,HAUS6,GINM1,KDM4C,IPW,TAB2,SPIN4,THAP2,LINC00705,KCNJ14,ASTN2,HNRNPLL,TMEM39B,PCDHA4,LINC00839,PDE12,RNASEL,PCNX4,ANKRD34A,ZFYVE26
MicroRNA	hsa-miR-485-3p		MirDB	0.0007715	7.058	0.007451	0.07226	16	533	CCDC85A,RBM25,NWD2,NXPH1,SLC7A14,DCAF10,PPP1R3E,PDE10A,ZNF776,KCNB1,MED13,AMIGO2,BRWD1,DYRK1A,PCDHA4,TMSB10
MicroRNA	hsa-miR-374c-5p		MirDB	0.0007721	7.063	0.007451	0.07226	22	967	CCDC85A,FZD4,OTULIN,NUCKS1,TAOK1,SESTD1,NAA15,SESN3,PABIR3,ZNF711,ASCL1,TCEANC2,TOB2,LUC7L3,THAP2,SLC35F6,PHIP,BRWD1,MBLAC2,DYRK1A,MAP3K6,SEZ6
MicroRNA	mmu-miR-7026-3p		MirDB	0.000775	7.09	0.00747	0.07245	19	741	KLF8,MYSM1,FZD4,SCN2B,WNT2B,ATL3,SLC7A14,MTF1,IL1A,RRP1B,JADE3,CCER2,BICD1,KCNB1,SV2A,PURB,CLMN,RABEP1,TMF1
MicroRNA	hsa-miR-3140-5p		MirDB	0.0007758	7.097	0.007471	0.07246	14	407	KLF8,TMOD2,KLF4,SCN2B,RECK,ST6GALNAC3,TOB2,LUC7L3,GPR84,SPIN4,LUZP1,BRWD1,VPS13D,ANKRD34A
MicroRNA	hsa-miR-181b:PITA	hsa-miR-181b:PITA_TOP	PITA	0.0007818	7.152	0.007512	0.07286	20	815	MAP1A,ETV6,CCDC85A,RBM25,BRD1,RECK,NAA15,CPD,MTF1,IL1A,TOX,NEXMIF,PPP1R12B,THAP2,RCOR1,PURB,BRWD1,ST8SIA3,LIFR,TMF1
MicroRNA	hsa-miR-181d:PITA	hsa-miR-181d:PITA_TOP	PITA	0.0007818	7.152	0.007512	0.07286	20	815	MAP1A,ETV6,CCDC85A,RBM25,BRD1,RECK,NAA15,CPD,MTF1,IL1A,TOX,NEXMIF,PPP1R12B,THAP2,RCOR1,PURB,BRWD1,ST8SIA3,LIFR,TMF1
MicroRNA	hsa-miR-548aw		MirDB	0.0007953	7.276	0.007615	0.07385	26	1294	MAN1A1,ETV6,KLF4,MYSM1,FOXRED2,NWD2,FBN1,PKHD1,TAOK1,CNTN1,TUBB,APOB,SPTBN4,DCAF10,MTF1,ANOS1,PURB,MAFB,DNA2,PHIP,BRWD1,TGFB3,TGM3,CBX6,CLMN,TMF1
MicroRNA	hsa-miR-200b*:mirSVR_lowEffct	hsa-miR-200b*:mirSVR_nonconserved_lowEffect-0.1-0.5	MicroRNA.org	0.0007957	7.279	0.007615	0.07385	31	1731	KLF8,ABCA13,FZD4,ELMOD1,POMT2,UXS1,SESN3,BIRC3,CPD,TMEM107,ZNF711,PPP2CA,DCAF10,ASCL1,TOB2,PDE10A,HELB,LINC01257,TCEAL8,DNA2,ARMH3,HNRNPLL,PTCD3,HNRNPDL,MBLAC2,PCDHGA6,VPS13D,RIC8B,MEGF8,PCNX4,RABEP1
MicroRNA	mmu-miR-12200-5p		MirDB	0.0007963	7.285	0.007615	0.07385	27	1379	ETV6,MYSM1,ADRA1A,NWD2,NUCKS1,TAOK1,POU3F1,DCAF10,RRP1B,NEXMIF,PSMB6,PGPEP1,CCDC50,COL25A1,BICD1,SLC35F6,MAFB,PHIP,ENTPD7,MBLAC2,DYRK1A,TMEM39B,ST8SIA3,VPS13D,CBX6,GUCY2F,CDK7
MicroRNA	hsa-miR-181c:PITA	hsa-miR-181c:PITA_TOP	PITA	0.0007966	7.287	0.007615	0.07385	20	816	MAP1A,ETV6,CCDC85A,RBM25,BRD1,RECK,NAA15,CPD,MTF1,IL1A,TOX,NEXMIF,PPP1R12B,THAP2,RCOR1,PURB,BRWD1,ST8SIA3,LIFR,TMF1
MicroRNA	hsa-miR-181a:PITA	hsa-miR-181a:PITA_TOP	PITA	0.0007966	7.287	0.007615	0.07385	20	816	MAP1A,ETV6,CCDC85A,RBM25,BRD1,RECK,NAA15,CPD,MTF1,IL1A,TOX,NEXMIF,PPP1R12B,THAP2,RCOR1,PURB,BRWD1,ST8SIA3,LIFR,TMF1
MicroRNA	hsa-miR-1205:mirSVR_highEffct	hsa-miR-1205:mirSVR_nonconserved_highEffect-0.5	MicroRNA.org	0.0008065	7.378	0.007693	0.07461	19	743	ADAMTS19,MAP1A,HLA-F,SCD5,ADRA1A,NWD2,ANKAR,UXS1,NXPH1,TMEM107,CDC26,KCND2,ADAMTSL1,MFSD9,TMEM39B,THSD7B,IFT52,OXTR,ANKRD34A
MicroRNA	mmu-miR-3618-3p		MirDB	0.0008065	7.378	0.007693	0.07461	19	743	DLGAP1,TMOD2,HMGCS1,MYSM1,RECK,SESTD1,POU3F1,TOB2,KDM4C,GIN1,NEXMIF,COL25A1,BICD1,TMEM178B,PHIP,BRWD1,MBLAC2,VPS13D,TMF1
MicroRNA	mmu-miR-495-3p		MirDB	0.0008074	7.386	0.007693	0.07461	27	1380	ETV6,MYSM1,ADRA1A,NWD2,NUCKS1,TAOK1,POU3F1,DCAF10,RRP1B,NEXMIF,PSMB6,PGPEP1,CCDC50,COL25A1,BICD1,SLC35F6,MAFB,PHIP,ENTPD7,MBLAC2,DYRK1A,TMEM39B,ST8SIA3,VPS13D,CBX6,GUCY2F,CDK7
MicroRNA	hsa-miR-203a-3p		MirDB	0.0008124	7.432	0.007733	0.075	22	970	RBM25,FMN1,PKHD1,NUCKS1,TXNDC16,KLHL14,SESTD1,SGTB,SLC7A14,DCAF10,IL1A,CCDC50,NUAK1,PURB,TMEM178B,PHIP,BRWD1,MBLAC2,ST8SIA3,LIFR,KLHL36,XPR1
MicroRNA	hsa-miR-632:mirSVR_lowEffct	hsa-miR-632:mirSVR_nonconserved_lowEffect-0.1-0.5	MicroRNA.org	0.0008133	7.44	0.007734	0.07501	30	1643	ADAMTS19,WNT4,FOXRED2,SCN2B,ALPK3,ZAN,INE1,PPP2CA,TCEANC2,FAM20A,SNRNP200,SELENOS,ZBTB38,TOX,EARS2,JADE3,KDM4C,BICD1,MAFB,USP27X,DCAF4L1,ZDHHC14,PELI2,HIBADH,RIC8B,RNASEL,CBX6,PCNX4,ZFYVE26,SEZ6
MicroRNA	hsa-miR-512-3p		MirDB	0.0008217	7.517	0.007801	0.07565	13	350	TMOD2,SCD5,FBN1,TAOK1,ZNF711,DCAF10,SNRNP200,KCNB1,PURB,HCN4,PCDHA4,RABEP1,XPR1
MicroRNA	mmu-miR-1904		MirDB	0.000822	7.52	0.007801	0.07565	14	409	TMOD2,KLF4,SESTD1,NAA15,KBTBD4,TOX,NEXMIF,BICD1,HELB,GNAO1,PHIP,BRWD1,ADAMTSL1,DYRK1A
MicroRNA	hsa-miR-1275:mirSVR_lowEffct	hsa-miR-1275:mirSVR_nonconserved_lowEffect-0.1-0.5	MicroRNA.org	0.0008254	7.551	0.007825	0.07589	32	1825	KLF8,MAN1A1,RGS19,FOXRED2,RBM25,ZNF497,PKHD1,FADS2,RECK,POMT2,SPEF1,GIT1,SH2B1,PPP2R1A,UBXN11,CCDC107,HAUS6,LUC7L3,JADE3,TAB2,GNAO1,BSN,RASA1,ZDHHC14,PELI2,TGFB3,LINC01551,CIAO3,RASA4,PNMA8A,PCSK7,CD74
MicroRNA	hsa-miR-1323		MirDB	0.000827	7.566	0.007832	0.07596	20	818	HNRNPA2B1,CCDC85A,MYSM1,FMN1,MKI67,CNTN1,CPD,SLC7A14,ASCL1,ST6GALNAC3,TCEANC2,TBR1,RRP1B,KDM4C,NEXMIF,PPP1R12B,COL25A1,ZBTB39,PHIP,MED13
MicroRNA	hsa-miR-640:mirSVR_lowEffct	hsa-miR-640:mirSVR_nonconserved_lowEffect-0.1-0.5	MicroRNA.org	0.00083	7.593	0.007852	0.07616	26	1297	ADAMTS19,ABCA13,LINC00221,WNT4,RBM25,FBN1,TAOK1,RECK,PART1,NXPH1,PABIR3,MCM3AP-AS1,TOB2,HELB,KCNJ14,USP27X,HNRNPLL,DCAF4L1,FAM66C,ZDHHC14,LIFR,VPS13D,RIC8B,IFT52,OXTR,ZFYVE26
MicroRNA	hsa-miR-1825:mirSVR_lowEffct	hsa-miR-1825:mirSVR_nonconserved_lowEffect-0.1-0.5	MicroRNA.org	0.0008373	7.66	0.007913	0.07674	28	1469	DLGAP1,KLF8,HLA-F,ETV6,CCDC85A,RBM25,FBN1,ZNF497,ANKAR,MTHFSD,SGTB,CHD8,TMEM107,PABIR3,SPTBN4,FAM20A,CCDC50,THAP2,KCNJ14,MAFB,TUG1,ARMH3,PHIP,KRT8,MBLAC2,RIC8B,RNASEL,CDK7
MicroRNA	hsa-miR-548t-5p		MirDB	0.0008381	7.667	0.007913	0.07674	23	1051	TSPAN12,NUCKS1,TAOK1,SNX9,COL3A1,UXS1,SGTB,SESN3,BIRC3,ZNF711,MTF1,TOX,KDM4C,NEXMIF,PTPRJ,PHIP,BRWD1,ENTPD7,HNRNPDL,HCN4,PCDHA4,CBX6,MPZL2
MicroRNA	hsa-miR-206		MirDB	0.0008391	7.676	0.007914	0.07675	19	745	MAP1A,TMOD2,KLF4,PPM1H,GIT1,RIMS4,SAFB2,NEXMIF,COL25A1,LRCH1,BSN,PHIP,ENTPD7,MBLAC2,RASA1,LIFR,PDE12,IFT52,KLHL36
MicroRNA	hsa-miR-2117:mirSVR_highEffct	hsa-miR-2117:mirSVR_nonconserved_highEffect-0.5	MicroRNA.org	0.0008414	7.698	0.007927	0.07688	24	1132	KLF8,ABCA13,HOXA5,ANKAR,PIWIL4,MCM3AP-AS1,ZNF711,HAUS6,SELENOS,GIN1,TAB2,CFHR5,BICD1,LINC00960,DSCAM,MFSD9,PELI2,THSD7B,LINC00839,LINC01551,RNASEL,PCNX4,EXOC4,CDK7
MicroRNA	hsa-miR-1826:mirSVR_lowEffct	hsa-miR-1826:mirSVR_nonconserved_lowEffect-0.1-0.5	MicroRNA.org	0.0008528	7.802	0.008026	0.07784	27	1384	ABCA13,MKI67,WNT2,NXPH1,SESN3,CPD,PABIR3,LOC440700,ZNF23,KBTBD4,DCAF10,ST6GALNAC3,SOX3,TOX,KDM4C,IPW,CCDC50,TAB2,MAFB,DCAF4L1,BRWD1,NORAD,MFSD9,PDE12,RASA4,KAT14,XPR1
MicroRNA	hsa-miR-877-3p:Functional MTI (Weak)	Functional MTI (Weak)	miRTarbase	0.0008643	7.907	0.008126	0.07881	17	605	HMGCS1,HNRNPA2B1,FASN,MKI67,NUCKS1,CRAMP1,OVCH2,SH2B1,IL2RA,SNRNP200,ZBTB38,PAGR1,ARGLU1,PDE12,CBX6,CLMP,EXOC4
MicroRNA	mmu-miR-6957-5p		MirDB	0.0008677	7.938	0.00815	0.07904	15	473	MAN1A1,MYSM1,SESTD1,MTF1,ST6GALNAC3,TBR1,TOX,RCOR1,KCNB1,TMEM178B,ENTPD7,PELI2,LIFR,GUCY2F,SMIM5
MicroRNA	hsa-miR-655-3p		MirDB	0.000869	7.95	0.008154	0.07908	22	974	CCDC85A,FZD4,OTULIN,NUCKS1,TAOK1,SESTD1,NAA15,SESN3,PABIR3,ZNF711,ASCL1,TCEANC2,TOB2,LUC7L3,THAP2,SLC35F6,PHIP,BRWD1,MBLAC2,DYRK1A,MAP3K6,SEZ6
MicroRNA	hsa-miR-148b:mirSVR_lowEffct	hsa-miR-148b:mirSVR_conserved_lowEffect-0.1-0.5	MicroRNA.org	0.0008748	8.003	0.008161	0.07915	32	1830	WNT4,HOXA5,RBM25,ZFYVE9,SCN2B,ANAPC2,FADS2,PART1,SESTD1,UXS1,RASA3,CPD,PABIR3,ZNF711,PPP2CA,UBE2D4,MTF1,DNAH11,KDM4C,NEXMIF,NUAK1,LINC00960,TUG1,BSN,PHIP,PTCD3,DYRK1A,RIC8B,IFT52,TMF1,SDF4,TMSB10
MicroRNA	hsa-miR-133a-5p		MirDB	0.0008756	8.01	0.008161	0.07915	13	352	TMOD2,PKHD1,TXNDC16,DCAF10,RIMS4,TOX,ST14,ANOS1,TCEAL8,DNA2,ARGLU1,ZNFX1,XPR1
MicroRNA	hsa-miR-3922-5p		MirDB	0.0008756	8.01	0.008161	0.07915	13	352	MYSM1,FBN1,OTULIN,FMN1,SESN3,SPTBN4,ASB1,TAB2,LUZP1,PURB,BRWD1,ENTPD7,PCDHGA6
MicroRNA	hsa-miR-541-5p		MirDB	0.0008756	8.01	0.008161	0.07915	13	352	TMOD2,OTULIN,FMN1,SESTD1,SGTB,CHD8,PABIR3,TOX,MED13,ARGLU1,IFT52,TTC21B,CD74
MicroRNA	hsa-miR-4318:mirSVR_lowEffct	hsa-miR-4318:mirSVR_nonconserved_lowEffect-0.1-0.5	MicroRNA.org	0.0008759	8.013	0.008161	0.07915	30	1649	HLA-F,PPM1H,FOXRED2,TXNDC16,SNX9,RECK,PIWIL4,CHD8,PABIR3,LOC440700,MCM3AP-AS1,TOX,NEXMIF,PGPEP1,COL25A1,LRCH1,SV2A,PURB,GCN1,DSCAM,DYRK1A,PCDHA4,THSD7B,TGFB3,PDE12,KLHL36,ANKRD34A,ENO2,PCK2,SEZ6
MicroRNA	mmu-miR-7066-5p		MirDB	0.0008761	8.014	0.008161	0.07915	10	195	TMOD2,PPM1H,KLHL14,KCNB1,TMEM178B,GCN1,MBLAC2,TMEM39B,ST8SIA3,RABEP1
MicroRNA	hsa-miR-219a-1-3p		MirDB	0.0008761	8.014	0.008161	0.07915	10	195	PPM1H,ADRA1A,METTL16,WNT2B,BIRC3,PABIR3,LAMA1,MBLAC2,NARS2,OXTR
MicroRNA	hsa-miR-3189:mirSVR_lowEffct	hsa-miR-3189:mirSVR_nonconserved_lowEffect-0.1-0.5	MicroRNA.org	0.0008858	8.103	0.008243	0.07995	29	1561	HLA-F,KLF4,MYSM1,ADRA1A,ANKAR,METTL16,UXS1,NAA15,SPTBN4,PPP2CA,TCEANC2,HAUS6,ZBTB38,TOX,JADE3,KDM4C,PCBP1-AS1,TAB2,THAP2,LINC00960,BSN,ARMH3,FAM66C,ZDHHC14,MAP3K6,CCDC142,TGM3,RASA4,CD74
MicroRNA	hsa-miR-3150a-3p		MirDB	0.0008908	8.149	0.008281	0.08031	15	474	MAP1A,TMOD2,HMGCS1,WNT4,HOXB1,POMT2,CCDC107,LUC7L3,PPP1R3E,LUZP1,SYNGAP1,ZBTB39,SV2A,HCN4,ENO2
MicroRNA	hsa-miR-548az-5p		MirDB	0.0008937	8.176	0.0083	0.0805	23	1055	TSPAN12,NUCKS1,TAOK1,SNX9,COL3A1,UXS1,SGTB,SESN3,BIRC3,ZNF711,MTF1,TOX,KDM4C,NEXMIF,PTPRJ,PHIP,BRWD1,ENTPD7,HNRNPDL,HCN4,PCDHA4,CBX6,MPZL2
MicroRNA	hsa-miR-1245:mirSVR_lowEffct	hsa-miR-1245:mirSVR_nonconserved_lowEffect-0.1-0.5	MicroRNA.org	0.0009006	8.239	0.008356	0.08104	27	1388	ADAMTS19,KLF4,FZD4,FBN1,RECK,SGTB,NXPH1,CPD,TMEM107,TCEANC2,KBTBD3,NEXMIF,CCDC50,CFHR5,GIPR,RCOR1,KCNB1,FLJ42393,ARMH3,TRHDE-AS1,THSD7B,HIBADH,NARS2,CCDC142,VPS13D,IFT52,ZFYVE26
MicroRNA	hsa-miR-454:mirSVR_highEffct	hsa-miR-454:mirSVR_conserved_highEffect-0.5	MicroRNA.org	0.0009086	8.312	0.008421	0.08168	29	1563	ADAMTS19,HLA-F,CCDC85A,HOXA5,RBM25,ZFYVE9,PKHD1,UXS1,NAA15,WNT2B,ZNF711,PPP2CA,CDC26,ZBTB38,LUC7L3,LRCH1,SPIN4,BICD1,GIPR,PTPRJ,MAFB,RASA1,ZDHHC14,PELI2,PCDHA4,LINC00839,VPS13D,IFT52,ZFYVE26
MicroRNA	hsa-miR-379-3p		MirDB	0.0009143	8.364	0.008466	0.08211	15	475	DLGAP1,MYSM1,NWD2,FMN1,ELMOD1,SESTD1,KLHL1,IL1A,KCNB1,HNRNPLL,PHIP,PTCD3,ENTPD7,TMF1,MPZL2
MicroRNA	hsa-miR-6727-3p		MirDB	0.0009218	8.433	0.008527	0.0827	14	413	KLF8,HNRNPA2B1,PPM1H,ADRA1A,DCAF10,MTF1,RIMS4,TCEANC2,KIF26A,PAGR1,PDE10A,BSN,CBX6,NXPH3
MicroRNA	hsa-miR-7157-5p		MirDB	0.0009244	8.456	0.008542	0.08284	17	608	TSPAN12,HNRNPA2B1,MYSM1,HOXA5,NAA15,WNT2,PABIR3,PPP2CA,TCEANC2,NEXMIF,RCOR1,PURB,TAF7,ARGLU1,DYRK1A,PELI2,CLMN
MicroRNA	hsa-miR-4259:mirSVR_lowEffct	hsa-miR-4259:mirSVR_nonconserved_lowEffect-0.1-0.5	MicroRNA.org	0.0009302	8.51	0.008587	0.08328	28	1477	MAN1A1,MAP1A,HLA-F,MYSM1,ADRA1A,SCN2B,COL3A1,PART1,SGTB,LOC440700,MCM3AP-AS1,IGFBP2,TCEANC2,BRSK1,KBTBD3,LRCH1,ST14,ZBTB39,NECTIN2,MBNL1-AS1,KIF5A,ZDHHC14,PELI2,PCDHA4,RIC8B,PCNX4,PNMA8A,ANKRD34A
MicroRNA	hsa-miR-411-3p		MirDB	0.0009384	8.585	0.008654	0.08393	15	476	DLGAP1,MYSM1,NWD2,FMN1,ELMOD1,SESTD1,KLHL1,IL1A,KCNB1,HNRNPLL,PHIP,PTCD3,ENTPD7,TMF1,MPZL2
MicroRNA	mmu-miR-1192		MirDB	0.0009509	8.699	0.00876	0.08496	27	1392	ETV6,MYSM1,ADRA1A,NWD2,NUCKS1,TAOK1,POU3F1,DCAF10,RRP1B,NEXMIF,PSMB6,PGPEP1,CCDC50,COL25A1,BICD1,SLC35F6,MAFB,PHIP,ENTPD7,MBLAC2,DYRK1A,TMEM39B,ST8SIA3,VPS13D,CBX6,GUCY2F,CDK7
MicroRNA	hsa-miR-516b:mirSVR_highEffct	hsa-miR-516b:mirSVR_nonconserved_highEffect-0.5	MicroRNA.org	0.0009526	8.715	0.008767	0.08503	23	1059	TSPAN12,ADAMTS19,KLF8,MAN1A1,DCTN1-AS1,FZD4,FBN1,FMN1,PKHD1,KLHL14,PART1,EARS2,PCBP1-AS1,TAB2,LINC00960,KCNJ14,RASA1,ZNFX1,THSD7B,RNASEL,IFT52,RABEP1,ZFYVE26
MicroRNA	hsa-miR-1321:mirSVR_highEffct	hsa-miR-1321:mirSVR_nonconserved_highEffect-0.5	MicroRNA.org	0.0009597	8.78	0.008824	0.08558	20	826	MAP1A,DCTN1-AS1,HNRNPA2B1,ADRA1A,COL3A1,POMT2,TUBB,CHD8,PPP2CA,IPW,SLC35F6,KIF5A,DNA2,ARMH3,HNRNPDL,DYRK1A,TMEM39B,RIC8B,RABEP1,ZFYVE26
MicroRNA	mmu-miR-670-3p		MirDB	0.0009631	8.811	0.008846	0.08579	15	477	TMOD2,CCDC85A,MYSM1,CACNG2,TAOK1,CRAMP1,POMT2,DCAF10,JADE3,CCDC50,SPIN4,BICD1,MED13,THSD7B,PDE12
MicroRNA	hsa-miR-28-5p:mirSVR_lowEffct	hsa-miR-28-5p:mirSVR_conserved_lowEffect-0.1-0.5	MicroRNA.org	0.0009664	8.84	0.008867	0.086	30	1657	KLF8,MAP1A,ABCA13,CCDC85A,HOXA5,COL3A1,UXS1,TUBB,CPD,SH2B1,MCM3AP-AS1,ZNF10,MTF1,RIMS4,SNRNP200,JADE3,KDM4C,TAB2,GIPR,NUAK1,PLPPR5-AS1,AMIGO2,ENTPD7,TRHDE-AS1,ADAMTSL1,APMAP,ZDHHC14,MEGF8,RASA4,SDF4
MicroRNA	hsa-miR-545-3p		MirDB	0.0009754	8.923	0.008941	0.08672	21	903	HMGCS1,SCD5,FMN1,TAOK1,COL3A1,UXS1,TUBB,SESN3,PIWIL4,CPD,IL1A,TOX,NEXMIF,PDE10A,RCOR1,PURB,TMEM178B,RASA1,ARGLU1,RNASEL,KAT14
MicroRNA	hsa-miR-146b-5p:mirSVR_lowEffct	hsa-miR-146b-5p:mirSVR_conserved_lowEffect-0.1-0.5	MicroRNA.org	0.0009821	8.984	0.008993	0.08722	32	1840	TSPAN12,DLGAP1,KLF8,MAN1A1,GPR37L1,HMGCS1,CCDC85A,PPM1H,NUCKS1,CRAMP1,CNTN1,SESTD1,NXPH1,PIWIL4,CPD,PABIR3,ZNF10,ASB1,JADE3,CCDC50,PDE10A,ARMH3,RASA1,DSCAM,THSD7B,CCDC142,PDE12,RNASEL,CBX6,TTC21B,ZFYVE26,SEZ6
MicroRNA	hsa-miR-589:mirSVR_highEffct	hsa-miR-589:mirSVR_nonconserved_highEffect-0.5	MicroRNA.org	0.0009883	9.041	0.009041	0.08768	17	611	GPR37L1,ADRA1A,RBM25,FMN1,ANKAR,SESN3,PABIR3,TOX,LINC00960,FLJ42393,DSCAM,ZNFX1,VPS13D,RNASEL,PCNX4,ZFYVE26,CD180
MicroRNA	hsa-miR-3919		MirDB	0.0009958	9.11	0.009101	0.08826	20	828	MYSM1,PPM1H,FZD4,FMN1,ATL3,CPD,ZNF10,IL1A,CCDC50,SPIN4,DNAH14,LUZP1,BICD1,KCNB1,PTPRJ,GNAO1,ENTPD7,THSD7B,RIC8B,CLMN
MicroRNA	hsa-miR-128-3p		MirDB	0.00101	9.24	0.009222	0.08944	21	905	CACNG2,HOXA5,OTULIN,RECK,COL3A1,NAA15,ATL3,CPD,RGS8,ST6GALNAC3,TCEANC2,CCDC50,PDE10A,ST14,ZBTB39,PTPRJ,MED13,HCN4,PELI2,PDE12,XPR1
MicroRNA	mmu-miR-186-5p		MirDB	0.001014	9.279	0.009251	0.08972	20	829	MAN1A1,BRD1,CRAMP1,SESTD1,NAA15,NXPH1,SESN3,TOX,LUC7L3,NEXMIF,COL25A1,SPIN4,BICD1,HELB,ZBTB39,PURB,MBLAC2,RIC8B,GUCY2F,TMF1
MicroRNA	hsa-miR-6785-5p		MirDB	0.001017	9.307	0.00927	0.0899	27	1397	WNT4,STX1B,ZNF497,POMT2,GIT1,ATL3,CHD8,SH2B1,UBE2D4,MTF1,ZFP41,RIMS4,TCEANC2,SPI1,PPP1R3E,SYNGAP1,PRDM11,PTPRJ,SV2A,SLC35F6,KIF5A,GNAO1,BSN,ADAMTSL1,CBX6,CLMN,RASA4
MicroRNA	hsa-miR-1256:mirSVR_lowEffct	hsa-miR-1256:mirSVR_nonconserved_lowEffect-0.1-0.5	MicroRNA.org	0.001046	9.57	0.009522	0.09235	28	1486	MAP1A,HMGCS1,HNRNPA2B1,RBM25,FBN1,ANKAR,CNTN1,PART1,MTHFSD,UXS1,NAA15,WNT2,ZNF23,KBTBD3,LUC7L3,KDM4C,NEXMIF,PDE10A,BICD1,GIPR,PTPRJ,NECTIN2,DCAF4L1,ADAMTSL1,ZDHHC14,VPS13D,RIC8B,SMIM5
MicroRNA	hsa-miR-4460		MirDB	0.001053	9.637	0.009579	0.09291	10	199	TSPAN12,DLGAP1,HLA-F,NUCKS1,FADS2,NAA15,PURB,MED13,MBLAC2,PELI2
MicroRNA	hsa-miR-1278:mirSVR_lowEffct	hsa-miR-1278:mirSVR_nonconserved_lowEffect-0.1-0.5	MicroRNA.org	0.00106	9.695	0.009627	0.09337	28	1487	TSPAN12,HMGCS1,HNRNPA2B1,ANKAR,ELMOD1,RECK,SESN3,NOX3,CPD,SH2B1,LOC440700,IGFBP2,SELENOS,RRP1B,LRCH1,SPIN4,ZNF776,ZBTB39,KCND2,MAFB,LINC01257,USP27X,HNRNPLL,RASA1,DYRK1A,LINC01551,RIC8B,ZFYVE26
MicroRNA	hsa-miR-3185		MirDB	0.00108	9.876	0.009798	0.09503	17	615	TMOD2,HNRNPA2B1,FZD4,ADRA1A,FOXRED2,OTULIN,SESTD1,GIT1,CPD,UBE2D4,TBR1,TOX,NEXMIF,PPP1R12B,MED13,ADAMTSL1,OXTR
MicroRNA	hsa-miR-4302:mirSVR_highEffct	hsa-miR-4302:mirSVR_nonconserved_highEffect-0.5	MicroRNA.org	0.001082	9.901	0.009813	0.09517	19	758	MAN1A1,LINC02880,KLF4,ZFYVE9,KLHL1,POU3F1,LUC7L3,PPP1R12B,PGPEP1,AKR1C2,HELB,KIF5A,GNAO1,APMAP,DYRK1A,LINC01551,RIC8B,TMF1,PCK2
MicroRNA	hsa-miR-140-5p:mirSVR_lowEffct	hsa-miR-140-5p:mirSVR_conserved_lowEffect-0.1-0.5	MicroRNA.org	0.001088	9.949	0.009851	0.09554	28	1489	KLF8,ACTR5,ABCA13,HLA-F,EVPL,ADRA1A,RBM25,TAOK1,METTL16,BRD1,CHD8,IGFBP2,IL1A,HAUS6,EARS2,ITPK1-AS1,DNAH14,THAP2,ARMH3,DCAF4L1,PTCD3,TRHDE-AS1,FAM66C,MFSD9,PELI2,LINC00839,IFT52,ZFYVE26
MicroRNA	mmu-miR-7222-3p		MirDB	0.001092	9.989	0.009881	0.09583	14	419	TMOD2,PPM1H,TAOK1,POMT2,CPD,TCEANC2,LUZP1,KCNJ14,GNAO1,TGFB3,IFT52,CLMN,ENO2,SEZ6
MicroRNA	hsa-miR-4500		MirDB	0.001097	10.04	0.009917	0.09618	22	988	KLF8,TMOD2,FZD4,COL3A1,SESTD1,SESN3,SLC7A14,PABIR3,ZNF10,FAM20A,NEXMIF,TAB2,ZBTB39,BSN,TMEM178B,DNA2,BRWD1,ENTPD7,DYRK1A,PDE12,RASA4,ZFYVE26
MicroRNA	mmu-miR-7044-3p		MirDB	0.001102	10.08	0.009927	0.09628	10	200	SCN2B,ELMOD1,DCAF10,MTF1,JADE3,LUZP1,BICD1,MAFB,ARMH3,CLMN
MicroRNA	hsa-miR-448		MirDB	0.001103	10.09	0.009927	0.09628	19	759	TMOD2,ADRA1A,PKHD1,TAOK1,SESTD1,NAA15,SGTB,ZNF711,SPTBN4,TBR1,TOX,NEXMIF,PDE10A,ANOS1,RCOR1,KCNB1,RASA1,PCDHGA6,PDE12
MicroRNA	hsa-miR-4496		MirDB	0.001103	10.09	0.009927	0.09628	19	759	ETV6,SESTD1,SGTB,BIRC3,SLC7A14,DCAF10,ST6GALNAC3,AHNAK2,NEXMIF,LRCH1,HELB,PURB,NECTIN2,ASTN2,MAFB,PHIP,PCDHA4,SEZ6,XPR1
MicroRNA	hsa-miR-520g-3p		MirDB	0.001104	10.1	0.009927	0.09628	17	616	MAN1A1,HMGCS1,FMN1,PKHD1,BRD1,UXS1,KBTBD3,LUC7L3,PDE10A,NECTIN2,TMEM178B,BRWD1,DYRK1A,PCDHA4,ST8SIA3,VPS13D,MEGF8
MicroRNA	hsa-miR-520h		MirDB	0.001104	10.1	0.009927	0.09628	17	616	MAN1A1,HMGCS1,FMN1,PKHD1,BRD1,UXS1,KBTBD3,LUC7L3,PDE10A,NECTIN2,TMEM178B,BRWD1,DYRK1A,PCDHA4,ST8SIA3,VPS13D,MEGF8
MicroRNA	hsa-miR-205-3p		MirDB	0.001116	10.21	0.01002	0.0972	23	1069	KLF8,HMGCS1,RECK,COL3A1,SESTD1,SESN3,NOX3,ZFP41,TBR1,ZBTB38,TOX,GIN1,TAB2,PAGR1,COL25A1,PDE10A,LRCH1,DNAH14,BSN,TMEM178B,PHIP,BRWD1,PCDHA4
MicroRNA	hsa-miR-1255a:mirSVR_highEffct	hsa-miR-1255a:mirSVR_nonconserved_highEffect-0.5	MicroRNA.org	0.001117	10.22	0.01002	0.0972	18	687	MAP1A,RGS19,ANAPC2,PKHD1,TAOK1,CNTN1,WNT2B,KDM4C,CFHR5,COL25A1,BRWD1,DYRK1A,HIBADH,RNASEL,IFT52,PCNX4,PNMA8A,MPZL2
MicroRNA	hsa-miR-216a-3p		MirDB	0.001121	10.26	0.01002	0.0972	21	911	CACNG2,HOXA5,OTULIN,RECK,COL3A1,NAA15,ATL3,CPD,RGS8,ST6GALNAC3,TCEANC2,CCDC50,PDE10A,ST14,ZBTB39,PTPRJ,MED13,HCN4,PELI2,PDE12,XPR1
MicroRNA	hsa-miR-888:PITA	hsa-miR-888:PITA_TOP	PITA	0.001123	10.27	0.01002	0.0972	14	420	TMOD2,HNRNPA2B1,SCN2B,ELMOD1,UXS1,ZNF711,TCEANC2,SNRNP200,PPP1R12B,PTPRJ,PURB,MAFB,BRWD1,PDE12
MicroRNA	hsa-miR-23a-3p		MirDB	0.001123	10.28	0.01002	0.0972	24	1151	TSPAN12,DLGAP1,TMOD2,RBM25,TAOK1,SESN3,RGS8,MTF1,SAFB2,TBR1,TOX,CCDC50,LRCH1,SPIN4,AKR1C2,THAP2,RCOR1,NUAK1,TMEM178B,BRWD1,MBLAC2,DYRK1A,PDE12,PNMA8A
MicroRNA	hsa-miR-23b-3p		MirDB	0.001123	10.28	0.01002	0.0972	24	1151	TSPAN12,DLGAP1,TMOD2,RBM25,TAOK1,SESN3,RGS8,MTF1,SAFB2,TBR1,TOX,CCDC50,LRCH1,SPIN4,AKR1C2,THAP2,RCOR1,NUAK1,TMEM178B,BRWD1,MBLAC2,DYRK1A,PDE12,PNMA8A
MicroRNA	hsa-miR-148b:PITA	hsa-miR-148b:PITA_TOP	PITA	0.001124	10.28	0.01002	0.0972	15	483	ADAMTS19,KLF4,CCDC85A,FBN1,SCN2B,SESTD1,NAA15,CPD,MTF1,MAFB,BSN,DYRK1A,ST8SIA3,ZFYVE26,TMSB10
MicroRNA	hsa-miR-148a:PITA	hsa-miR-148a:PITA_TOP	PITA	0.001124	10.28	0.01002	0.0972	15	483	ADAMTS19,KLF4,CCDC85A,FBN1,SCN2B,SESTD1,NAA15,CPD,MTF1,MAFB,BSN,DYRK1A,ST8SIA3,ZFYVE26,TMSB10
MicroRNA	hsa-miR-152:PITA	hsa-miR-152:PITA_TOP	PITA	0.001124	10.28	0.01002	0.0972	15	483	ADAMTS19,KLF4,CCDC85A,FBN1,SCN2B,SESTD1,NAA15,CPD,MTF1,MAFB,BSN,DYRK1A,ST8SIA3,ZFYVE26,TMSB10
MicroRNA	hsa-miR-550a-5p		MirDB	0.00113	10.34	0.01005	0.09751	11	250	MAN1A1,BRD1,NXPH1,SESN3,RIMS4,LUC7L3,GNAO1,TMEM178B,DYRK1A,MEGF8,IGSF21
MicroRNA	hsa-miR-550a-3-5p		MirDB	0.00113	10.34	0.01005	0.09751	11	250	MAN1A1,BRD1,NXPH1,SESN3,RIMS4,LUC7L3,GNAO1,TMEM178B,DYRK1A,MEGF8,IGSF21
MicroRNA	hsa-miR-340-5p:TargetScan	hsa-miR-340-5p	TargetScan	0.001134	10.37	0.01008	0.09776	22	990	ETV6,FBN1,NUCKS1,METTL16,BRD1,POU3F1,CPD,IL1A,GINM1,PPP1R12B,PDE10A,KCNB1,PURB,BCL10,PHIP,BRWD1,NPTX2,DSCAM,HCN4,MFSD9,LIFR,ICAM5
MicroRNA	hsa-miR-1289:mirSVR_lowEffct	hsa-miR-1289:mirSVR_nonconserved_lowEffect-0.1-0.5	MicroRNA.org	0.001139	10.42	0.0101	0.098	25	1235	ABCA13,HLA-F,WNT4,SCD5,RBM25,COL3A1,TAPT1-AS1,LOC440700,PPP2CA,ST6GALNAC3,SELENOS,ZBTB38,SPI1,PGPEP1,ANOS1,RCOR1,NECTIN2,BSN,USP27X,PTCD3,DYRK1A,MFSD9,PELI2,MEGF8,XPR1
MicroRNA	hsa-miR-3152-5p:Functional MTI (Weak)	Functional MTI (Weak)	miRTarbase	0.001139	10.42	0.0101	0.098	7	80	KLF8,STX1B,SNX9,GIN1,DYRK1A,PDE12,NXPH3
MicroRNA	hsa-miR-3132:mirSVR_highEffct	hsa-miR-3132:mirSVR_nonconserved_highEffect-0.5	MicroRNA.org	0.00114	10.43	0.0101	0.098	18	688	MAN1A1,PKHD1,TXNDC16,KLHL14,PART1,POU3F1,TCEANC2,IL1A,IL2RA,LUC7L3,SPIN4,ADAMTSL1,MBLAC2,DYRK1A,VPS13D,ICAM5,PNMA8A,TMF1
MicroRNA	hsa-miR-3689d		MirDB	0.001159	10.6	0.01026	0.09954	13	361	CHD8,PPP2R1A,RGS8,DCAF10,RIMS4,LAMA1,SYNGAP1,PRDM11,ZBTB39,KCNB1,NUAK1,PURB,KCNJ14
MicroRNA	hsa-miR-595:mirSVR_lowEffct	hsa-miR-595:mirSVR_nonconserved_lowEffect-0.1-0.5	MicroRNA.org	0.001163	10.64	0.01029	0.09983	31	1763	ADAMTS19,KLF8,HLA-F,FZD4,VPS52,NWD2,ANKAR,BRD1,POMT2,UXS1,PIWIL4,CPD,MCM3AP-AS1,FAM20A,SNRNP200,HAUS6,KDM4C,LRCH1,ITPK1-AS1,LUZP1,BICD1,KCNB1,MAFB,HNRNPLL,DCAF4L1,NRDE2,DYRK1A,TMEM39B,OXTR,ZFYVE26,PCK2
MicroRNA	hsa-miR-1294:mirSVR_lowEffct	hsa-miR-1294:mirSVR_nonconserved_lowEffect-0.1-0.5	MicroRNA.org	0.001174	10.74	0.01037	0.1005	30	1673	ADAMTS19,HLA-F,CCDC85A,ANKAR,SCN2B,RECK,PART1,GIT1,AHNAK2,KDM4C,TAB2,LRCH1,BICD1,ZBTB39,PURB,TCEAL8,DNA2,HNRNPDL,KRT8,ZDHHC14,DYRK1A,MFSD9,PELI2,PCDHA4,THSD7B,NARS2,TGFB3,RIC8B,ZFYVE26,NXPH3
MicroRNA	hsa-miR-576-5p		MirDB	0.001174	10.74	0.01037	0.1005	20	837	ADAMTS19,LUZP4,KLF8,MAN1A1,FMN1,TXNDC16,COL3A1,ZNF711,IL2RA,TOX,NEXMIF,PDE10A,THAP2,TM4SF18,DSCAM,ST8SIA3,PDE12,TMF1,CLMP,EXOC4
MicroRNA	hsa-miR-548aq-5p		MirDB	0.001175	10.75	0.01037	0.1005	24	1154	KLF8,MAN1A1,MYSM1,BRD1,CNTN1,SESTD1,NAA15,SGTB,PPP2CA,DCAF10,MTF1,CCDC50,BICD1,PURB,MAFB,TCEAL8,BRWD1,ENTPD7,HNRNPDL,MFSD9,PELI2,HIBADH,TMF1,SDF4
MicroRNA	hsa-miR-636		MirDB	0.001187	10.86	0.01046	0.1014	16	551	KLF8,ABCA13,MYSM1,WNT2B,DCAF10,RIMS4,RRP1B,JADE3,LRCH1,RCOR1,KCNB1,SV2A,DYRK1A,PCDHA4,LIFR,ZFYVE26
MicroRNA	hsa-miR-4495		MirDB	0.001188	10.87	0.01046	0.1014	23	1073	MAN1A1,ABCA13,TMOD2,MYSM1,NUCKS1,SNX9,CNTN1,SESTD1,NXPH1,ZNF711,RGS8,ST6GALNAC3,TOB2,TOX,COL25A1,PDE10A,KCNB1,BCL10,BRWD1,HNRNPDL,NRDE2,PCNX4,MPZL2
MicroRNA	hsa-miR-4263:mirSVR_highEffct	hsa-miR-4263:mirSVR_nonconserved_highEffect-0.5	MicroRNA.org	0.001189	10.88	0.01046	0.1014	25	1238	MAN1A1,HLA-F,NWD2,FBN1,ELMOD1,CRAMP1,RECK,KLHL1,NAA15,ZNF711,TBR1,NEXMIF,IPW,BICD1,ZNF776,LINC01257,MED13,BRWD1,FAM66C,NARS2,LINC01551,OXTR,CD74,ZFYVE26,CLMP
MicroRNA	hsa-miR-940		MirDB	0.001205	11.02	0.01058	0.1027	17	620	ZNF672,ETV6,CACNG2,NUCKS1,ELMOD1,CRAMP1,DCAF10,RIMS4,NEXMIF,KCNB1,KCND2,SV2A,PURB,NECTIN2,SLC35F6,ARMH3,LIFR
MicroRNA	hsa-miR-1322		MirDB	0.001206	11.04	0.01059	0.1027	10	202	CSRNP1,FMN1,TBR1,KDM4C,CFHR5,ZBTB39,PHIP,MED13,PCDHA4,PDE12
MicroRNA	hsa-miR-539-3p		MirDB	0.001215	11.12	0.01065	0.1033	16	552	CCDC85A,RBM25,NWD2,NXPH1,SLC7A14,DCAF10,PPP1R3E,PDE10A,ZNF776,KCNB1,MED13,AMIGO2,BRWD1,DYRK1A,PCDHA4,TMSB10
MicroRNA	hsa-miR-1275		MirDB	0.001217	11.14	0.01065	0.1033	20	839	MAP1A,MYSM1,FBN1,TAOK1,KLHL14,SH2B1,TCEANC2,ASB1,PPP1R12B,LRCH1,NUAK1,NECTIN2,GNAO1,PCDHGA6,DYRK1A,PELI2,CBX6,CIAO3,PCSK7,MPZL2
MicroRNA	hsa-miR-543		MirDB	0.001217	11.14	0.01065	0.1033	20	839	CCDC85A,FZD4,NWD2,BRD1,CPD,ZNF711,ST6GALNAC3,IL1A,NEXMIF,LAMA1,THAP2,SV2A,PHIP,BRWD1,LIFR,TGM3,VPS13D,CLMN,PCNX4,TMF1
MicroRNA	hsa-miR-4763-3p		MirDB	0.001217	11.14	0.01065	0.1033	20	839	ETV6,STX1B,CSRNP1,TMEM184A,CLCN7,SCN2B,ALPK3,GIT1,MTF1,ZFP41,TOB2,PGPEP1,LUZP1,SV2A,ASTN2,GNAO1,BSN,TMEM178B,LIFR,CBX6
MicroRNA	mmu-miR-669k-3p		MirDB	0.001221	11.17	0.01066	0.1034	14	423	BRD1,ELMOD1,SESTD1,SLC7A14,ZNF711,MTF1,TBR1,KDM4C,PDE10A,MED13,ARGLU1,ZNFX1,RIC8B,GUCY2F
MicroRNA	hsa-miR-449b*:mirSVR_highEffct	hsa-miR-449b*:mirSVR_nonconserved_highEffect-0.5	MicroRNA.org	0.001239	11.34	0.01082	0.1049	20	840	ADAMTS19,DLGAP1,ABCA13,METTL16,TAPT1-AS1,ZNF711,ST6GALNAC3,TCEANC2,HAUS6,LUC7L3,EARS2,ANOS1,PTPRJ,BRWD1,PCNX4,RABEP1,TMF1,MPZL2,ENO2,PCK2
MicroRNA	mmu-miR-126b-5p		MirDB	0.001243	11.37	0.01084	0.1052	27	1412	EVPL,HNRNPA2B1,CCDC85A,TAOK1,CNTN1,COL3A1,POMT2,SESTD1,KLHL1,ATL3,CHD8,TMEM107,SLC7A14,SAFB2,SNRNP200,GPR84,COL25A1,SPIN4,THAP2,GNAO1,HNRNPLL,PCDHA4,ZNFX1,PNMA8A,KRTAP17-1,TTC21B,MPZL2
MicroRNA	hsa-miR-378c:mirSVR_highEffct	hsa-miR-378c:mirSVR_nonconserved_highEffect-0.5	MicroRNA.org	0.001251	11.44	0.0109	0.1057	22	996	HLA-F,NOX3,CHD8,MCM3AP-AS1,ST6GALNAC3,TOB2,RRP1B,JADE3,PGPEP1,BICD1,ANOS1,HNRNPLL,MED13,AMIGO2,RASA1,DSCAM,DYRK1A,PELI2,THSD7B,SMIM5,CD180,PCK2
MicroRNA	hsa-miR-6736-3p		MirDB	0.001255	11.48	0.01092	0.1059	14	424	DLGAP1,CLCN7,FADS2,TAOK1,CRAMP1,GIT1,UBE2D4,RIMS4,TOB2,JADE3,KCNB1,TMEM178B,ZNFX1,HIBADH
MicroRNA	hsa-miR-302d*:mirSVR_highEffct	hsa-miR-302d*:mirSVR_nonconserved_highEffect-0.5	MicroRNA.org	0.001263	11.55	0.01098	0.1065	26	1327	DCTN1-AS1,HOXA5,FMN1,NAA15,SESN3,PIWIL4,APOB,PABIR3,ZNF711,PPP2CA,ZNF23,ST6GALNAC3,EARS2,IPW,LRCH1,USP27X,DCAF4L1,BRWD1,HNRNPDL,MBLAC2,DSCAM,LINC01551,VPS13D,PCNX4,TMF1,MPZL2
MicroRNA	hsa-miR-656-5p		MirDB	0.001289	11.8	0.0112	0.1086	8	117	FBN1,ZNF497,SESTD1,PABIR3,RCOR1,ENTPD7,ST8SIA3,ZFYVE26
MicroRNA	hsa-miR-3168:mirSVR_lowEffct	hsa-miR-3168:mirSVR_nonconserved_lowEffect-0.1-0.5	MicroRNA.org	0.001302	11.91	0.01129	0.1095	28	1503	ADAMTS19,HMGCS1,PKHD1,BRD1,SNX9,NAA15,TAPT1-AS1,BIRC3,CPD,UBE2D4,IL2RA,SELENOS,ZBTB38,TOX,LUC7L3,KDM4C,DNAH14,KCND2,TCEAL8,HNRNPLL,DCAF4L1,HNRNPDL,PELI2,THSD7B,RIC8B,PCNX4,CD74,ZFYVE26
MicroRNA	hsa-miR-557		MirDB	0.001304	11.92	0.01129	0.1095	16	555	MAN1A1,NWD2,PKHD1,TAOK1,SESN3,PIWIL4,SPTBN4,MTF1,NEXMIF,PDE10A,ZNF776,RCOR1,DYRK1A,ST8SIA3,OXTR,MPZL2
MicroRNA	hsa-miR-892c-3p		MirDB	0.001304	11.92	0.01129	0.1095	16	555	TMOD2,WNT4,TAOK1,SGTB,SLC7A14,ZNF23,MZF1,KBTBD3,GIN1,PDE10A,PTPRJ,BRWD1,DYRK1A,LIFR,TTC21B,EXOC4
MicroRNA	hsa-miR-4524a-5p		MirDB	0.001309	11.97	0.01132	0.1098	15	489	WNT4,PPM1H,TAOK1,ELMOD1,RECK,SESTD1,NAA15,LRCH1,ANOS1,PRDM11,ZBTB39,KIF5A,TMEM178B,PTCD3,ST8SIA3
MicroRNA	hsa-miR-4689		MirDB	0.001309	11.98	0.01132	0.1098	13	365	MAP1A,HMGCS1,NUCKS1,TXNDC16,TBR1,LUZP1,ZBTB39,SV2A,MED13,NPTX2,PCDHGA6,PCDHA4,RASA4
MicroRNA	hsa-miR-1271-3p		MirDB	0.001319	12.06	0.01138	0.1104	11	254	MAN1A1,BRD1,NXPH1,SESN3,RIMS4,LUC7L3,GNAO1,TMEM178B,DYRK1A,MEGF8,IGSF21
MicroRNA	hsa-miR-323b-3p:mirSVR_lowEffct	hsa-miR-323b-3p:mirSVR_nonconserved_lowEffect-0.1-0.5	MicroRNA.org	0.001319	12.06	0.01138	0.1104	28	1504	ADAMTS19,DLGAP1,LUZP4,HLA-F,HMGCS1,RBM25,PKHD1,COL3A1,UXS1,NXPH1,INE1,DCAF10,SAFB2,HAUS6,ZBTB38,LUC7L3,GIN1,BICD1,RCOR1,HNRNPLL,PELI2,THSD7B,TGFB3,RNASEL,RABEP1,CLMP,MPZL2,NXPH3
MicroRNA	hsa-miR-4691-5p		MirDB	0.001326	12.13	0.01143	0.1108	14	426	HMGCS1,PPM1H,FZD4,PKHD1,RASA3,SESN3,DNAH14,LUZP1,NECTIN2,USP27X,ARMH3,BRWD1,PDE12,EXOC4
MicroRNA	hsa-miR-624:mirSVR_highEffct	hsa-miR-624:mirSVR_nonconserved_highEffect-0.5	MicroRNA.org	0.001333	12.19	0.01148	0.1114	25	1246	LINC02880,SCD5,KLF4,HOXA5,SNORD57,FMN1,RECK,POMT2,NAA15,ZNF252P-AS1,ZBTB38,IPW,AKR1C2,HELB,RCOR1,PTPRJ,MBLAC2,RASA1,ARGLU1,DYRK1A,HIBADH,RNASEL,PNMA8A,TTC21B,ZFYVE26
MicroRNA	mmu-miR-504-3p		MirDB	0.001334	12.2	0.01148	0.1114	16	556	MAP1A,FMN1,ALPK3,CRAMP1,SESTD1,GIT1,TCEANC2,RCOR1,SV2A,ASTN2,BSN,MED13,PCDHA4,LIFR,CLMN,MPZL2
MicroRNA	hsa-miR-6853-3p		MirDB	0.001365	12.49	0.01174	0.1138	16	557	ADAMTS19,KLF4,TAOK1,KLHL14,ATL3,PPP2CA,ASB1,NEXMIF,PPP1R3E,PDE10A,HELB,THAP2,KCND2,TCEAL8,PDE12,XPR1
MicroRNA	hsa-miR-135b*:mirSVR_lowEffct	hsa-miR-135b*:mirSVR_nonconserved_lowEffect-0.1-0.5	MicroRNA.org	0.001366	12.5	0.01174	0.1138	23	1082	METTL16,RECK,SESN3,CPD,PPP2CA,ZNF23,ASCL1,IL1A,HAUS6,ZBTB38,EARS2,TAB2,SYNGAP1,ANOS1,KCNJ14,NECTIN2,PTCD3,MBLAC2,TMEM39B,LINC00839,IFT52,RASA4,CD74
MicroRNA	mmu-miR-7673-3p		MirDB	0.00137	12.53	0.01176	0.114	12	309	DLGAP1,HOXA5,SESN3,MTF1,TOB2,TAB2,BICD1,PHIP,ARGLU1,ZDHHC14,DYRK1A,TMF1
MicroRNA	hsa-miR-1243:mirSVR_lowEffct	hsa-miR-1243:mirSVR_nonconserved_lowEffect-0.1-0.5	MicroRNA.org	0.001372	12.55	0.01177	0.1141	29	1596	DCTN1-AS1,HNRNPA2B1,MYSM1,PKHD1,ELMOD1,RECK,COL3A1,GIT1,TUBB,CPD,LOC440700,ZNF10,ZNF252P-AS1,ASB1,HAUS6,JADE3,KDM4C,NEXMIF,CCDC50,LRCH1,HELB,LINC00705,DNA2,BRWD1,FAM66C,DSCAM,RIC8B,IGSF21,PCK2
MicroRNA	hsa-miR-4524b-5p		MirDB	0.001376	12.59	0.01179	0.1143	15	491	WNT4,PPM1H,TAOK1,ELMOD1,RECK,SESTD1,NAA15,LRCH1,ANOS1,PRDM11,ZBTB39,KIF5A,TMEM178B,PTCD3,ST8SIA3
MicroRNA	TAATAAT,MIR-126:MSigDB	TAATAAT,MIR-126:MSigDB	MSigDB	0.001378	12.61	0.01179	0.1144	10	205	MAN1A1,TAOK1,BRD1,NUAK1,KCND2,PURB,MAFB,ARGLU1,PCDHA4,XPR1
MicroRNA	hsa-miR-1297		MirDB	0.001384	12.66	0.01183	0.1148	24	1165	ADAMTS19,KLF4,MYSM1,PPM1H,HOXA5,ADRA1A,NWD2,NUCKS1,TAOK1,NAA15,ATL3,SESN3,CPD,CCDC50,THAP2,RCOR1,PURB,TM4SF18,TMEM178B,DNA2,USP27X,BRWD1,DYRK1A,PELI2
MicroRNA	hsa-miR-4300:mirSVR_lowEffct	hsa-miR-4300:mirSVR_nonconserved_lowEffect-0.1-0.5	MicroRNA.org	0.001411	12.91	0.01205	0.1169	25	1250	LOC100134368,HOXA5,SNX9,PART1,SGTB,CHD8,SLC7A14,ASB1,IL2RA,AHNAK2,SELENOS,KDM4C,PAGR1,ST14,LUZP1,BICD1,ZBTB39,SLC35F6,MBNL1-AS1,PTCD3,PCDHGA6,ZNFX1,THSD7B,NARS2,VPS13D
MicroRNA	hsa-miR-1207-5p		MirDB	0.001424	13.03	0.01215	0.1179	22	1004	ETV6,STX1B,CSRNP1,FOXRED2,CLCN7,SCN2B,ALPK3,GIT1,MTF1,ZFP41,TOB2,PGPEP1,LUZP1,RCOR1,KCNB1,SV2A,ASTN2,GNAO1,BSN,TMEM178B,LIFR,CBX6
MicroRNA	mmu-miR-8093		MirDB	0.001433	13.11	0.01219	0.1183	13	368	MAP1A,CSRNP1,GIT1,DCAF10,MZF1,ASCL1,TOB2,LUC7L3,LUZP1,NECTIN2,SLC35F6,GNAO1,OXTR
MicroRNA	hsa-miR-338-3p		MirDB	0.001433	13.11	0.01219	0.1183	13	368	NWD2,PKHD1,SGTB,PABIR3,RRP1B,CFHR5,ZBTB39,KCNB1,KCND2,SV2A,MAFB,ARGLU1,PELI2
MicroRNA	hsa-miR-2682-5p		MirDB	0.001433	13.11	0.01219	0.1183	13	368	DLGAP1,ETV6,MYSM1,TAOK1,ELMOD1,APOB,MTF1,ASCL1,TOX,NEXMIF,PURB,MED13,THSD7B
MicroRNA	hsa-miR-6529-3p		MirDB	0.001465	13.4	0.01246	0.1208	12	311	HMGCS1,MYSM1,KBTBD4,RIMS4,NEXMIF,PAGR1,BICD1,GNAO1,PHIP,MED13,BRWD1,TMF1
MicroRNA	mmu-miR-669h-3p		MirDB	0.001478	13.52	0.01256	0.1218	14	430	BRD1,ELMOD1,SESTD1,SLC7A14,ZNF711,MTF1,TBR1,KDM4C,PDE10A,MED13,ARGLU1,ZNFX1,RIC8B,GUCY2F
MicroRNA	hsa-miR-502-5p:mirSVR_lowEffct	hsa-miR-502-5p:mirSVR_nonconserved_lowEffect-0.1-0.5	MicroRNA.org	0.001484	13.58	0.0126	0.1222	31	1784	MAN1A1,MAP1A,ABCA13,HMGCS1,KLF4,RBM25,ANKAR,ALPK3,METTL16,SESN3,TMEM107,PABIR3,MCM3AP-AS1,ZNF252P-AS1,UBXN11,DCAF10,CCDC107,SELENOS,JADE3,KIF26A,GPR84,TAB2,LUZP1,LINC00960,HCN4,PCDHA4,LINC00839,VPS13D,RIC8B,RNASEL,ANKRD34A
MicroRNA	hsa-miR-588:mirSVR_lowEffct	hsa-miR-588:mirSVR_nonconserved_lowEffect-0.1-0.5	MicroRNA.org	0.001491	13.64	0.01264	0.1226	30	1693	TSPAN12,ADAMTS19,ACTR5,LINC02880,STX1B,FMN1,PKHD1,CNTN1,RASA3,PIWIL4,UBE2D4,SPI1,KDM4C,IPW,TAB2,COL25A1,LRCH1,ZBTB39,TUG1,BRWD1,NPTX2,PCDHGA6,APMAP,ZDHHC14,PCDHA4,TRIM7,RNASEL,PCNX4,ZFYVE26,LOC652276
MicroRNA	hsa-miR-519a:mirSVR_highEffct	hsa-miR-519a:mirSVR_nonconserved_highEffect-0.5	MicroRNA.org	0.001495	13.68	0.01265	0.1227	27	1426	ABCA13,HLA-F,RBM25,ZFYVE9,UXS1,SGTB,ATL3,MCM3AP-AS1,ZNF711,HAUS6,LRCH1,SPIN4,PTPRJ,KCND2,KIF5A,AMIGO2,ZDHHC14,DYRK1A,PCDHA4,ZNFX1,HIBADH,LINC00839,PDE12,RNASEL,IFT52,RABEP1,PNMA8A
MicroRNA	hsa-miR-4295:mirSVR_lowEffct	hsa-miR-4295:mirSVR_nonconserved_lowEffect-0.1-0.5	MicroRNA.org	0.001495	13.68	0.01265	0.1227	29	1603	TSPAN12,ABCA13,FZD4,CSRNP1,FBN1,ANKAR,BRD1,SNX9,SESTD1,KLHL1,SGTB,TAPT1-AS1,PABIR3,MCM3AP-AS1,PPP2CA,ASCL1,TOB2,ANOS1,NUAK1,MAFB,HNRNPLL,BRWD1,TRHDE-AS1,NPTX2,PCDHA4,ZNFX1,HIBADH,LINC01551,RNASEL
MicroRNA	hsa-miR-146a*:mirSVR_highEffct	hsa-miR-146a*:mirSVR_nonconserved_highEffect-0.5	MicroRNA.org	0.001514	13.85	0.0128	0.1241	29	1604	TSPAN12,LINC00221,VPS52,TAOK1,KLHL14,ELMOD1,RECK,UXS1,ZNF711,KBTBD4,AHNAK2,SOX3,KDM4C,LINC00705,AMIGO2,MBLAC2,ARGLU1,DYRK1A,THSD7B,HIBADH,CCDC142,LINC01551,PDE12,IFT52,CBX6,RABEP1,TMF1,ZFYVE26,MPZL2
MicroRNA	hsa-miR-6838-5p:Functional MTI (Weak)	Functional MTI (Weak)	miRTarbase	0.001519	13.89	0.01283	0.1244	14	431	HNRNPA2B1,FASN,NUCKS1,TAOK1,RECK,SESTD1,AHNAK2,TOB2,LUC7L3,PAGR1,LUZP1,HNRNPDL,CBX6,CD180
MicroRNA	hsa-miR-6889-3p		MirDB	0.001521	13.92	0.01283	0.1244	13	370	HMGCS1,MYSM1,KBTBD4,RIMS4,NEXMIF,PAGR1,BICD1,GNAO1,PHIP,MED13,BRWD1,LIFR,TMF1
MicroRNA	hsa-miR-374b:PITA	hsa-miR-374b:PITA_TOP	PITA	0.001525	13.95	0.01283	0.1244	19	776	ADAMTS19,ETV6,PPM1H,SCN2B,RECK,KLHL1,ZNF711,PPP2CA,ASCL1,ZBTB38,TOX,NUAK1,MED13,NRDE2,NPTX2,DYRK1A,HIBADH,TMSB10,SEZ6
MicroRNA	hsa-miR-513a-3p:PITA	hsa-miR-513a-3p:PITA_TOP	PITA	0.001525	13.95	0.01283	0.1244	19	776	FBN1,TAOK1,COL3A1,MTHFSD,CPD,ZNF711,IGFBP2,MTF1,TCEANC2,TOX,KDM4C,NEXMIF,SYNGAP1,THAP2,PURB,MED13,NPTX2,DYRK1A,TMF1
MicroRNA	hsa-miR-374a:PITA	hsa-miR-374a:PITA_TOP	PITA	0.001525	13.95	0.01283	0.1244	19	776	ADAMTS19,ETV6,PPM1H,SCN2B,RECK,KLHL1,ZNF711,PPP2CA,ASCL1,ZBTB38,TOX,NUAK1,MED13,NRDE2,NPTX2,DYRK1A,HIBADH,TMSB10,SEZ6
MicroRNA	hsa-miR-3126-3p:mirSVR_highEffct	hsa-miR-3126-3p:mirSVR_nonconserved_highEffect-0.5	MicroRNA.org	0.001527	13.96	0.01283	0.1244	17	631	ADAMTS19,DCTN1-AS1,PKHD1,PIWIL4,TCEANC2,TNFRSF25,LUC7L3,KDM4C,COL25A1,AMIGO2,BRWD1,RASA1,PCDHA4,VPS13D,TMF1,ZFYVE26,NXPH3
[truncated: 1,045 more rows]

## Sheet: CCEXO ncFANs
Function_term	ID	Total_number_of_genes_with_this_term	Number_of_genes_with_this_term_in_this_dataset	Number_of_genes_in_this_dataset	Total_number_of_genes	Gene_names_with_this_term_in_the_dataset	Pvalue	FDR		Function_term	ID	Total_number_of_genes_with_this_term	Number_of_genes_with_this_term_in_this_dataset	Number_of_genes_in_this_dataset	Total_number_of_genes	Gene_names_with_this_term_in_the_dataset	Pvalue	FDR
[truncated: 214 more rows]

[truncated: 4 more sheets: CCEXO TFs, CCEXO cncCRN, CCEXOTRN, CC GRNGENIE]
