# Supplementary material for: The Exosome-Mediated Epigenome: Non-Coding RNA and mRNA-Coding Networks in Microbiome–Cellular Communication, Inflammation, and Tumorigenesis Along the Oral–Gut–Lung Axis
Source: Epigenomes. 2025 Dec 16;9(4):52. doi: 10.3390/epigenomes9040052 (PMC12731705; doi:10.3390/epigenomes9040052)
Supplement: Supplementary file 1 [file epigenomes-09-00052-s001.zip › Table S4_Metanalysis.xlsx]

## Sheet: Metanalysis
EntrezID	GeneSymbol	p_fisher	p_stouffer	log2FC_avg	FDR_fisher	FDR_stouffer
440556	PRDM16-DT	1.8518e-08	0.000761486	1.44053	1.95507e-06	0.0142779
399717	GATA3-AS1	0.000348395	0.928419	1.03125	0.00544367	0.976598
100192386	FLJ16779	0.00257275	0.00207042	0.119866	0.0236756	0.0272607
389791	PTGES2-AS1	0.00571344	0.00323416	1.04164	0.0402355	0.0362033
100130238	GALNT9-AS1	0.00120851	0.126734	0.585504	0.0131561	0.315782
100130872	LOC100130872	0.00746048	0.0197672	0.145001	0.0464345	0.110254
554203	JPX	0.00596709	0.00223248	0.418414	0.0414381	0.028379
339942	H1-10-AS1	0.00470944	0.0066861	1.07045	0.0355669	0.0596973
401431	ATP6V0E2-AS1	4.78667e-05	0.000859888	0.118598	0.00119968	0.0157297
220980	TMEM72-AS1	4.56852e-05	0.00682408	1.02509	0.00119968	0.0605687
286083	LOC286083	0.00851505	0.0139891	0.37534	0.0496987	0.0907894
149950	NOL4L-DT	0.000826832	0.0125994	0.163124	0.0104014	0.08635
283104	SBF2-AS1	6.50039e-05	0.00128599	0.818907	0.00157268	0.0200936
339593	LOC339593	0.00719363	0.0246747	0.201339	0.0449602	0.126321
339874	NUDT16-DT	0.00774096	0.00516297	0.349753	0.0467562	0.0512878
100505474	LINC01539	0.000678982	0.000691334	0.825803	0.00917543	0.0132949
284757	MIR646HG	0.000115821	0.000140334	0.289946	0.00241293	0.00478412
401557	LOC401557	0.00267458	0.0305476	0.230232	0.0241757	0.139016
100874158	LINC00398	0.00200842	0.000689662	1.21129	0.020219	0.0132949
414778	HCG17	0.00107505	0.0092016	0.479932	0.012249	0.06981
100874362	HOXB-AS1	0.00460286	0.00595495	0.698283	0.035226	0.0554809
100129973	CERNA1	0.00545542	0.00955759	0.778823	0.0393107	0.0716819
80862	POLR1HASP	0.00654029	0.0172539	0.420937	0.0428404	0.101893
101927394	LOC101927394	0.000937621	0.00140951	0.589068	0.0110743	0.0213562
2916	GRM6	1.75688e-05	6.80108e-06	0.945674	0.000598936	0.000566756
339398	LINGO4	0.00144333	0.00912064	0.767518	0.0151399	0.06981
4046	LSP1	0.0034787	0.00228712	0.319291	0.0286012	0.0287384
10287	RGS19	0.000624795	0.00126183	0.562494	0.00884144	0.0200936
58512	DLGAP3	0.00348935	0.00237332	0.281351	0.0286012	0.0294213
642475	MROH6	0.00613768	0.00570574	0.276915	0.0419838	0.0545134
91584	PLXNA4	1.85141e-05	4.01738e-05	0.484521	0.000617138	0.00194389
340895	MALRD1	0.00250819	0.00291547	0.59545	0.023224	0.0344346
83463	MXD3	0.000283391	0.000262839	0.385541	0.00462051	0.00690785
57452	GALNT16	0.00586601	0.00245993	0.738778	0.0409256	0.0297977
650	BMP2	0.00060266	0.000224821	0.357447	0.00869221	0.00636287
890	CCNA2	0.00527864	0.00194748	0.311483	0.0388135	0.0266063
340990	OTOG	3.3448e-05	2.09137e-05	0.261429	0.00100344	0.00125482
101060200	ZNF891	0.00818974	0.0103988	0.704821	0.0483646	0.0768382
2968	GTF2H4	0.00753943	0.0358868	0.208783	0.0465397	0.149114
3851	KRT4	0.00618561	0.0347555	0.612081	0.0419838	0.148106
6407	SEMG2	4.15281e-05	0.000115161	0.178643	0.00118049	0.00435436
8927	BSN	0.00103143	0.0113454	0.517063	0.0119933	0.0818178
7476	WNT7A	0.00698231	0.0301778	0.710242	0.0444151	0.139016
9283	GPR37L1	0.00511013	0.00229907	0.849499	0.0377596	0.0287384
1052	CEBPD	0.000522318	0.984639	0.285336	0.0077572	1
10021	HCN4	0.00220416	0.136234	0.601708	0.0216094	0.327487
10747	MASP2	0.00366995	0.0039521	0.706002	0.0295964	0.0411677
22821	RASA3	0.00631153	0.00496704	0.159962	0.0422647	0.0500037
553115	PEF1	0.000845272	0.000404344	0.660371	0.0104786	0.00891936
23503	ZFYVE26	0.00775698	0.00361074	0.112491	0.0467562	0.0386865
55150	C19orf73	0.000865184	0.0070964	0.930092	0.0105738	0.0622491
56109	PCDHGA6	0.00540222	0.0305836	0.156269	0.0393107	0.139016
7148	TNXB	0.00607908	0.0133244	0.0670512	0.0418286	0.0894742
56923	NMUR2	0.000135389	0.000212306	0.899278	0.00253854	0.00612421
57026	PDXP	0.000311494	0.000916104	0.208634	0.00497064	0.016359
57565	KLHL14	0.000710433	0.0021817	0.823461	0.00951472	0.0279706
63827	BCAN	0.00273169	0.00250793	0.261524	0.0243901	0.0300951
10221	TRIB1	0.0047778	0.00239511	0.0345825	0.0356552	0.029448
84059	ADGRV1	0.000909131	0.00206219	0.428277	0.0108315	0.0272607
84640	USP38	0.00237209	0.000987413	0.00779684	0.0223782	0.0174249
170690	ADAMTS16	0.00156032	0.0264557	0.407236	0.0162533	0.129685
7571	ZNF23	0.00469557	0.00205662	0.362688	0.0355669	0.0272607
120534	ARL14EP	0.00333927	0.00163019	0.472865	0.0276735	0.0235123
154664	ABCA13	0.000867049	0.189758	0.446981	0.0105738	0.383907
2849	GPR26	0.00707864	0.0282142	0.762101	0.0444616	0.133506
138474	TAF1L	0.000197753	0.00106259	0.0141445	0.00344918	0.0185335
203068	TUBB	0.000727164	0.00161061	0.0250074	0.00965262	0.0234554
94137	RP1L1	0.00474225	0.00907701	0.771049	0.0355669	0.06981
164832	LONRF2	0.00759816	0.00463895	0.297066	0.04671	0.0470164
390664	C1QTNF8	0.00686685	0.0140421	0.276983	0.0440183	0.0907894
2282	FKBP1AP1	0.00268338	0.0181128	0.276975	0.0241757	0.105307
647288	CTAGE11P	0.00806966	0.0203905	0.320341	0.0478438	0.112863
128102	HSD3BP4	0.00829265	0.00523479	0.622169	0.0485897	0.051352

## Sheet: DAVID-UNIPROT
User ID	Gene Name	Descripción/Función Principal (UniProt y Bases de Datos Relacionadas)		Category	Term	Genes	Count	List Total	Pop Hits	Pop Total	P-Value	Benjamini	Fold Enrichment	Bonferroni	FDR	Fisher Exact		Signal	Gene Name		Repeat	Gene Name		Disulfide bond	Gene Name		Glycoprotein	Gene Name
ABCA13	ATP binding cassette subfamily A member 13(ABCA13)	Miembro 13 de la subfamilia A de transportadores ABC. Transportador de membrana ATP-dependiente, implicado en el transporte de lípidos.		GOTERM_CC_DIRECT	extracellular matrix	0.0685	5	46	223	20795	0.00136	0.167	10.14	0.154	0.167	0.00013		ADAMTS16	ADAM metallopeptidase with thrombospondin type 1 motif 16(ADAMTS16)		ADAMTS16	ADAM metallopeptidase with thrombospondin type 1 motif 16(ADAMTS16)		ADAMTS16	ADAM metallopeptidase with thrombospondin type 1 motif 16(ADAMTS16)		ADAMTS16	ADAM metallopeptidase with thrombospondin type 1 motif 16(ADAMTS16)
ADAMTS16	ADAM metallopeptidase with thrombospondin type 1 motif 16(ADAMTS16)	Metalopeptidasa ADAM con motivo 16 de trombospondina tipo 1. Proteasa extracelular implicada en la remodelación de la matriz.		UP_KW_DOMAIN	Repeat	0.3014	22	36	5072	14625	0.00191	0.0262	1.76	0.0283	0.0245	0.00106		C1QTNF8	C1q and TNF related 8(C1QTNF8)		ABCA13	ATP binding cassette subfamily A member 13(ABCA13)		GPR26	G protein-coupled receptor 26(GPR26)		GPR37L1	G protein-coupled receptor 37 like 1(GPR37L1)
ADGRV1	adhesion G protein-coupled receptor V1(ADGRV1)	Receptor V1 de proteína G acoplado a adhesión. Receptor acoplado a proteína G, importante en la neurobiología y el desarrollo.		INTERPRO	EGF-like_dom	0.0685	5	47	254	20808	0.00237	0.627	8.72	0.466	0.627	0.000263		GPR37L1	G protein-coupled receptor 37 like 1(GPR37L1)		LONRF2	LON peptidase N-terminal domain and ring finger 2(LONRF2)		GPR37L1	G protein-coupled receptor 37 like 1(GPR37L1)		MALRD1	MAM and LDL receptor class A domain containing 1(MALRD1)
ARL14EP	ARF like GTPase 14 effector protein(ARL14EP)	Proteína efectora de ARL14. Implicada en el tráfico de vesículas MHC clase II en células dendríticas.		UP_KW_DOMAIN	EGF-like domain	0.0685	5	36	264	14625	0.0035	0.0262	7.69	0.0512	0.0245	0.00044		MALRD1	MAM and LDL receptor class A domain containing 1(MALRD1)		MALRD1	MAM and LDL receptor class A domain containing 1(MALRD1)		MALRD1	MAM and LDL receptor class A domain containing 1(MALRD1)		WNT7A	Wnt family member 7A(WNT7A)
ATP6V0E2-AS1	ATP6V0E2 antisense RNA 1(ATP6V0E2-AS1)	ARN largo no codificante (lncRNA). Antisense de ATP6V0E2 (subunidad de la ATPasa de protones tipo V).		GOTERM_BP_DIRECT	inner ear development	0.0411	3	42	48	19478	0.00459	1.00e+0	28.99	0.849	1.00e+0	0.000151		MASP2	MBL associated serine protease 2(MASP2)		MASP2	MBL associated serine protease 2(MASP2)		MASP2	MBL associated serine protease 2(MASP2)		BSN	bassoon presynaptic cytomatrix protein(BSN)
BCAN	brevican(BCAN)	Brevican. Componente del sulfato de condroitina en la matriz extracelular, especialmente en el sistema nervioso central.		UP_KW_PTM	Disulfide bond	0.2329	17	33	3956	14316	0.00591	0.0945	1.86	0.0851	0.0945	0.00308		PTGES2-AS1	PTGES2 antisense RNA 1 (head to head)(PTGES2-AS1)		RASA3	RAS p21 protein activator 3(RASA3)		TAF1L	TATA-box binding protein associated factor 1 like(TAF1L)		BMP2	bone morphogenetic protein 2(BMP2)
BMP2	bone morphogenetic protein 2(BMP2)	Proteína morfogenética ósea 2. Factor de crecimiento de la superfamilia TGF-β, que induce la formación de hueso y cartílago.		GOTERM_BP_DIRECT	transcription by RNA polymerase II	0.0548	4	42	243	19478	0.0144	1.00e+0	7.63	0.997	1.00e+0	0.00182		WNT7A	Wnt family member 7A(WNT7A)		RP1L1	RP1 like 1(RP1L1)		WNT7A	Wnt family member 7A(WNT7A)		BCAN	brevican(BCAN)
BSN	bassoon presynaptic cytomatrix protein(BSN)	Basculina. Proteína altamente enriquecida en las zonas activas presinápticas, crucial para la liberación de neurotransmisores.		UP_SEQ_FEATURE	DOMAIN:EGF-like	0.0548	4	49	224	20675	0.0152	1.00e+0	7.53	0.999	1.00e+0	0.00194		ADGRV1	adhesion G protein-coupled receptor V1(ADGRV1)		TAF1L	TATA-box binding protein associated factor 1 like(TAF1L)		ADGRV1	adhesion G protein-coupled receptor V1(ADGRV1)		GRM6	glutamate metabotropic receptor 6(GRM6)
C19orf73	chromosome 19 open reading frame 73(C19orf73)	Proteína 73 del marco de lectura abierta del cromosoma 19. Gen de función no completamente caracterizada.		UP_KW_BIOLOGICAL_PROCESS	Vision	0.0411	3	20	127	11523	0.0182	0.474	13.61	0.38	0.474	0.0013		BMP2	bone morphogenetic protein 2(BMP2)		ADGRV1	adhesion G protein-coupled receptor V1(ADGRV1)		BMP2	bone morphogenetic protein 2(BMP2)		HCN4	hyperpolarization activated cyclic nucleotide gated potassium channel 4(HCN4)
C1QTNF8	C1q and TNF related 8(C1QTNF8)	Factor de necrosis tumoral C1q/TNF relacionado 8. Miembro de la familia C1q/TNF, implicado en el metabolismo.		SMART	EGF	0.0548	4	33	200	10706	0.0214	1.00e+0	6.49	0.721	1.00e+0	0.00316		BCAN	brevican(BCAN)		BSN	bassoon presynaptic cytomatrix protein(BSN)		BCAN	brevican(BCAN)		LINGO4	leucine rich repeat and Ig domain containing 4(LINGO4)
CCNA2	cyclin A2(CCNA2)	Ciclina A2. Proteína clave que regula la progresión de las fases S y G2/M del ciclo celular.		UP_KW_CELLULAR_COMPONENT	Extracellular matrix	0.0548	4	43	283	18049	0.0279	0.447	5.93	0.364	0.447	0.00452		GRM6	glutamate metabotropic receptor 6(GRM6)		BCAN	brevican(BCAN)		GRM6	glutamate metabotropic receptor 6(GRM6)		NMUR2	neuromedin U receptor 2(NMUR2)
CEBPD	CCAAT enhancer binding protein delta(CEBPD)	Proteína C/EBP delta. Factor de transcripción de la familia C/EBP, implicado en la diferenciación y la respuesta a la inflamación.		UP_KW_DOMAIN	Signal	0.2329	17	36	4415	14625	0.0377	0.189	1.56	0.438	0.176	0.0232		LINGO4	leucine rich repeat and Ig domain containing 4(LINGO4)		KLHL14	kelch like family member 14(KLHL14)		LINGO4	leucine rich repeat and Ig domain containing 4(LINGO4)		OTOG	otogelin(OTOG)
CERNA1	competing endogenous lncRNA 1 for miR-4707-5p and miR-4767(CERNA1)	ARN largo no codificante (lncRNA). Actúa como cistrón de ARN (ceRNA).		GOTERM_CC_DIRECT	glutamatergic synapse	0.0685	5	46	588	20795	0.0378	1.00e+0	3.84	0.991	1.00e+0	0.00937		OTOG	otogelin(OTOG)		LINGO4	leucine rich repeat and Ig domain containing 4(LINGO4)		NMUR2	neuromedin U receptor 2(NMUR2)		PLXNA4	plexin A4(PLXNA4)
CTAGE11P	CTAGE family member 11, pseudogene(CTAGE11P)	Pseudogén 11 de antígeno de cáncer de células T. Pseudogén.		GOTERM_BP_DIRECT	cellular response to ATP	0.0274	2	42	20	19478	0.0413	1.00e+0	46.38	1.00e+0	1.00e+0	0.000841		PLXNA4	plexin A4(PLXNA4)		MROH6	maestro heat like repeat family member 6(MROH6)		OTOG	otogelin(OTOG)		PCDHGA6	protocadherin gamma subfamily A, 6(PCDHGA6)
DLGAP3	DLG associated protein 3(DLGAP3)	Proteína 3 asociada a la guanilato quinasa. Proteína de andamiaje en la densidad postsináptica de neuronas.		GOTERM_BP_DIRECT	inner ear receptor cell stereocilium organization	0.0274	2	42	21	19478	0.0433	1.00e+0	44.17	1.00e+0	1.00e+0	0.000929		PCDHGA6	protocadherin gamma subfamily A, 6(PCDHGA6)		OTOG	otogelin(OTOG)		PLXNA4	plexin A4(PLXNA4)		SEMG2	semenogelin 2(SEMG2)
FKBP1AP1	FKBP prolyl isomerase 1A pseudogene 1(FKBP1AP1)	Pseudogén 1 asociado a FK506-binding protein 1A. Posiblemente un lncRNA.		GOTERM_CC_DIRECT	extracellular space	0.1233	9	46	1867	20795	0.045	1.00e+0	2.18	0.997	1.00e+0	0.0195		SEMG2	semenogelin 2(SEMG2)		PEF1	penta-EF-hand domain containing 1(PEF1)		GALNT16	polypeptide N-acetylgalactosaminyltransferase 16(GALNT16)		TNXB	tenascin XB(TNXB)
FLJ16779	uncharacterized LOC100192386(FLJ16779)	Gen/ARN con función provisional o no completamente caracterizada. Identificador de una entrada en bases de datos de ADNc.		GOTERM_CC_DIRECT	cell surface	0.0685	5	46	662	20795	0.0543	1.00e+0	3.41	0.999	1.00e+0	0.015		TNXB	tenascin XB(TNXB)		PLXNA4	plexin A4(PLXNA4)		TNXB	tenascin XB(TNXB)
GALNT16	polypeptide N-acetylgalactosaminyltransferase 16(GALNT16)	Polipéptido N-acetilgalactosaminiltransferasa 16. Enzima que inicia la O-glicosilación de proteínas.		UP_SEQ_FEATURE	COMPBIAS:Pro residues	0.137	10	49	2133	20675	0.0544	1.00e+0	1.98	1.00e+0	1.00e+0	0.0259					PCDHGA6	protocadherin gamma subfamily A, 6(PCDHGA6)
GALNT9-AS1	GALNT9 antisense RNA 1(GALNT9-AS1)	ARN largo no codificante (lncRNA). Antisense de GALNT9 (Polipéptido N-acetilgalactosaminiltransferasa 9).		UP_SEQ_FEATURE	REPEAT:2-1	0.0274	2	49	25	20675	0.0565	1.00e+0	33.76	1.00e+0	1.00e+0	0.00159					SEMG2	semenogelin 2(SEMG2)
GATA3-AS1	GATA3 antisense RNA 1(GATA3-AS1)	ARN largo no codificante (lncRNA). Antisense de GATA3. Puede influir en la expresión de la proteína GATA3.		GOTERM_BP_DIRECT	negative regulation of smooth muscle cell proliferation	0.0274	2	42	29	19478	0.0593	1.00e+0	31.98	1.00e+0	1.00e+0	0.00178					TNXB	tenascin XB(TNXB)
GPR26	G protein-coupled receptor 26(GPR26)	Receptor 26 de proteína G acoplado. Receptor huérfano, exhibe actividad constitutiva.		UP_SEQ_FEATURE	REPEAT:2-2	0.0274	2	49	27	20675	0.0609	1.00e+0	31.25	1.00e+0	1.00e+0	0.00186					ZNF23	zinc finger protein 23(ZNF23)
GPR37L1	G protein-coupled receptor 37 like 1(GPR37L1)	Receptor 37-similar a proteína G acoplado 1. Receptor huérfano con posible papel en la regulación de la presión arterial y señalización.		GOTERM_MF_DIRECT	G-protein alpha-subunit binding	0.0274	2	44	30	19253	0.0649	1.00e+0	29.17	1.00e+0	1.00e+0	0.00213					ZNF891	zinc finger protein 891(ZNF891)
GRM6	glutamate metabotropic receptor 6(GRM6)	Receptor 6 de glutamato metabotrópico. Receptor acoplado a proteína G, importante en la transmisión sináptica retiniana.		GOTERM_BP_DIRECT	regulation of cell differentiation	0.0274	2	42	35	19478	0.0712	1.00e+0	26.5	1.00e+0	1.00e+0	0.00258
GTF2H4	general transcription factor IIH subunit 4(GTF2H4)	Subunidad 4 del factor de transcripción general IIH. Componente del complejo TFIIH, crucial para la iniciación de la transcripción y la reparación del ADN.		KEGG_PATHWAY	Basal transcription factors	0.0274	2	17	44	8534	0.0794	1.00e+0	22.82	0.993	1.00e+0	0.00336
H1-10-AS1	H1-10 antisense RNA 1(H1-10-AS1)	ARN largo no codificante (lncRNA). Antisense de una histona H1 (H1F0).		GOTERM_BP_DIRECT	regulation of cytokinesis	0.0274	2	42	40	19478	0.0809	1.00e+0	23.19	1.00e+0	1.00e+0	0.00336
HCG17	HLA complex group 17(HCG17)	ARN largo no codificante (lncRNA). Identificado en el complejo de histocompatibilidad mayor (MHC).		GOTERM_BP_DIRECT	positive regulation of bone mineralization	0.0274	2	42	43	19478	0.0867	1.00e+0	21.57	1.00e+0	1.00e+0	0.00388
HCN4	hyperpolarization activated cyclic nucleotide gated potassium channel 4(HCN4)	Canal 4 activado por hiperpolarización y nucleótido cíclico (marcapasos). Canal iónico crucial en la generación del ritmo cardíaco.		UP_KW_PTM	Glycoprotein	0.2192	16	33	4844	14316	0.0869	0.695	1.43	0.744	0.695	0.0578
HOXB-AS1	HOXB cluster antisense RNA 1(HOXB-AS1)	ARN largo no codificante (lncRNA). Antisense del clúster de genes homeobox B. Regula la expresión de genes HOXB.		GOTERM_MF_DIRECT	G protein-coupled receptor activity	0.0685	5	44	756	19253	0.0873	1.00e+0	2.89	1.00e+0	1.00e+0	0.0283
HSD3BP4	hydroxy-delta-5-steroid dehydrogenase, 3 beta, pseudogene 4(HSD3BP4)	Pseudogén 4 de la proteína de unión a 3-beta-hidroxiesteroide deshidrogenasa. Pseudogén.		UP_KW_CELLULAR_COMPONENT	Cell projection	0.0959	7	43	1339	18049	0.0878	0.696	2.19	0.77	0.696	0.0374
JPX	JPX transcript, XIST activator(JPX)	ARN largo no codificante (lncRNA). Involucrado en la regulación de la inactivación del cromosoma X.		GOTERM_BP_DIRECT	branching involved in ureteric bud morphogenesis	0.0274	2	42	44	19478	0.0886	1.00e+0	21.08	1.00e+0	1.00e+0	0.00405
KLHL14	kelch like family member 14(KLHL14)	Proteína 14 tipo Kelch-like. Componente potencial de un complejo E3 ubiquitina ligasa.		UP_KW_MOLECULAR_FUNCTION	G-protein coupled receptor	0.0685	5	25	860	11952	0.0896	1.00e+0	2.78	0.94	1.00e+0	0.0303
KRT4	keratin 4(KRT4)	Queratina 4. Queratina de tipo II, se expresa en epitelios internos y mucosos.		GOTERM_CC_DIRECT	transcription factor TFIID complex	0.0274	2	46	45	20795	0.093	1.00e+0	20.09	1.00e+0	1.00e+0	0.00446
LINC00398	long intergenic non-protein coding RNA 398(LINC00398)	ARN largo no codificante intergénico (LINC).		GOTERM_BP_DIRECT	photoreceptor cell maintenance	0.0274	2	42	48	19478	0.0963	1.00e+0	19.32	1.00e+0	1.00e+0	0.00481
LINC01539	long intergenic non-protein coding RNA 1539(LINC01539)	ARN largo no codificante intergénico (LINC).
LINGO4	leucine rich repeat and Ig domain containing 4(LINGO4)	Proteína LINGO-4. Miembro de la familia de proteínas LINGO, implicada en la señalización celular y la neurobiología.
LOC100130872	uncharacterized LOC100130872(LOC100130872)	Locus no caracterizado. Generalmente, un lncRNA o transcrito putativo.
LOC101927394	uncharacterized LOC101927394(LOC101927394)	Locus no caracterizado. Generalmente, un lncRNA o transcrito putativo.
LOC286083	uncharacterized LOC286083(LOC286083)	Locus no caracterizado. Generalmente, un lncRNA o transcrito putativo.
LOC339593	uncharacterized LOC339593(LOC339593)	Locus no caracterizado. Generalmente, un lncRNA o transcrito putativo.
LOC401557	uncharacterized LOC401557(LOC401557)	Locus no caracterizado. Generalmente, un lncRNA o transcrito putativo.
LONRF2	LON peptidase N-terminal domain and ring finger 2(LONRF2)	Proteína 2 con dominio LON y dedos de zinc en anillo. Implicada en procesos celulares como la proteólisis o la transducción de señales.
LSP1	lymphocyte specific protein 1(LSP1)	Proteína adaptadora de linfosarcoma. Proteína citosólica asociada al citoesqueleto, expresada en células hematopoyéticas.
MALRD1	MAM and LDL receptor class A domain containing 1(MALRD1)	ARN largo no codificante (lncRNA). También conocido como lncRNA relacionado con el desarrollo de malignidad 1.
MASP2	MBL associated serine protease 2(MASP2)	Proteína asociada a serina proteasa de manosa 2. Componente de la vía de la lectina del sistema del complemento.
MIR646HG	MIR646 host gene(MIR646HG)	ARN largo no codificante (lncRNA). Transcrito que alberga el microARN miR-646.
MROH6	maestro heat like repeat family member 6(MROH6)	Proteína MROH dominio 6. Parte de una familia de proteínas implicadas en el desarrollo y la morfogénesis.
MXD3	MAX dimerization protein 3(MXD3)	Proteína Max dimérica 3. Factor de transcripción represor de la familia MYC.
NMUR2	neuromedin U receptor 2(NMUR2)	Receptor 2 de Neuromedina U. Receptor acoplado a proteína G involucrado en el control del apetito y la homeostasis energética.
NOL4L-DT	NOL4L divergent transcript(NOL4L-DT)	ARN largo no codificante (lncRNA). Transcrito de divergencia (DT) del gen NOL4L.
NUDT16-DT	NUDT16 divergent transcript(NUDT16-DT)	ARN largo no codificante (lncRNA). Transcrito de divergencia (DT) del gen NUDT16.
OTOG	otogelin(OTOG)	Otogelin. Proteína de matriz extracelular que une la membrana otolítica a las células ciliadas sensoriales del oído interno.
PCDHGA6	protocadherin gamma subfamily A, 6(PCDHGA6)	Protocadherina Gamma subfamilia A, 6. Proteína de adhesión celular en el sistema nervioso.
PDXP	pyridoxal phosphatase(PDXP)	Piridoxal fosfato fosfatasa. Enzima que hidroliza el fosfato de piridoxal, regulando los niveles de vitamina B6​ activa.
PEF1	penta-EF-hand domain containing 1(PEF1)	Factor 1 de unión a proteínas de unión a EF. Proteína de unión a calcio, posiblemente involucrada en la señalización intracelular.
PLXNA4	plexin A4(PLXNA4)	Plexina-A4. Receptor para semaforinas, implicado en la guía axonal, desarrollo del sistema nervioso e inmunidad.
POLR1HASP	POLR1H antisense, pseudogene(POLR1HASP)	Pseudogén de POLR1H (ARN polimerasa I subunidad H). Posiblemente un lncRNA.
PRDM16-DT	PRDM16 divergent transcript(PRDM16-DT)	ARN largo no codificante (lncRNA). Transcrito de divergencia (DT) del gen PRDM16.
PTGES2-AS1	PTGES2 antisense RNA 1 (head to head)(PTGES2-AS1)	ARN largo no codificante (lncRNA). Antisense de PTGES2 (Prostaglandin E Synthase 2).
RASA3	RAS p21 protein activator 3(RASA3)	Proteína activadora de GTPasa RAS 3. Regula negativamente la vía de señalización RAS, actuando como supresor tumoral.
RGS19	regulator of G protein signaling 19(RGS19)	Regulador de la señalización de proteínas G 19. Acelera la hidrólisis de GTP por la subunidad G α de las proteínas G heterotriméricas.
RP1L1	RP1 like 1(RP1L1)	Proteína 1-like de retinitis pigmentosa. Proteína de la retina, se cree que es un componente de los cilios del segmento externo.
SBF2-AS1	SBF2 antisense RNA 1(SBF2-AS1)	ARN largo no codificante (lncRNA). Antisense de SBF2 (Factor de unión a SET 2).
SEMG2	semenogelin 2(SEMG2)	Seminogelina 2. Componente principal del coágulo seminal, implicado en la gelificación del semen.
TAF1L	TATA-box binding protein associated factor 1 like(TAF1L)	Factor de transcripción asociado a TATA box 1-like. Es un gen específico de testículo.
TMEM72-AS1	TMEM72 antisense RNA 1(TMEM72-AS1)	ARN largo no codificante (lncRNA). Antisense de TMEM72 (Proteína de membrana transmembrana 72).
TNXB	tenascin XB(TNXB)	Tenascina-XB. Proteína de la matriz extracelular, implicada en la estructura y la integridad del tejido conjuntivo.
TRIB1	tribbles pseudokinase 1(TRIB1)	Tribbles homólogo 1. Quinasa pseudocinasa que actúa como proteína de andamiaje en diversas vías de señalización.
TUBB	tubulin beta class I(TUBB)	Tubulina beta. Subunidad estructural de los microtúbulos, esencial para el citoesqueleto y la división celular.
USP38	ubiquitin specific peptidase 38(USP38)	Proteína 38 con dominio de ubiquitina peptidasa específica. Enzima desubiquitinante.
WNT7A	Wnt family member 7A(WNT7A)	Wnt 7a. Ligando de la vía de señalización Wnt, fundamental para el desarrollo embrionario y la organogénesis.
ZFYVE26	zinc finger FYVE-type containing 26(ZFYVE26)	Proteína 26 con dominio de dedo de zinc FYVE. Implicada en el tráfico de membranas y la autofagia.
ZNF23	zinc finger protein 23(ZNF23)	Proteína 23 con dedo de zinc. Factor de transcripción.
ZNF891	zinc finger protein 891(ZNF891)	Proteína 891 con dedo de zinc. Factor de transcripción putativo.

## Sheet: LNCSEA2.0
Tumor metastatis	Class	Sub Class	LncRNA	Count		Survival	Class	Sub Class	LncRNA	Count		Set	Class	Sub Class	LncRNA	Count		Set	Class	Sub Class	LncRNA	Count		Set	Class	Sub Class	LncRNA	Count		Set	Class	Sub Class	LncRNA	Count		Set	Class	Sub Class	LncRNA	Count		Set	Class	Sub Class	LncRNA	Count		Set	Class
Cancer cell invasion	Tumor_Metastasis	LncR2metasta	JPX,HOXB-AS1	2		ACC	Survival	TCGA	LINC01539,PRDM16-DT	2		Inflammation	Inflammation	ncRI	SBF2-AS1	1		AIRE	Chromatin_Regulators	CR_ChIP_seq	FLJ16779	1		BCL11A	Gene_Perturbation	KnockTF	FLJ16779,LOC100130872	2		Antigen Processing and Presentation	Cancer_Immunology	Pathway	HCG17,LINC01539,SBF2-AS1,FLJ16779,LINC00398,TMEM72-AS1,ATP6V0E2-AS1,CERNA1,MIR646HG,HOXB-AS1,JPX,PTGES2-AS1,GATA3-AS1	13		17-AAG	Drug	LncMap	ATP6V0E2-AS1	1		BLCA	eQTL	Common_cis	MIR646HG,SBF2-AS1,LINC00398,GATA3-AS1	4		BRCA-UK	Mutations
Cancer cell migration	Tumor_Metastasis	LncR2metasta	JPX,HOXB-AS1	2		BLCA	Survival	TCGA	GATA3-AS1	1								CDK5	Chromatin_Regulators	CR_ChIP_seq	FLJ16779	1		CREB1	Gene_Perturbation	KnockTF	LOC100130872,LOC286083	2		Antimicrobials	Cancer_Immunology	Pathway	HCG17,LINC01539,SBF2-AS1,FLJ16779,LINC00398,TMEM72-AS1,ATP6V0E2-AS1,CERNA1,MIR646HG,HOXB-AS1,JPX,PTGES2-AS1,GATA3-AS1	13		AEW541	Drug	LncMap	JPX	1		BLCA	eQTL	Common_trans	SBF2-AS1,ATP6V0E2-AS1	2		CESC-US	Mutations
Cancer cell proliferation	Tumor_Metastasis	LncR2metasta	JPX,HOXB-AS1	2		BRCA	Survival	TCGA	HOXB-AS1,HCG17	2								CECR2	Chromatin_Regulators	CR_ChIP_seq	FLJ16779	1		ESR1	Gene_Perturbation	KnockTF	LOC286083	1		B cell memory_CIBERSORT	Cancer_Immunology	Cell	HCG17,LINC01539,SBF2-AS1,FLJ16779,LINC00398,TMEM72-AS1,ATP6V0E2-AS1,CERNA1,MIR646HG,HOXB-AS1,JPX,PTGES2-AS1,GATA3-AS1	13		AZD0530	Drug	LncMap	ATP6V0E2-AS1	1		BRCA	eQTL	Common_cis	MIR646HG,SBF2-AS1,FLJ16779,PTGES2-AS1,TMEM72-AS1,ATP6V0E2-AS1,GATA3-AS1	7		CLLE-ES	Mutations
Epithelial-mesenchymal transition	Tumor_Metastasis	LncR2metasta	JPX	1		CESC	Survival	TCGA	SBF2-AS1	1								ELP3	Chromatin_Regulators	CR_ChIP_seq	FLJ16779	1		GABPA	Gene_Perturbation	KnockTF	LOC286083,LOC100130872	2		B cell memory_CIBERSORT-ABS	Cancer_Immunology	Cell	HCG17,LINC01539,SBF2-AS1,FLJ16779,LINC00398,TMEM72-AS1,ATP6V0E2-AS1,CERNA1,MIR646HG,HOXB-AS1,JPX,PTGES2-AS1,GATA3-AS1	13		AZD6244	Drug	LncMap	HCG17,HOXB-AS1	2		BRCA	eQTL	Common_trans	ATP6V0E2-AS1	1		ESAD-UK	Mutations
glioblastoma	Tumor_Metastasis	LncRNAWiki	HOXB-AS1	1		COAD	Survival	TCGA	ATP6V0E2-AS1	1								ELP4	Chromatin_Regulators	CR_ChIP_seq	FLJ16779	1		HNF1B	Gene_Perturbation	KnockTF	LOC100130872,FLJ16779	2		B cell memory_XCELL	Cancer_Immunology	Cell	HCG17,LINC01539,SBF2-AS1,FLJ16779,LINC00398,TMEM72-AS1,ATP6V0E2-AS1,CERNA1,MIR646HG,HOXB-AS1,JPX,PTGES2-AS1,GATA3-AS1	13		Erlotinib	Drug	LncMap	GATA3-AS1,ATP6V0E2-AS1	2		BRCA	eQTL	GWAS_cis	MIR646HG	1		GACA-JP	Mutations
Lung-LymphNode	Tumor_Metastasis	LncR2metasta	SBF2-AS1	1		DLBC	Survival	TCGA	PRDM16-DT,CERNA1	2								GABRG1	Chromatin_Regulators	CR_ChIP_seq	FLJ16779	1		HOXA1	Gene_Perturbation	KnockTF	LOC100130872	1		B cell naive_CIBERSORT	Cancer_Immunology	Cell	HCG17,LINC01539,SBF2-AS1,FLJ16779,LINC00398,TMEM72-AS1,ATP6V0E2-AS1,CERNA1,MIR646HG,HOXB-AS1,JPX,PTGES2-AS1,GATA3-AS1	13		Irinotecan	Drug	LncMap	HCG17,HOXB-AS1,LINC00398	3		BRCA	eQTL	GWAS_trans	ATP6V0E2-AS1	1		LUSC-US	Mutations
Uterus-LymphNode	Tumor_Metastasis	LncR2metasta	SBF2-AS1	1		ESCA	Survival	TCGA	JPX	1								HDAC4	Chromatin_Regulators	CR_ChIP_seq	FLJ16779	1		IRF6	Gene_Perturbation	KnockTF	LOC100130872	1		B cell naive_CIBERSORT-ABS	Cancer_Immunology	Cell	HCG17,LINC01539,SBF2-AS1,FLJ16779,LINC00398,TMEM72-AS1,ATP6V0E2-AS1,CERNA1,MIR646HG,HOXB-AS1,JPX,PTGES2-AS1,GATA3-AS1	13		L-685458	Drug	LncMap	HCG17,HOXB-AS1,TMEM72-AS1,ATP6V0E2-AS1	4		CESC	eQTL	Common_cis	SBF2-AS1,FLJ16779,ATP6V0E2-AS1	3		PBCA-DE	Mutations
						GBM	Survival	TCGA	CERNA1	1								ING3	Chromatin_Regulators	CR_ChIP_seq	FLJ16779	1		MITF	Gene_Perturbation	KnockTF	FLJ16779	1		B cell naive_XCELL	Cancer_Immunology	Cell	HCG17,LINC01539,SBF2-AS1,FLJ16779,LINC00398,TMEM72-AS1,ATP6V0E2-AS1,CERNA1,MIR646HG,HOXB-AS1,JPX,PTGES2-AS1,GATA3-AS1	13		Lapatinib	Drug	LncMap	HOXB-AS1,ATP6V0E2-AS1	2		CESC	eQTL	Common_trans	JPX	1		PEME-CA	Mutations
						KICH	Survival	TCGA	JPX,SBF2-AS1	2								KAT2B	Chromatin_Regulators	CR_ChIP_seq	FLJ16779	1		RUNX1	Gene_Perturbation	KnockTF	LOC286083	1		B cell plasma_CIBERSORT	Cancer_Immunology	Cell	HCG17,LINC01539,SBF2-AS1,FLJ16779,LINC00398,TMEM72-AS1,ATP6V0E2-AS1,CERNA1,MIR646HG,HOXB-AS1,JPX,PTGES2-AS1,GATA3-AS1	13		LBW242	Drug	LncMap	ATP6V0E2-AS1	1		COAD	eQTL	Common_trans	HCG17	1		PRAD-CN	Mutations
						KIRC	Survival	TCGA	JPX,CERNA1,HOXB-AS1,TMEM72-AS1	4								KDM4D	Chromatin_Regulators	CR_ChIP_seq	FLJ16779	1		STAT1	Gene_Perturbation	KnockTF	LOC100130872	1		B cell plasma_CIBERSORT-ABS	Cancer_Immunology	Cell	HCG17,LINC01539,SBF2-AS1,FLJ16779,LINC00398,TMEM72-AS1,ATP6V0E2-AS1,CERNA1,MIR646HG,HOXB-AS1,JPX,PTGES2-AS1,GATA3-AS1	13		Nilotinib	Drug	LncMap	SBF2-AS1	1		ESCA	eQTL	Common_cis	ATP6V0E2-AS1	1		PRAD-US	Mutations
						KIRP	Survival	TCGA	CERNA1,LINC01539	2								MGMT	Chromatin_Regulators	CR_ChIP_seq	FLJ16779	1		YY1	Gene_Perturbation	KnockTF	FLJ16779,LOC286083	2		B cell plasma_XCELL	Cancer_Immunology	Cell	HCG17,LINC01539,SBF2-AS1,FLJ16779,LINC00398,TMEM72-AS1,ATP6V0E2-AS1,CERNA1,MIR646HG,HOXB-AS1,JPX,PTGES2-AS1,GATA3-AS1	13		Nutlin-3	Drug	LncMap	HOXB-AS1	1		GBM	eQTL	Common_cis	HOXB-AS1,ATP6V0E2-AS1	2		UCEC-US	Mutations
						LAML	Survival	TCGA	JPX,HOXB-AS1,LINC01539,PRDM16-DT,ATP6V0E2-AS1	5								MUM1	Chromatin_Regulators	CR_ChIP_seq	FLJ16779	1		YY2	Gene_Perturbation	KnockTF	FLJ16779	1		B cell_EPIC	Cancer_Immunology	Cell	HCG17,LINC01539,SBF2-AS1,FLJ16779,LINC00398,TMEM72-AS1,ATP6V0E2-AS1,CERNA1,MIR646HG,HOXB-AS1,JPX,PTGES2-AS1,GATA3-AS1	13		Paclitaxel	Drug	LncMap	HOXB-AS1	1		HNSC	eQTL	Common_cis	SBF2-AS1,LINC00398,ATP6V0E2-AS1	3
						LGG	Survival	TCGA	HOXB-AS1,NOL4L-DT,LINC01539,ATP6V0E2-AS1,MIR646HG,TMEM72-AS1,SBF2-AS1	7								NSL1	Chromatin_Regulators	CR_ChIP_seq	FLJ16779	1								B cell_MCPCOUNTER	Cancer_Immunology	Cell	HCG17,LINC01539,SBF2-AS1,FLJ16779,LINC00398,TMEM72-AS1,ATP6V0E2-AS1,CERNA1,MIR646HG,HOXB-AS1,JPX,PTGES2-AS1,GATA3-AS1	13		Panobinostat	Drug	LncMap	HCG17,HOXB-AS1	2		HNSC	eQTL	Common_trans	JPX	1
						LIHC	Survival	TCGA	LINC01539,SBF2-AS1,MIR646HG	3								PRKCA	Chromatin_Regulators	CR_ChIP_seq	FLJ16779	1								B cell_QUANTISEQ	Cancer_Immunology	Cell	HCG17,LINC01539,SBF2-AS1,FLJ16779,LINC00398,TMEM72-AS1,ATP6V0E2-AS1,CERNA1,MIR646HG,HOXB-AS1,JPX,PTGES2-AS1,GATA3-AS1	13		PD-0325901	Drug	LncMap	HCG17,HOXB-AS1,ATP6V0E2-AS1	3		KIRC	eQTL	Common_cis	MIR646HG,FLJ16779,TMEM72-AS1,ATP6V0E2-AS1	4
						LUAD	Survival	TCGA	NOL4L-DT,PRDM16-DT	2								PRMT2	Chromatin_Regulators	CR_ChIP_seq	FLJ16779	1								B cell_TIMER	Cancer_Immunology	Cell	HCG17,LINC01539,SBF2-AS1,FLJ16779,LINC00398,TMEM72-AS1,ATP6V0E2-AS1,CERNA1,MIR646HG,HOXB-AS1,JPX,PTGES2-AS1,GATA3-AS1	13		PD-0332991	Drug	LncMap	HOXB-AS1,ATP6V0E2-AS1,LINC00398	3		KIRC	eQTL	Common_trans	HCG17	1
						MESO	Survival	TCGA	HOXB-AS1,ATP6V0E2-AS1,GATA3-AS1	3								PRMT8	Chromatin_Regulators	CR_ChIP_seq	FLJ16779	1								B cell_XCELL	Cancer_Immunology	Cell	HCG17,LINC01539,SBF2-AS1,FLJ16779,LINC00398,TMEM72-AS1,ATP6V0E2-AS1,CERNA1,MIR646HG,HOXB-AS1,JPX,PTGES2-AS1,GATA3-AS1	13		PHA-665752	Drug	LncMap	HOXB-AS1,TMEM72-AS1	2		KIRP	eQTL	Common_cis	HOXB-AS1,ATP6V0E2-AS1	2
						PAAD	Survival	TCGA	CERNA1,NOL4L-DT,ATP6V0E2-AS1,HCG17	4								SAP30	Chromatin_Regulators	CR_ChIP_seq	FLJ16779	1								BCR Signaling Pathway	Cancer_Immunology	Pathway	HCG17,LINC01539,SBF2-AS1,FLJ16779,LINC00398,TMEM72-AS1,ATP6V0E2-AS1,CERNA1,MIR646HG,HOXB-AS1,JPX,PTGES2-AS1,GATA3-AS1	13		PLX4720	Drug	LncMap	JPX	1		LGG	eQTL	Common_cis	SBF2-AS1,FLJ16779,HOXB-AS1,PTGES2-AS1,LINC00398,TMEM72-AS1,ATP6V0E2-AS1	7
						READ	Survival	TCGA	PRDM16-DT	1								SENP3	Chromatin_Regulators	CR_ChIP_seq	FLJ16779	1								Cancer associated fibroblast_EPIC	Cancer_Immunology	Cell	HCG17,LINC01539,SBF2-AS1,FLJ16779,LINC00398,TMEM72-AS1,ATP6V0E2-AS1,CERNA1,MIR646HG,HOXB-AS1,JPX,PTGES2-AS1,GATA3-AS1	13		Topotecan	Drug	LncMap	HOXB-AS1	1		LGG	eQTL	Common_trans	HCG17	1
						SARC	Survival	TCGA	CERNA1,NOL4L-DT	2								SETD5	Chromatin_Regulators	CR_ChIP_seq	FLJ16779	1								Cancer associated fibroblast_MCPCOUNTER	Cancer_Immunology	Cell	HCG17,LINC01539,SBF2-AS1,FLJ16779,LINC00398,TMEM72-AS1,ATP6V0E2-AS1,CERNA1,MIR646HG,HOXB-AS1,JPX,PTGES2-AS1,GATA3-AS1	13		ZD-6474	Drug	LncMap	ATP6V0E2-AS1	1		LGG	eQTL	GWAS_cis	HOXB-AS1,TMEM72-AS1	2
						STAD	Survival	TCGA	JPX	1								SIRT2	Chromatin_Regulators	CR_ChIP_seq	FLJ16779	1								Cancer associated fibroblast_XCELL	Cancer_Immunology	Cell	HCG17,LINC01539,SBF2-AS1,FLJ16779,LINC00398,TMEM72-AS1,ATP6V0E2-AS1,CERNA1,MIR646HG,HOXB-AS1,JPX,PTGES2-AS1,GATA3-AS1	13								LGG	eQTL	GWAS_trans	HCG17	1
						THCA	Survival	TCGA	PRDM16-DT	1																				Chemokine Receptors	Cancer_Immunology	Pathway	HCG17,LINC01539,SBF2-AS1,FLJ16779,LINC00398,TMEM72-AS1,ATP6V0E2-AS1,CERNA1,MIR646HG,HOXB-AS1,JPX,PTGES2-AS1,GATA3-AS1	13								LIHC	eQTL	Common_cis	PTGES2-AS1	1
						THYM	Survival	TCGA	CERNA1,LINC00398,MIR646HG,HCG17	4																				Chemokines	Cancer_Immunology	Pathway	HCG17,LINC01539,SBF2-AS1,FLJ16779,LINC00398,TMEM72-AS1,ATP6V0E2-AS1,CERNA1,MIR646HG,HOXB-AS1,JPX,PTGES2-AS1,GATA3-AS1	13								LUAD	eQTL	Common_cis	MIR646HG,SBF2-AS1,HCG17,TMEM72-AS1,ATP6V0E2-AS1	5
						UCEC	Survival	TCGA	CERNA1,SBF2-AS1,MIR646HG,ATP6V0E2-AS1	4																				Class-switched memory B cell_XCELL	Cancer_Immunology	Cell	HCG17,LINC01539,SBF2-AS1,FLJ16779,LINC00398,TMEM72-AS1,ATP6V0E2-AS1,CERNA1,MIR646HG,HOXB-AS1,JPX,PTGES2-AS1,GATA3-AS1	13								LUAD	eQTL	Common_trans	TMEM72-AS1	1
						UVM	Survival	TCGA	HOXB-AS1,HCG17	2																				Common lymphoid progenitor_XCELL	Cancer_Immunology	Cell	HCG17,LINC01539,SBF2-AS1,FLJ16779,LINC00398,TMEM72-AS1,ATP6V0E2-AS1,CERNA1,MIR646HG,HOXB-AS1,JPX,PTGES2-AS1,GATA3-AS1	13								LUAD	eQTL	GWAS_cis	SBF2-AS1,HCG17	2
																														Common myeloid progenitor_XCELL	Cancer_Immunology	Cell	HCG17,LINC01539,SBF2-AS1,FLJ16779,LINC00398,TMEM72-AS1,ATP6V0E2-AS1,CERNA1,MIR646HG,HOXB-AS1,JPX,PTGES2-AS1,GATA3-AS1	13								LUSC	eQTL	Common_cis	MIR646HG,SBF2-AS1,LINC01539,LINC00398,TMEM72-AS1	5
																														Cytokine Receptors	Cancer_Immunology	Pathway	HCG17,LINC01539,SBF2-AS1,FLJ16779,LINC00398,TMEM72-AS1,ATP6V0E2-AS1,CERNA1,MIR646HG,HOXB-AS1,JPX,PTGES2-AS1,GATA3-AS1	13								LUSC	eQTL	GWAS_cis	SBF2-AS1	1
																														Cytokines	Cancer_Immunology	Pathway	HCG17,LINC01539,SBF2-AS1,FLJ16779,LINC00398,TMEM72-AS1,ATP6V0E2-AS1,CERNA1,MIR646HG,HOXB-AS1,JPX,PTGES2-AS1,GATA3-AS1	13								PAAD	eQTL	Common_cis	FLJ16779,LINC00398,ATP6V0E2-AS1	3
																														cytotoxicity score_MCPCOUNTER	Cancer_Immunology	Cell	HCG17,LINC01539,SBF2-AS1,FLJ16779,LINC00398,TMEM72-AS1,ATP6V0E2-AS1,CERNA1,MIR646HG,HOXB-AS1,JPX,PTGES2-AS1,GATA3-AS1	13								PAAD	eQTL	GWAS_cis	FLJ16779	1
																														Endothelial cell_EPIC	Cancer_Immunology	Cell	HCG17,LINC01539,SBF2-AS1,FLJ16779,LINC00398,TMEM72-AS1,ATP6V0E2-AS1,CERNA1,MIR646HG,HOXB-AS1,JPX,PTGES2-AS1,GATA3-AS1	13								PCPG	eQTL	Common_cis	MIR646HG,SBF2-AS1	2
																														Endothelial cell_MCPCOUNTER	Cancer_Immunology	Cell	HCG17,LINC01539,SBF2-AS1,FLJ16779,LINC00398,TMEM72-AS1,ATP6V0E2-AS1,CERNA1,MIR646HG,HOXB-AS1,JPX,PTGES2-AS1,GATA3-AS1	13								PRAD	eQTL	Common_cis	MIR646HG,SBF2-AS1,PTGES2-AS1,LINC00398,TMEM72-AS1,ATP6V0E2-AS1,GATA3-AS1	7
																														Endothelial cell_XCELL	Cancer_Immunology	Cell	HCG17,LINC01539,SBF2-AS1,FLJ16779,LINC00398,TMEM72-AS1,ATP6V0E2-AS1,CERNA1,MIR646HG,HOXB-AS1,JPX,PTGES2-AS1,GATA3-AS1	13								PRAD	eQTL	Common_trans	HOXB-AS1,SBF2-AS1,GATA3-AS1	3
																														Eosinophil_CIBERSORT	Cancer_Immunology	Cell	HCG17,LINC01539,SBF2-AS1,FLJ16779,LINC00398,TMEM72-AS1,ATP6V0E2-AS1,CERNA1,MIR646HG,HOXB-AS1,JPX,PTGES2-AS1,GATA3-AS1	13								PRAD	eQTL	GWAS_cis	SBF2-AS1	1
																														Eosinophil_CIBERSORT-ABS	Cancer_Immunology	Cell	HCG17,LINC01539,SBF2-AS1,FLJ16779,LINC00398,TMEM72-AS1,ATP6V0E2-AS1,CERNA1,MIR646HG,HOXB-AS1,JPX,PTGES2-AS1,GATA3-AS1	13								SARC	eQTL	Common_cis	SBF2-AS1,ATP6V0E2-AS1	2
																														Eosinophil_XCELL	Cancer_Immunology	Cell	HCG17,LINC01539,SBF2-AS1,FLJ16779,LINC00398,TMEM72-AS1,ATP6V0E2-AS1,CERNA1,MIR646HG,HOXB-AS1,JPX,PTGES2-AS1,GATA3-AS1	13								SKCM	eQTL	Common_cis	ATP6V0E2-AS1,PTGES2-AS1,FLJ16779	3
																														Granulocyte-monocyte progenitor_XCELL	Cancer_Immunology	Cell	HCG17,LINC01539,SBF2-AS1,FLJ16779,LINC00398,TMEM72-AS1,ATP6V0E2-AS1,CERNA1,MIR646HG,HOXB-AS1,JPX,PTGES2-AS1,GATA3-AS1	13								STAD	eQTL	Common_cis	ATP6V0E2-AS1	1
																														Hematopoietic stem cell_XCELL	Cancer_Immunology	Cell	HCG17,LINC01539,SBF2-AS1,FLJ16779,LINC00398,TMEM72-AS1,ATP6V0E2-AS1,CERNA1,MIR646HG,HOXB-AS1,JPX,PTGES2-AS1,GATA3-AS1	13								TGCT	eQTL	Common_cis	PTGES2-AS1,ATP6V0E2-AS1	2
																														immune score_XCELL	Cancer_Immunology	Cell	HCG17,LINC01539,SBF2-AS1,FLJ16779,LINC00398,TMEM72-AS1,ATP6V0E2-AS1,CERNA1,MIR646HG,HOXB-AS1,JPX,PTGES2-AS1,GATA3-AS1	13								THCA	eQTL	Common_cis	MIR646HG,SBF2-AS1,FLJ16779,HOXB-AS1,LINC01539,PTGES2-AS1,LINC00398,TMEM72-AS1,ATP6V0E2-AS1	9
																														Interferon Receptor	Cancer_Immunology	Pathway	HCG17,LINC01539,SBF2-AS1,FLJ16779,LINC00398,TMEM72-AS1,ATP6V0E2-AS1,CERNA1,MIR646HG,HOXB-AS1,JPX,PTGES2-AS1,GATA3-AS1	13								THCA	eQTL	Common_trans	HCG17	1
																														Interferons	Cancer_Immunology	Pathway	HCG17,LINC01539,SBF2-AS1,FLJ16779,LINC00398,TMEM72-AS1,ATP6V0E2-AS1,CERNA1,MIR646HG,HOXB-AS1,JPX,PTGES2-AS1,GATA3-AS1	13								THCA	eQTL	GWAS_cis	SBF2-AS1,HOXB-AS1	2
																														Interleukins	Cancer_Immunology	Pathway	HCG17,LINC01539,SBF2-AS1,FLJ16779,LINC00398,TMEM72-AS1,ATP6V0E2-AS1,CERNA1,MIR646HG,HOXB-AS1,JPX,PTGES2-AS1,GATA3-AS1	13								THCA	eQTL	GWAS_trans	HCG17	1
																														Interleukins Receptor	Cancer_Immunology	Pathway	HCG17,LINC01539,SBF2-AS1,FLJ16779,LINC00398,TMEM72-AS1,ATP6V0E2-AS1,CERNA1,MIR646HG,HOXB-AS1,JPX,PTGES2-AS1,GATA3-AS1	13								UCEC	eQTL	Common_cis	ATP6V0E2-AS1	1
																														Macrophage M0_CIBERSORT	Cancer_Immunology	Cell	HCG17,LINC01539,SBF2-AS1,FLJ16779,LINC00398,TMEM72-AS1,ATP6V0E2-AS1,CERNA1,MIR646HG,HOXB-AS1,JPX,PTGES2-AS1,GATA3-AS1	13
																														Macrophage M0_CIBERSORT-ABS	Cancer_Immunology	Cell	HCG17,LINC01539,SBF2-AS1,FLJ16779,LINC00398,TMEM72-AS1,ATP6V0E2-AS1,CERNA1,MIR646HG,HOXB-AS1,JPX,PTGES2-AS1,GATA3-AS1	13
																														Macrophage M1_CIBERSORT	Cancer_Immunology	Cell	HCG17,LINC01539,SBF2-AS1,FLJ16779,LINC00398,TMEM72-AS1,ATP6V0E2-AS1,CERNA1,MIR646HG,HOXB-AS1,JPX,PTGES2-AS1,GATA3-AS1	13
																														Macrophage M1_CIBERSORT-ABS	Cancer_Immunology	Cell	HCG17,LINC01539,SBF2-AS1,FLJ16779,LINC00398,TMEM72-AS1,ATP6V0E2-AS1,CERNA1,MIR646HG,HOXB-AS1,JPX,PTGES2-AS1,GATA3-AS1	13
																														Macrophage M1_QUANTISEQ	Cancer_Immunology	Cell	HCG17,LINC01539,SBF2-AS1,FLJ16779,LINC00398,TMEM72-AS1,ATP6V0E2-AS1,CERNA1,MIR646HG,HOXB-AS1,JPX,PTGES2-AS1,GATA3-AS1	13
																														Macrophage M1_XCELL	Cancer_Immunology	Cell	HCG17,LINC01539,SBF2-AS1,FLJ16779,LINC00398,TMEM72-AS1,ATP6V0E2-AS1,CERNA1,MIR646HG,HOXB-AS1,JPX,PTGES2-AS1,GATA3-AS1	13
																														Macrophage M2_CIBERSORT	Cancer_Immunology	Cell	HCG17,LINC01539,SBF2-AS1,FLJ16779,LINC00398,TMEM72-AS1,ATP6V0E2-AS1,CERNA1,MIR646HG,HOXB-AS1,JPX,PTGES2-AS1,GATA3-AS1	13
																														Macrophage M2_CIBERSORT-ABS	Cancer_Immunology	Cell	HCG17,LINC01539,SBF2-AS1,FLJ16779,LINC00398,TMEM72-AS1,ATP6V0E2-AS1,CERNA1,MIR646HG,HOXB-AS1,JPX,PTGES2-AS1,GATA3-AS1	13
																														Macrophage M2_QUANTISEQ	Cancer_Immunology	Cell	HCG17,LINC01539,SBF2-AS1,FLJ16779,LINC00398,TMEM72-AS1,ATP6V0E2-AS1,CERNA1,MIR646HG,HOXB-AS1,JPX,PTGES2-AS1,GATA3-AS1	13
																														Macrophage M2_XCELL	Cancer_Immunology	Cell	HCG17,LINC01539,SBF2-AS1,FLJ16779,LINC00398,TMEM72-AS1,ATP6V0E2-AS1,CERNA1,MIR646HG,HOXB-AS1,JPX,PTGES2-AS1,GATA3-AS1	13
																														Macrophage/Monocyte_MCPCOUNTER	Cancer_Immunology	Cell	HCG17,LINC01539,SBF2-AS1,FLJ16779,LINC00398,TMEM72-AS1,ATP6V0E2-AS1,CERNA1,MIR646HG,HOXB-AS1,JPX,PTGES2-AS1,GATA3-AS1	13
																														Macrophage_EPIC	Cancer_Immunology	Cell	HCG17,LINC01539,SBF2-AS1,FLJ16779,LINC00398,TMEM72-AS1,ATP6V0E2-AS1,CERNA1,MIR646HG,HOXB-AS1,JPX,PTGES2-AS1,GATA3-AS1	13
																														Macrophage_TIMER	Cancer_Immunology	Cell	HCG17,LINC01539,SBF2-AS1,FLJ16779,LINC00398,TMEM72-AS1,ATP6V0E2-AS1,CERNA1,MIR646HG,HOXB-AS1,JPX,PTGES2-AS1,GATA3-AS1	13
																														Macrophage_XCELL	Cancer_Immunology	Cell	HCG17,LINC01539,SBF2-AS1,FLJ16779,LINC00398,TMEM72-AS1,ATP6V0E2-AS1,CERNA1,MIR646HG,HOXB-AS1,JPX,PTGES2-AS1,GATA3-AS1	13
																														Mast cell activated_CIBERSORT	Cancer_Immunology	Cell	HCG17,LINC01539,SBF2-AS1,FLJ16779,LINC00398,TMEM72-AS1,ATP6V0E2-AS1,CERNA1,MIR646HG,HOXB-AS1,JPX,PTGES2-AS1,GATA3-AS1	13
																														Mast cell activated_CIBERSORT-ABS	Cancer_Immunology	Cell	HCG17,LINC01539,SBF2-AS1,FLJ16779,LINC00398,TMEM72-AS1,ATP6V0E2-AS1,CERNA1,MIR646HG,HOXB-AS1,JPX,PTGES2-AS1,GATA3-AS1	13
																														Mast cell resting_CIBERSORT	Cancer_Immunology	Cell	HCG17,LINC01539,SBF2-AS1,FLJ16779,LINC00398,TMEM72-AS1,ATP6V0E2-AS1,CERNA1,MIR646HG,HOXB-AS1,JPX,PTGES2-AS1,GATA3-AS1	13
																														Mast cell resting_CIBERSORT-ABS	Cancer_Immunology	Cell	HCG17,LINC01539,SBF2-AS1,FLJ16779,LINC00398,TMEM72-AS1,ATP6V0E2-AS1,CERNA1,MIR646HG,HOXB-AS1,JPX,PTGES2-AS1,GATA3-AS1	13
																														Mast cell_XCELL	Cancer_Immunology	Cell	HCG17,LINC01539,SBF2-AS1,FLJ16779,LINC00398,TMEM72-AS1,ATP6V0E2-AS1,CERNA1,MIR646HG,HOXB-AS1,JPX,PTGES2-AS1,GATA3-AS1	13
																														microenvironment score_XCELL	Cancer_Immunology	Cell	HCG17,LINC01539,SBF2-AS1,FLJ16779,LINC00398,TMEM72-AS1,ATP6V0E2-AS1,CERNA1,MIR646HG,HOXB-AS1,JPX,PTGES2-AS1,GATA3-AS1	13
																														Monocyte_CIBERSORT	Cancer_Immunology	Cell	HCG17,LINC01539,SBF2-AS1,FLJ16779,LINC00398,TMEM72-AS1,ATP6V0E2-AS1,CERNA1,MIR646HG,HOXB-AS1,JPX,PTGES2-AS1,GATA3-AS1	13
																														Monocyte_CIBERSORT-ABS	Cancer_Immunology	Cell	HCG17,LINC01539,SBF2-AS1,FLJ16779,LINC00398,TMEM72-AS1,ATP6V0E2-AS1,CERNA1,MIR646HG,HOXB-AS1,JPX,PTGES2-AS1,GATA3-AS1	13
																														Monocyte_MCPCOUNTER	Cancer_Immunology	Cell	HCG17,LINC01539,SBF2-AS1,FLJ16779,LINC00398,TMEM72-AS1,ATP6V0E2-AS1,CERNA1,MIR646HG,HOXB-AS1,JPX,PTGES2-AS1,GATA3-AS1	13
																														Monocyte_QUANTISEQ	Cancer_Immunology	Cell	HCG17,LINC01539,SBF2-AS1,FLJ16779,LINC00398,TMEM72-AS1,ATP6V0E2-AS1,CERNA1,MIR646HG,HOXB-AS1,JPX,PTGES2-AS1,GATA3-AS1	13
																														Monocyte_XCELL	Cancer_Immunology	Cell	HCG17,LINC01539,SBF2-AS1,FLJ16779,LINC00398,TMEM72-AS1,ATP6V0E2-AS1,CERNA1,MIR646HG,HOXB-AS1,JPX,PTGES2-AS1,GATA3-AS1	13
																														Myeloid dendritic cell activated_CIBERSORT	Cancer_Immunology	Cell	HCG17,LINC01539,SBF2-AS1,FLJ16779,LINC00398,TMEM72-AS1,ATP6V0E2-AS1,CERNA1,MIR646HG,HOXB-AS1,JPX,PTGES2-AS1,GATA3-AS1	13
																														Myeloid dendritic cell activated_CIBERSORT-ABS	Cancer_Immunology	Cell	HCG17,LINC01539,SBF2-AS1,FLJ16779,LINC00398,TMEM72-AS1,ATP6V0E2-AS1,CERNA1,MIR646HG,HOXB-AS1,JPX,PTGES2-AS1,GATA3-AS1	13
																														Myeloid dendritic cell activated_XCELL	Cancer_Immunology	Cell	HCG17,LINC01539,SBF2-AS1,FLJ16779,LINC00398,TMEM72-AS1,ATP6V0E2-AS1,CERNA1,MIR646HG,HOXB-AS1,JPX,PTGES2-AS1,GATA3-AS1	13
																														Myeloid dendritic cell resting_CIBERSORT	Cancer_Immunology	Cell	HCG17,LINC01539,SBF2-AS1,FLJ16779,LINC00398,TMEM72-AS1,ATP6V0E2-AS1,CERNA1,MIR646HG,HOXB-AS1,JPX,PTGES2-AS1,GATA3-AS1	13
																														Myeloid dendritic cell resting_CIBERSORT-ABS	Cancer_Immunology	Cell	HCG17,LINC01539,SBF2-AS1,FLJ16779,LINC00398,TMEM72-AS1,ATP6V0E2-AS1,CERNA1,MIR646HG,HOXB-AS1,JPX,PTGES2-AS1,GATA3-AS1	13
																														Myeloid dendritic cell_MCPCOUNTER	Cancer_Immunology	Cell	HCG17,LINC01539,SBF2-AS1,FLJ16779,LINC00398,TMEM72-AS1,ATP6V0E2-AS1,CERNA1,MIR646HG,HOXB-AS1,JPX,PTGES2-AS1,GATA3-AS1	13
																														Myeloid dendritic cell_QUANTISEQ	Cancer_Immunology	Cell	HCG17,LINC01539,SBF2-AS1,FLJ16779,LINC00398,TMEM72-AS1,ATP6V0E2-AS1,CERNA1,MIR646HG,HOXB-AS1,JPX,PTGES2-AS1,GATA3-AS1	13
																														Myeloid dendritic cell_TIMER	Cancer_Immunology	Cell	HCG17,LINC01539,SBF2-AS1,FLJ16779,LINC00398,TMEM72-AS1,ATP6V0E2-AS1,CERNA1,MIR646HG,HOXB-AS1,JPX,PTGES2-AS1,GATA3-AS1	13
																														Myeloid dendritic cell_XCELL	Cancer_Immunology	Cell	HCG17,LINC01539,SBF2-AS1,FLJ16779,LINC00398,TMEM72-AS1,ATP6V0E2-AS1,CERNA1,MIR646HG,HOXB-AS1,JPX,PTGES2-AS1,GATA3-AS1	13
																														Natural Killer Cell Cytotoxicity	Cancer_Immunology	Pathway	HCG17,LINC01539,SBF2-AS1,FLJ16779,LINC00398,TMEM72-AS1,ATP6V0E2-AS1,CERNA1,MIR646HG,HOXB-AS1,JPX,PTGES2-AS1,GATA3-AS1	13
																														Neutrophil_CIBERSORT	Cancer_Immunology	Cell	HCG17,LINC01539,SBF2-AS1,FLJ16779,LINC00398,TMEM72-AS1,ATP6V0E2-AS1,CERNA1,MIR646HG,HOXB-AS1,JPX,PTGES2-AS1,GATA3-AS1	13
																														Neutrophil_CIBERSORT-ABS	Cancer_Immunology	Cell	HCG17,LINC01539,SBF2-AS1,FLJ16779,LINC00398,TMEM72-AS1,ATP6V0E2-AS1,CERNA1,MIR646HG,HOXB-AS1,JPX,PTGES2-AS1,GATA3-AS1	13
																														Neutrophil_MCPCOUNTER	Cancer_Immunology	Cell	HCG17,LINC01539,SBF2-AS1,FLJ16779,LINC00398,TMEM72-AS1,ATP6V0E2-AS1,CERNA1,MIR646HG,HOXB-AS1,JPX,PTGES2-AS1,GATA3-AS1	13
																														Neutrophil_QUANTISEQ	Cancer_Immunology	Cell	HCG17,LINC01539,SBF2-AS1,FLJ16779,LINC00398,TMEM72-AS1,ATP6V0E2-AS1,CERNA1,MIR646HG,HOXB-AS1,JPX,PTGES2-AS1,GATA3-AS1	13
																														Neutrophil_TIMER	Cancer_Immunology	Cell	HCG17,LINC01539,SBF2-AS1,FLJ16779,LINC00398,TMEM72-AS1,ATP6V0E2-AS1,CERNA1,MIR646HG,HOXB-AS1,JPX,PTGES2-AS1,GATA3-AS1	13
																														Neutrophil_XCELL	Cancer_Immunology	Cell	HCG17,LINC01539,SBF2-AS1,FLJ16779,LINC00398,TMEM72-AS1,ATP6V0E2-AS1,CERNA1,MIR646HG,HOXB-AS1,JPX,PTGES2-AS1,GATA3-AS1	13
																														NK cell activated_CIBERSORT	Cancer_Immunology	Cell	HCG17,LINC01539,SBF2-AS1,FLJ16779,LINC00398,TMEM72-AS1,ATP6V0E2-AS1,CERNA1,MIR646HG,HOXB-AS1,JPX,PTGES2-AS1,GATA3-AS1	13
																														NK cell activated_CIBERSORT-ABS	Cancer_Immunology	Cell	HCG17,LINC01539,SBF2-AS1,FLJ16779,LINC00398,TMEM72-AS1,ATP6V0E2-AS1,CERNA1,MIR646HG,HOXB-AS1,JPX,PTGES2-AS1,GATA3-AS1	13
																														NK cell resting_CIBERSORT	Cancer_Immunology	Cell	HCG17,LINC01539,SBF2-AS1,FLJ16779,LINC00398,TMEM72-AS1,ATP6V0E2-AS1,CERNA1,MIR646HG,HOXB-AS1,JPX,PTGES2-AS1,GATA3-AS1	13
																														NK cell resting_CIBERSORT-ABS	Cancer_Immunology	Cell	HCG17,LINC01539,SBF2-AS1,FLJ16779,LINC00398,TMEM72-AS1,ATP6V0E2-AS1,CERNA1,MIR646HG,HOXB-AS1,JPX,PTGES2-AS1,GATA3-AS1	13
																														NK cell_EPIC	Cancer_Immunology	Cell	HCG17,LINC01539,SBF2-AS1,FLJ16779,LINC00398,TMEM72-AS1,ATP6V0E2-AS1,CERNA1,MIR646HG,HOXB-AS1,JPX,PTGES2-AS1,GATA3-AS1	13
																														NK cell_MCPCOUNTER	Cancer_Immunology	Cell	HCG17,LINC01539,SBF2-AS1,FLJ16779,LINC00398,TMEM72-AS1,ATP6V0E2-AS1,CERNA1,MIR646HG,HOXB-AS1,JPX,PTGES2-AS1,GATA3-AS1	13
																														NK cell_QUANTISEQ	Cancer_Immunology	Cell	HCG17,LINC01539,SBF2-AS1,FLJ16779,LINC00398,TMEM72-AS1,ATP6V0E2-AS1,CERNA1,MIR646HG,HOXB-AS1,JPX,PTGES2-AS1,GATA3-AS1	13
																														NK cell_XCELL	Cancer_Immunology	Cell	HCG17,LINC01539,SBF2-AS1,FLJ16779,LINC00398,TMEM72-AS1,ATP6V0E2-AS1,CERNA1,MIR646HG,HOXB-AS1,JPX,PTGES2-AS1,GATA3-AS1	13
																														Plasmacytoid dendritic cell_XCELL	Cancer_Immunology	Cell	HCG17,LINC01539,SBF2-AS1,FLJ16779,LINC00398,TMEM72-AS1,ATP6V0E2-AS1,CERNA1,MIR646HG,HOXB-AS1,JPX,PTGES2-AS1,GATA3-AS1	13
																														stroma score_XCELL	Cancer_Immunology	Cell	HCG17,LINC01539,SBF2-AS1,FLJ16779,LINC00398,TMEM72-AS1,ATP6V0E2-AS1,CERNA1,MIR646HG,HOXB-AS1,JPX,PTGES2-AS1,GATA3-AS1	13
																														T cell CD4+ (non-regulatory)_QUANTISEQ	Cancer_Immunology	Cell	HCG17,LINC01539,SBF2-AS1,FLJ16779,LINC00398,TMEM72-AS1,ATP6V0E2-AS1,CERNA1,MIR646HG,HOXB-AS1,JPX,PTGES2-AS1,GATA3-AS1	13
																														T cell CD4+ (non-regulatory)_XCELL	Cancer_Immunology	Cell	HCG17,LINC01539,SBF2-AS1,FLJ16779,LINC00398,TMEM72-AS1,ATP6V0E2-AS1,CERNA1,MIR646HG,HOXB-AS1,JPX,PTGES2-AS1,GATA3-AS1	13
																														T cell CD4+ central memory_XCELL	Cancer_Immunology	Cell	HCG17,LINC01539,SBF2-AS1,FLJ16779,LINC00398,TMEM72-AS1,ATP6V0E2-AS1,CERNA1,MIR646HG,HOXB-AS1,JPX,PTGES2-AS1,GATA3-AS1	13
																														T cell CD4+ effector memory_XCELL	Cancer_Immunology	Cell	HCG17,LINC01539,SBF2-AS1,FLJ16779,LINC00398,TMEM72-AS1,ATP6V0E2-AS1,CERNA1,MIR646HG,HOXB-AS1,JPX,PTGES2-AS1,GATA3-AS1	13
																														T cell CD4+ memory activated_CIBERSORT	Cancer_Immunology	Cell	HCG17,LINC01539,SBF2-AS1,FLJ16779,LINC00398,TMEM72-AS1,ATP6V0E2-AS1,CERNA1,MIR646HG,HOXB-AS1,JPX,PTGES2-AS1,GATA3-AS1	13
																														T cell CD4+ memory activated_CIBERSORT-ABS	Cancer_Immunology	Cell	HCG17,LINC01539,SBF2-AS1,FLJ16779,LINC00398,TMEM72-AS1,ATP6V0E2-AS1,CERNA1,MIR646HG,HOXB-AS1,JPX,PTGES2-AS1,GATA3-AS1	13
																														T cell CD4+ memory resting_CIBERSORT	Cancer_Immunology	Cell	HCG17,LINC01539,SBF2-AS1,FLJ16779,LINC00398,TMEM72-AS1,ATP6V0E2-AS1,CERNA1,MIR646HG,HOXB-AS1,JPX,PTGES2-AS1,GATA3-AS1	13
																														T cell CD4+ memory resting_CIBERSORT-ABS	Cancer_Immunology	Cell	HCG17,LINC01539,SBF2-AS1,FLJ16779,LINC00398,TMEM72-AS1,ATP6V0E2-AS1,CERNA1,MIR646HG,HOXB-AS1,JPX,PTGES2-AS1,GATA3-AS1	13
																														T cell CD4+ memory_XCELL	Cancer_Immunology	Cell	HCG17,LINC01539,SBF2-AS1,FLJ16779,LINC00398,TMEM72-AS1,ATP6V0E2-AS1,CERNA1,MIR646HG,HOXB-AS1,JPX,PTGES2-AS1,GATA3-AS1	13
																														T cell CD4+ naive_CIBERSORT	Cancer_Immunology	Cell	HCG17,LINC01539,SBF2-AS1,FLJ16779,LINC00398,TMEM72-AS1,ATP6V0E2-AS1,CERNA1,MIR646HG,HOXB-AS1,JPX,PTGES2-AS1,GATA3-AS1	13
																														T cell CD4+ naive_CIBERSORT-ABS	Cancer_Immunology	Cell	HCG17,LINC01539,SBF2-AS1,FLJ16779,LINC00398,TMEM72-AS1,ATP6V0E2-AS1,CERNA1,MIR646HG,HOXB-AS1,JPX,PTGES2-AS1,GATA3-AS1	13
																														T cell CD4+ naive_XCELL	Cancer_Immunology	Cell	HCG17,LINC01539,SBF2-AS1,FLJ16779,LINC00398,TMEM72-AS1,ATP6V0E2-AS1,CERNA1,MIR646HG,HOXB-AS1,JPX,PTGES2-AS1,GATA3-AS1	13
																														T cell CD4+ Th1_XCELL	Cancer_Immunology	Cell	HCG17,LINC01539,SBF2-AS1,FLJ16779,LINC00398,TMEM72-AS1,ATP6V0E2-AS1,CERNA1,MIR646HG,HOXB-AS1,JPX,PTGES2-AS1,GATA3-AS1	13
																														T cell CD4+ Th2_XCELL	Cancer_Immunology	Cell	HCG17,LINC01539,SBF2-AS1,FLJ16779,LINC00398,TMEM72-AS1,ATP6V0E2-AS1,CERNA1,MIR646HG,HOXB-AS1,JPX,PTGES2-AS1,GATA3-AS1	13
																														T cell CD4+_EPIC	Cancer_Immunology	Cell	HCG17,LINC01539,SBF2-AS1,FLJ16779,LINC00398,TMEM72-AS1,ATP6V0E2-AS1,CERNA1,MIR646HG,HOXB-AS1,JPX,PTGES2-AS1,GATA3-AS1	13
																														T cell CD4+_TIMER	Cancer_Immunology	Cell	HCG17,LINC01539,SBF2-AS1,FLJ16779,LINC00398,TMEM72-AS1,ATP6V0E2-AS1,CERNA1,MIR646HG,HOXB-AS1,JPX,PTGES2-AS1,GATA3-AS1	13
																														T cell CD8+ central memory_XCELL	Cancer_Immunology	Cell	HCG17,LINC01539,SBF2-AS1,FLJ16779,LINC00398,TMEM72-AS1,ATP6V0E2-AS1,CERNA1,MIR646HG,HOXB-AS1,JPX,PTGES2-AS1,GATA3-AS1	13
																														T cell CD8+ effector memory_XCELL	Cancer_Immunology	Cell	HCG17,LINC01539,SBF2-AS1,FLJ16779,LINC00398,TMEM72-AS1,ATP6V0E2-AS1,CERNA1,MIR646HG,HOXB-AS1,JPX,PTGES2-AS1,GATA3-AS1	13
																														T cell CD8+ naive_XCELL	Cancer_Immunology	Cell	HCG17,LINC01539,SBF2-AS1,FLJ16779,LINC00398,TMEM72-AS1,ATP6V0E2-AS1,CERNA1,MIR646HG,HOXB-AS1,JPX,PTGES2-AS1,GATA3-AS1	13
																														T cell CD8+_CIBERSORT	Cancer_Immunology	Cell	HCG17,LINC01539,SBF2-AS1,FLJ16779,LINC00398,TMEM72-AS1,ATP6V0E2-AS1,CERNA1,MIR646HG,HOXB-AS1,JPX,PTGES2-AS1,GATA3-AS1	13
																														T cell CD8+_CIBERSORT-ABS	Cancer_Immunology	Cell	HCG17,LINC01539,SBF2-AS1,FLJ16779,LINC00398,TMEM72-AS1,ATP6V0E2-AS1,CERNA1,MIR646HG,HOXB-AS1,JPX,PTGES2-AS1,GATA3-AS1	13
																														T cell CD8+_EPIC	Cancer_Immunology	Cell	HCG17,LINC01539,SBF2-AS1,FLJ16779,LINC00398,TMEM72-AS1,ATP6V0E2-AS1,CERNA1,MIR646HG,HOXB-AS1,JPX,PTGES2-AS1,GATA3-AS1	13
																														T cell CD8+_MCPCOUNTER	Cancer_Immunology	Cell	HCG17,LINC01539,SBF2-AS1,FLJ16779,LINC00398,TMEM72-AS1,ATP6V0E2-AS1,CERNA1,MIR646HG,HOXB-AS1,JPX,PTGES2-AS1,GATA3-AS1	13
																														T cell CD8+_QUANTISEQ	Cancer_Immunology	Cell	HCG17,LINC01539,SBF2-AS1,FLJ16779,LINC00398,TMEM72-AS1,ATP6V0E2-AS1,CERNA1,MIR646HG,HOXB-AS1,JPX,PTGES2-AS1,GATA3-AS1	13
																														T cell CD8+_TIMER	Cancer_Immunology	Cell	HCG17,LINC01539,SBF2-AS1,FLJ16779,LINC00398,TMEM72-AS1,ATP6V0E2-AS1,CERNA1,MIR646HG,HOXB-AS1,JPX,PTGES2-AS1,GATA3-AS1	13
																														T cell CD8+_XCELL	Cancer_Immunology	Cell	HCG17,LINC01539,SBF2-AS1,FLJ16779,LINC00398,TMEM72-AS1,ATP6V0E2-AS1,CERNA1,MIR646HG,HOXB-AS1,JPX,PTGES2-AS1,GATA3-AS1	13
																														T cell follicular helper_CIBERSORT	Cancer_Immunology	Cell	HCG17,LINC01539,SBF2-AS1,FLJ16779,LINC00398,TMEM72-AS1,ATP6V0E2-AS1,CERNA1,MIR646HG,HOXB-AS1,JPX,PTGES2-AS1,GATA3-AS1	13
																														T cell follicular helper_CIBERSORT-ABS	Cancer_Immunology	Cell	HCG17,LINC01539,SBF2-AS1,FLJ16779,LINC00398,TMEM72-AS1,ATP6V0E2-AS1,CERNA1,MIR646HG,HOXB-AS1,JPX,PTGES2-AS1,GATA3-AS1	13
																														T cell gamma delta_CIBERSORT	Cancer_Immunology	Cell	HCG17,LINC01539,SBF2-AS1,FLJ16779,LINC00398,TMEM72-AS1,ATP6V0E2-AS1,CERNA1,MIR646HG,HOXB-AS1,JPX,PTGES2-AS1,GATA3-AS1	13
																														T cell gamma delta_CIBERSORT-ABS	Cancer_Immunology	Cell	HCG17,LINC01539,SBF2-AS1,FLJ16779,LINC00398,TMEM72-AS1,ATP6V0E2-AS1,CERNA1,MIR646HG,HOXB-AS1,JPX,PTGES2-AS1,GATA3-AS1	13
																														T cell gamma delta_XCELL	Cancer_Immunology	Cell	HCG17,LINC01539,SBF2-AS1,FLJ16779,LINC00398,TMEM72-AS1,ATP6V0E2-AS1,CERNA1,MIR646HG,HOXB-AS1,JPX,PTGES2-AS1,GATA3-AS1	13
																														T cell NK_XCELL	Cancer_Immunology	Cell	HCG17,LINC01539,SBF2-AS1,FLJ16779,LINC00398,TMEM72-AS1,ATP6V0E2-AS1,CERNA1,MIR646HG,HOXB-AS1,JPX,PTGES2-AS1,GATA3-AS1	13
																														T cell regulatory (Tregs)_CIBERSORT	Cancer_Immunology	Cell	HCG17,LINC01539,SBF2-AS1,FLJ16779,LINC00398,TMEM72-AS1,ATP6V0E2-AS1,CERNA1,MIR646HG,HOXB-AS1,JPX,PTGES2-AS1,GATA3-AS1	13
																														T cell regulatory (Tregs)_CIBERSORT-ABS	Cancer_Immunology	Cell	HCG17,LINC01539,SBF2-AS1,FLJ16779,LINC00398,TMEM72-AS1,ATP6V0E2-AS1,CERNA1,MIR646HG,HOXB-AS1,JPX,PTGES2-AS1,GATA3-AS1	13
																														T cell regulatory (Tregs)_QUANTISEQ	Cancer_Immunology	Cell	HCG17,LINC01539,SBF2-AS1,FLJ16779,LINC00398,TMEM72-AS1,ATP6V0E2-AS1,CERNA1,MIR646HG,HOXB-AS1,JPX,PTGES2-AS1,GATA3-AS1	13
																														T cell regulatory (Tregs)_XCELL	Cancer_Immunology	Cell	HCG17,LINC01539,SBF2-AS1,FLJ16779,LINC00398,TMEM72-AS1,ATP6V0E2-AS1,CERNA1,MIR646HG,HOXB-AS1,JPX,PTGES2-AS1,GATA3-AS1	13
																														T cell_MCPCOUNTER	Cancer_Immunology	Cell	HCG17,LINC01539,SBF2-AS1,FLJ16779,LINC00398,TMEM72-AS1,ATP6V0E2-AS1,CERNA1,MIR646HG,HOXB-AS1,JPX,PTGES2-AS1,GATA3-AS1	13
																														TCGA-CHOL	Cancer_Immunology	Cancer	HCG17,HOXB-AS1,PTGES2-AS1	3
																														TCGA-DLBC	Cancer_Immunology	Cancer	HOXB-AS1	1
																														TCGA-KICH	Cancer_Immunology	Cancer	HOXB-AS1	1
																														TCGA-KIRP	Cancer_Immunology	Cancer	HOXB-AS1,PTGES2-AS1	2
																														TCGA-LIHC	Cancer_Immunology	Cancer	HOXB-AS1	1
																														TCGA-PRAD	Cancer_Immunology	Cancer	PTGES2-AS1	1
																														TCGA-READ	Cancer_Immunology	Cancer	JPX	1
																														TCGA-STAD	Cancer_Immunology	Cancer	HOXB-AS1	1
																														TCGA-TGCT	Cancer_Immunology	Cancer	HCG17	1
																														TCGA-THCA	Cancer_Immunology	Cancer	HOXB-AS1	1
																														TCGA-THYM	Cancer_Immunology	Cancer	HOXB-AS1	1
																														TCGA-UVM	Cancer_Immunology	Cancer	HCG17,HOXB-AS1,JPX,PTGES2-AS1	4
																														TCR signaling Pathway	Cancer_Immunology	Pathway	HCG17,LINC01539,SBF2-AS1,FLJ16779,LINC00398,TMEM72-AS1,ATP6V0E2-AS1,CERNA1,MIR646HG,HOXB-AS1,JPX,PTGES2-AS1,GATA3-AS1	13
																														TGFb Family Member	Cancer_Immunology	Pathway	HCG17,LINC01539,SBF2-AS1,FLJ16779,LINC00398,TMEM72-AS1,ATP6V0E2-AS1,CERNA1,MIR646HG,HOXB-AS1,JPX,PTGES2-AS1,GATA3-AS1	13
																														TGFb Family Member Receptor	Cancer_Immunology	Pathway	HCG17,LINC01539,SBF2-AS1,FLJ16779,LINC00398,TMEM72-AS1,ATP6V0E2-AS1,CERNA1,MIR646HG,HOXB-AS1,JPX,PTGES2-AS1,GATA3-AS1	13
																														TNF Family Members	Cancer_Immunology	Pathway	HCG17,LINC01539,SBF2-AS1,FLJ16779,LINC00398,TMEM72-AS1,ATP6V0E2-AS1,CERNA1,MIR646HG,HOXB-AS1,JPX,PTGES2-AS1,GATA3-AS1	13
																														TNF Family Members Receptors	Cancer_Immunology	Pathway	HCG17,LINC01539,SBF2-AS1,FLJ16779,LINC00398,TMEM72-AS1,ATP6V0E2-AS1,CERNA1,MIR646HG,HOXB-AS1,JPX,PTGES2-AS1,GATA3-AS1	13
																														uncharacterized cell_EPIC	Cancer_Immunology	Cell	HCG17,LINC01539,SBF2-AS1,FLJ16779,LINC00398,TMEM72-AS1,ATP6V0E2-AS1,CERNA1,MIR646HG,HOXB-AS1,JPX,PTGES2-AS1,GATA3-AS1	13
																														uncharacterized cell_QUANTISEQ	Cancer_Immunology	Cell	HCG17,LINC01539,SBF2-AS1,FLJ16779,LINC00398,TMEM72-AS1,ATP6V0E2-AS1,CERNA1,MIR646HG,HOXB-AS1,JPX,PTGES2-AS1,GATA3-AS1	13
[truncated: 42 more columns]

## Sheet: PANTHER
Gene Symbol	Gene Name	PANTHER Family/Subfamily	PANTHER Protein Class
ABCA13	ATP-binding cassette sub-family A member 13	ATP-BINDING CASSETTE SUB-FAMILY A MEMBER 13 (PTHR19229:SF113)	ATP-binding cassette (ABC) transporter
ADAMTS16	A disintegrin and metalloproteinase with thrombospondin motifs 16	A DISINTEGRIN AND METALLOPROTEINASE WITH THROMBOSPONDIN MOTIFS 16 (PTHR13723:SF140)	metalloprotease
ADGRV1	Adhesion G-protein coupled receptor V1	ADHESION G-PROTEIN COUPLED RECEPTOR V1 (PTHR46682:SF1)	G-protein coupled receptor
ARL14EP	ARL14 effector protein	ARL14 EFFECTOR PROTEIN (PTHR46536:SF1)	-
BCAN	Brevican core protein	BREVICAN CORE PROTEIN (PTHR22804:SF41)	extracellular matrix glycoprotein
BMP2	Bone morphogenetic protein 2	BONE MORPHOGENETIC PROTEIN 2 (PTHR11848:SF143)	growth factor
BSN	Protein bassoon	PROTEIN BASSOON (PTHR14113:SF1)	-
C19orf73	Putative uncharacterized protein C19orf73	-	-
C1QTNF8	Complement C1q tumor necrosis factor-related protein 8	COMPLEMENT C1Q TUMOR NECROSIS FACTOR-RELATED PROTEIN 8 (PTHR22923:SF117)	scaffold/adaptor protein
CCNA2	Cyclin-A2	CYCLIN-A2 (PTHR10177:SF444)	kinase activator
CEBPD	CCAAT_enhancer-binding protein delta	CCAAT_ENHANCER-BINDING PROTEIN DELTA (PTHR23334:SF3)	basic leucine zipper transcription factor
DLGAP3	Disks large-associated protein 3	DISKS LARGE-ASSOCIATED PROTEIN 3 (PTHR12353:SF4)	scaffold/adaptor protein
GALNT16	Polypeptide N-acetylgalactosaminyltransferase 16	POLYPEPTIDE N-ACETYLGALACTOSAMINYLTRANSFERASE 16 (PTHR11675:SF3)	glycosyltransferase
GPR26	G-protein coupled receptor 26	G-PROTEIN COUPLED RECEPTOR 26 (PTHR24245:SF6)	G-protein coupled receptor
GPR37L1	G-protein coupled receptor 37-like 1	G-PROTEIN COUPLED RECEPTOR 37-LIKE 1 (PTHR46216:SF4)	G-protein coupled receptor
GRM6	Metabotropic glutamate receptor 6	METABOTROPIC GLUTAMATE RECEPTOR 6 (PTHR24060:SF24)	G-protein coupled receptor
GTF2H4	General transcription factor IIH subunit 4	GENERAL TRANSCRIPTION FACTOR IIH SUBUNIT 4 (PTHR13152:SF0)	general transcription factor
H1-10-AS1	Putative uncharacterized protein H1-10-AS1	-	-
HCN4	Potassium_sodium hyperpolarization-activated cyclic nucleotide-gated channel 4	POTASSIUM_SODIUM HYPERPOLARIZATION-ACTIVATED CYCLIC NUCLEOTIDE-GATED CHANNEL 4 (PTHR45689:SF4)	ion channel
KLHL14	Kelch-like protein 14	KELCH-LIKE PROTEIN 14 (PTHR45632:SF6)	scaffold/adaptor protein
KRT4	Keratin, type II cytoskeletal 4	KERATIN, TYPE II CYTOSKELETAL 4 (PTHR45616:SF3)	-
LINGO4	Leucine-rich repeat and immunoglobulin-like domain-containing nogo receptor-interacting protein 4	LEUCINE-RICH REPEAT AND IMMUNOGLOBULIN-LIKE DOMAIN-CONTAINING NOGO RECEPTOR-INTERACTING PROTEIN 4 (PTHR24373:SF156)	transmembrane signal receptor
LONRF2	LON peptidase N-terminal domain and RING finger protein 2	LON PEPTIDASE N-TERMINAL DOMAIN AND RING FINGER PROTEIN 2 (PTHR23327:SF5)	ubiquitin-protein ligase
LSP1	Lymphocyte-specific protein 1	LYMPHOCYTE-SPECIFIC PROTEIN 1 (PTHR18949:SF1)	non-motor actin binding protein
MALRD1	MAM and LDL-receptor class A domain-containing protein 1	MAM AND LDL-RECEPTOR CLASS A DOMAIN-CONTAINING PROTEIN 1 (PTHR23282:SF140)	-
MASP2	Mannan-binding lectin serine protease 2	MANNAN-BINDING LECTIN SERINE PROTEASE 2 (PTHR24255:SF10)	serine protease
MROH6	Maestro heat-like repeat-containing protein family member 6	MAESTRO HEAT-LIKE REPEAT-CONTAINING PROTEIN FAMILY MEMBER 6 (PTHR23120:SF40)	-
MXD3	Max dimerization protein 3	MAX DIMERIZATION PROTEIN 3 (PTHR11969:SF6)	basic helix-loop-helix transcription factor
NMUR2	Neuromedin-U receptor 2	NEUROMEDIN-U RECEPTOR 2 (PTHR24243:SF14)	G-protein coupled receptor
OTOG	Otogelin	OTOGELIN (PTHR11339:SF228)	extracellular matrix protein
PCDHGA6	Protocadherin gamma-A6	PROTOCADHERIN GAMMA-A6 (PTHR24028:SF107)	cadherin
PDXP	Chronophin	CHRONOPHIN (PTHR19288:SF94)	phosphatase
PEF1	Peflin	PEFLIN (PTHR46212:SF10)	-
PLXNA4	Plexin-A4	PLEXIN-A4 (PTHR22625:SF34)	transmembrane signal receptor
RASA3	Ras GTPase-activating protein 3	RAS GTPASE-ACTIVATING PROTEIN 3 (PTHR10194:SF53)	GTPase-activating protein
RGS19	Regulator of G-protein signaling 19	REGULATOR OF G-PROTEIN SIGNALING 19 (PTHR10845:SF145)	GTPase-activating protein
RP1L1	Retinitis pigmentosa 1-like 1 protein	RETINITIS PIGMENTOSA 1-LIKE 1 PROTEIN (PTHR23005:SF3)	-
SEMG2	Semenogelin-2	SEMENOGELIN-2 (PTHR10547:SF6)	-
TAF1L	Transcription initiation factor TFIID subunit 1-like	TRANSCRIPTION INITIATION FACTOR TFIID SUBUNIT 1-LIKE (PTHR13900:SF2)	general transcription factor
TNXB	Tenascin-X	TENASCIN-X (PTHR46708:SF3)	extracellular matrix protein
TRIB1	Tribbles homolog 1	TRIBBLES HOMOLOG 1 (PTHR22961:SF17)	non-receptor serine/threonine protein kinase
TUBB	Tubulin beta chain	TUBULIN BETA CHAIN (PTHR11588:SF61)	tubulin
USP38	Ubiquitin carboxyl-terminal hydrolase 38	UBIQUITIN CARBOXYL-TERMINAL HYDROLASE 38 (PTHR24006:SF710)	cysteine protease
WNT7A	Protein Wnt-7a	PROTEIN WNT-7A (PTHR12027:SF78)	intercellular signal molecule
ZFYVE26	Zinc finger FYVE domain-containing protein 26	ZINC FINGER FYVE DOMAIN-CONTAINING PROTEIN 26 (PTHR46591:SF1)	-
ZNF23	Zinc finger protein 23	ZINC FINGER PROTEIN 23 (PTHR24377:SF180)	C2H2 zinc finger transcription factor
ZNF891	Zinc finger protein 891	ZINC FINGER PROTEIN 891 (PTHR24381:SF76)	C2H2 zinc finger transcription factor
