# Supplementary material for: The Exosome-Mediated Epigenome: Non-Coding RNA and mRNA-Coding Networks in Microbiome–Cellular Communication, Inflammation, and Tumorigenesis Along the Oral–Gut–Lung Axis
Source: Epigenomes. 2025 Dec 16;9(4):52. doi: 10.3390/epigenomes9040052 (PMC12731705; doi:10.3390/epigenomes9040052)
Supplement: Supplementary file 1 [file epigenomes-09-00052-s001.zip › Table S5_C&I.xlsx]

## Sheet: PAH
Extracellular exosome PAH	Extracellular exosome PAH		ChEA3TFs	Extracellular exosome PAH	ChEA3PAHTFs		OFFICIAL_GENE_SYMBOL	Gene Name		Category	Term	Count	%	P-Value	Benjamini		Extracellular exosome	GENE NAME		Plasma membrane	GENE NAME		Phosphoprotein	GENE NAME		Acetylation	GENE NAME		Membrane raft	GENE NAME		Cytoplasmic vesicle	GENE NAME		Phagocytic vesicle	GENE NAME		Negative regulation of cell population proliferation	GENE NAME		Angiogenesis	GENE NAME		Symbiont entry into host cell	GENE NAME		Endosome membrane	GENE NAME
ABI3	ABI3		AEBP1	ADRA1A	2		ABI3	ABI family member 3(ABI3)		GOTERM_CC_DIRECT	extracellular exosome	54	56.2	5.6e-27	1.2e-24		AEBP1	AE binding protein 1(AEBP1)		ADRM1	ADRM1 26S proteasome ubiquitin receptor(ADRM1)		ABI3	ABI family member 3(ABI3)		ADRM1	ADRM1 26S proteasome ubiquitin receptor(ADRM1)		EFHD2	EF-hand domain family member D2(EFHD2)		ATP6V1F	ATPase H+ transporting V1 subunit F(ATP6V1F)		CD82	CD82 molecule(CD82)		S100A11	S100 calcium binding protein A11(S100A11)		ACVRL1	activin A receptor like type 1(ACVRL1)		GRK2	G protein-coupled receptor kinase 2(GRK2)		ATP6V1F	ATPase H+ transporting V1 subunit F(ATP6V1F)
ACVRL1	ACVRL1		GLMP		2		ACVRL1	activin A receptor like type 1(ACVRL1)		GOTERM_MF_DIRECT	protein binding	83	86.5	2.5e-06	0.00068		ATP6V1F	ATPase H+ transporting V1 subunit F(ATP6V1F)		ATP6V1F	ATPase H+ transporting V1 subunit F(ATP6V1F)		ADRM1	ADRM1 26S proteasome ubiquitin receptor(ADRM1)		CTDSP1	CTD small phosphatase 1(CTDSP1)		EFNB1	ephrin B1(EFNB1)		CD82	CD82 molecule(CD82)		RAB7A	RAB7A, member RAS oncogene family(RAB7A)		ACVRL1	activin A receptor like type 1(ACVRL1)		DLL4	delta like canonical Notch ligand 4(DLL4)		TNFRSF14	TNF receptor superfamily member 14(TNFRSF14)		RAB1B	RAB1B, member RAS oncogene family(RAB1B)
ADRA1A	ADRA1A		IRF9		2		ADRA1A	adrenoceptor alpha 1A(ADRA1A)		GOTERM_CC_DIRECT	plasma membrane	46	47.9	1.3e-05	0.0015		CD22	CD22 molecule(CD22)		CD22	CD22 molecule(CD22)		BCL7B	BAF chromatin remodeling complex subunit BCL7B(BCL7B)		EFHD2	EF-hand domain family member D2(EFHD2)		MYADM	myeloid associated differentiation marker(MYADM)		RAB7A	RAB7A, member RAS oncogene family(RAB7A)		RAB8A	RAB8A, member RAS oncogene family(RAB8A)		ADRA1A	adrenoceptor alpha 1A(ADRA1A)		MFGE8	milk fat globule EGF and factor V/VIII domain containing(MFGE8)		DAG1	dystroglycan 1(DAG1)		RAB7A	RAB7A, member RAS oncogene family(RAB7A)
ADRM1	ADRM1		MAF		2		ADRM1	ADRM1 26S proteasome ubiquitin receptor(ADRM1)		GOTERM_MF_DIRECT	calcium ion binding	13	13.5	0.00027	0.036		CD82	CD82 molecule(CD82)		CD82	CD82 molecule(CD82)		CD22	CD22 molecule(CD22)		NDRG2	NDRG family member 2(NDRG2)		PECAM1	platelet and endothelial cell adhesion molecule 1(PECAM1)		RAB8A	RAB8A, member RAS oncogene family(RAB8A)		CORO1A	coronin 1A(CORO1A)		ASPH	aspartate beta-hydroxylase(ASPH)		MMRN2	multimerin 2(MMRN2)		PHB1	prohibitin 1(PHB1)		RAB8A	RAB8A, member RAS oncogene family(RAB8A)
AEBP1	AEBP1		ZNF346		2		AEBP1	AE binding protein 1(AEBP1)		GOTERM_CC_DIRECT	collagen-containing extracellular matrix	9	9.4	0.00055	0.04		CTDSP1	CTD small phosphatase 1(CTDSP1)		GNA14	G protein subunit alpha 14(GNA14)		EFHD2	EF-hand domain family member D2(EFHD2)		NRAS	NRAS proto-oncogene, GTPase(NRAS)		PSEN2	presenilin 2(PSEN2)		CORO1A	coronin 1A(CORO1A)					CDH5	cadherin 5(CDH5)		S1PR1	sphingosine-1-phosphate receptor 1(S1PR1)		SLC3A2	solute carrier family 3 member 2(SLC3A2)		SUN2	Sad1 and UNC84 domain containing 2(SUN2)
AKR1A1	AKR1A1		ZNF503		2		AKR1A1	aldo-keto reductase family 1 member A1(AKR1A1)		GOTERM_CC_DIRECT	external side of plasma membrane	9	9.4	0.00076	0.042		GNA14	G protein subunit alpha 14(GNA14)		GRK2	G protein-coupled receptor kinase 2(GRK2)		GRK2	G protein-coupled receptor kinase 2(GRK2)		PYM1	PYM homolog 1, exon junction complex associated factor(PYM1)		S1PR1	sphingosine-1-phosphate receptor 1(S1PR1)		MFGE8	milk fat globule EGF and factor V/VIII domain containing(MFGE8)					DLL4	delta like canonical Notch ligand 4(DLL4)								SNX3	sorting nexin 3(SNX3)
AKR1A1	ANXA7		ADNP	ABI3	1		ANXA7	annexin A7(ANXA7)		GOTERM_MF_DIRECT	retromer complex binding	3	3.1	0.001	0.092		GMPPA	GDP-mannose pyrophosphorylase A(GMPPA)		NHERF2	NHERF family PDZ scaffold protein 2(NHERF2)		NDRG2	NDRG family member 2(NDRG2)		RAB1B	RAB1B, member RAS oncogene family(RAB1B)					PTPRS	protein tyrosine phosphatase receptor type S(PTPRS)					MMRN2	multimerin 2(MMRN2)
ANXA7	AP2M1		ADNP2	ACVRL1	1		AP2M1	adaptor related protein complex 2 subunit mu 1(AP2M1)		UP_KW_DOMAIN	EGF-like domain	6	6.2	0.0057	0.093		NDRG2	NDRG family member 2(NDRG2)		NRAS	NRAS proto-oncogene, GTPase(NRAS)		NHERF2	NHERF family PDZ scaffold protein 2(NHERF2)		RAB7A	RAB7A, member RAS oncogene family(RAB7A)					SCNN1B	sodium channel epithelial 1 subunit beta(SCNN1B)					PHB1	prohibitin 1(PHB1)
AP2M1	ARHGAP23		AEBP2	ADRM1	1		ARHGAP23	Rho GTPase activating protein 23(ARHGAP23)		UP_KW_DOMAIN	Signal	30	31.2	0.0098	0.093		NHERF2	NHERF family PDZ scaffold protein 2(NHERF2)		RAB1B	RAB1B, member RAS oncogene family(RAB1B)		NRAS	NRAS proto-oncogene, GTPase(NRAS)		RUVBL2	RuvB like AAA ATPase 2(RUVBL2)					SNX3	sorting nexin 3(SNX3)					ZNF503	zinc finger protein 503(ZNF503)
AP2M1	ASPH		AHCTF1	AEBP1	1		ASPH	aspartate beta-hydroxylase(ASPH)		UP_KW_PTM	Phosphoprotein	63	65.6	0.0082	0.1		NRAS	NRAS proto-oncogene, GTPase(NRAS)		RAB7A	RAB7A, member RAS oncogene family(RAB7A)		PYM1	PYM homolog 1, exon junction complex associated factor(PYM1)		S100A11	S100 calcium binding protein A11(S100A11)					SNX33	sorting nexin 33(SNX33)
ARHGAP23	ATP6V1F		AHDC1	AKR1A1	1		ATP6V1F	ATPase H+ transporting V1 subunit F(ATP6V1F)		UP_KW_PTM	Acetylation	32	33.3	0.012	0.1		RAB1B	RAB1B, member RAS oncogene family(RAB1B)		RAB8A	RAB8A, member RAS oncogene family(RAB8A)		RAB1B	RAB1B, member RAS oncogene family(RAB1B)		S100A4	S100 calcium binding protein A4(S100A4)
ASPH	BCL7B		AHR	ANXA7	1		BCL7B	BAF chromatin remodeling complex subunit BCL7B(BCL7B)		GOTERM_CC_DIRECT	membrane raft	6	6.2	0.0028	0.11		RAB7A	RAB7A, member RAS oncogene family(RAB7A)		S100A16	S100 calcium binding protein A16(S100A16)		RAB7A	RAB7A, member RAS oncogene family(RAB7A)		UTP3	UTP3 small subunit processome component(UTP3)
ATP6V1F	BLVRB		AHRR	AP2M1	1		BLVRB	biliverdin reductase B(BLVRB)		GOTERM_CC_DIRECT	cell surface	10	10.4	0.003	0.11		RAB8A	RAB8A, member RAS oncogene family(RAB8A)		TNFRSF14	TNF receptor superfamily member 14(TNFRSF14)		RAB8A	RAB8A, member RAS oncogene family(RAB8A)		AKR1A1	aldo-keto reductase family 1 member A1(AKR1A1)
BCL7B	C1QBP		AIRE	ARHGAP23	1		C1QBP	complement C1q binding protein(C1QBP)		UP_KW_CELLULAR_COMPONENT	Cytoplasmic vesicle	10	10.4	0.01	0.16		ARHGAP23	Rho GTPase activating protein 23(ARHGAP23)		ACVRL1	activin A receptor like type 1(ACVRL1)		ARHGAP23	Rho GTPase activating protein 23(ARHGAP23)		ANXA7	annexin A7(ANXA7)
BLVRB	C1R		AKAP8	ASPH	1		C1R	complement C1r(C1R)		UP_KW_CELLULAR_COMPONENT	Membrane	53	55.2	0.012	0.16		RUVBL2	RuvB like AAA ATPase 2(RUVBL2)		AP2M1	adaptor related protein complex 2 subunit mu 1(AP2M1)		RUVBL2	RuvB like AAA ATPase 2(RUVBL2)		C1QBP	complement C1q binding protein(C1QBP)
BLVRB	CA4		AKAP8L	ATP6V1F	1		CA4	carbonic anhydrase 4(CA4)		GOTERM_BP_DIRECT	signal transduction	16	16.7	0.00052	0.16		S100A11	S100 calcium binding protein A11(S100A11)		ADRA1A	adrenoceptor alpha 1A(ADRA1A)		S100A11	S100 calcium binding protein A11(S100A11)		CORO1A	coronin 1A(CORO1A)
C1QBP	CD22		AKNA	BCL7B	1		CD22	CD22 molecule(CD22)		GOTERM_BP_DIRECT	blood vessel maturation	3	3.1	0.00058	0.16		S100A16	S100 calcium binding protein A16(S100A16)		ANXA7	annexin A7(ANXA7)		SH2D3C	SH2 domain containing 3C(SH2D3C)		HINT1	histidine triad nucleotide binding protein 1(HINT1)
C1R	CD82		ALX1	BLVRB	1		CD82	CD82 molecule(CD82)		GOTERM_BP_DIRECT	hyaluronan metabolic process	3	3.1	0.00058	0.16		S100A4	S100 calcium binding protein A4(S100A4)		ASPH	aspartate beta-hydroxylase(ASPH)		SUN2	Sad1 and UNC84 domain containing 2(SUN2)		MAPK3	mitogen-activated protein kinase 3(MAPK3)
C1R	CDH5		ALX3	C1QBP	1		CDH5	cadherin 5(CDH5)		GOTERM_CC_DIRECT	phagocytic vesicle	4	4.2	0.0052	0.17		AP2M1	adaptor related protein complex 2 subunit mu 1(AP2M1)		BLVRB	biliverdin reductase B(BLVRB)		TNFRSF14	TNF receptor superfamily member 14(TNFRSF14)		PHB1	prohibitin 1(PHB1)
CA4	CORO1A		ALX4	C1R	1		CORO1A	coronin 1A(CORO1A)		GOTERM_BP_DIRECT	negative regulation of cell population proliferation	9	9.4	0.00089	0.19		AKR1A1	aldo-keto reductase family 1 member A1(AKR1A1)		CDH5	cadherin 5(CDH5)		UTP3	UTP3 small subunit processome component(UTP3)		PSMG3	proteasome assembly chaperone 3(PSMG3)
CD22	CTDSP1		ANHX	CA4	1		CTDSP1	CTD small phosphatase 1(CTDSP1)		UP_KW_BIOLOGICAL_PROCESS	Angiogenesis	5	5.2	0.0039	0.21		ANXA7	annexin A7(ANXA7)		CA4	carbonic anhydrase 4(CA4)		ACVRL1	activin A receptor like type 1(ACVRL1)		PKN1	protein kinase N1(PKN1)
CD82	DAG1		ANKZF1	CD22	1		DAG1	dystroglycan 1(DAG1)		GOTERM_CC_DIRECT	cytosol	38	39.6	0.0076	0.21		BLVRB	biliverdin reductase B(BLVRB)		C1QBP	complement C1q binding protein(C1QBP)		AP2M1	adaptor related protein complex 2 subunit mu 1(AP2M1)		RPS5	ribosomal protein S5(RPS5)
CDH5	DLL4		AR	CD82	1		DLL4	delta like canonical Notch ligand 4(DLL4)		UP_SEQ_FEATURE	CARBOHYD:N-linked (GlcNAc...) asparagine	35	36.5	0.00039	0.22		CA4	carbonic anhydrase 4(CA4)		CORO1A	coronin 1A(CORO1A)		ADRA1A	adrenoceptor alpha 1A(ADRA1A)		SLC3A2	solute carrier family 3 member 2(SLC3A2)
CDH5	DOK2		ARGFX	CDH5	1		DOK2	docking protein 2(DOK2)		GOTERM_BP_DIRECT	symbiont entry into host cell	5	5.2	0.0013	0.22		C1R	complement C1r(C1R)		DLL4	delta like canonical Notch ligand 4(DLL4)		AKR1A1	aldo-keto reductase family 1 member A1(AKR1A1)		SNX3	sorting nexin 3(SNX3)
CORO1A	EFHD2		ARHGAP35	CORO1A	1		EFHD2	EF-hand domain family member D2(EFHD2)		GOTERM_CC_DIRECT	endosome membrane	6	6.2	0.0099	0.23		CORO1A	coronin 1A(CORO1A)		DAG1	dystroglycan 1(DAG1)		ASPH	aspartate beta-hydroxylase(ASPH)		S1PR1	sphingosine-1-phosphate receptor 1(S1PR1)
CORO1A	EFNB1		ARID2	CTDSP1	1		EFNB1	ephrin B1(EFNB1)		GOTERM_CC_DIRECT	lysosomal membrane	7	7.3	0.01	0.23		DAG1	dystroglycan 1(DAG1)		EFNB1	ephrin B1(EFNB1)		BLVRB	biliverdin reductase B(BLVRB)		TXNRD1	thioredoxin reductase 1(TXNRD1)
CTDSP1	GIMAP6		ARID3A	DAG1	1		GIMAP6	GTPase, IMAP family member 6(GIMAP6)		GOTERM_CC_DIRECT	glutamatergic synapse	7	7.3	0.014	0.25		EFNB1	ephrin B1(EFNB1)		GJA4	gap junction protein alpha 4(GJA4)		CDH5	cadherin 5(CDH5)		TALDO1	transaldolase 1(TALDO1)
DAG1	GJA4		ARID3B	DLL4	1		GJA4	gap junction protein alpha 4(GJA4)		GOTERM_CC_DIRECT	early endosome	6	6.2	0.015	0.25		HINT1	histidine triad nucleotide binding protein 1(HINT1)		HINT1	histidine triad nucleotide binding protein 1(HINT1)		C1QBP	complement C1q binding protein(C1QBP)		TWF2	twinfilin actin binding protein 2(TWF2)
DLL4	GLMP		ARID3C	DOK2	1		GLMP	glycosylated lysosomal membrane protein(GLMP)		GOTERM_CC_DIRECT	trans-Golgi network membrane	4	4.2	0.015	0.25		HYAL1	hyaluronidase 1(HYAL1)		IFI6	interferon alpha inducible protein 6(IFI6)		C1R	complement C1r(C1R)		YWHAE	tyrosine 3-monooxygenase/tryptophan 5-monooxygenase activation protein epsilon(YWHAE)
DLL4	GMPPA		ARID5A	EFHD2	1		GMPPA	GDP-mannose pyrophosphorylase A(GMPPA)		UP_KW_PTM	Glycoprotein	38	39.6	0.046	0.26		ITIH3	inter-alpha-trypsin inhibitor heavy chain 3(ITIH3)		LRRN4	leucine rich repeat neuronal 4(LRRN4)		CORO1A	coronin 1A(CORO1A)		VAT1	vesicle amine transport 1(VAT1)
DOK2	GNA14		ARID5B	EFNB1	1		GNA14	G protein subunit alpha 14(GNA14)		GOTERM_CC_DIRECT	cytoplasm	37	38.5	0.018	0.28		LTBP2	latent transforming growth factor beta binding protein 2(LTBP2)		M6PR	mannose-6-phosphate receptor, cation dependent(M6PR)		DOK2	docking protein 2(DOK2)		ZNF346	zinc finger protein 346(ZNF346)
EFHD2	GRK2		ARNT	GIMAP6	1		GRK2	G protein-coupled receptor kinase 2(GRK2)		GOTERM_CC_DIRECT	extracellular space	17	17.7	0.021	0.3		LRRN4	leucine rich repeat neuronal 4(LRRN4)		MAPK3	mitogen-activated protein kinase 3(MAPK3)		DAG1	dystroglycan 1(DAG1)		ZNF503	zinc finger protein 503(ZNF503)
EFNB1	HINT1		ARNT2	GJA4	1		HINT1	histidine triad nucleotide binding protein 1(HINT1)		UP_KW_BIOLOGICAL_PROCESS	Host-virus interaction	9	9.4	0.012	0.32		MAN1C1	mannosidase alpha class 1C member 1(MAN1C1)		MYADM	myeloid associated differentiation marker(MYADM)		EFNB1	ephrin B1(EFNB1)
GIMAP6	HYAL1		ARNTL	GLMP	1		HYAL1	hyaluronidase 1(HYAL1)		GOTERM_CC_DIRECT	growth cone	4	4.2	0.025	0.34		MAN2B2	mannosidase alpha class 2B member 2(MAN2B2)		NOTCH4	notch receptor 4(NOTCH4)		HINT1	histidine triad nucleotide binding protein 1(HINT1)
GJA4	IFI6		ARNTL2	GMPPA	1		IFI6	interferon alpha inducible protein 6(IFI6)		UP_KW_BIOLOGICAL_PROCESS	Notch signaling pathway	3	3.1	0.024	0.35		METRNL	meteorin like, glial cell differentiation regulator(METRNL)		PTCH2	patched 2(PTCH2)		IRF9	interferon regulatory factor 9(IRF9)
GLMP	IRF9		ARX	GNA14	1		IRF9	interferon regulatory factor 9(IRF9)		UP_KW_BIOLOGICAL_PROCESS	Protein transport	8	8.3	0.026	0.35		MFGE8	milk fat globule EGF and factor V/VIII domain containing(MFGE8)		PIK3CD	phosphatidylinositol-4,5-bisphosphate 3-kinase catalytic subunit delta(PIK3CD)		LTBP2	latent transforming growth factor beta binding protein 2(LTBP2)
GLMP	ITIH3		ASCL1	GRK2	1		ITIH3	inter-alpha-trypsin inhibitor heavy chain 3(ITIH3)		KEGG_PATHWAY	Aldosterone-regulated sodium reabsorption	4	4.2	0.0018	0.36		MMRN2	multimerin 2(MMRN2)		PECAM1	platelet and endothelial cell adhesion molecule 1(PECAM1)		M6PR	mannose-6-phosphate receptor, cation dependent(M6PR)
GMPPA	ITIH5		ASCL2	HINT1	1		ITIH5	inter-alpha-trypsin inhibitor heavy chain 5(ITIH5)		KEGG_PATHWAY	Endocrine resistance	5	5.2	0.0037	0.36		PECAM1	platelet and endothelial cell adhesion molecule 1(PECAM1)		PSEN2	presenilin 2(PSEN2)		MAN1C1	mannosidase alpha class 1C member 1(MAN1C1)
GNA14	LRRN4		ASCL3	HYAL1	1		LRRN4	leucine rich repeat neuronal 4(LRRN4)		KEGG_PATHWAY	Neurotrophin signaling pathway	5	5.2	0.0073	0.36		PHB1	prohibitin 1(PHB1)		PHB1	prohibitin 1(PHB1)		MFGE8	milk fat globule EGF and factor V/VIII domain containing(MFGE8)
GRK2	LTBP2		ASCL4	IFI6	1		LTBP2	latent transforming growth factor beta binding protein 2(LTBP2)		KEGG_PATHWAY	Notch signaling pathway	4	4.2	0.0073	0.36		PTPRS	protein tyrosine phosphatase receptor type S(PTPRS)		PTPRE	protein tyrosine phosphatase receptor type E(PTPRE)		MAPK3	mitogen-activated protein kinase 3(MAPK3)
HINT1	M6PR		ASCL5	IRF9	1		M6PR	mannose-6-phosphate receptor, cation dependent(M6PR)		KEGG_PATHWAY	Breast cancer	5	5.2	0.015	0.36		RPL23	ribosomal protein L23(RPL23)		PTPRS	protein tyrosine phosphatase receptor type S(PTPRS)		MYADM	myeloid associated differentiation marker(MYADM)
HINT1	MAF		ASH1L	ITIH3	1		MAF	MAF bZIP transcription factor(MAF)		KEGG_PATHWAY	Efferocytosis	5	5.2	0.018	0.36		RPS5	ribosomal protein S5(RPS5)		SCNN1B	sodium channel epithelial 1 subunit beta(SCNN1B)		NOTCH4	notch receptor 4(NOTCH4)
HYAL1	MAN1C1		ATF1	ITIH5	1		MAN1C1	mannosidase alpha class 1C member 1(MAN1C1)		KEGG_PATHWAY	Coronavirus disease - COVID-19	6	6.2	0.018	0.36		SCAMP2	secretory carrier membrane protein 2(SCAMP2)		SLC3A2	solute carrier family 3 member 2(SLC3A2)		PIK3CD	phosphatidylinositol-4,5-bisphosphate 3-kinase catalytic subunit delta(PIK3CD)
IFI6	MAN2B2		ATF2	LRRN4	1		MAN2B2	mannosidase alpha class 2B member 2(MAN2B2)		KEGG_PATHWAY	Phagosome	5	5.2	0.018	0.36		SCAMP3	secretory carrier membrane protein 3(SCAMP3)		SNX33	sorting nexin 33(SNX33)		PECAM1	platelet and endothelial cell adhesion molecule 1(PECAM1)
IRF9	MAPK3		ATF3	LTBP2	1		MAPK3	mitogen-activated protein kinase 3(MAPK3)		KEGG_PATHWAY	mTOR signaling pathway	5	5.2	0.019	0.36		SERPINA3	serpin family A member 3(SERPINA3)		S1PR1	sphingosine-1-phosphate receptor 1(S1PR1)		PSEN2	presenilin 2(PSEN2)
ITIH3	METRNL		ATF4	M6PR	1		METRNL	meteorin like, glial cell differentiation regulator(METRNL)		KEGG_PATHWAY	Hepatitis C	5	5.2	0.019	0.36		SCNN1B	sodium channel epithelial 1 subunit beta(SCNN1B)		YWHAE	tyrosine 3-monooxygenase/tryptophan 5-monooxygenase activation protein epsilon(YWHAE)		PHB1	prohibitin 1(PHB1)
ITIH5	MFGE8		ATF5	MAF	1		MFGE8	milk fat globule EGF and factor V/VIII domain containing(MFGE8)		KEGG_PATHWAY	Human papillomavirus infection	7	7.3	0.02	0.36		SLC3A2	solute carrier family 3 member 2(SLC3A2)					PKN1	protein kinase N1(PKN1)
LRRN4	MFNG		ATF6	MAN1C1	1		MFNG	MFNG O-fucosylpeptide 3-beta-N-acetylglucosaminyltransferase(MFNG)		KEGG_PATHWAY	B cell receptor signaling pathway	4	4.2	0.021	0.36		SNX3	sorting nexin 3(SNX3)					PTPRE	protein tyrosine phosphatase receptor type E(PTPRE)
LTBP2	MMRN2		ATF6B	MAN2B2	1		MMRN2	multimerin 2(MMRN2)		KEGG_PATHWAY	Salmonella infection	6	6.2	0.022	0.36		SMPDL3A	sphingomyelin phosphodiesterase acid like 3A(SMPDL3A)					RPL23	ribosomal protein L23(RPL23)
M6PR	MYADM		ATF7	MAPK3	1		MYADM	myeloid associated differentiation marker(MYADM)		KEGG_PATHWAY	Autophagy - animal	5	5.2	0.023	0.36		TXNRD1	thioredoxin reductase 1(TXNRD1)					RPS5	ribosomal protein S5(RPS5)
MAF	NDRG2		ATMIN	METRNL	1		NDRG2	NDRG family member 2(NDRG2)		UP_KW_CELLULAR_COMPONENT	Cell membrane	28	29.2	0.048	0.38		TALDO1	transaldolase 1(TALDO1)					SCAMP2	secretory carrier membrane protein 2(SCAMP2)
MAN1C1	NHERF2		ATOH1	MFGE8	1		NHERF2	NHERF family PDZ scaffold protein 2(NHERF2)		UP_KW_CELLULAR_COMPONENT	Cytoplasm	37	38.5	0.056	0.38		TWF2	twinfilin actin binding protein 2(TWF2)					SCAMP3	secretory carrier membrane protein 3(SCAMP3)
MAN2B2	NOP10		ATOH7	MFNG	1		NOP10	NOP10 ribonucleoprotein(NOP10)		UP_KW_PTM	Prenylation	4	4.2	0.09	0.38		YWHAE	tyrosine 3-monooxygenase/tryptophan 5-monooxygenase activation protein epsilon(YWHAE)					SCNN1B	sodium channel epithelial 1 subunit beta(SCNN1B)
MAPK3	NOTCH4		ATOH8	MMRN2	1		NOTCH4	notch receptor 4(NOTCH4)		KEGG_PATHWAY	C-type lectin receptor signaling pathway	4	4.2	0.03	0.44		VAT1	vesicle amine transport 1(VAT1)					SLC3A2	solute carrier family 3 member 2(SLC3A2)
METRNL	NRAS		BACH1	MYADM	1		NRAS	NRAS proto-oncogene, GTPase(NRAS)		UP_KW_LIGAND	Calcium	11	11.5	0.035	0.47								SNX3	sorting nexin 3(SNX3)
MFGE8	PECAM1		BACH2	NDRG2	1		PECAM1	platelet and endothelial cell adhesion molecule 1(PECAM1)		UP_KW_LIGAND	GTP-binding	6	6.2	0.052	0.47								SNX33	sorting nexin 33(SNX33)
MFNG	PHB1		BARHL1	NHERF2	1		PHB1	prohibitin 1(PHB1)		UP_KW_DOMAIN	Transmembrane helix	33	34.4	0.09	0.48								S1PR1	sphingosine-1-phosphate receptor 1(S1PR1)
MMRN2	PIK3CD		BARHL2	NOP10	1		PIK3CD	phosphatidylinositol-4,5-bisphosphate 3-kinase catalytic subunit delta(PIK3CD)		GOTERM_MF_DIRECT	calcium-dependent protein binding	4	4.2	0.0075	0.5								TXNRD1	thioredoxin reductase 1(TXNRD1)
MYADM	PKN1		BARX1	NOTCH4	1		PKN1	protein kinase N1(PKN1)		GOTERM_MF_DIRECT	protein phosphatase binding	4	4.2	0.0094	0.5								TALDO1	transaldolase 1(TALDO1)
NDRG2	PLAC8		BARX2	NRAS	1		PLAC8	placenta associated 8(PLAC8)		GOTERM_CC_DIRECT	apical plasma membrane	6	6.2	0.039	0.51								TWF2	twinfilin actin binding protein 2(TWF2)
NHERF2	PSEN2		BATF	PECAM1	1		PSEN2	presenilin 2(PSEN2)		GOTERM_CC_DIRECT	Golgi membrane	8	8.3	0.043	0.53								YWHAE	tyrosine 3-monooxygenase/tryptophan 5-monooxygenase activation protein epsilon(YWHAE)
NOP10	PSMG3		BATF2	PHB1	1		PSMG3	proteasome assembly chaperone 3(PSMG3)		KEGG_PATHWAY	Viral carcinogenesis	5	5.2	0.043	0.54								VAT1	vesicle amine transport 1(VAT1)
NOTCH4	PTCH2		BATF3	PIK3CD	1		PTCH2	patched 2(PTCH2)		KEGG_PATHWAY	Sphingolipid signaling pathway	4	4.2	0.044	0.54								ZNF503	zinc finger protein 503(ZNF503)
NRAS	PTPRE		BAZ2A	PKN1	1		PTPRE	protein tyrosine phosphatase receptor type E(PTPRE)		KEGG_PATHWAY	Thyroid hormone signaling pathway	4	4.2	0.044	0.54
NRAS	PTPRS		BAZ2B	PLAC8	1		PTPRS	protein tyrosine phosphatase receptor type S(PTPRS)		GOTERM_CC_DIRECT	focal adhesion	6	6.2	0.048	0.56
PECAM1	PYM1		BBX	PSEN2	1		PYM1	PYM homolog 1, exon junction complex associated factor(PYM1)		GOTERM_CC_DIRECT	cell-cell junction	4	4.2	0.058	0.56
PECAM1	RAB1B		BCL11A	PSMG3	1		RAB1B	RAB1B, member RAS oncogene family(RAB1B)		GOTERM_CC_DIRECT	perinuclear region of cytoplasm	8	8.3	0.058	0.56
PECAM1	RAB7A		BCL11B	PTCH2	1		RAB7A	RAB7A, member RAS oncogene family(RAB7A)		GOTERM_CC_DIRECT	phagocytic vesicle membrane	3	3.1	0.058	0.56
PHB1	RAB8A		BCL6	PTPRE	1		RAB8A	RAB8A, member RAS oncogene family(RAB8A)		GOTERM_CC_DIRECT	lamellipodium	4	4.2	0.059	0.56
PIK3CD	RPL23		BCL6B	PTPRS	1		RPL23	ribosomal protein L23(RPL23)		GOTERM_CC_DIRECT	membrane	31	32.3	0.061	0.56
PKN1	RPS5		BHLHA15	PYM1	1		RPS5	ribosomal protein S5(RPS5)		GOTERM_CC_DIRECT	azurophil granule lumen	3	3.1	0.065	0.56
PLAC8	RUVBL2		BHLHA9	RAB1B	1		RUVBL2	RuvB like AAA ATPase 2(RUVBL2)		GOTERM_CC_DIRECT	endosome	5	5.2	0.066	0.56
PSEN2	S100A11		BHLHE22	RAB7A	1		S100A11	S100 calcium binding protein A11(S100A11)		SMART	S_100	3	3.1	0.01	0.57
PSMG3	S100A16		BHLHE23	RAB8A	1		S100A16	S100 calcium binding protein A16(S100A16)		SMART	EGF	5	5.2	0.024	0.57
PTCH2	S100A4		BHLHE40	RPL23	1		S100A4	S100 calcium binding protein A4(S100A4)		SMART	RHO	4	4.2	0.036	0.57
PTPRE	S1PR1		BHLHE41	RPS5	1		S1PR1	sphingosine-1-phosphate receptor 1(S1PR1)		SMART	EGF_CA	4	4.2	0.036	0.57
PTPRS	SCAMP2		BNC1	RUVBL2	1		SCAMP2	secretory carrier membrane protein 2(SCAMP2)		SMART	VIT	2	2.1	0.043	0.57
PYM1	SCAMP3		BNC2	S100A11	1		SCAMP3	secretory carrier membrane protein 3(SCAMP3)		SMART	RAS	4	4.2	0.044	0.57
RAB1B	SCNN1B		BORCS8MEF2B	S100A16	1		SCNN1B	sodium channel epithelial 1 subunit beta(SCNN1B)		KEGG_PATHWAY	FoxO signaling pathway	4	4.2	0.053	0.57
RAB7A	SERPINA3		BPTF	S100A4	1		SERPINA3	serpin family A member 3(SERPINA3)		KEGG_PATHWAY	Endometrial cancer	3	3.1	0.055	0.57
RAB8A	SH2D3C		BRF2	S1PR1	1		SH2D3C	SH2 domain containing 3C(SH2D3C)		KEGG_PATHWAY	VEGF signaling pathway	3	3.1	0.057	0.57
RAB8A	SLC3A2		BSX	SCAMP2	1		SLC3A2	solute carrier family 3 member 2(SLC3A2)		KEGG_PATHWAY	GnRH secretion	3	3.1	0.066	0.57
RPL23	SMDT1		C11ORF95	SCAMP3	1		SMDT1	single-pass membrane protein with aspartate rich tail 1(SMDT1)		KEGG_PATHWAY	Acute myeloid leukemia	3	3.1	0.071	0.57
RPL23	SMPDL3A		CAMTA1	SCNN1B	1		SMPDL3A	sphingomyelin phosphodiesterase acid like 3A(SMPDL3A)		KEGG_PATHWAY	Fc epsilon RI signaling pathway	3	3.1	0.073	0.57
RPS5	SNX3		CAMTA2	SERPINA3	1		SNX3	sorting nexin 3(SNX3)		KEGG_PATHWAY	Renal cell carcinoma	3	3.1	0.075	0.57
RPS5	SNX33		CARF	SH2D3C	1		SNX33	sorting nexin 33(SNX33)		KEGG_PATHWAY	Prolactin signaling pathway	3	3.1	0.077	0.57
RUVBL2	SUN2		CASZ1	SLC3A2	1		SUN2	Sad1 and UNC84 domain containing 2(SUN2)		KEGG_PATHWAY	Central carbon metabolism in cancer	3	3.1	0.077	0.57
RUVBL2	TALDO1		CBLL2	SMDT1	1		TALDO1	transaldolase 1(TALDO1)		KEGG_PATHWAY	Endocytosis	5	5.2	0.079	0.57
S100A11	TNFRSF14		CBX2	SMPDL3A	1		TNFRSF14	TNF receptor superfamily member 14(TNFRSF14)		KEGG_PATHWAY	Non-small cell lung cancer	3	3.1	0.08	0.57
S100A16	TWF2		CC2D1A	SNX3	1		TWF2	twinfilin actin binding protein 2(TWF2)		KEGG_PATHWAY	Melanoma	3	3.1	0.08	0.57
S100A16	TXNRD1		CCDC169SOHLH2	SNX33	1		TXNRD1	thioredoxin reductase 1(TXNRD1)		KEGG_PATHWAY	Cell adhesion molecules	4	4.2	0.08	0.57
S100A4	UTP3		CCDC17	SUN2	1		UTP3	UTP3 small subunit processome component(UTP3)		KEGG_PATHWAY	Glioma	3	3.1	0.086	0.59
S1PR1	VAT1		CDC5L	TALDO1	1		VAT1	vesicle amine transport 1(VAT1)		KEGG_PATHWAY	Chronic myeloid leukemia	3	3.1	0.088	0.59
S1PR1	YWHAE		CDX1	TNFRSF14	1		YWHAE	tyrosine 3-monooxygenase/tryptophan 5-monooxygenase activation protein epsilon(YWHAE)		KEGG_PATHWAY	EGFR tyrosine kinase inhibitor resistance	3	3.1	0.094	0.61
SCAMP2	ZNF346		CDX2	TWF2	1		ZNF346	zinc finger protein 346(ZNF346)		KEGG_PATHWAY	Hepatocellular carcinoma	4	4.2	0.096	0.61
SCAMP2	ZNF503		CDX4	TXNRD1	1		ZNF503	zinc finger protein 503(ZNF503)		SMART	RAB	4	4.2	0.057	0.63
SCAMP3			CEBPA	UTP3	1					GOTERM_CC_DIRECT	secretory granule membrane	3	3.1	0.079	0.64
SCNN1B			CEBPB	VAT1	1					GOTERM_CC_DIRECT	synapse	6	6.2	0.08	0.64
SERPINA3			CEBPD	YWHAE	1					GOTERM_CC_DIRECT	retromer complex	2	2.1	0.091	0.69
SERPINA3			CEBPE	ZNF346	1					GOTERM_CC_DIRECT	extracellular region	15	15.6	0.093	0.69
SH2D3C			CEBPG	ZNF503	1					GOTERM_CC_DIRECT	recycling endosome membrane	3	3.1	0.097	0.69
SLC3A2			CEBPZ		1					GOTERM_CC_DIRECT	phagophore assembly site membrane	2	2.1	0.1	0.69
SMDT1			CENPA		1					GOTERM_MF_DIRECT	extracellular matrix structural constituent	4	4.2	0.02	0.79
SMPDL3A			CENPB		1					GOTERM_MF_DIRECT	cadherin binding	6	6.2	0.024	0.79
SMPDL3A			CENPBD1		1					GOTERM_MF_DIRECT	G protein activity	3	3.1	0.025	0.79
SNX3			CENPS		1					GOTERM_MF_DIRECT	protein kinase C binding	3	3.1	0.027	0.79
SNX3			CENPT		1					UP_SEQ_FEATURE	DOMAIN:EGF-like	6	6.2	0.0031	0.84
SNX33			CENPX		1					SMART	RAN	3	3.1	0.09	0.86
SUN2			CGGBP1		1					UP_KW_MOLECULAR_FUNCTION	Host cell receptor for virus entry	3	3.1	0.056	0.88
TALDO1			CHAMP1		1					UP_KW_MOLECULAR_FUNCTION	Glycosidase	3	3.1	0.079	0.88
TNFRSF14			CHCHD3		1					UP_KW_MOLECULAR_FUNCTION	Serine protease inhibitor	3	3.1	0.081	0.88
TWF2			CIC		1					UP_KW_MOLECULAR_FUNCTION	Hydrolase	15	15.6	0.091	0.88
TWF2			CLOCK		1					GOTERM_MF_DIRECT	transmembrane transporter binding	4	4.2	0.035	0.94
TXNRD1			CPEB1		1					INTERPRO	S100/CaBP7/8-like_CS	3	3.1	0.0058	1
UTP3			CPXCR1		1					GOTERM_BP_DIRECT	calcium ion transport	4	4.2	0.0071	1
VAT1			CREB1		1					INTERPRO	S100_Ca-bd_sub	3	3.1	0.0072	1
VAT1			CREB3		1					UP_SEQ_FEATURE	MOTIF:Effector region	4	4.2	0.0094	1
YWHAE			CREB3L1		1					GOTERM_BP_DIRECT	positive regulation of cell migration	6	6.2	0.011	1
ZNF346			CREB3L2		1					GOTERM_BP_DIRECT	B cell activation	3	3.1	0.012	1
ZNF503			CREB3L3		1					UP_SEQ_FEATURE	TOPO_DOM:Cytoplasmic	27	28.1	0.017	1
			CREB3L4		1					GOTERM_BP_DIRECT	MAPK cascade	4	4.2	0.021	1
			CREB5		1					INTERPRO	EGF-like_Ca-bd_dom	4	4.2	0.023	1
			CREBL2		1					INTERPRO	SCAMP	2	2.1	0.023	1
			CREBZF		1					GOTERM_BP_DIRECT	protein to membrane docking	2	2.1	0.023	1
			CREM		1					GOTERM_BP_DIRECT	positive regulation of epithelial tube formation	2	2.1	0.023	1
			CRX		1					GOTERM_BP_DIRECT	positive regulation of Notch signaling pathway	3	3.1	0.023	1
			CSRNP1		1					INTERPRO	ITI_HC_C	2	2.1	0.027	1
			CSRNP2		1					GOTERM_BP_DIRECT	neutrophil extravasation	2	2.1	0.027	1
			CSRNP3		1					INTERPRO	Small_GTPase	4	4.2	0.028	1
			CTCF		1					INTERPRO	EGF-like_dom	5	5.2	0.028	1
			CTCFL		1					GOTERM_BP_DIRECT	immune response	7	7.3	0.029	1
			CUX1		1					GOTERM_BP_DIRECT	negative regulation of endothelial cell differentiation	2	2.1	0.032	1
			CUX2		1					GOTERM_BP_DIRECT	carbohydrate metabolic process	4	4.2	0.033	1
			CXXC1		1					GOTERM_BP_DIRECT	dorsal aorta morphogenesis	2	2.1	0.036	1
			CXXC4		1					UP_SEQ_FEATURE	DOMAIN:EGF-like 4	3	3.1	0.038	1
			CXXC5		1					GOTERM_BP_DIRECT	positive regulation of angiogenesis	4	4.2	0.04	1
			DACH1		1					GOTERM_BP_DIRECT	cell migration	5	5.2	0.041	1
			DACH2		1					GOTERM_MF_DIRECT	G protein-coupled receptor binding	3	3.1	0.042	1
			DBP		1					GOTERM_BP_DIRECT	endocytic recycling	3	3.1	0.043	1
			DBX1		1					UP_SEQ_FEATURE	LIPID:S-palmitoyl cysteine	5	5.2	0.043	1
			DBX2		1					GOTERM_BP_DIRECT	protein transport	6	6.2	0.043	1
			DDIT3		1					UP_SEQ_FEATURE	DOMAIN:VIT	2	2.1	0.043	1
			DEAF1		1					GOTERM_BP_DIRECT	positive regulation of endothelial cell proliferation	3	3.1	0.044	1
			DLX1		1					INTERPRO	VIT	2	2.1	0.045	1
			DLX2		1					INTERPRO	Small_GTP-bd_dom	4	4.2	0.047	1
			DLX3		1					GOTERM_MF_DIRECT	GTP binding	6	6.2	0.049	1
			DLX4		1					GOTERM_BP_DIRECT	proteasome assembly	2	2.1	0.05	1
			DLX5		1					GOTERM_BP_DIRECT	megakaryocyte differentiation	2	2.1	0.05	1
			DLX6		1					GOTERM_MF_DIRECT	RNA binding	13	13.5	0.05	1
			DMBX1		1					UP_SEQ_FEATURE	DOMAIN:Tyrosine-protein phosphatase 1	2	2.1	0.052	1
			DMRT1		1					UP_SEQ_FEATURE	DOMAIN:Tyrosine-protein phosphatase 2	2	2.1	0.052	1
			DMRT2		1					UP_SEQ_FEATURE	DOMAIN:EF-hand 2	4	4.2	0.054	1
			DMRT3		1					GOTERM_BP_DIRECT	negative regulation of protein phosphorylation	3	3.1	0.054	1
			DMRTA1		1					GOTERM_MF_DIRECT	GDP binding	3	3.1	0.054	1
			DMRTA2		1					GOTERM_BP_DIRECT	negative regulation of gene expression	5	5.2	0.055	1
			DMRTB1		1					GOTERM_MF_DIRECT	virus receptor activity	3	3.1	0.058	1
			DMRTC2		1					GOTERM_BP_DIRECT	renal system process	2	2.1	0.058	1
			DMTF1		1					UP_SEQ_FEATURE	DOMAIN:EGF-like 14; calcium-binding	2	2.1	0.06	1
			DNMT1		1					UP_SEQ_FEATURE	DOMAIN:EGF-like 13; calcium-binding	2	2.1	0.06	1
			DNTTIP1		1					UP_SEQ_FEATURE	DOMAIN:EGF-like 15; calcium-binding	2	2.1	0.06	1
			DOT1L		1					GOTERM_BP_DIRECT	regulation of postsynaptic density assembly	2	2.1	0.063	1
			DPF1		1					GOTERM_BP_DIRECT	leukocyte chemotaxis	2	2.1	0.063	1
			DPF3		1					GOTERM_BP_DIRECT	epithelial cell migration	2	2.1	0.063	1
			DPRX		1					GOTERM_BP_DIRECT	positive regulation of telomerase RNA localization to Cajal body	2	2.1	0.067	1
			DR1		1					GOTERM_BP_DIRECT	post-Golgi vesicle-mediated transport	2	2.1	0.071	1
			DRAP1		1					GOTERM_BP_DIRECT	vasculature development	2	2.1	0.071	1
			DRGX		1					UP_SEQ_FEATURE	DOMAIN:EGF-like 11; calcium-binding	2	2.1	0.073	1
			DUX4		1					UP_SEQ_FEATURE	DOMAIN:EGF-like 2	3	3.1	0.075	1
			DUXA		1					GOTERM_BP_DIRECT	regulation of autophagosome assembly	2	2.1	0.076	1
			DZIP1		1					GOTERM_BP_DIRECT	transforming growth factor beta receptor signaling pathway	3	3.1	0.078	1
			E2F1		1					UP_SEQ_FEATURE	TOPO_DOM:Lumenal	7	7.3	0.079	1
			E2F2		1					UP_SEQ_FEATURE	DOMAIN:EGF-like 9; calcium-binding	2	2.1	0.081	1
			E2F3		1					UP_SEQ_FEATURE	DOMAIN:EGF-like 12; calcium-binding	2	2.1	0.081	1
			E2F4		1					INTERPRO	EGF-type_Asp/Asn_hydroxyl_site	3	3.1	0.083	1
			E2F5		1					INTERPRO	EGF_Ca-bd_CS	3	3.1	0.086	1
			E2F6		1					GOTERM_BP_DIRECT	positive regulation of gene expression	6	6.2	0.086	1
			E2F7		1					UP_SEQ_FEATURE	LIPID:S-geranylgeranyl cysteine	3	3.1	0.088	1
			E2F8		1					GOTERM_BP_DIRECT	positive regulation of T cell migration	2	2.1	0.088	1
			E4F1		1					UP_SEQ_FEATURE	MOTIF:ITIM motif 2	2	2.1	0.089	1
			EBF1		1					UP_SEQ_FEATURE	MOTIF:ITIM motif 1	2	2.1	0.089	1
			EBF2		1					GOTERM_BP_DIRECT	cell adhesion	6	6.2	0.091	1
			EBF3		1					INTERPRO	EF_hand_dom	4	4.2	0.091	1
			EBF4		1					GOTERM_BP_DIRECT	cell fate determination	2	2.1	0.093	1
			EEA1		1					GOTERM_BP_DIRECT	negative regulation of actin filament polymerization	2	2.1	0.093	1
			EGR1		1					GOTERM_BP_DIRECT	establishment of endothelial barrier	2	2.1	0.093	1
			EGR2		1					UP_SEQ_FEATURE	ACT_SITE:Proton donor	4	4.2	0.094	1
			EGR3		1					GOTERM_MF_DIRECT	GTPase activity	5	5.2	0.096	1
			EGR4		1					GOTERM_BP_DIRECT	protein phosphorylation	5	5.2	0.096	1
			EHF		1					GOTERM_MF_DIRECT	serine-type endopeptidase inhibitor activity	3	3.1	0.097	1
			ELF1		1					UP_KW_DISEASE	Ehlers-Danlos syndrome	2	2.1	0.098	1
			ELF2		1					GOTERM_BP_DIRECT	protein stabilization	4	4.2	0.098	1
			ELF3		1
			ELF4		1
			ELF5		1
			ELK1		1
			ELK3		1
			ELK4		1
			EMX1		1
			EMX2		1
			EN1		1
			EN2		1
			EOMES		1
			EPAS1		1
			ERF		1
			ERG		1
			ESR1		1
			ESR2		1
			ESRRA		1
			ESRRB		1
			ESRRG		1
			ESX1		1
			ETS1		1
			ETS2		1
			ETV1		1
			ETV2		1
			ETV3		1
			ETV3L		1
			ETV4		1
			ETV5		1
			ETV6		1
			ETV7		1
			EVX1		1
			EVX2		1
			FAM170A		1
			FAM200B		1
			FBXL19		1
			FERD3L		1
			FEV		1
			FEZF1		1
			FEZF2		1
			FIGLA		1
			FIZ1		1
			FLI1		1
			FLYWCH1		1
			FOS		1
			FOSB		1
			FOSL1		1
			FOSL2		1
			FOXA1		1
			FOXA2		1
			FOXA3		1
			FOXB1		1
			FOXB2		1
			FOXC1		1
			FOXC2		1
			FOXD1		1
			FOXD2		1
			FOXD3		1
			FOXD4		1
			FOXD4L1		1
			FOXD4L3		1
			FOXD4L4		1
			FOXD4L5		1
			FOXD4L6		1
			FOXE1		1
			FOXE3		1
			FOXF1		1
			FOXF2		1
			FOXG1		1
			FOXH1		1
			FOXI1		1
			FOXI2		1
			FOXI3		1
			FOXJ1		1
			FOXJ2		1
			FOXJ3		1
			FOXK1		1
			FOXK2		1
			FOXL1		1
			FOXL2		1
			FOXM1		1
			FOXN1		1
			FOXN2		1
			FOXN3		1
			FOXN4		1
			FOXO1		1
			FOXO3		1
			FOXO4		1
			FOXO6		1
			FOXP1		1
			FOXP2		1
			FOXP3		1
			FOXP4		1
			FOXQ1		1
			FOXR1		1
			FOXR2		1
			FOXS1		1
			GABPA		1
			GATA1		1
			GATA2		1
			GATA3		1
			GATA4		1
			GATA5		1
			GATA6		1
			GATAD2A		1
			GATAD2B		1
			GBX1		1
			GBX2		1
			GCM1		1
			GCM2		1
			GFI1		1
			GFI1B		1
			GLI1		1
			GLI2		1
			GLI3		1
			GLI4		1
			GLIS1		1
			GLIS2		1
			GLIS3		1
			GLYR1		1
			GMEB1		1
			GMEB2		1
			GPBP1		1
			GPBP1L1		1
			GRHL1		1
			GRHL2		1
			GRHL3		1
			GSC		1
			GSC2		1
			GSX1		1
			GSX2		1
			GTF2B		1
			GTF2I		1
			GTF2IRD1		1
			GTF2IRD2		1
			GTF2IRD2B		1
			GTF3A		1
			GZF1		1
			HAND1		1
			HAND2		1
			HBP1		1
			HDX		1
			HELT		1
			HES1		1
			HES2		1
			HES3		1
			HES4		1
			HES5		1
			HES6		1
			HES7		1
			HESX1		1
			HEY1		1
			HEY2		1
			HEYL		1
			HHEX		1
			HIC1		1
			HIC2		1
			HIF1A		1
			HIF3A		1
			HINFP		1
			HIVEP1		1
			HIVEP2		1
			HIVEP3		1
			HLF		1
			HLX		1
			HMBOX1		1
			HMG20A		1
			HMG20B		1
			HMGA1		1
			HMGA2		1
			HMGN3		1
			HMX1		1
			HMX2		1
			HMX3		1
			HNF1A		1
			HNF1B		1
			HNF4A		1
			HNF4G		1
			HOMEZ		1
			HOXA1		1
			HOXA10		1
			HOXA11		1
			HOXA13		1
			HOXA2		1
			HOXA3		1
			HOXA4		1
			HOXA5		1
			HOXA6		1
			HOXA7		1
			HOXA9		1
			HOXB1		1
			HOXB13		1
			HOXB2		1
			HOXB3		1
			HOXB4		1
			HOXB5		1
			HOXB6		1
			HOXB7		1
			HOXB8		1
			HOXB9		1
			HOXC10		1
			HOXC11		1
			HOXC12		1
			HOXC13		1
			HOXC4		1
			HOXC5		1
			HOXC6		1
			HOXC8		1
			HOXC9		1
			HOXD1		1
			HOXD10		1
			HOXD11		1
			HOXD12		1
			HOXD13		1
			HOXD3		1
			HOXD4		1
			HOXD8		1
			HOXD9		1
			HSF1		1
			HSF2		1
			HSF4		1
			HSF5		1
			HSFX1		1
			HSFX2		1
			HSFY1		1
			HSFY2		1
			IKZF1		1
			IKZF2		1
			IKZF3		1
			IKZF4		1
			IKZF5		1
			INSM1		1
			INSM2		1
			IRF1		1
			IRF2		1
			IRF3		1
			IRF4		1
			IRF5		1
			IRF6		1
			IRF7		1
			IRF8		1
			IRX1		1
			IRX2		1
			IRX3		1
			IRX4		1
			IRX5		1
			IRX6		1
			ISL1		1
			ISL2		1
			ISX		1
			JAZF1		1
			JDP2		1
			JRK		1
			JRKL		1
			JUN		1
			JUNB		1
			JUND		1
			KAT7		1
			KCMF1		1
			KCNIP3		1
			KDM2A		1
			KDM2B		1
			KDM5B		1
			KIN		1
			KLF1		1
			KLF10		1
			KLF11		1
			KLF12		1
			KLF13		1
			KLF14		1
			KLF15		1
			KLF16		1
			KLF17		1
			KLF2		1
			KLF3		1
			KLF4		1
			KLF5		1
			KLF6		1
			KLF7		1
			KLF8		1
			KLF9		1
			KMT2A		1
			KMT2B		1
			L3MBTL1		1
			L3MBTL3		1
			L3MBTL4		1
			LBX1		1
			LBX2		1
			LCOR		1
			LCORL		1
			LEF1		1
			LEUTX		1
			LHX1		1
			LHX2		1
			LHX3		1
			LHX4		1
			LHX5		1
			LHX6		1
			LHX8		1
			LHX9		1
			LIN28A		1
			LIN28B		1
			LIN54		1
			LMX1A		1
			LMX1B		1
			LTF		1
			LYL1		1
			MAFA		1
			MAFB		1
			MAFF		1
			MAFG		1
			MAFK		1
			MAX		1
			MAZ		1
			MBD1		1
			MBD2		1
			MBD3		1
			MBD4		1
			MBD6		1
			MBNL2		1
			MECOM		1
			MECP2		1
			MEF2A		1
			MEF2B		1
			MEF2C		1
			MEF2D		1
			MEIS1		1
			MEIS2		1
			MEIS3		1
			MEOX1		1
			MEOX2		1
			MESP1		1
			MESP2		1
			MGA		1
			MITF		1
			MIXL1		1
			MKX		1
			MLX		1
			MLXIP		1
			MLXIPL		1
			MNT		1
			MNX1		1
			MSANTD1		1
			MSANTD3		1
			MSANTD4		1
			MSC		1
			MSGN1		1
			MSX1		1
			MSX2		1
			MTERF1		1
			MTERF2		1
			MTERF3		1
			MTERF4		1
			MTF1		1
			MTF2		1
			MXD1		1
			MXD3		1
			MXD4		1
			MXI1		1
			MYB		1
			MYBL1		1
			MYBL2		1
			MYC		1
			MYCL		1
			MYCN		1
			MYF5		1
			MYF6		1
			MYNN		1
			MYOD1		1
			MYOG		1
			MYPOP		1
			MYRF		1
			MYRFL		1
			MYSM1		1
			MYT1		1
			MYT1L		1
			MZF1		1
			NACC2		1
			NAIF1		1
			NANOG		1
			NANOGNB		1
			NANOGP8		1
			NCOA1		1
			NCOA2		1
			NCOA3		1
			NEUROD1		1
			NEUROD2		1
			NEUROD4		1
			NEUROD6		1
			NEUROG1		1
			NEUROG2		1
			NEUROG3		1
			NFAT5		1
			NFATC1		1
			NFATC2		1
			NFATC3		1
			NFATC4		1
			NFE2		1
			NFE2L1		1
			NFE2L2		1
			NFE2L3		1
			NFE4		1
			NFIA		1
			NFIB		1
			NFIC		1
			NFIL3		1
			NFIX		1
			NFKB1		1
			NFKB2		1
			NFX1		1
			NFXL1		1
			NFYA		1
			NFYB		1
			NFYC		1
			NHLH1		1
			NHLH2		1
			NKRF		1
			NKX11		1
			NKX12		1
			NKX21		1
			NKX22		1
			NKX23		1
			NKX24		1
			NKX25		1
			NKX26		1
			NKX28		1
			NKX31		1
			NKX32		1
			NKX61		1
			NKX62		1
			NKX63		1
			NME2		1
			NOBOX		1
			NOTO		1
			NPAS1		1
			NPAS2		1
			NPAS3		1
			NPAS4		1
			NR0B1		1
			NR1D1		1
			NR1D2		1
			NR1H2		1
			NR1H3		1
			NR1H4		1
			NR1I2		1
			NR1I3		1
			NR2C1		1
			NR2C2		1
			NR2E1		1
			NR2E3		1
			NR2F1		1
			NR2F2		1
			NR2F6		1
			NR3C1		1
			NR3C2		1
			NR4A1		1
			NR4A2		1
			NR4A3		1
			NR5A1		1
			NR5A2		1
			NR6A1		1
			NRF1		1
			NRL		1
			OLIG1		1
			OLIG2		1
			OLIG3		1
			ONECUT1		1
			ONECUT2		1
			ONECUT3		1
			OSR1		1
			OSR2		1
			OTP		1
			OTX1		1
			OTX2		1
			OVOL1		1
			OVOL2		1
			OVOL3		1
			PA2G4		1
			PATZ1		1
			PAX1		1
			PAX2		1
			PAX3		1
			PAX4		1
			PAX5		1
			PAX6		1
			PAX7		1
			PAX8		1
			PAX9		1
			PBX1		1
			PBX2		1
			PBX3		1
			PBX4		1
			PCGF2		1
			PCGF6		1
			PDX1		1
			PEG3		1
			PGR		1
			PHF1		1
			PHF20		1
			PHF21A		1
			PHOX2A		1
			PHOX2B		1
			PIN1		1
			PITX1		1
			PITX2		1
			PITX3		1
			PKNOX1		1
			PKNOX2		1
			PLAG1		1
			PLAGL1		1
			PLAGL2		1
			PLSCR1		1
			POGK		1
			POU1F1		1
			POU2AF1		1
			POU2F1		1
			POU2F2		1
			POU2F3		1
			POU3F1		1
			POU3F2		1
			POU3F3		1
			POU3F4		1
			POU4F1		1
			POU4F2		1
			POU4F3		1
			POU5F1		1
			POU5F1B		1
			POU5F2		1
			POU6F1		1
			POU6F2		1
			PPARA		1
			PPARD		1
			PPARG		1
			PRDM1		1
			PRDM10		1
			PRDM12		1
			PRDM13		1
			PRDM14		1
			PRDM15		1
			PRDM16		1
			PRDM2		1
			PRDM4		1
			PRDM5		1
			PRDM6		1
			PRDM8		1
			PRDM9		1
			PREB		1
			PRMT3		1
			PROP1		1
			PROX1		1
			PROX2		1
			PRR12		1
			PRRX1		1
			PRRX2		1
			PTF1A		1
			PURA		1
			PURB		1
			PURG		1
			RAG1		1
			RARA		1
			RARB		1
			RARG		1
			RAX		1
			RAX2		1
			RBAK		1
			RBCK1		1
			RBPJ		1
			RBPJL		1
			RBSN		1
			REL		1
			RELA		1
			RELB		1
			REPIN1		1
			REST		1
			REXO4		1
			RFX1		1
			RFX2		1
			RFX3		1
			RFX4		1
			RFX5		1
			RFX6		1
			RFX7		1
			RFX8		1
			RHOXF1		1
			RHOXF2		1
			RHOXF2B		1
			RLF		1
			RORA		1
			RORB		1
			RORC		1
			RREB1		1
			RUNX1		1
			RUNX2		1
			RUNX3		1
			RXRA		1
			RXRB		1
			RXRG		1
			SAFB		1
			SAFB2		1
			SALL1		1
			SALL2		1
			SALL3		1
			SALL4		1
			SATB1		1
			SATB2		1
			SCMH1		1
			SCML4		1
			SCRT1		1
			SCRT2		1
			SCX		1
			SEBOX		1
			SETBP1		1
			SETDB1		1
			SETDB2		1
			SGSM2		1
			SHOX		1
			SHOX2		1
			SIM1		1
			SIM2		1
			SIX1		1
			SIX2		1
			SIX3		1
			SIX4		1
			SIX5		1
			SIX6		1
			SKI		1
			SKIL		1
			SKOR1		1
			SKOR2		1
			SLC2A4RG		1
			SMAD1		1
			SMAD3		1
			SMAD4		1
			SMAD5		1
			SMAD9		1
			SMYD3		1
			SNAI1		1
			SNAI2		1
			SNAI3		1
			SNAPC2		1
			SNAPC4		1
			SNAPC5		1
			SOHLH1		1
			SOHLH2		1
			SON		1
			SOX1		1
			SOX10		1
			SOX11		1
			SOX12		1
			SOX13		1
			SOX14		1
			SOX15		1
			SOX17		1
			SOX18		1
			SOX2		1
			SOX21		1
			SOX3		1
			SOX30		1
			SOX4		1
			SOX5		1
			SOX6		1
			SOX7		1
			SOX8		1
			SOX9		1
			SP1		1
			SP100		1
			SP110		1
			SP140		1
			SP140L		1
			SP2		1
			SP3		1
			SP4		1
			SP5		1
			SP6		1
			SP7		1
			SP8		1
			SP9		1
			SPDEF		1
			SPEN		1
			SPI1		1
			SPIB		1
			SPIC		1
			SPZ1		1
			SRCAP		1
			SREBF1		1
			SREBF2		1
			SRF		1
			SRY		1
			ST18		1
			STAT1		1
			STAT2		1
			STAT3		1
			STAT4		1
			STAT5A		1
			STAT5B		1
			STAT6		1
			TAL1		1
			TAL2		1
			TBP		1
			TBPL1		1
			TBPL2		1
			TBR1		1
			TBX1		1
			TBX10		1
			TBX15		1
			TBX18		1
			TBX19		1
			TBX2		1
			TBX20		1
			TBX21		1
			TBX22		1
			TBX3		1
			TBX4		1
			TBX5		1
			TBX6		1
			TBXT		1
			TCF12		1
			TCF15		1
			TCF20		1
			TCF21		1
			TCF23		1
			TCF24		1
			TCF3		1
			TCF4		1
			TCF7		1
			TCF7L1		1
			TCF7L2		1
			TCFL5		1
			TEAD1		1
			TEAD2		1
			TEAD3		1
			TEAD4		1
			TEF		1
			TERB1		1
			TERF1		1
			TERF2		1
			TET1		1
			TET2		1
			TET3		1
			TFAP2A		1
			TFAP2B		1
			TFAP2C		1
			TFAP2D		1
			TFAP2E		1
			TFAP4		1
			TFCP2		1
			TFCP2L1		1
			TFDP1		1
			TFDP2		1
			TFDP3		1
			TFE3		1
			TFEB		1
			TFEC		1
			TGIF1		1
			TGIF2		1
			TGIF2LX		1
			TGIF2LY		1
			THAP1		1
			THAP10		1
			THAP11		1
			THAP12		1
			THAP2		1
			THAP3		1
			THAP4		1
			THAP5		1
			THAP6		1
			THAP7		1
			THAP8		1
			THAP9		1
			THRA		1
			THRB		1
			THYN1		1
			TIGD1		1
			TIGD2		1
			TIGD3		1
			TIGD4		1
			TIGD5		1
			TIGD6		1
			TIGD7		1
			TLX1		1
			TLX2		1
			TLX3		1
			TMF1		1
			TOPORS		1
			TP53		1
			TP63		1
			TP73		1
			TPRX1		1
			TRAFD1		1
			TRERF1		1
			TRPS1		1
			TSC22D1		1
			TSHZ1		1
			TSHZ2		1
			TSHZ3		1
			TTF1		1
			TWIST1		1
			TWIST2		1
			UBP1		1
			UNCX		1
			USF1		1
			USF2		1
			USF3		1
			VAX1		1
			VAX2		1
			VDR		1
			VENTX		1
			VEZF1		1
			VSX1		1
			VSX2		1
			WIZ		1
			WT1		1
			XBP1		1
			XPA		1
			YBX1		1
			YBX2		1
			YBX3		1
			YY1		1
			YY2		1
			ZBED1		1
			ZBED2		1
			ZBED3		1
			ZBED4		1
			ZBED5		1
			ZBED6		1
			ZBED9		1
			ZBTB1		1
			ZBTB10		1
			ZBTB11		1
			ZBTB12		1
			ZBTB14		1
			ZBTB16		1
			ZBTB17		1
			ZBTB18		1
			ZBTB2		1
			ZBTB20		1
			ZBTB21		1
			ZBTB22		1
			ZBTB24		1
			ZBTB25		1
			ZBTB26		1
			ZBTB3		1
			ZBTB32		1
			ZBTB33		1
			ZBTB34		1
			ZBTB37		1
			ZBTB38		1
			ZBTB39		1
			ZBTB4		1
			ZBTB40		1
			ZBTB41		1
			ZBTB42		1
			ZBTB43		1
			ZBTB44		1
			ZBTB45		1
			ZBTB46		1
			ZBTB47		1
			ZBTB48		1
			ZBTB49		1
			ZBTB5		1
			ZBTB6		1
			ZBTB7A		1
			ZBTB7B		1
			ZBTB7C		1
			ZBTB8A		1
			ZBTB8B		1
			ZBTB9		1
			ZC3H8		1
			ZEB1		1
			ZEB2		1
			ZFAT		1
			ZFHX2		1
			ZFHX3		1
			ZFHX4		1
			ZFP1		1
			ZFP14		1
			ZFP2		1
			ZFP28		1
			ZFP3		1
			ZFP30		1
			ZFP37		1
			ZFP41		1
			ZFP42		1
			ZFP57		1
			ZFP62		1
			ZFP64		1
			ZFP69		1
			ZFP69B		1
			ZFP82		1
			ZFP90		1
			ZFP91		1
			ZFP92		1
			ZFPM1		1
			ZFPM2		1
			ZFX		1
			ZFY		1
			ZGLP1		1
			ZGPAT		1
			ZHX1		1
			ZHX2		1
			ZHX3		1
			ZIC1		1
			ZIC2		1
			ZIC3		1
			ZIC4		1
			ZIC5		1
			ZIK1		1
			ZIM2		1
			ZIM3		1
			ZKSCAN1		1
			ZKSCAN2		1
			ZKSCAN3		1
			ZKSCAN4		1
			ZKSCAN5		1
			ZKSCAN7		1
			ZKSCAN8		1
			ZMAT1		1
			ZMAT4		1
			ZNF10		1
			ZNF100		1
			ZNF101		1
			ZNF107		1
			ZNF112		1
			ZNF114		1
			ZNF117		1
			ZNF12		1
			ZNF121		1
			ZNF124		1
			ZNF131		1
			ZNF132		1
			ZNF133		1
			ZNF134		1
			ZNF135		1
			ZNF136		1
			ZNF138		1
			ZNF14		1
			ZNF140		1
			ZNF141		1
			ZNF142		1
			ZNF143		1
			ZNF146		1
			ZNF148		1
			ZNF154		1
			ZNF155		1
			ZNF157		1
			ZNF16		1
			ZNF160		1
			ZNF165		1
			ZNF169		1
			ZNF17		1
			ZNF174		1
			ZNF175		1
			ZNF177		1
			ZNF18		1
			ZNF180		1
			ZNF181		1
			ZNF182		1
			ZNF184		1
			ZNF189		1
			ZNF19		1
			ZNF195		1
			ZNF197		1
			ZNF2		1
			ZNF20		1
			ZNF200		1
			ZNF202		1
			ZNF205		1
			ZNF207		1
			ZNF208		1
			ZNF211		1
			ZNF212		1
			ZNF213		1
			ZNF214		1
			ZNF215		1
			ZNF217		1
			ZNF219		1
			ZNF22		1
			ZNF221		1
			ZNF222		1
			ZNF223		1
			ZNF224		1
			ZNF225		1
			ZNF226		1
			ZNF227		1
			ZNF229		1
			ZNF23		1
			ZNF230		1
			ZNF232		1
			ZNF233		1
			ZNF234		1
			ZNF235		1
			ZNF236		1
			ZNF239		1
			ZNF24		1
			ZNF248		1
			ZNF25		1
			ZNF250		1
			ZNF251		1
			ZNF253		1
			ZNF254		1
			ZNF256		1
			ZNF257		1
			ZNF26		1
			ZNF260		1
			ZNF263		1
			ZNF264		1
			ZNF266		1
			ZNF267		1
			ZNF268		1
			ZNF273		1
			ZNF274		1
			ZNF275		1
			ZNF276		1
			ZNF277		1
			ZNF28		1
			ZNF280A		1
			ZNF280B		1
			ZNF280C		1
			ZNF280D		1
			ZNF281		1
			ZNF282		1
			ZNF283		1
			ZNF284		1
			ZNF285		1
			ZNF286A		1
			ZNF286B		1
			ZNF287		1
			ZNF292		1
			ZNF296		1
			ZNF3		1
			ZNF30		1
			ZNF300		1
			ZNF302		1
			ZNF304		1
			ZNF311		1
			ZNF316		1
			ZNF317		1
			ZNF318		1
			ZNF319		1
			ZNF32		1
			ZNF320		1
			ZNF322		1
			ZNF324		1
			ZNF324B		1
			ZNF326		1
			ZNF329		1
			ZNF331		1
			ZNF333		1
			ZNF334		1
			ZNF335		1
			ZNF337		1
			ZNF33A		1
			ZNF33B		1
			ZNF34		1
			ZNF341		1
			ZNF343		1
			ZNF345		1
			ZNF347		1
			ZNF35		1
			ZNF350		1
			ZNF354A		1
			ZNF354B		1
			ZNF354C		1
			ZNF358		1
			ZNF362		1
			ZNF365		1
			ZNF366		1
			ZNF367		1
			ZNF37A		1
			ZNF382		1
			ZNF383		1
			ZNF384		1
			ZNF385A		1
			ZNF385B		1
			ZNF385C		1
			ZNF385D		1
			ZNF391		1
			ZNF394		1
			ZNF395		1
			ZNF396		1
			ZNF397		1
			ZNF398		1
			ZNF404		1
			ZNF407		1
			ZNF408		1
			ZNF41		1
			ZNF410		1
			ZNF414		1
			ZNF415		1
			ZNF416		1
			ZNF417		1
			ZNF418		1
			ZNF419		1
			ZNF420		1
			ZNF423		1
			ZNF425		1
			ZNF426		1
			ZNF428		1
			ZNF429		1
			ZNF43		1
			ZNF430		1
			ZNF431		1
			ZNF432		1
			ZNF433		1
			ZNF436		1
			ZNF438		1
			ZNF439		1
			ZNF44		1
			ZNF440		1
			ZNF441		1
			ZNF442		1
			ZNF443		1
			ZNF444		1
			ZNF445		1
			ZNF446		1
			ZNF449		1
			ZNF45		1
			ZNF451		1
			ZNF454		1
			ZNF460		1
			ZNF461		1
			ZNF462		1
			ZNF467		1
			ZNF468		1
			ZNF469		1
			ZNF470		1
			ZNF471		1
			ZNF473		1
			ZNF474		1
			ZNF479		1
			ZNF48		1
			ZNF480		1
			ZNF483		1
			ZNF484		1
			ZNF485		1
			ZNF486		1
			ZNF487		1
			ZNF488		1
			ZNF490		1
			ZNF491		1
			ZNF492		1
			ZNF493		1
			ZNF496		1
			ZNF497		1
			ZNF500		1
			ZNF501		1
			ZNF502		1
			ZNF506		1
			ZNF507		1
			ZNF510		1
			ZNF511		1
			ZNF512		1
			ZNF512B		1
			ZNF513		1
			ZNF514		1
			ZNF516		1
			ZNF517		1
			ZNF518A		1
			ZNF518B		1
			ZNF519		1
			ZNF521		1
			ZNF524		1
			ZNF525		1
			ZNF526		1
			ZNF527		1
			ZNF528		1
			ZNF529		1
			ZNF530		1
			ZNF532		1
			ZNF534		1
			ZNF536		1
			ZNF540		1
			ZNF541		1
			ZNF543		1
			ZNF544		1
			ZNF546		1
			ZNF547		1
			ZNF548		1
			ZNF549		1
			ZNF550		1
			ZNF551		1
			ZNF552		1
			ZNF554		1
			ZNF555		1
			ZNF556		1
			ZNF557		1
			ZNF558		1
			ZNF559		1
			ZNF560		1
			ZNF561		1
			ZNF562		1
			ZNF563		1
			ZNF564		1
			ZNF565		1
			ZNF566		1
			ZNF567		1
			ZNF568		1
			ZNF569		1
			ZNF57		1
			ZNF570		1
			ZNF571		1
			ZNF572		1
			ZNF573		1
			ZNF574		1
			ZNF575		1
			ZNF576		1
			ZNF577		1
			ZNF578		1
			ZNF579		1
			ZNF580		1
			ZNF581		1
			ZNF582		1
			ZNF583		1
			ZNF584		1
			ZNF585A		1
			ZNF585B		1
			ZNF586		1
			ZNF587		1
			ZNF587B		1
			ZNF589		1
			ZNF592		1
			ZNF594		1
			ZNF595		1
			ZNF596		1
			ZNF597		1
			ZNF598		1
			ZNF599		1
			ZNF600		1
			ZNF605		1
			ZNF606		1
			ZNF607		1
			ZNF608		1
			ZNF609		1
			ZNF610		1
			ZNF611		1
			ZNF613		1
			ZNF614		1
			ZNF615		1
			ZNF616		1
			ZNF618		1
			ZNF619		1
			ZNF620		1
			ZNF621		1
			ZNF623		1
			ZNF624		1
			ZNF625		1
			ZNF626		1
			ZNF627		1
			ZNF628		1
			ZNF629		1
			ZNF630		1
			ZNF639		1
			ZNF641		1
			ZNF644		1
			ZNF646		1
			ZNF648		1
			ZNF649		1
			ZNF652		1
			ZNF653		1
			ZNF654		1
			ZNF655		1
			ZNF658		1
			ZNF66		1
			ZNF660		1
			ZNF662		1
			ZNF664		1
			ZNF665		1
			ZNF667		1
			ZNF668		1
			ZNF669		1
			ZNF670		1
			ZNF671		1
			ZNF672		1
			ZNF674		1
			ZNF675		1
			ZNF676		1
			ZNF677		1
			ZNF678		1
			ZNF679		1
			ZNF680		1
			ZNF681		1
			ZNF682		1
			ZNF683		1
			ZNF684		1
			ZNF687		1
			ZNF688		1
			ZNF689		1
			ZNF69		1
			ZNF691		1
			ZNF692		1
			ZNF695		1
			ZNF696		1
			ZNF697		1
			ZNF699		1
			ZNF7		1
			ZNF70		1
			ZNF700		1
			ZNF701		1
			ZNF703		1
			ZNF704		1
			ZNF705A		1
			ZNF705B		1
			ZNF705D		1
			ZNF705E		1
			ZNF705G		1
			ZNF706		1
			ZNF707		1
			ZNF708		1
			ZNF709		1
			ZNF71		1
			ZNF710		1
			ZNF711		1
			ZNF713		1
			ZNF714		1
			ZNF716		1
			ZNF717		1
			ZNF718		1
			ZNF721		1
			ZNF724		1
			ZNF726		1
			ZNF727		1
			ZNF728		1
			ZNF729		1
			ZNF730		1
			ZNF732		1
			ZNF735		1
			ZNF736		1
			ZNF737		1
			ZNF74		1
			ZNF740		1
			ZNF746		1
			ZNF747		1
			ZNF749		1
			ZNF750		1
			ZNF75A		1
			ZNF75D		1
			ZNF76		1
			ZNF761		1
			ZNF763		1
			ZNF764		1
			ZNF765		1
			ZNF766		1
			ZNF768		1
			ZNF77		1
			ZNF770		1
			ZNF771		1
			ZNF772		1
			ZNF773		1
			ZNF774		1
			ZNF775		1
			ZNF776		1
			ZNF777		1
			ZNF778		1
			ZNF780A		1
			ZNF780B		1
			ZNF781		1
			ZNF782		1
			ZNF783		1
			ZNF784		1
			ZNF785		1
			ZNF786		1
			ZNF787		1
			ZNF788P		1
			ZNF789		1
			ZNF79		1
			ZNF790		1
			ZNF791		1
			ZNF792		1
			ZNF793		1
			ZNF799		1
			ZNF8		1
			ZNF80		1
			ZNF800		1
			ZNF804A		1
			ZNF804B		1
			ZNF805		1
			ZNF808		1
			ZNF81		1
			ZNF813		1
			ZNF814		1
			ZNF816		1
			ZNF821		1
			ZNF823		1
			ZNF827		1
			ZNF829		1
			ZNF83		1
			ZNF830		1
			ZNF831		1
			ZNF835		1
			ZNF836		1
			ZNF837		1
			ZNF84		1
			ZNF841		1
			ZNF843		1
			ZNF844		1
			ZNF845		1
			ZNF846		1
			ZNF85		1
			ZNF850		1
			ZNF852		1
			ZNF853		1
			ZNF860		1
			ZNF865		1
			ZNF875		1
			ZNF878		1
			ZNF879		1
			ZNF880		1
			ZNF883		1
			ZNF888		1
			ZNF891		1
			ZNF90		1
			ZNF91		1
			ZNF92		1
			ZNF93		1
			ZNF98		1
			ZNF99		1
			ZSCAN1		1
			ZSCAN10		1
			ZSCAN12		1
			ZSCAN16		1
			ZSCAN18		1
			ZSCAN2		1
			ZSCAN20		1
			ZSCAN21		1
			ZSCAN22		1
			ZSCAN23		1
			ZSCAN25		1
			ZSCAN26		1
			ZSCAN29		1
			ZSCAN30		1
			ZSCAN31		1
			ZSCAN32		1
			ZSCAN4		1
			ZSCAN5A		1
			ZSCAN5B		1
			ZSCAN5C		1
			ZSCAN9		1
			ZUP1		1
			ZXDA		1
			ZXDB		1
			ZXDC		1
			ZZZ3		1
[truncated: 91 more columns]

## Sheet: CD
Extracellular exosome CD	Extracellular exosome CD		ChEA3TFs	Extracellular exosome CD	ChEA3CDTFs		OFFICIAL_GENE_SYMBOL	Gene Name		Category	Term	Count	%	P-Value	Benjamini		Extracellular exosome	GENE NAME		Cytoplasm	GENE NAME		Symport	GENE NAME		Apical plasma membrane	GENE NAME		Mitochondrial matrix	GENE NAME		Plasma membrane	GENE NAME		Phosphoprotein	GENE NAME		Citrate cycle (TCA cycle)	GENE NAME		Transport	GENE NAME		Cytoplasmic vesicle	GENE NAME		Early endosome membrane	GENE NAME
ABCB1	ABCB1		FOXJ3		2		ABCB1	ATP binding cassette subfamily B member 1(ABCB1)		GOTERM_CC_DIRECT	extracellular exosome	61	61	1.7e-33	3.2e-31		ABCB1	ATP binding cassette subfamily B member 1(ABCB1)		ABCB1	ATP binding cassette subfamily B member 1(ABCB1)		SLC16A1	solute carrier family 16 member 1(SLC16A1)		ABCB1	ATP binding cassette subfamily B member 1(ABCB1)		ACADM	acyl-CoA dehydrogenase medium chain(ACADM)		ABCB1	ATP binding cassette subfamily B member 1(ABCB1)		ABCB1	ATP binding cassette subfamily B member 1(ABCB1)		FH	fumarate hydratase(FH)		ABCB1	ATP binding cassette subfamily B member 1(ABCB1)		APPL1	adaptor protein, phosphotyrosine interacting with PH domain and leucine zipper 1(APPL1)		NAPEPLD	N-acyl phosphatidylethanolamine phospholipase D(NAPEPLD)
ACADM	ACADM		OVOL2		2		ACADM	acyl-CoA dehydrogenase medium chain(ACADM)		GOTERM_CC_DIRECT	cytoplasm	48	48	1.3e-05	0.0013		ACOT11	acyl-CoA thioesterase 11(ACOT11)		ACADM	acyl-CoA dehydrogenase medium chain(ACADM)		SLC17A4	solute carrier family 17 member 4(SLC17A4)		PATJ	PATJ crumbs cell polarity complex component(PATJ)		ACADS	acyl-CoA dehydrogenase short chain(ACADS)		APLP2	amyloid beta precursor like protein 2(APLP2)		ACADM	acyl-CoA dehydrogenase medium chain(ACADM)		IDH3B	isocitrate dehydrogenase (NAD(+)) 3 non-catalytic subunit beta(IDH3B)		CHP1	calcineurin like EF-hand protein 1(CHP1)		APPL2	adaptor protein, phosphotyrosine interacting with PH domain and leucine zipper 2(APPL2)		TMEM9B	TMEM9 domain family member B(TMEM9B)
ACADS	ACADS		ZNF395		2		ACADS	acyl-CoA dehydrogenase short chain(ACADS)		UP_KW_BIOLOGICAL_PROCESS	Symport	6	6	0.00023	0.012		ALAD	aminolevulinate dehydratase(ALAD)		ACOT11	acyl-CoA thioesterase 11(ACOT11)		SLC20A2	solute carrier family 20 member 2(SLC20A2)		P2RY1	purinergic receptor P2Y1(P2RY1)		ACOT11	acyl-CoA thioesterase 11(ACOT11)		APPL1	adaptor protein, phosphotyrosine interacting with PH domain and leucine zipper 1(APPL1)		ACADS	acyl-CoA dehydrogenase short chain(ACADS)		PCK1	phosphoenolpyruvate carboxykinase 1(PCK1)		CHMP4B	charged multivesicular body protein 4B(CHMP4B)		DGKD	diacylglycerol kinase delta(DGKD)		APPL1	adaptor protein, phosphotyrosine interacting with PH domain and leucine zipper 1(APPL1)
ACOT11	ACOT11		ADNP	ABCB1	1		ACOT11	acyl-CoA thioesterase 11(ACOT11)		GOTERM_CC_DIRECT	apical plasma membrane	9	9	0.0007	0.033		APLP2	amyloid beta precursor like protein 2(APLP2)		APPL1	adaptor protein, phosphotyrosine interacting with PH domain and leucine zipper 1(APPL1)		SLC22A5	solute carrier family 22 member 5(SLC22A5)		SLC16A1	solute carrier family 16 member 1(SLC16A1)		FH	fumarate hydratase(FH)		APPL2	adaptor protein, phosphotyrosine interacting with PH domain and leucine zipper 2(APPL2)		ACOT11	acyl-CoA thioesterase 11(ACOT11)		SUCLA2	succinate-CoA ligase ADP-forming subunit beta(SUCLA2)		DGKD	diacylglycerol kinase delta(DGKD)		MYO1D	myosin ID(MYO1D)		APPL2	adaptor protein, phosphotyrosine interacting with PH domain and leucine zipper 2(APPL2)
ALAD	ALAD		ADNP2	ACADM	1		ALAD	aminolevulinate dehydratase(ALAD)		GOTERM_CC_DIRECT	mitochondrial matrix	9	9	0.00083	0.033		APPL1	adaptor protein, phosphotyrosine interacting with PH domain and leucine zipper 1(APPL1)		CD2AP	CD2 associated protein(CD2AP)		SLC36A1	solute carrier family 36 member 1(SLC36A1)		SLC17A4	solute carrier family 17 member 4(SLC17A4)		FAHD1	fumarylacetoacetate hydrolase domain containing 1(FAHD1)		CD2AP	CD2 associated protein(CD2AP)		ALAD	aminolevulinate dehydratase(ALAD)					MFSD9	major facilitator superfamily domain containing 9(MFSD9)		TRAK2	trafficking kinesin protein 2(TRAK2)		FZD5	frizzled class receptor 5(FZD5)
APLP2	APLP2		AEBP1	ACADS	1		APLP2	amyloid beta precursor like protein 2(APLP2)		GOTERM_CC_DIRECT	plasma membrane	42	42	0.00086	0.033		APPL2	adaptor protein, phosphotyrosine interacting with PH domain and leucine zipper 2(APPL2)		CDKL1	cyclin dependent kinase like 1(CDKL1)		SLC4A4	solute carrier family 4 member 4(SLC4A4)		SLC20A2	solute carrier family 20 member 2(SLC20A2)		IDH3B	isocitrate dehydrogenase (NAD(+)) 3 non-catalytic subunit beta(IDH3B)		CHMP4B	charged multivesicular body protein 4B(CHMP4B)		APLP2	amyloid beta precursor like protein 2(APLP2)					MYO1D	myosin ID(MYO1D)		TGFA	transforming growth factor alpha(TGFA)
APPL1	APPL1		AEBP2	ACOT11	1		APPL1	adaptor protein, phosphotyrosine interacting with PH domain and leucine zipper 1(APPL1)		GOTERM_CC_DIRECT	cytosol	42	42	0.0011	0.034		C11orf54	chromosome 11 open reading frame 54(C11orf54)		CDKN2B	cyclin dependent kinase inhibitor 2B(CDKN2B)					SLC22A5	solute carrier family 22 member 5(SLC22A5)		NUDT9	nudix hydrolase 9(NUDT9)		CHP1	calcineurin like EF-hand protein 1(CHP1)		APPL1	adaptor protein, phosphotyrosine interacting with PH domain and leucine zipper 1(APPL1)					PDCD6IP	programmed cell death 6 interacting protein(PDCD6IP)
APPL2	APPL2		AHCTF1	ALAD	1		APPL2	adaptor protein, phosphotyrosine interacting with PH domain and leucine zipper 2(APPL2)		GOTERM_CC_DIRECT	actin cytoskeleton	7	7	0.0021	0.058		CD2AP	CD2 associated protein(CD2AP)		CHMP4B	charged multivesicular body protein 4B(CHMP4B)					SLC26A2	solute carrier family 26 member 2(SLC26A2)		PRKACB	protein kinase cAMP-activated catalytic subunit beta(PRKACB)		DGKD	diacylglycerol kinase delta(DGKD)		BRWD1	bromodomain and WD repeat domain containing 1(BRWD1)					SFXN1	sideroflexin 1(SFXN1)
BRWD1	BRWD1		AHDC1	APLP2	1		BRWD1	bromodomain and WD repeat domain containing 1(BRWD1)		UP_KW_PTM	Phosphoprotein	61	61	0.0055	0.076		CDKL1	cyclin dependent kinase like 1(CDKL1)		CHP1	calcineurin like EF-hand protein 1(CHP1)					SLC36A1	solute carrier family 36 member 1(SLC36A1)		SUCLA2	succinate-CoA ligase ADP-forming subunit beta(SUCLA2)		DSP	desmoplakin(DSP)		CD2AP	CD2 associated protein(CD2AP)					SLC16A1	solute carrier family 16 member 1(SLC16A1)
C11orf54	C11orf54		AHR	APPL1	1		C11orf54	chromosome 11 open reading frame 54(C11orf54)		UP_KW_MOLECULAR_FUNCTION	Lyase	6	6	0.0019	0.082		CES2	carboxylesterase 2(CES2)		CRKL	CRK like proto-oncogene, adaptor protein(CRKL)											EPB41L4B	erythrocyte membrane protein band 4.1 like 4B(EPB41L4B)		CHMP4B	charged multivesicular body protein 4B(CHMP4B)					SLC17A4	solute carrier family 17 member 4(SLC17A4)
CD2AP	CD2AP		AHRR	APPL2	1		CD2AP	CD2 associated protein(CD2AP)		GOTERM_MF_DIRECT	identical protein binding	21	21	0.0003	0.083		CHMP4B	charged multivesicular body protein 4B(CHMP4B)		CTH	cystathionine gamma-lyase(CTH)											FLNB	filamin B(FLNB)		CHP1	calcineurin like EF-hand protein 1(CHP1)					SLC20A2	solute carrier family 20 member 2(SLC20A2)
CDKL1	CDKL1		AIRE	BRWD1	1		CDKL1	cyclin dependent kinase like 1(CDKL1)		GOTERM_CC_DIRECT	membrane	36	36	0.0068	0.16		CHP1	calcineurin like EF-hand protein 1(CHP1)		CYP2J2	cytochrome P450 family 2 subfamily J member 2(CYP2J2)											FZD5	frizzled class receptor 5(FZD5)		CMBL	carboxymethylenebutenolidase homolog(CMBL)					SLC22A5	solute carrier family 22 member 5(SLC22A5)
CDKN2B	CDKN2B		AKAP8	C11orf54	1		CDKN2B	cyclin dependent kinase inhibitor 2B(CDKN2B)		UP_KW_BIOLOGICAL_PROCESS	Tricarboxylic acid cycle	3	3	0.0071	0.17		CMBL	carboxymethylenebutenolidase homolog(CMBL)		DGKD	diacylglycerol kinase delta(DGKD)											GNG4	G protein subunit gamma 4(GNG4)		CRKL	CRK like proto-oncogene, adaptor protein(CRKL)					SLC26A2	solute carrier family 26 member 2(SLC26A2)
CES2	CES2		AKAP8L	CD2AP	1		CES2	carboxylesterase 2(CES2)		KEGG_PATHWAY	Citrate cycle (TCA cycle)	4	4	0.001	0.18		CTH	cystathionine gamma-lyase(CTH)		DSP	desmoplakin(DSP)											GPA33	glycoprotein A33(GPA33)		DGKD	diacylglycerol kinase delta(DGKD)					SLC36A1	solute carrier family 36 member 1(SLC36A1)
CES2	CHMP4B		AKNA	CDKL1	1		CHMP4B	charged multivesicular body protein 4B(CHMP4B)		GOTERM_CC_DIRECT	basolateral plasma membrane	6	6	0.0088	0.19		CYP2J2	cytochrome P450 family 2 subfamily J member 2(CYP2J2)		DTX4	deltex E3 ubiquitin ligase 4(DTX4)											GPD1L	glycerol-3-phosphate dehydrogenase 1 like(GPD1L)		DSP	desmoplakin(DSP)					SLC4A4	solute carrier family 4 member 4(SLC4A4)
CHMP4B	CHP1		ALX1	CDKN2B	1		CHP1	calcineurin like EF-hand protein 1(CHP1)		GOTERM_CC_DIRECT	ruffle	4	4	0.011	0.22		DSP	desmoplakin(DSP)		DYRK2	dual specificity tyrosine phosphorylation regulated kinase 2(DYRK2)											IQGAP2	IQ motif containing GTPase activating protein 2(IQGAP2)		DYRK2	dual specificity tyrosine phosphorylation regulated kinase 2(DYRK2)					SLC44A1	solute carrier family 44 member 1(SLC44A1)
CHMP4B	CMBL		ALX3	CES2	1		CMBL	carboxymethylenebutenolidase homolog(CMBL)		UP_KW_CELLULAR_COMPONENT	Cytoplasm	41	41	0.0086	0.22		ENDOD1	endonuclease domain containing 1(ENDOD1)		EPB41L4B	erythrocyte membrane protein band 4.1 like 4B(EPB41L4B)											KALRN	kalirin RhoGEF kinase(KALRN)		EPB41L4B	erythrocyte membrane protein band 4.1 like 4B(EPB41L4B)					TRAK2	trafficking kinesin protein 2(TRAK2)
CHP1	CRKL		ALX4	CHMP4B	1		CRKL	CRK like proto-oncogene, adaptor protein(CRKL)		UP_KW_BIOLOGICAL_PROCESS	Transport	18	18	0.015	0.24		FH	fumarate hydratase(FH)		FH	fumarate hydratase(FH)											LPAR5	lysophosphatidic acid receptor 5(LPAR5)		FAHD1	fumarylacetoacetate hydrolase domain containing 1(FAHD1)					TMCO1	transmembrane and coiled-coil domains 1(TMCO1)
CMBL	CTH		ANHX	CHP1	1		CTH	cystathionine gamma-lyase(CTH)		UP_KW_BIOLOGICAL_PROCESS	Sodium transport	4	4	0.021	0.24		FLNB	filamin B(FLNB)		FLNB	filamin B(FLNB)											MYO1D	myosin ID(MYO1D)		FH	fumarate hydratase(FH)
CMBL	CYP2J2		ANKZF1	CMBL	1		CYP2J2	cytochrome P450 family 2 subfamily J member 2(CYP2J2)		UP_KW_BIOLOGICAL_PROCESS	Lipid metabolism	9	9	0.025	0.24		GLOD4	glyoxalase domain containing 4(GLOD4)		IGBP1	immunoglobulin binding protein 1(IGBP1)											NEDD4L	NEDD4 like E3 ubiquitin protein ligase(NEDD4L)		FLNB	filamin B(FLNB)
CRKL	DGKD		AR	CRKL	1		DGKD	diacylglycerol kinase delta(DGKD)		GOTERM_CC_DIRECT	cytoplasmic vesicle	6	6	0.014	0.25		GNG4	G protein subunit gamma 4(GNG4)		IQGAP2	IQ motif containing GTPase activating protein 2(IQGAP2)											NT5E	5'-nucleotidase ecto(NT5E)		FOXJ3	forkhead box J3(FOXJ3)
CTH	DNAJC22		ARGFX	CTH	1		DNAJC22	DnaJ heat shock protein family (Hsp40) member C22(DNAJC22)		GOTERM_CC_DIRECT	early endosome membrane	5	5	0.016	0.26		GPA33	glycoprotein A33(GPA33)		KALRN	kalirin RhoGEF kinase(KALRN)											P2RY1	purinergic receptor P2Y1(P2RY1)		GLOD4	glyoxalase domain containing 4(GLOD4)
CYP2J2	DSP		ARHGAP35	CYP2J2	1		DSP	desmoplakin(DSP)		UP_KW_BIOLOGICAL_PROCESS	Fatty acid metabolism	4	4	0.041	0.34		GPD1L	glycerol-3-phosphate dehydrogenase 1 like(GPD1L)		KIAA1191	KIAA1191(KIAA1191)											PAG1	phosphoprotein membrane anchor with glycosphingolipid microdomains 1(PAG1)		IGBP1	immunoglobulin binding protein 1(IGBP1)
CYP2J2	DTX4		ARID2	DGKD	1		DTX4	deltex E3 ubiquitin ligase 4(DTX4)		PIR_SUPERFAMILY	HsaA	2	2	0.023	0.37		IQGAP2	IQ motif containing GTPase activating protein 2(IQGAP2)		LRRC75A	leucine rich repeat containing 75A(LRRC75A)											PATJ	PATJ crumbs cell polarity complex component(PATJ)		IQGAP2	IQ motif containing GTPase activating protein 2(IQGAP2)
DGKD	DYRK2		ARID3A	DNAJC22	1		DYRK2	dual specificity tyrosine phosphorylation regulated kinase 2(DYRK2)		GOTERM_CC_DIRECT	bicellular tight junction	4	4	0.025	0.37		IST1	IST1 factor associated with ESCRT-III(IST1)		MAPKAPK5	MAPK activated protein kinase 5(MAPKAPK5)											PLCD1	phospholipase C delta 1(PLCD1)		IST1	IST1 factor associated with ESCRT-III(IST1)
DNAJC22	ENDOD1		ARID3B	DSP	1		ENDOD1	endonuclease domain containing 1(ENDOD1)		GOTERM_CC_DIRECT	brush border	3	3	0.03	0.41		KALRN	kalirin RhoGEF kinase(KALRN)		MT1F	metallothionein 1F(MT1F)											PLEKHA1	pleckstrin homology domain containing A1(PLEKHA1)		KALRN	kalirin RhoGEF kinase(KALRN)
DSP	EPB41L4B		ARID3C	DTX4	1		EPB41L4B	erythrocyte membrane protein band 4.1 like 4B(EPB41L4B)		GOTERM_CC_DIRECT	macropinosome	2	2	0.032	0.41		LAD1	ladinin 1(LAD1)		MTMR11	myotubularin related protein 11(MTMR11)											PRKACB	protein kinase cAMP-activated catalytic subunit beta(PRKACB)		KBTBD11	kelch repeat and BTB domain containing 11(KBTBD11)
DTX4	FAHD1		ARID5A	DYRK2	1		FAHD1	fumarylacetoacetate hydrolase domain containing 1(FAHD1)		GOTERM_CC_DIRECT	brush border membrane	3	3	0.034	0.41		LRRC57	leucine rich repeat containing 57(LRRC57)		MYO1D	myosin ID(MYO1D)											PTPRF	protein tyrosine phosphatase receptor type F(PTPRF)		KIAA1191	KIAA1191(KIAA1191)
DYRK2	FH		ARID5B	ENDOD1	1		FH	fumarate hydratase(FH)		UP_KW_DOMAIN	Transit peptide	8	8	0.025	0.45		MTMR11	myotubularin related protein 11(MTMR11)		NAPEPLD	N-acyl phosphatidylethanolamine phospholipase D(NAPEPLD)											RRAS2	RAS related 2(RRAS2)		LAD1	ladinin 1(LAD1)
ENDOD1	FLNB		ARNT	EPB41L4B	1		FLNB	filamin B(FLNB)		UP_KW_CELLULAR_COMPONENT	Mitochondrion	13	13	0.038	0.48		MYO1D	myosin ID(MYO1D)		NEDD4L	NEDD4 like E3 ubiquitin protein ligase(NEDD4L)											SEMA5A	semaphorin 5A(SEMA5A)		MAPKAPK5	MAPK activated protein kinase 5(MAPKAPK5)
EPB41L4B	FOXJ3		ARNT2	FAHD1	1		FOXJ3	forkhead box J3(FOXJ3)		UP_KW_CELLULAR_COMPONENT	Endosome	8	8	0.056	0.48		NAPEPLD	N-acyl phosphatidylethanolamine phospholipase D(NAPEPLD)		PADI2	peptidyl arginine deiminase 2(PADI2)											SLC16A1	solute carrier family 16 member 1(SLC16A1)		MT1F	metallothionein 1F(MT1F)
FAHD1	FZD5		ARNTL	FH	1		FZD5	frizzled class receptor 5(FZD5)		UP_KW_CELLULAR_COMPONENT	Cell membrane	27	27	0.087	0.48		NEDD4L	NEDD4 like E3 ubiquitin protein ligase(NEDD4L)		PATJ	PATJ crumbs cell polarity complex component(PATJ)											SLC17A4	solute carrier family 17 member 4(SLC17A4)		MYO1D	myosin ID(MYO1D)
FAHD1	GLOD4		ARNTL2	FLNB	1		GLOD4	glyoxalase domain containing 4(GLOD4)		UP_KW_CELLULAR_COMPONENT	Tight junction	3	3	0.093	0.48		NT5E	5'-nucleotidase ecto(NT5E)		PCK1	phosphoenolpyruvate carboxykinase 1(PCK1)											SLC20A2	solute carrier family 20 member 2(SLC20A2)		NEDD4L	NEDD4 like E3 ubiquitin protein ligase(NEDD4L)
FH	GNG4		ARX	FOXJ3	1		GNG4	G protein subunit gamma 4(GNG4)		GOTERM_BP_DIRECT	transport across blood-brain barrier	5	5	0.00059	0.5		NUDT9	nudix hydrolase 9(NUDT9)		PFN2	profilin 2(PFN2)											SLC22A5	solute carrier family 22 member 5(SLC22A5)		NUDT9	nudix hydrolase 9(NUDT9)
FLNB	GPA33		ASCL1	FZD5	1		GPA33	glycoprotein A33(GPA33)		GOTERM_CC_DIRECT	microvillus	3	3	0.047	0.53		PADI2	peptidyl arginine deiminase 2(PADI2)		PLCD1	phospholipase C delta 1(PLCD1)											SLC26A2	solute carrier family 26 member 2(SLC26A2)		OVOL2	ovo like zinc finger 2(OVOL2)
FOXJ3	GPD1L		ASCL2	GLOD4	1		GPD1L	glycerol-3-phosphate dehydrogenase 1 like(GPD1L)		GOTERM_CC_DIRECT	phagocytic vesicle	3	3	0.051	0.53		PATJ	PATJ crumbs cell polarity complex component(PATJ)		PLEKHA1	pleckstrin homology domain containing A1(PLEKHA1)											SLC36A1	solute carrier family 36 member 1(SLC36A1)		PAG1	phosphoprotein membrane anchor with glycosphingolipid microdomains 1(PAG1)
FZD5	IDH3B		ASCL3	GNG4	1		IDH3B	isocitrate dehydrogenase (NAD(+)) 3 non-catalytic subunit beta(IDH3B)		GOTERM_CC_DIRECT	vesicle	4	4	0.052	0.53		PCK1	phosphoenolpyruvate carboxykinase 1(PCK1)		PRKACB	protein kinase cAMP-activated catalytic subunit beta(PRKACB)											SLC44A1	solute carrier family 44 member 1(SLC44A1)		PATJ	PATJ crumbs cell polarity complex component(PATJ)
GLOD4	IGBP1		ASCL4	GPA33	1		IGBP1	immunoglobulin binding protein 1(IGBP1)		GOTERM_CC_DIRECT	early phagosome	2	2	0.055	0.53		PDCD6IP	programmed cell death 6 interacting protein(PDCD6IP)		PTPRF	protein tyrosine phosphatase receptor type F(PTPRF)											SLC4A4	solute carrier family 4 member 4(SLC4A4)		PCK1	phosphoenolpyruvate carboxykinase 1(PCK1)
GNG4	IQGAP2		ASCL5	GPD1L	1		IQGAP2	IQ motif containing GTPase activating protein 2(IQGAP2)		GOTERM_MF_DIRECT	cadherin binding	7	7	0.0066	0.59		PDE8A	phosphodiesterase 8A(PDE8A)		RAVER2	ribonucleoprotein, PTB binding 2(RAVER2)											TGFA	transforming growth factor alpha(TGFA)		PDCD6IP	programmed cell death 6 interacting protein(PDCD6IP)
GPA33	IST1		ASH1L	IDH3B	1		IST1	IST1 factor associated with ESCRT-III(IST1)		GOTERM_MF_DIRECT	phosphatidylinositol-4,5-bisphosphate binding	4	4	0.0096	0.59		PFN2	profilin 2(PFN2)		SEPSECS	Sep (O-phosphoserine) tRNA:Sec (selenocysteine) tRNA synthase(SEPSECS)											TMEM98	transmembrane protein 98(TMEM98)		PDE8A	phosphodiesterase 8A(PDE8A)
GPD1L	KALRN		ATF1	IGBP1	1		KALRN	kalirin RhoGEF kinase(KALRN)		GOTERM_MF_DIRECT	chondroitin sulfate proteoglycan binding	2	2	0.0099	0.59		PLCD1	phospholipase C delta 1(PLCD1)		SLC22A5	solute carrier family 22 member 5(SLC22A5)											TRAK2	trafficking kinesin protein 2(TRAK2)		PLCD1	phospholipase C delta 1(PLCD1)
IDH3B	KBTBD11		ATF2	IQGAP2	1		KBTBD11	kelch repeat and BTB domain containing 11(KBTBD11)		GOTERM_MF_DIRECT	transmembrane transporter activity	4	4	0.014	0.59		PLEKHA1	pleckstrin homology domain containing A1(PLEKHA1)		SPAG9	sperm associated antigen 9(SPAG9)											VIL1	villin 1(VIL1)		PLEKHA1	pleckstrin homology domain containing A1(PLEKHA1)
IGBP1	KIAA1191		ATF3	IST1	1		KIAA1191	KIAA1191(KIAA1191)		GOTERM_MF_DIRECT	NAD binding	3	3	0.015	0.59		PRKACB	protein kinase cAMP-activated catalytic subunit beta(PRKACB)		SRI	sorcin(SRI)														PRKACB	protein kinase cAMP-activated catalytic subunit beta(PRKACB)
IQGAP2	LAD1		ATF4	KALRN	1		LAD1	ladinin 1(LAD1)		GOTERM_MF_DIRECT	carboxylic acid transmembrane transporter activity	2	2	0.015	0.59		PTPRF	protein tyrosine phosphatase receptor type F(PTPRF)		TMCO1	transmembrane and coiled-coil domains 1(TMCO1)														PTPRF	protein tyrosine phosphatase receptor type F(PTPRF)
IQGAP2	LPAR5		ATF5	KBTBD11	1		LPAR5	lysophosphatidic acid receptor 5(LPAR5)		GOTERM_CC_DIRECT	neuromuscular junction	3	3	0.07	0.63		RRAS2	RAS related 2(RRAS2)		TPRG1L	tumor protein p63 regulated 1 like(TPRG1L)														RRAS2	RAS related 2(RRAS2)
IST1	LRRC57		ATF6	KIAA1191	1		LRRC57	leucine rich repeat containing 57(LRRC57)		GOTERM_CC_DIRECT	endosome	5	5	0.072	0.63		SEMA5A	semaphorin 5A(SEMA5A)		TRAK2	trafficking kinesin protein 2(TRAK2)														SEPSECS	Sep (O-phosphoserine) tRNA:Sec (selenocysteine) tRNA synthase(SEPSECS)
KALRN	LRRC75A		ATF6B	LAD1	1		LRRC75A	leucine rich repeat containing 75A(LRRC75A)		GOTERM_MF_DIRECT	nucleotide binding	4	4	0.02	0.7		SLC16A1	solute carrier family 16 member 1(SLC16A1)		VIL1	villin 1(VIL1)														SLC16A1	solute carrier family 16 member 1(SLC16A1)
KBTBD11	MAPKAPK5		ATF7	LPAR5	1		MAPKAPK5	MAPK activated protein kinase 5(MAPKAPK5)		GOTERM_MF_DIRECT	calmodulin binding	5	5	0.022	0.7		SLC20A2	solute carrier family 20 member 2(SLC20A2)		ZNF395	zinc finger protein 395(ZNF395)														SLC20A2	solute carrier family 20 member 2(SLC20A2)
KIAA1191	MFSD9		ATMIN	LRRC57	1		MFSD9	major facilitator superfamily domain containing 9(MFSD9)		INTERPRO	MFS	4	4	0.0049	0.7		SLC22A5	solute carrier family 22 member 5(SLC22A5)																	SLC22A5	solute carrier family 22 member 5(SLC22A5)
LAD1	MT1F		ATOH1	LRRC75A	1		MT1F	metallothionein 1F(MT1F)		INTERPRO	PH-like_dom_sf	8	8	0.0061	0.7		SLC26A2	solute carrier family 26 member 2(SLC26A2)																	SLC26A2	solute carrier family 26 member 2(SLC26A2)
LPAR5	MTMR11		ATOH7	MAPKAPK5	1		MTMR11	myotubularin related protein 11(MTMR11)		INTERPRO	PTB_APPL	2	2	0.0096	0.7		SLC44A1	solute carrier family 44 member 1(SLC44A1)																	SLC44A1	solute carrier family 44 member 1(SLC44A1)
LRRC57	MYO1D		ATOH8	MFSD9	1		MYO1D	myosin ID(MYO1D)		INTERPRO	PH_DP13A/B	2	2	0.0096	0.7		SLC4A4	solute carrier family 4 member 4(SLC4A4)																	SLC4A4	solute carrier family 4 member 4(SLC4A4)
LRRC75A	NAP1L2		BACH1	MT1F	1		NAP1L2	nucleosome assembly protein 1 like 2(NAP1L2)		INTERPRO	DP13A/B	2	2	0.0096	0.7		SMPDL3A	sphingomyelin phosphodiesterase acid like 3A(SMPDL3A)																	SPAG9	sperm associated antigen 9(SPAG9)
MAPKAPK5	NAPEPLD		BACH2	MTMR11	1		NAPEPLD	N-acyl phosphatidylethanolamine phospholipase D(NAPEPLD)		INTERPRO	PH_domain	6	6	0.011	0.7		SPAG9	sperm associated antigen 9(SPAG9)																	SUCLA2	succinate-CoA ligase ADP-forming subunit beta(SUCLA2)
MFSD9	NEDD4L		BARHL1	MYO1D	1		NEDD4L	NEDD4 like E3 ubiquitin protein ligase(NEDD4L)		INTERPRO	MFS_dom	4	4	0.012	0.7		SRI	sorcin(SRI)																	TMCO1	transmembrane and coiled-coil domains 1(TMCO1)
MT1F	NT5E		BARHL2	NAP1L2	1		NT5E	5'-nucleotidase ecto(NT5E)		GOTERM_CC_DIRECT	mitochondrion	12	12	0.088	0.71		SUCLA2	succinate-CoA ligase ADP-forming subunit beta(SUCLA2)																	TMEM9B	TMEM9 domain family member B(TMEM9B)
MTMR11	NUDT9		BARX1	NAPEPLD	1		NUDT9	nudix hydrolase 9(NUDT9)		GOTERM_CC_DIRECT	cell surface	7	7	0.089	0.71		THSD4	thrombospondin type 1 domain containing 4(THSD4)																	TPRG1L	tumor protein p63 regulated 1 like(TPRG1L)
MTMR11	OVOL2		BARX2	NEDD4L	1		OVOL2	ovo like zinc finger 2(OVOL2)		UP_KW_MOLECULAR_FUNCTION	Hydrolase	16	16	0.033	0.73		TMEM98	transmembrane protein 98(TMEM98)																	TRAK2	trafficking kinesin protein 2(TRAK2)
MYO1D	P2RY1		BATF	NT5E	1		P2RY1	purinergic receptor P2Y1(P2RY1)		SMART	PH	6	6	0.0093	0.75		TPRG1L	tumor protein p63 regulated 1 like(TPRG1L)																	UGDH	UDP-glucose 6-dehydrogenase(UGDH)
NAP1L2	PADI2		BATF2	NUDT9	1		PADI2	peptidyl arginine deiminase 2(PADI2)		GOTERM_MF_DIRECT	actin filament binding	5	5	0.031	0.8		UGDH	UDP-glucose 6-dehydrogenase(UGDH)																	VIL1	villin 1(VIL1)
NAPEPLD	PAG1		BATF3	OVOL2	1		PAG1	phosphoprotein membrane anchor with glycosphingolipid microdomains 1(PAG1)		GOTERM_MF_DIRECT	magnesium ion binding	5	5	0.031	0.8		VIL1	villin 1(VIL1)																	ZNF395	zinc finger protein 395(ZNF395)
NEDD4L	PATJ		BAZ2A	P2RY1	1		PATJ	PATJ crumbs cell polarity complex component(PATJ)		GOTERM_BP_DIRECT	cellular response to hepatocyte growth factor stimulus	3	3	0.0021	0.84
NT5E	PCK1		BAZ2B	PADI2	1		PCK1	phosphoenolpyruvate carboxykinase 1(PCK1)		GOTERM_BP_DIRECT	intracellular signal transduction	8	8	0.0036	0.84
NT5E	PDCD6IP		BBX	PAG1	1		PDCD6IP	programmed cell death 6 interacting protein(PDCD6IP)		GOTERM_BP_DIRECT	signal transduction	14	14	0.004	0.84
NUDT9	PDE8A		BCL11A	PATJ	1		PDE8A	phosphodiesterase 8A(PDE8A)		KEGG_PATHWAY	Metabolic pathways	19	19	0.011	0.88
OVOL2	PFN2		BCL11B	PCK1	1		PFN2	profilin 2(PFN2)		KEGG_PATHWAY	Cushing syndrome	5	5	0.02	0.88
P2RY1	PLCD1		BCL6	PDCD6IP	1		PLCD1	phospholipase C delta 1(PLCD1)		KEGG_PATHWAY	Bile secretion	4	4	0.022	0.88
PADI2	PLEKHA1		BCL6B	PDE8A	1		PLEKHA1	pleckstrin homology domain containing A1(PLEKHA1)		KEGG_PATHWAY	Pathways in cancer	9	9	0.024	0.88
PAG1	PRKACB		BHLHA15	PFN2	1		PRKACB	protein kinase cAMP-activated catalytic subunit beta(PRKACB)		GOTERM_MF_DIRECT	acyl-CoA dehydrogenase activity	2	2	0.039	0.91
PATJ	PTPRF		BHLHA9	PLCD1	1		PTPRF	protein tyrosine phosphatase receptor type F(PTPRF)		GOTERM_MF_DIRECT	L-alanine transmembrane transporter activity	2	2	0.044	0.94
PCK1	RAVER2		BHLHE22	PLEKHA1	1		RAVER2	ribonucleoprotein, PTB binding 2(RAVER2)		GOTERM_MF_DIRECT	manganese ion binding	3	3	0.048	0.95
PDCD6IP	RRAS2		BHLHE23	PRKACB	1		RRAS2	RAS related 2(RRAS2)		UP_SEQ_FEATURE	TRANSMEM:Helical; Name=11	4	4	0.0073	1
PDE8A	SEMA5A		BHLHE40	PTPRF	1		SEMA5A	semaphorin 5A(SEMA5A)		GOTERM_BP_DIRECT	ADP catabolic process	2	2	0.0091	1
PDE8A	SEPSECS		BHLHE41	RAVER2	1		SEPSECS	Sep (O-phosphoserine) tRNA:Sec (selenocysteine) tRNA synthase(SEPSECS)		GOTERM_BP_DIRECT	positive regulation of macropinocytosis	2	2	0.0091	1
PFN2	SFXN1		BNC1	RRAS2	1		SFXN1	sideroflexin 1(SFXN1)		GOTERM_BP_DIRECT	multivesicular body assembly	3	3	0.0093	1
PLCD1	SLC16A1		BNC2	SEMA5A	1		SLC16A1	solute carrier family 16 member 1(SLC16A1)		UP_SEQ_FEATURE	REGION:Required for RAB5A binding	2	2	0.0095	1
PLEKHA1	SLC17A4		BORCS8MEF2B	SEPSECS	1		SLC17A4	solute carrier family 17 member 4(SLC17A4)		UP_SEQ_FEATURE	DOMAIN:PH	6	6	0.011	1
PRKACB	SLC20A2		BPTF	SFXN1	1		SLC20A2	solute carrier family 20 member 2(SLC20A2)		UP_SEQ_FEATURE	TRANSMEM:Helical; Name=9	4	4	0.012	1
PTPRF	SLC22A5		BRF2	SLC16A1	1		SLC22A5	solute carrier family 22 member 5(SLC22A5)		GOTERM_BP_DIRECT	tricarboxylic acid cycle	3	3	0.013	1
PTPRF	SLC26A2		BSX	SLC17A4	1		SLC26A2	solute carrier family 26 member 2(SLC26A2)		GOTERM_BP_DIRECT	regulation of toll-like receptor 4 signaling pathway	2	2	0.014	1
RAVER2	SLC36A1		C11ORF95	SLC20A2	1		SLC36A1	solute carrier family 36 member 1(SLC36A1)		UP_SEQ_FEATURE	TRANSMEM:Helical; Name=8	4	4	0.015	1
RRAS2	SLC44A1		CAMTA1	SLC22A5	1		SLC44A1	solute carrier family 44 member 1(SLC44A1)		UP_SEQ_FEATURE	TRANSIT:Mitochondrion	8	8	0.017	1
SEMA5A	SLC4A4		CAMTA2	SLC26A2	1		SLC4A4	solute carrier family 4 member 4(SLC4A4)		GOTERM_BP_DIRECT	xenobiotic metabolic process	4	4	0.018	1
SEPSECS	SMPDL3A		CARF	SLC36A1	1		SMPDL3A	sphingomyelin phosphodiesterase acid like 3A(SMPDL3A)		GOTERM_BP_DIRECT	carboxylic acid transmembrane transport	2	2	0.018	1
SFXN1	SPAG9		CASZ1	SLC44A1	1		SPAG9	sperm associated antigen 9(SPAG9)		GOTERM_BP_DIRECT	negative regulation of protein kinase C signaling	2	2	0.018	1
SLC16A1	SRI		CBLL2	SLC4A4	1		SRI	sorcin(SRI)		GOTERM_BP_DIRECT	sodium ion transmembrane transport	4	4	0.019	1
SLC16A1	SUCLA2		CBX2	SMPDL3A	1		SUCLA2	succinate-CoA ligase ADP-forming subunit beta(SUCLA2)		UP_SEQ_FEATURE	DOMAIN:SH3 2	3	3	0.021	1
SLC17A4	TGFA		CC2D1A	SPAG9	1		TGFA	transforming growth factor alpha(TGFA)		GOTERM_BP_DIRECT	ubiquitin-independent protein catabolic process via the multivesicular body sorting pathway	2	2	0.023	1
SLC20A2	THSD4		CCDC169SOHLH2	SRI	1		THSD4	thrombospondin type 1 domain containing 4(THSD4)		GOTERM_BP_DIRECT	regulation of G1/S transition of mitotic cell cycle	3	3	0.025	1
SLC22A5	TINAG		CCDC17	SUCLA2	1		TINAG	tubulointerstitial nephritis antigen(TINAG)		GOTERM_BP_DIRECT	L-alanine transport	2	2	0.031	1
SLC26A2	TMCO1		CDC5L	TGFA	1		TMCO1	transmembrane and coiled-coil domains 1(TMCO1)		GOTERM_BP_DIRECT	adiponectin-activated signaling pathway	2	2	0.031	1
SLC36A1	TMEM98		CDX1	THSD4	1		TMEM98	transmembrane protein 98(TMEM98)		INTERPRO	MFS_trans_sf	4	4	0.034	1
SLC44A1	TMEM9B		CDX2	TINAG	1		TMEM9B	TMEM9 domain family member B(TMEM9B)		GOTERM_BP_DIRECT	peptidyl-serine phosphorylation	4	4	0.035	1
SLC4A4	TNNC2		CDX4	TMCO1	1		TNNC2	troponin C2, fast skeletal type(TNNC2)		SMART	EFh	4	4	0.036	1
SLC4A4	TPRG1L		CEBPA	TMEM98	1		TPRG1L	tumor protein p63 regulated 1 like(TPRG1L)		GOTERM_BP_DIRECT	positive regulation of actin filament depolymerization	2	2	0.036	1
SMPDL3A	TRAK2		CEBPB	TMEM9B	1		TRAK2	trafficking kinesin protein 2(TRAK2)		GOTERM_BP_DIRECT	viral budding	2	2	0.036	1
SMPDL3A	UGDH		CEBPD	TNNC2	1		UGDH	UDP-glucose 6-dehydrogenase(UGDH)		UP_SEQ_FEATURE	DOMAIN:Acyl-CoA dehydrogenase/oxidase N-terminal	2	2	0.037	1
SPAG9	UGT2A3		CEBPE	TPRG1L	1		UGT2A3	UDP glucuronosyltransferase family 2 member A3(UGT2A3)		UP_SEQ_FEATURE	DOMAIN:EF-hand 4	3	3	0.038	1
SRI	VIL1		CEBPG	TRAK2	1		VIL1	villin 1(VIL1)		GOTERM_BP_DIRECT	sodium ion transport	3	3	0.04	1
SUCLA2	ZNF395		CEBPZ	UGDH	1		ZNF395	zinc finger protein 395(ZNF395)		UP_SEQ_FEATURE	DOMAIN:Major facilitator superfamily (MFS) profile	3	3	0.041	1
TGFA			CENPA	UGT2A3	1					GOTERM_BP_DIRECT	protein transport	6	6	0.041	1
THSD4			CENPB	VIL1	1					UP_SEQ_FEATURE	DOMAIN:Acyl-CoA dehydrogenase/oxidase C-terminal	2	2	0.042	1
TINAG			CENPBD1	ZNF395	1					KEGG_PATHWAY	Carbon metabolism	4	4	0.042	1
TINAG			CENPS		1					INTERPRO	Acyl-CoA_DH_CS	2	2	0.042	1
TMCO1			CENPT		1					GOTERM_BP_DIRECT	regulation of bicellular tight junction assembly	2	2	0.045	1
TMEM98			CENPX		1					GOTERM_BP_DIRECT	fatty acid beta-oxidation using acyl-CoA dehydrogenase	2	2	0.049	1
TMEM98			CGGBP1		1					GOTERM_BP_DIRECT	xenobiotic detoxification by transmembrane export across the plasma membrane	2	2	0.049	1
TMEM9B			CHAMP1		1					INTERPRO	AcylCoA_DH/ox_N	2	2	0.052	1
TNNC2			CHCHD3		1					GOTERM_BP_DIRECT	negative regulation of protein phosphorylation	3	3	0.053	1
TPRG1L			CIC		1					GOTERM_BP_DIRECT	collateral sprouting	2	2	0.053	1
TRAK2			CLOCK		1					UP_SEQ_FEATURE	TRANSMEM:Helical; Name=12	3	3	0.053	1
UGDH			CPEB1		1					UP_SEQ_FEATURE	DOMAIN:Acyl-CoA oxidase/dehydrogenase middle	2	2	0.056	1
UGDH			CPXCR1		1					INTERPRO	AcylCo_DH/oxidase_C	2	2	0.056	1
UGT2A3			CREB1		1					GOTERM_BP_DIRECT	liver development	3	3	0.056	1
VIL1			CREB3		1					GOTERM_BP_DIRECT	regulation of fibroblast migration	2	2	0.058	1
ZNF395			CREB3L1		1					GOTERM_MF_DIRECT	sodium:phosphate symporter activity	2	2	0.058	1
			CREB3L2		1					INTERPRO	AcylCoA_DH/ox_N_sf	2	2	0.061	1
			CREB3L3		1					UP_SEQ_FEATURE	DOMAIN:EF-hand 1	4	4	0.061	1
			CREB3L4		1					GOTERM_BP_DIRECT	cellular response to glucagon stimulus	2	2	0.062	1
			CREB5		1					GOTERM_BP_DIRECT	positive regulation of actin filament bundle assembly	2	2	0.062	1
			CREBL2		1					GOTERM_BP_DIRECT	Ras protein signal transduction	3	3	0.062	1
			CREBZF		1					GOTERM_MF_DIRECT	calcium-dependent protein binding	3	3	0.063	1
			CREM		1					UP_SEQ_FEATURE	DOMAIN:EF-hand 2	4	4	0.064	1
			CRX		1					KEGG_PATHWAY	Insulin signaling pathway	4	4	0.064	1
			CSRNP1		1					UP_KW_LIGAND	Sodium	4	4	0.065	1
			CSRNP2		1					INTERPRO	6-PGluconate_DH-like_C_sf	2	2	0.065	1
			CSRNP3		1					INTERPRO	Acyl-CoA_Oxase/DH_mid-dom	2	2	0.065	1
			CTCF		1					INTERPRO	Ser/Thr_kinase_AS	5	5	0.066	1
			CTCFL		1					GOTERM_BP_DIRECT	signaling	2	2	0.066	1
			CUX1		1					KEGG_PATHWAY	Regulation of actin cytoskeleton	5	5	0.067	1
			CUX2		1					UP_SEQ_FEATURE	TRANSMEM:Helical; Name=10	3	3	0.067	1
			CXXC1		1					UP_SEQ_FEATURE	REPEAT:Spectrin 5	2	2	0.069	1
			CXXC4		1					UP_SEQ_FEATURE	REPEAT:Spectrin 6	2	2	0.069	1
			CXXC5		1					UP_SEQ_FEATURE	LIPID:N-myristoyl glycine	4	4	0.07	1
			DACH1		1					INTERPRO	AcylCoA_DH/oxidase_NM_dom_sf	2	2	0.07	1
			DACH2		1					INTERPRO	AcylCo_DH-like_C	2	2	0.07	1
			DBP		1					INTERPRO	Acyl-CoA_Oxase/DH_mid-dom_sf	2	2	0.07	1
			DBX1		1					GOTERM_BP_DIRECT	lipid metabolic process	4	4	0.07	1
			DBX2		1					UP_SEQ_FEATURE	DOMAIN:EF-hand	4	4	0.071	1
			DDIT3		1					GOTERM_BP_DIRECT	negative regulation of calcineurin-NFAT signaling cascade	2	2	0.071	1
			DEAF1		1					GOTERM_BP_DIRECT	ventricular cardiac muscle cell action potential	2	2	0.071	1
			DLX1		1					KEGG_PATHWAY	Renal cell carcinoma	3	3	0.079	1
			DLX2		1					GOTERM_MF_DIRECT	protein homodimerization activity	8	8	0.08	1
			DLX3		1					GOTERM_MF_DIRECT	protein-containing complex binding	5	5	0.08	1
			DLX4		1					UP_SEQ_FEATURE	DOMAIN:TSP type-1 6	2	2	0.082	1
			DLX5		1					UP_SEQ_FEATURE	DOMAIN:EF-hand 3	3	3	0.085	1
			DLX6		1					GOTERM_BP_DIRECT	labyrinthine layer blood vessel development	2	2	0.087	1
			DMBX1		1					GOTERM_BP_DIRECT	midbody abscission	2	2	0.087	1
			DMRT1		1					GOTERM_MF_DIRECT	solute:inorganic anion antiporter activity	2	2	0.09	1
			DMRT2		1					GOTERM_BP_DIRECT	regulation of innate immune response	2	2	0.092	1
			DMRT3		1					GOTERM_MF_DIRECT	kinase binding	3	3	0.092	1
			DMRTA1		1					GOTERM_BP_DIRECT	glucose homeostasis	3	3	0.096	1
			DMRTA2		1					GOTERM_BP_DIRECT	regulation of centrosome duplication	2	2	0.096	1
			DMRTB1		1					INTERPRO	SH3_domain	4	4	0.098	1
			DMRTC2		1					UP_SEQ_FEATURE	REPEAT:Spectrin 4	2	2	0.1	1,0E
			DMTF1		1
			DNMT1		1
			DNTTIP1		1
			DOT1L		1
			DPF1		1
			DPF3		1
			DPRX		1
			DR1		1
			DRAP1		1
			DRGX		1
			DUX4		1
			DUXA		1
			DZIP1		1
			E2F1		1
			E2F2		1
			E2F3		1
			E2F4		1
			E2F5		1
			E2F6		1
			E2F7		1
			E2F8		1
			E4F1		1
			EBF1		1
			EBF2		1
			EBF3		1
			EBF4		1
			EEA1		1
			EGR1		1
			EGR2		1
			EGR3		1
			EGR4		1
			EHF		1
			ELF1		1
			ELF2		1
			ELF3		1
			ELF4		1
			ELF5		1
			ELK1		1
			ELK3		1
			ELK4		1
			EMX1		1
			EMX2		1
			EN1		1
			EN2		1
			EOMES		1
			EPAS1		1
			ERF		1
			ERG		1
			ESR1		1
			ESR2		1
			ESRRA		1
			ESRRB		1
			ESRRG		1
			ESX1		1
			ETS1		1
			ETS2		1
			ETV1		1
			ETV2		1
			ETV3		1
			ETV3L		1
			ETV4		1
			ETV5		1
			ETV6		1
			ETV7		1
			EVX1		1
			EVX2		1
			FAM170A		1
			FAM200B		1
			FBXL19		1
			FERD3L		1
			FEV		1
			FEZF1		1
			FEZF2		1
			FIGLA		1
			FIZ1		1
			FLI1		1
			FLYWCH1		1
			FOS		1
			FOSB		1
			FOSL1		1
			FOSL2		1
			FOXA1		1
			FOXA2		1
			FOXA3		1
			FOXB1		1
			FOXB2		1
			FOXC1		1
			FOXC2		1
			FOXD1		1
			FOXD2		1
			FOXD3		1
			FOXD4		1
			FOXD4L1		1
			FOXD4L3		1
			FOXD4L4		1
			FOXD4L5		1
			FOXD4L6		1
			FOXE1		1
			FOXE3		1
			FOXF1		1
			FOXF2		1
			FOXG1		1
			FOXH1		1
			FOXI1		1
			FOXI2		1
			FOXI3		1
			FOXJ1		1
			FOXJ2		1
			FOXK1		1
			FOXK2		1
			FOXL1		1
			FOXL2		1
			FOXM1		1
			FOXN1		1
			FOXN2		1
			FOXN3		1
			FOXN4		1
			FOXO1		1
			FOXO3		1
			FOXO4		1
			FOXO6		1
			FOXP1		1
			FOXP2		1
			FOXP3		1
			FOXP4		1
			FOXQ1		1
			FOXR1		1
			FOXR2		1
			FOXS1		1
			GABPA		1
			GATA1		1
			GATA2		1
			GATA3		1
			GATA4		1
			GATA5		1
			GATA6		1
			GATAD2A		1
			GATAD2B		1
			GBX1		1
			GBX2		1
			GCM1		1
			GCM2		1
			GFI1		1
			GFI1B		1
			GLI1		1
			GLI2		1
			GLI3		1
			GLI4		1
			GLIS1		1
			GLIS2		1
			GLIS3		1
			GLMP		1
			GLYR1		1
			GMEB1		1
			GMEB2		1
			GPBP1		1
			GPBP1L1		1
			GRHL1		1
			GRHL2		1
			GRHL3		1
			GSC		1
			GSC2		1
			GSX1		1
			GSX2		1
			GTF2B		1
			GTF2I		1
			GTF2IRD1		1
			GTF2IRD2		1
			GTF2IRD2B		1
			GTF3A		1
			GZF1		1
			HAND1		1
			HAND2		1
			HBP1		1
			HDX		1
			HELT		1
			HES1		1
			HES2		1
			HES3		1
			HES4		1
			HES5		1
			HES6		1
			HES7		1
			HESX1		1
			HEY1		1
			HEY2		1
			HEYL		1
			HHEX		1
			HIC1		1
			HIC2		1
			HIF1A		1
			HIF3A		1
			HINFP		1
			HIVEP1		1
			HIVEP2		1
			HIVEP3		1
			HLF		1
			HLX		1
			HMBOX1		1
			HMG20A		1
			HMG20B		1
			HMGA1		1
			HMGA2		1
			HMGN3		1
			HMX1		1
			HMX2		1
			HMX3		1
			HNF1A		1
			HNF1B		1
			HNF4A		1
			HNF4G		1
			HOMEZ		1
			HOXA1		1
			HOXA10		1
			HOXA11		1
			HOXA13		1
			HOXA2		1
			HOXA3		1
			HOXA4		1
			HOXA5		1
			HOXA6		1
			HOXA7		1
			HOXA9		1
			HOXB1		1
			HOXB13		1
			HOXB2		1
			HOXB3		1
			HOXB4		1
			HOXB5		1
			HOXB6		1
			HOXB7		1
			HOXB8		1
			HOXB9		1
			HOXC10		1
			HOXC11		1
			HOXC12		1
			HOXC13		1
			HOXC4		1
			HOXC5		1
			HOXC6		1
			HOXC8		1
			HOXC9		1
			HOXD1		1
			HOXD10		1
			HOXD11		1
			HOXD12		1
			HOXD13		1
			HOXD3		1
			HOXD4		1
			HOXD8		1
			HOXD9		1
			HSF1		1
			HSF2		1
			HSF4		1
			HSF5		1
			HSFX1		1
			HSFX2		1
			HSFY1		1
			HSFY2		1
			IKZF1		1
			IKZF2		1
			IKZF3		1
			IKZF4		1
			IKZF5		1
			INSM1		1
			INSM2		1
			IRF1		1
			IRF2		1
			IRF3		1
			IRF4		1
			IRF5		1
			IRF6		1
			IRF7		1
			IRF8		1
			IRF9		1
			IRX1		1
			IRX2		1
			IRX3		1
			IRX4		1
			IRX5		1
			IRX6		1
			ISL1		1
			ISL2		1
			ISX		1
			JAZF1		1
			JDP2		1
			JRK		1
			JRKL		1
			JUN		1
			JUNB		1
			JUND		1
			KAT7		1
			KCMF1		1
			KCNIP3		1
			KDM2A		1
			KDM2B		1
			KDM5B		1
			KIN		1
			KLF1		1
			KLF10		1
			KLF11		1
			KLF12		1
			KLF13		1
			KLF14		1
			KLF15		1
			KLF16		1
			KLF17		1
			KLF2		1
			KLF3		1
			KLF4		1
			KLF5		1
			KLF6		1
			KLF7		1
			KLF8		1
			KLF9		1
			KMT2A		1
			KMT2B		1
			L3MBTL1		1
			L3MBTL3		1
			L3MBTL4		1
			LBX1		1
			LBX2		1
			LCOR		1
			LCORL		1
			LEF1		1
			LEUTX		1
			LHX1		1
			LHX2		1
			LHX3		1
			LHX4		1
			LHX5		1
			LHX6		1
			LHX8		1
			LHX9		1
			LIN28A		1
			LIN28B		1
			LIN54		1
			LMX1A		1
			LMX1B		1
			LTF		1
			LYL1		1
			MAF		1
			MAFA		1
			MAFB		1
			MAFF		1
			MAFG		1
			MAFK		1
			MAX		1
			MAZ		1
			MBD1		1
			MBD2		1
			MBD3		1
			MBD4		1
			MBD6		1
			MBNL2		1
			MECOM		1
			MECP2		1
			MEF2A		1
			MEF2B		1
			MEF2C		1
			MEF2D		1
			MEIS1		1
			MEIS2		1
			MEIS3		1
			MEOX1		1
			MEOX2		1
			MESP1		1
			MESP2		1
			MGA		1
			MITF		1
			MIXL1		1
			MKX		1
			MLX		1
			MLXIP		1
			MLXIPL		1
			MNT		1
			MNX1		1
			MSANTD1		1
			MSANTD3		1
			MSANTD4		1
			MSC		1
			MSGN1		1
			MSX1		1
			MSX2		1
			MTERF1		1
			MTERF2		1
			MTERF3		1
			MTERF4		1
			MTF1		1
			MTF2		1
			MXD1		1
			MXD3		1
			MXD4		1
			MXI1		1
			MYB		1
			MYBL1		1
			MYBL2		1
			MYC		1
			MYCL		1
			MYCN		1
			MYF5		1
			MYF6		1
			MYNN		1
			MYOD1		1
			MYOG		1
			MYPOP		1
			MYRF		1
			MYRFL		1
			MYSM1		1
			MYT1		1
			MYT1L		1
			MZF1		1
			NACC2		1
			NAIF1		1
			NANOG		1
			NANOGNB		1
			NANOGP8		1
			NCOA1		1
			NCOA2		1
			NCOA3		1
			NEUROD1		1
			NEUROD2		1
			NEUROD4		1
			NEUROD6		1
			NEUROG1		1
			NEUROG2		1
			NEUROG3		1
			NFAT5		1
			NFATC1		1
			NFATC2		1
			NFATC3		1
			NFATC4		1
			NFE2		1
			NFE2L1		1
			NFE2L2		1
			NFE2L3		1
			NFE4		1
			NFIA		1
			NFIB		1
			NFIC		1
			NFIL3		1
			NFIX		1
			NFKB1		1
			NFKB2		1
			NFX1		1
			NFXL1		1
			NFYA		1
			NFYB		1
			NFYC		1
			NHLH1		1
			NHLH2		1
			NKRF		1
			NKX11		1
			NKX12		1
			NKX21		1
			NKX22		1
			NKX23		1
			NKX24		1
			NKX25		1
			NKX26		1
			NKX28		1
			NKX31		1
			NKX32		1
			NKX61		1
			NKX62		1
			NKX63		1
			NME2		1
			NOBOX		1
			NOTO		1
			NPAS1		1
			NPAS2		1
			NPAS3		1
			NPAS4		1
			NR0B1		1
			NR1D1		1
			NR1D2		1
			NR1H2		1
			NR1H3		1
			NR1H4		1
			NR1I2		1
			NR1I3		1
			NR2C1		1
			NR2C2		1
			NR2E1		1
			NR2E3		1
			NR2F1		1
			NR2F2		1
			NR2F6		1
			NR3C1		1
			NR3C2		1
			NR4A1		1
			NR4A2		1
			NR4A3		1
			NR5A1		1
			NR5A2		1
			NR6A1		1
			NRF1		1
			NRL		1
			OLIG1		1
			OLIG2		1
			OLIG3		1
			ONECUT1		1
			ONECUT2		1
			ONECUT3		1
			OSR1		1
			OSR2		1
			OTP		1
			OTX1		1
			OTX2		1
			OVOL1		1
			OVOL3		1
			PA2G4		1
			PATZ1		1
			PAX1		1
			PAX2		1
			PAX3		1
			PAX4		1
			PAX5		1
			PAX6		1
			PAX7		1
			PAX8		1
			PAX9		1
			PBX1		1
			PBX2		1
			PBX3		1
			PBX4		1
			PCGF2		1
			PCGF6		1
			PDX1		1
			PEG3		1
			PGR		1
			PHF1		1
			PHF20		1
			PHF21A		1
			PHOX2A		1
			PHOX2B		1
			PIN1		1
			PITX1		1
			PITX2		1
			PITX3		1
			PKNOX1		1
			PKNOX2		1
			PLAG1		1
			PLAGL1		1
			PLAGL2		1
			PLSCR1		1
			POGK		1
			POU1F1		1
			POU2AF1		1
			POU2F1		1
			POU2F2		1
			POU2F3		1
			POU3F1		1
			POU3F2		1
			POU3F3		1
			POU3F4		1
			POU4F1		1
			POU4F2		1
			POU4F3		1
			POU5F1		1
			POU5F1B		1
			POU5F2		1
			POU6F1		1
			POU6F2		1
			PPARA		1
			PPARD		1
			PPARG		1
			PRDM1		1
			PRDM10		1
			PRDM12		1
			PRDM13		1
			PRDM14		1
			PRDM15		1
			PRDM16		1
			PRDM2		1
			PRDM4		1
			PRDM5		1
			PRDM6		1
			PRDM8		1
			PRDM9		1
			PREB		1
			PRMT3		1
			PROP1		1
			PROX1		1
			PROX2		1
			PRR12		1
			PRRX1		1
			PRRX2		1
			PTF1A		1
			PURA		1
			PURB		1
			PURG		1
			RAG1		1
			RARA		1
			RARB		1
			RARG		1
			RAX		1
			RAX2		1
			RBAK		1
			RBCK1		1
			RBPJ		1
			RBPJL		1
			RBSN		1
			REL		1
			RELA		1
			RELB		1
			REPIN1		1
			REST		1
			REXO4		1
			RFX1		1
			RFX2		1
			RFX3		1
			RFX4		1
			RFX5		1
			RFX6		1
			RFX7		1
			RFX8		1
			RHOXF1		1
			RHOXF2		1
			RHOXF2B		1
			RLF		1
			RORA		1
			RORB		1
			RORC		1
			RREB1		1
			RUNX1		1
			RUNX2		1
			RUNX3		1
			RXRA		1
			RXRB		1
			RXRG		1
			SAFB		1
			SAFB2		1
			SALL1		1
			SALL2		1
			SALL3		1
			SALL4		1
			SATB1		1
			SATB2		1
			SCMH1		1
			SCML4		1
			SCRT1		1
			SCRT2		1
			SCX		1
			SEBOX		1
			SETBP1		1
			SETDB1		1
			SETDB2		1
			SGSM2		1
			SHOX		1
			SHOX2		1
			SIM1		1
			SIM2		1
			SIX1		1
			SIX2		1
			SIX3		1
			SIX4		1
			SIX5		1
			SIX6		1
			SKI		1
			SKIL		1
			SKOR1		1
			SKOR2		1
			SLC2A4RG		1
			SMAD1		1
			SMAD3		1
			SMAD4		1
			SMAD5		1
			SMAD9		1
			SMYD3		1
			SNAI1		1
			SNAI2		1
			SNAI3		1
			SNAPC2		1
			SNAPC4		1
			SNAPC5		1
			SOHLH1		1
			SOHLH2		1
			SON		1
			SOX1		1
			SOX10		1
			SOX11		1
			SOX12		1
			SOX13		1
			SOX14		1
			SOX15		1
			SOX17		1
			SOX18		1
			SOX2		1
			SOX21		1
			SOX3		1
			SOX30		1
			SOX4		1
			SOX5		1
			SOX6		1
			SOX7		1
			SOX8		1
			SOX9		1
			SP1		1
			SP100		1
			SP110		1
			SP140		1
			SP140L		1
			SP2		1
			SP3		1
			SP4		1
			SP5		1
			SP6		1
			SP7		1
			SP8		1
			SP9		1
			SPDEF		1
			SPEN		1
			SPI1		1
			SPIB		1
			SPIC		1
			SPZ1		1
			SRCAP		1
			SREBF1		1
			SREBF2		1
			SRF		1
			SRY		1
			ST18		1
			STAT1		1
			STAT2		1
			STAT3		1
			STAT4		1
			STAT5A		1
			STAT5B		1
			STAT6		1
			TAL1		1
			TAL2		1
			TBP		1
			TBPL1		1
			TBPL2		1
			TBR1		1
			TBX1		1
			TBX10		1
			TBX15		1
			TBX18		1
			TBX19		1
			TBX2		1
			TBX20		1
			TBX21		1
			TBX22		1
			TBX3		1
			TBX4		1
			TBX5		1
			TBX6		1
			TBXT		1
			TCF12		1
			TCF15		1
			TCF20		1
			TCF21		1
			TCF23		1
			TCF24		1
			TCF3		1
			TCF4		1
			TCF7		1
			TCF7L1		1
			TCF7L2		1
			TCFL5		1
			TEAD1		1
			TEAD2		1
			TEAD3		1
			TEAD4		1
			TEF		1
			TERB1		1
			TERF1		1
			TERF2		1
			TET1		1
			TET2		1
			TET3		1
			TFAP2A		1
			TFAP2B		1
			TFAP2C		1
			TFAP2D		1
			TFAP2E		1
			TFAP4		1
			TFCP2		1
			TFCP2L1		1
			TFDP1		1
			TFDP2		1
			TFDP3		1
			TFE3		1
			TFEB		1
			TFEC		1
			TGIF1		1
			TGIF2		1
			TGIF2LX		1
			TGIF2LY		1
			THAP1		1
			THAP10		1
			THAP11		1
			THAP12		1
			THAP2		1
			THAP3		1
			THAP4		1
			THAP5		1
			THAP6		1
			THAP7		1
			THAP8		1
			THAP9		1
			THRA		1
			THRB		1
			THYN1		1
			TIGD1		1
			TIGD2		1
			TIGD3		1
			TIGD4		1
			TIGD5		1
			TIGD6		1
			TIGD7		1
			TLX1		1
			TLX2		1
			TLX3		1
			TMF1		1
			TOPORS		1
			TP53		1
			TP63		1
			TP73		1
			TPRX1		1
			TRAFD1		1
			TRERF1		1
			TRPS1		1
			TSC22D1		1
			TSHZ1		1
			TSHZ2		1
			TSHZ3		1
			TTF1		1
			TWIST1		1
			TWIST2		1
			UBP1		1
			UNCX		1
			USF1		1
			USF2		1
			USF3		1
			VAX1		1
			VAX2		1
			VDR		1
			VENTX		1
			VEZF1		1
			VSX1		1
			VSX2		1
			WIZ		1
			WT1		1
			XBP1		1
			XPA		1
			YBX1		1
			YBX2		1
			YBX3		1
			YY1		1
			YY2		1
			ZBED1		1
			ZBED2		1
			ZBED3		1
			ZBED4		1
			ZBED5		1
			ZBED6		1
			ZBED9		1
			ZBTB1		1
			ZBTB10		1
			ZBTB11		1
			ZBTB12		1
			ZBTB14		1
			ZBTB16		1
			ZBTB17		1
			ZBTB18		1
			ZBTB2		1
			ZBTB20		1
			ZBTB21		1
			ZBTB22		1
			ZBTB24		1
			ZBTB25		1
			ZBTB26		1
			ZBTB3		1
			ZBTB32		1
			ZBTB33		1
			ZBTB34		1
			ZBTB37		1
			ZBTB38		1
			ZBTB39		1
			ZBTB4		1
			ZBTB40		1
			ZBTB41		1
			ZBTB42		1
			ZBTB43		1
			ZBTB44		1
			ZBTB45		1
			ZBTB46		1
			ZBTB47		1
			ZBTB48		1
			ZBTB49		1
			ZBTB5		1
			ZBTB6		1
			ZBTB7A		1
			ZBTB7B		1
			ZBTB7C		1
			ZBTB8A		1
			ZBTB8B		1
			ZBTB9		1
			ZC3H8		1
			ZEB1		1
			ZEB2		1
			ZFAT		1
			ZFHX2		1
			ZFHX3		1
			ZFHX4		1
			ZFP1		1
			ZFP14		1
			ZFP2		1
			ZFP28		1
			ZFP3		1
			ZFP30		1
			ZFP37		1
			ZFP41		1
			ZFP42		1
			ZFP57		1
			ZFP62		1
			ZFP64		1
			ZFP69		1
			ZFP69B		1
			ZFP82		1
			ZFP90		1
			ZFP91		1
			ZFP92		1
			ZFPM1		1
			ZFPM2		1
			ZFX		1
			ZFY		1
			ZGLP1		1
			ZGPAT		1
			ZHX1		1
			ZHX2		1
			ZHX3		1
			ZIC1		1
			ZIC2		1
			ZIC3		1
			ZIC4		1
			ZIC5		1
			ZIK1		1
			ZIM2		1
			ZIM3		1
			ZKSCAN1		1
			ZKSCAN2		1
			ZKSCAN3		1
			ZKSCAN4		1
			ZKSCAN5		1
			ZKSCAN7		1
			ZKSCAN8		1
			ZMAT1		1
			ZMAT4		1
			ZNF10		1
			ZNF100		1
			ZNF101		1
			ZNF107		1
			ZNF112		1
			ZNF114		1
			ZNF117		1
			ZNF12		1
			ZNF121		1
			ZNF124		1
			ZNF131		1
			ZNF132		1
			ZNF133		1
			ZNF134		1
			ZNF135		1
			ZNF136		1
			ZNF138		1
			ZNF14		1
			ZNF140		1
			ZNF141		1
			ZNF142		1
			ZNF143		1
			ZNF146		1
			ZNF148		1
			ZNF154		1
			ZNF155		1
			ZNF157		1
			ZNF16		1
			ZNF160		1
			ZNF165		1
			ZNF169		1
			ZNF17		1
			ZNF174		1
			ZNF175		1
			ZNF177		1
			ZNF18		1
			ZNF180		1
			ZNF181		1
			ZNF182		1
			ZNF184		1
			ZNF189		1
			ZNF19		1
			ZNF195		1
			ZNF197		1
			ZNF2		1
			ZNF20		1
			ZNF200		1
			ZNF202		1
			ZNF205		1
			ZNF207		1
			ZNF208		1
			ZNF211		1
			ZNF212		1
			ZNF213		1
			ZNF214		1
			ZNF215		1
			ZNF217		1
			ZNF219		1
			ZNF22		1
			ZNF221		1
			ZNF222		1
			ZNF223		1
			ZNF224		1
			ZNF225		1
			ZNF226		1
			ZNF227		1
			ZNF229		1
			ZNF23		1
			ZNF230		1
			ZNF232		1
			ZNF233		1
			ZNF234		1
			ZNF235		1
			ZNF236		1
			ZNF239		1
			ZNF24		1
			ZNF248		1
			ZNF25		1
			ZNF250		1
			ZNF251		1
			ZNF253		1
			ZNF254		1
			ZNF256		1
			ZNF257		1
			ZNF26		1
			ZNF260		1
			ZNF263		1
			ZNF264		1
			ZNF266		1
			ZNF267		1
			ZNF268		1
			ZNF273		1
			ZNF274		1
			ZNF275		1
			ZNF276		1
			ZNF277		1
			ZNF28		1
			ZNF280A		1
			ZNF280B		1
			ZNF280C		1
			ZNF280D		1
			ZNF281		1
			ZNF282		1
			ZNF283		1
			ZNF284		1
			ZNF285		1
			ZNF286A		1
			ZNF286B		1
			ZNF287		1
			ZNF292		1
			ZNF296		1
			ZNF3		1
			ZNF30		1
			ZNF300		1
			ZNF302		1
			ZNF304		1
			ZNF311		1
			ZNF316		1
			ZNF317		1
			ZNF318		1
			ZNF319		1
			ZNF32		1
			ZNF320		1
			ZNF322		1
			ZNF324		1
			ZNF324B		1
			ZNF326		1
			ZNF329		1
			ZNF331		1
			ZNF333		1
			ZNF334		1
			ZNF335		1
			ZNF337		1
			ZNF33A		1
			ZNF33B		1
			ZNF34		1
			ZNF341		1
			ZNF343		1
			ZNF345		1
			ZNF346		1
			ZNF347		1
			ZNF35		1
			ZNF350		1
			ZNF354A		1
			ZNF354B		1
			ZNF354C		1
			ZNF358		1
			ZNF362		1
			ZNF365		1
			ZNF366		1
			ZNF367		1
			ZNF37A		1
			ZNF382		1
			ZNF383		1
			ZNF384		1
			ZNF385A		1
			ZNF385B		1
			ZNF385C		1
			ZNF385D		1
			ZNF391		1
			ZNF394		1
			ZNF396		1
			ZNF397		1
			ZNF398		1
			ZNF404		1
			ZNF407		1
			ZNF408		1
			ZNF41		1
			ZNF410		1
			ZNF414		1
			ZNF415		1
			ZNF416		1
			ZNF417		1
			ZNF418		1
			ZNF419		1
			ZNF420		1
			ZNF423		1
			ZNF425		1
			ZNF426		1
			ZNF428		1
			ZNF429		1
			ZNF43		1
			ZNF430		1
			ZNF431		1
			ZNF432		1
			ZNF433		1
			ZNF436		1
			ZNF438		1
			ZNF439		1
			ZNF44		1
			ZNF440		1
			ZNF441		1
			ZNF442		1
			ZNF443		1
			ZNF444		1
			ZNF445		1
			ZNF446		1
			ZNF449		1
			ZNF45		1
			ZNF451		1
			ZNF454		1
			ZNF460		1
			ZNF461		1
			ZNF462		1
			ZNF467		1
			ZNF468		1
			ZNF469		1
			ZNF470		1
			ZNF471		1
			ZNF473		1
			ZNF474		1
			ZNF479		1
			ZNF48		1
			ZNF480		1
			ZNF483		1
			ZNF484		1
			ZNF485		1
			ZNF486		1
			ZNF487		1
			ZNF488		1
			ZNF490		1
			ZNF491		1
			ZNF492		1
			ZNF493		1
			ZNF496		1
			ZNF497		1
			ZNF500		1
			ZNF501		1
			ZNF502		1
			ZNF503		1
			ZNF506		1
			ZNF507		1
			ZNF510		1
			ZNF511		1
			ZNF512		1
			ZNF512B		1
			ZNF513		1
			ZNF514		1
			ZNF516		1
			ZNF517		1
			ZNF518A		1
			ZNF518B		1
			ZNF519		1
			ZNF521		1
			ZNF524		1
			ZNF525		1
			ZNF526		1
			ZNF527		1
			ZNF528		1
			ZNF529		1
			ZNF530		1
			ZNF532		1
			ZNF534		1
			ZNF536		1
			ZNF540		1
			ZNF541		1
			ZNF543		1
			ZNF544		1
			ZNF546		1
			ZNF547		1
			ZNF548		1
			ZNF549		1
			ZNF550		1
			ZNF551		1
			ZNF552		1
			ZNF554		1
			ZNF555		1
			ZNF556		1
			ZNF557		1
			ZNF558		1
			ZNF559		1
			ZNF560		1
			ZNF561		1
			ZNF562		1
			ZNF563		1
			ZNF564		1
			ZNF565		1
			ZNF566		1
			ZNF567		1
			ZNF568		1
			ZNF569		1
			ZNF57		1
			ZNF570		1
			ZNF571		1
			ZNF572		1
			ZNF573		1
			ZNF574		1
			ZNF575		1
			ZNF576		1
			ZNF577		1
			ZNF578		1
			ZNF579		1
			ZNF580		1
			ZNF581		1
			ZNF582		1
			ZNF583		1
			ZNF584		1
			ZNF585A		1
			ZNF585B		1
			ZNF586		1
			ZNF587		1
			ZNF587B		1
			ZNF589		1
			ZNF592		1
			ZNF594		1
			ZNF595		1
			ZNF596		1
			ZNF597		1
			ZNF598		1
			ZNF599		1
			ZNF600		1
			ZNF605		1
			ZNF606		1
			ZNF607		1
			ZNF608		1
			ZNF609		1
			ZNF610		1
			ZNF611		1
			ZNF613		1
			ZNF614		1
			ZNF615		1
			ZNF616		1
			ZNF618		1
			ZNF619		1
			ZNF620		1
			ZNF621		1
			ZNF623		1
			ZNF624		1
			ZNF625		1
			ZNF626		1
			ZNF627		1
			ZNF628		1
			ZNF629		1
			ZNF630		1
			ZNF639		1
			ZNF641		1
			ZNF644		1
			ZNF646		1
			ZNF648		1
			ZNF649		1
			ZNF652		1
			ZNF653		1
			ZNF654		1
			ZNF655		1
			ZNF658		1
			ZNF66		1
			ZNF660		1
			ZNF662		1
			ZNF664		1
			ZNF665		1
			ZNF667		1
			ZNF668		1
			ZNF669		1
			ZNF670		1
			ZNF671		1
			ZNF672		1
			ZNF674		1
			ZNF675		1
			ZNF676		1
			ZNF677		1
			ZNF678		1
			ZNF679		1
			ZNF680		1
			ZNF681		1
			ZNF682		1
			ZNF683		1
			ZNF684		1
			ZNF687		1
			ZNF688		1
			ZNF689		1
			ZNF69		1
			ZNF691		1
			ZNF692		1
			ZNF695		1
			ZNF696		1
			ZNF697		1
			ZNF699		1
			ZNF7		1
			ZNF70		1
			ZNF700		1
			ZNF701		1
			ZNF703		1
			ZNF704		1
			ZNF705A		1
			ZNF705B		1
			ZNF705D		1
			ZNF705E		1
			ZNF705G		1
			ZNF706		1
			ZNF707		1
			ZNF708		1
			ZNF709		1
			ZNF71		1
			ZNF710		1
			ZNF711		1
			ZNF713		1
			ZNF714		1
			ZNF716		1
			ZNF717		1
			ZNF718		1
			ZNF721		1
			ZNF724		1
			ZNF726		1
			ZNF727		1
			ZNF728		1
			ZNF729		1
			ZNF730		1
			ZNF732		1
			ZNF735		1
			ZNF736		1
			ZNF737		1
			ZNF74		1
			ZNF740		1
			ZNF746		1
			ZNF747		1
			ZNF749		1
			ZNF750		1
			ZNF75A		1
			ZNF75D		1
			ZNF76		1
			ZNF761		1
			ZNF763		1
			ZNF764		1
			ZNF765		1
			ZNF766		1
			ZNF768		1
			ZNF77		1
			ZNF770		1
			ZNF771		1
			ZNF772		1
			ZNF773		1
			ZNF774		1
			ZNF775		1
			ZNF776		1
			ZNF777		1
			ZNF778		1
			ZNF780A		1
			ZNF780B		1
			ZNF781		1
			ZNF782		1
			ZNF783		1
			ZNF784		1
			ZNF785		1
			ZNF786		1
			ZNF787		1
			ZNF788P		1
			ZNF789		1
			ZNF79		1
			ZNF790		1
			ZNF791		1
			ZNF792		1
			ZNF793		1
			ZNF799		1
			ZNF8		1
			ZNF80		1
			ZNF800		1
			ZNF804A		1
			ZNF804B		1
			ZNF805		1
			ZNF808		1
			ZNF81		1
			ZNF813		1
			ZNF814		1
			ZNF816		1
			ZNF821		1
			ZNF823		1
			ZNF827		1
			ZNF829		1
			ZNF83		1
			ZNF830		1
			ZNF831		1
			ZNF835		1
			ZNF836		1
			ZNF837		1
			ZNF84		1
			ZNF841		1
			ZNF843		1
			ZNF844		1
			ZNF845		1
			ZNF846		1
			ZNF85		1
			ZNF850		1
			ZNF852		1
			ZNF853		1
			ZNF860		1
			ZNF865		1
			ZNF875		1
			ZNF878		1
			ZNF879		1
			ZNF880		1
			ZNF883		1
			ZNF888		1
			ZNF891		1
			ZNF90		1
			ZNF91		1
			ZNF92		1
			ZNF93		1
			ZNF98		1
			ZNF99		1
			ZSCAN1		1
			ZSCAN10		1
			ZSCAN12		1
			ZSCAN16		1
			ZSCAN18		1
			ZSCAN2		1
			ZSCAN20		1
			ZSCAN21		1
			ZSCAN22		1
			ZSCAN23		1
			ZSCAN25		1
			ZSCAN26		1
			ZSCAN29		1
			ZSCAN30		1
			ZSCAN31		1
			ZSCAN32		1
			ZSCAN4		1
			ZSCAN5A		1
			ZSCAN5B		1
			ZSCAN5C		1
			ZSCAN9		1
			ZUP1		1
			ZXDA		1
			ZXDB		1
			ZXDC		1
			ZZZ3		1
[truncated: 42 more columns]

## Sheet: UC
Extracellular exosome UC	Extracellular exosome UC		ChEA3TFs	Extracellular exosome UC	ChEA3UCTFs		OFFICIAL_GENE_SYMBOL	Gene Name		Category	Term	Count	%	P-Value	Benjamini		Extracellular exosome	GENE NAME		Apical plasma membrane	GENE NAME		Phosphoprotein	GENE NAME		Metabolic pathways	GENE NAME		Symport	GENE NAME		Basolateral plasma membrane	GENE NAME		Membrane	GENE NAME		Acetylation	GENE NAME		Transit peptide	GENE NAME		Transport	GENE NAME		Mitochondrion	GENE NAME
ABCB1	ABCB1		ELF4		2		ABCB1	ATP binding cassette subfamily B member 1(ABCB1)		GOTERM_CC_DIRECT	extracellular exosome	90	60	3.6e-48	8.9e-46		ABCB1	ATP binding cassette subfamily B member 1(ABCB1)		ABCB1	ATP binding cassette subfamily B member 1(ABCB1)		ABCB1	ATP binding cassette subfamily B member 1(ABCB1)		ACADM	acyl-CoA dehydrogenase medium chain(ACADM)		SLC16A1	solute carrier family 16 member 1(SLC16A1)		ATP2B1	ATPase plasma membrane Ca2+ transporting 1(ATP2B1)		ABCB1	ATP binding cassette subfamily B member 1(ABCB1)		ACADM	acyl-CoA dehydrogenase medium chain(ACADM)		NDUFC1	NADH:ubiquinone oxidoreductase subunit C1(NDUFC1)		ABCB1	ATP binding cassette subfamily B member 1(ABCB1)		DNAJC11	DnaJ heat shock protein family (Hsp40) member C11(DNAJC11)
ABCG2	ABCG2		FOXJ3		2		ABCG2	ATP binding cassette subfamily G member 2 (JR blood group)(ABCG2)		GOTERM_CC_DIRECT	apical plasma membrane	16	10.7	2.3e-07	2.9e-05		ACAT1	acetyl-CoA acetyltransferase 1(ACAT1)		ABCG2	ATP binding cassette subfamily G member 2 (JR blood group)(ABCG2)		ABCG2	ATP binding cassette subfamily G member 2 (JR blood group)(ABCG2)		ACAT1	acetyl-CoA acetyltransferase 1(ACAT1)		SLC17A4	solute carrier family 17 member 4(SLC17A4)		BSG	basigin (Ok blood group)(BSG)		ACSL5	acyl-CoA synthetase long chain family member 5(ACSL5)		ACAT1	acetyl-CoA acetyltransferase 1(ACAT1)		ACAT1	acetyl-CoA acetyltransferase 1(ACAT1)		ABCG2	ATP binding cassette subfamily G member 2 (JR blood group)(ABCG2)		GRAMD4	GRAM domain containing 4(GRAMD4)
ACADM	ACADM		HNF4G		2		ACADM	acyl-CoA dehydrogenase medium chain(ACADM)		UP_KW_PTM	Phosphoprotein	93	62	3.6e-05	0.00068		ACOT11	acyl-CoA thioesterase 11(ACOT11)		PATJ	PATJ crumbs cell polarity complex component(PATJ)		ACADM	acyl-CoA dehydrogenase medium chain(ACADM)		ACSL5	acyl-CoA synthetase long chain family member 5(ACSL5)		SLC20A2	solute carrier family 20 member 2(SLC20A2)		DLG1	discs large MAGUK scaffold protein 1(DLG1)		ANXA11	annexin A11(ANXA11)		ACSL5	acyl-CoA synthetase long chain family member 5(ACSL5)		ACADM	acyl-CoA dehydrogenase medium chain(ACADM)		ATP8A1	ATPase phospholipid transporting 8A1(ATP8A1)		ACAT1	acetyl-CoA acetyltransferase 1(ACAT1)
ACAT1	ACAT1		HOXA5		2		ACAT1	acetyl-CoA acetyltransferase 1(ACAT1)		KEGG_PATHWAY	Metabolic pathways	35	23.3	7.7e-06	0.0015		ADH6	alcohol dehydrogenase 6 (class V)(ADH6)		TNIK	TRAF2 and NCK interacting kinase(TNIK)		ACOT11	acyl-CoA thioesterase 11(ACOT11)		ADH6	alcohol dehydrogenase 6 (class V)(ADH6)		SLC22A5	solute carrier family 22 member 5(SLC22A5)		MYO1D	myosin ID(MYO1D)		APLP2	amyloid beta precursor like protein 2(APLP2)		AK2	adenylate kinase 2(AK2)		ACOT11	acyl-CoA thioesterase 11(ACOT11)		ATP2B1	ATPase plasma membrane Ca2+ transporting 1(ATP2B1)		ACADM	acyl-CoA dehydrogenase medium chain(ACADM)
ACOT11	ACOT11		MXI1		2		ACOT11	acyl-CoA thioesterase 11(ACOT11)		UP_KW_BIOLOGICAL_PROCESS	Fatty acid metabolism	8	5.3	0.00029	0.0091		AK2	adenylate kinase 2(AK2)		DLG1	discs large MAGUK scaffold protein 1(DLG1)		ACSL5	acyl-CoA synthetase long chain family member 5(ACSL5)		AK2	adenylate kinase 2(AK2)		SLC23A1	solute carrier family 23 member 1(SLC23A1)		P2RY1	purinergic receptor P2Y1(P2RY1)		ATP2B1	ATPase plasma membrane Ca2+ transporting 1(ATP2B1)		ALDH6A1	aldehyde dehydrogenase 6 family member A1(ALDH6A1)		ALDH6A1	aldehyde dehydrogenase 6 family member A1(ALDH6A1)		NDUFC1	NADH:ubiquinone oxidoreductase subunit C1(NDUFC1)		ACSL5	acyl-CoA synthetase long chain family member 5(ACSL5)
ACSL5	ACSL5		NR1H4		2		ACSL5	acyl-CoA synthetase long chain family member 5(ACSL5)		UP_KW_BIOLOGICAL_PROCESS	Symport	7	4.7	0.00034	0.0091		ALAD	aminolevulinate dehydratase(ALAD)		PLD1	phospholipase D1(PLD1)		ADH6	alcohol dehydrogenase 6 (class V)(ADH6)		ALAD	aminolevulinate dehydratase(ALAD)		SLC25A3	solute carrier family 25 member 3(SLC25A3)		SLC16A1	solute carrier family 16 member 1(SLC16A1)		ATP8A1	ATPase phospholipid transporting 8A1(ATP8A1)		ANXA11	annexin A11(ANXA11)		COX5A	cytochrome c oxidase subunit 5A(COX5A)		CHP1	calcineurin like EF-hand protein 1(CHP1)		AK2	adenylate kinase 2(AK2)
ADH6	ADH6		NR1I2		2		ADH6	alcohol dehydrogenase 6 (class V)(ADH6)		UP_KW_BIOLOGICAL_PROCESS	Sodium transport	7	4.7	0.00046	0.0091		ANPEP	alanyl aminopeptidase, membrane(ANPEP)		P2RY1	purinergic receptor P2Y1(P2RY1)		AK2	adenylate kinase 2(AK2)		ALDH6A1	aldehyde dehydrogenase 6 family member A1(ALDH6A1)		SLC4A4	solute carrier family 4 member 4(SLC4A4)		SLC39A5	solute carrier family 39 member 5(SLC39A5)		BSG	basigin (Ok blood group)(BSG)		ATP2B1	ATPase plasma membrane Ca2+ transporting 1(ATP2B1)		ECH1	enoyl-CoA hydratase 1(ECH1)		CHMP4B	charged multivesicular body protein 4B(CHMP4B)		ALDH6A1	aldehyde dehydrogenase 6 family member A1(ALDH6A1)
AK2	AK2		OVOL2		2		AK2	adenylate kinase 2(AK2)		GOTERM_CC_DIRECT	basolateral plasma membrane	10	6.7	0.00013	0.011		ANXA11	annexin A11(ANXA11)		SLC16A1	solute carrier family 16 member 1(SLC16A1)		ALAD	aminolevulinate dehydratase(ALAD)		ANPEP	alanyl aminopeptidase, membrane(ANPEP)					SLC4A4	solute carrier family 4 member 4(SLC4A4)		CAT	catalase(CAT)		BPHL	biphenyl hydrolase like(BPHL)		FAHD1	fumarylacetoacetate hydrolase domain containing 1(FAHD1)		MYO1D	myosin ID(MYO1D)		BSG	basigin (Ok blood group)(BSG)
ALAD	ALAD		ZNF350		2		ALAD	aminolevulinate dehydratase(ALAD)		GOTERM_CC_DIRECT	membrane	56	37.3	0.00027	0.017		APLP2	amyloid beta precursor like protein 2(APLP2)		SLC17A4	solute carrier family 17 member 4(SLC17A4)		ALDH6A1	aldehyde dehydrogenase 6 family member A1(ALDH6A1)		CAT	catalase(CAT)					SLCO4C1	solute carrier organic anion transporter family member 4C1(SLCO4C1)		CDC42BPA	CDC42 binding protein kinase alpha(CDC42BPA)		CAT	catalase(CAT)		MDH2	malate dehydrogenase 2(MDH2)		OSBPL1A	oxysterol binding protein like 1A(OSBPL1A)		BPHL	biphenyl hydrolase like(BPHL)
ALDH6A1	ALDH6A1		ZNF395		2		ALDH6A1	aldehyde dehydrogenase 6 family member A1(ALDH6A1)		UP_KW_PTM	Acetylation	45	30	0.0021	0.02		ATP2B1	ATPase plasma membrane Ca2+ transporting 1(ATP2B1)		SLC20A2	solute carrier family 20 member 2(SLC20A2)		APLP2	amyloid beta precursor like protein 2(APLP2)		CMBL	carboxymethylenebutenolidase homolog(CMBL)					TGFA	transforming growth factor alpha(TGFA)		CTSA	cathepsin A(CTSA)		CHMP4B	charged multivesicular body protein 4B(CHMP4B)		MRPL16	mitochondrial ribosomal protein L16(MRPL16)		PDCD6IP	programmed cell death 6 interacting protein(PDCD6IP)		CAT	catalase(CAT)
ANPEP	ANPEP		ADNP	ABCB1	1		ANPEP	alanyl aminopeptidase, membrane(ANPEP)		GOTERM_BP_DIRECT	oxaloacetate metabolic process	4	2.7	3e-05	0.031		ATP8A1	ATPase phospholipid transporting 8A1(ATP8A1)		SLC22A5	solute carrier family 22 member 5(SLC22A5)		ATP2B1	ATPase plasma membrane Ca2+ transporting 1(ATP2B1)		COX5A	cytochrome c oxidase subunit 5A(COX5A)								CYP2J2	cytochrome P450 family 2 subfamily J member 2(CYP2J2)		CMBL	carboxymethylenebutenolidase homolog(CMBL)		NUDT9	nudix hydrolase 9(NUDT9)		P2RX4	purinergic receptor P2X 4(P2RX4)		ECH1	enoyl-CoA hydratase 1(ECH1)
ANPEP	ANXA11		ADNP2	ABCG2	1		ANXA11	annexin A11(ANXA11)		UP_KW_DOMAIN	Transit peptide	12	8	0.0024	0.042		BSG	basigin (Ok blood group)(BSG)		SLC23A1	solute carrier family 23 member 1(SLC23A1)		ATP8A1	ATPase phospholipid transporting 8A1(ATP8A1)		CRYL1	crystallin lambda 1(CRYL1)								DEFB1	defensin beta 1(DEFB1)		COX5A	cytochrome c oxidase subunit 5A(COX5A)		SLC25A3	solute carrier family 25 member 3(SLC25A3)		SELENBP1	selenium binding protein 1(SELENBP1)		FAHD1	fumarylacetoacetate hydrolase domain containing 1(FAHD1)
ANPEP	APLP2		AEBP1	ACADM	1		APLP2	amyloid beta precursor like protein 2(APLP2)		GOTERM_CC_DIRECT	brush border membrane	5	3.3	0.00098	0.049		C11orf54	chromosome 11 open reading frame 54(C11orf54)		SLC26A2	solute carrier family 26 member 2(SLC26A2)		BRWD1	bromodomain and WD repeat domain containing 1(BRWD1)		CYP2J2	cytochrome P450 family 2 subfamily J member 2(CYP2J2)								DYRK2	dual specificity tyrosine phosphorylation regulated kinase 2(DYRK2)		CRYL1	crystallin lambda 1(CRYL1)					SCN9A	sodium voltage-gated channel alpha subunit 9(SCN9A)		GLOD4	glyoxalase domain containing 4(GLOD4)
ANXA11	ATP2B1		AEBP2	ACAT1	1		ATP2B1	ATPase plasma membrane Ca2+ transporting 1(ATP2B1)		GOTERM_CC_DIRECT	plasma membrane	58	38.7	0.0012	0.049		CAT	catalase(CAT)		SLC3A1	solute carrier family 3 member 1(SLC3A1)		BSG	basigin (Ok blood group)(BSG)		DDC	dopa decarboxylase(DDC)								ECH1	enoyl-CoA hydratase 1(ECH1)		DDC	dopa decarboxylase(DDC)					SLC16A1	solute carrier family 16 member 1(SLC16A1)		MDH1	malate dehydrogenase 1(MDH1)
APLP2	ATP8A1		AHCTF1	ACOT11	1		ATP8A1	ATPase phospholipid transporting 8A1(ATP8A1)		GOTERM_CC_DIRECT	cytosol	58	38.7	0.0015	0.054		CDC42BPA	CDC42 binding protein kinase alpha(CDC42BPA)		SLC9A2	solute carrier family 9 member A2(SLC9A2)		CAT	catalase(CAT)		EPHX2	epoxide hydrolase 2(EPHX2)								ENDOD1	endonuclease domain containing 1(ENDOD1)		DNAJC11	DnaJ heat shock protein family (Hsp40) member C11(DNAJC11)					SLC17A4	solute carrier family 17 member 4(SLC17A4)		MDH2	malate dehydrogenase 2(MDH2)
ATP2B1	BPHL		AHDC1	ACSL5	1		BPHL	biphenyl hydrolase like(BPHL)		UP_KW_BIOLOGICAL_PROCESS	Transport	28	18.7	0.0056	0.071		CDKL1	cyclin dependent kinase like 1(CDKL1)		STX3	syntaxin 3(STX3)		CDC42BPA	CDC42 binding protein kinase alpha(CDC42BPA)		FAHD1	fumarylacetoacetate hydrolase domain containing 1(FAHD1)								FCGRT	Fc gamma receptor and transporter(FCGRT)		ECH1	enoyl-CoA hydratase 1(ECH1)					SLC20A2	solute carrier family 20 member 2(SLC20A2)		MRPL16	mitochondrial ribosomal protein L16(MRPL16)
ATP8A1	BRWD1		AHR	ADH6	1		BRWD1	bromodomain and WD repeat domain containing 1(BRWD1)		UP_KW_BIOLOGICAL_PROCESS	Lipid metabolism	14	9.3	0.006	0.071		CES3	carboxylesterase 3(CES3)					CHMP4B	charged multivesicular body protein 4B(CHMP4B)		GALM	galactose mutarotase(GALM)								GRAMD4	GRAM domain containing 4(GRAMD4)		ENDOD1	endonuclease domain containing 1(ENDOD1)					SLC22A5	solute carrier family 22 member 5(SLC22A5)		NUDT9	nudix hydrolase 9(NUDT9)
BPHL	BSG		AHRR	AK2	1		BSG	basigin (Ok blood group)(BSG)		GOTERM_CC_DIRECT	cytoplasm	58	38.7	0.0024	0.074		CHMP4B	charged multivesicular body protein 4B(CHMP4B)					CHP1	calcineurin like EF-hand protein 1(CHP1)		GBA3	glucosylceramidase beta 3 (gene/pseudogene)(GBA3)								HHLA2	HHLA2 member of B7 family(HHLA2)		EPHX2	epoxide hydrolase 2(EPHX2)					SLC23A1	solute carrier family 23 member 1(SLC23A1)		STK11	serine/threonine kinase 11(STK11)
BRWD1	C11orf54		AIRE	ALAD	1		C11orf54	chromosome 11 open reading frame 54(C11orf54)		UP_KW_MOLECULAR_FUNCTION	Oxidoreductase	15	10	0.0011	0.074		CHP1	calcineurin like EF-hand protein 1(CHP1)					CMBL	carboxymethylenebutenolidase homolog(CMBL)		GOT1	glutamic-oxaloacetic transaminase 1(GOT1)								IQGAP2	IQ motif containing GTPase activating protein 2(IQGAP2)		FAHD1	fumarylacetoacetate hydrolase domain containing 1(FAHD1)					SLC25A3	solute carrier family 25 member 3(SLC25A3)		SLC25A3	solute carrier family 25 member 3(SLC25A3)
BSG	CAT		AKAP8	ALDH6A1	1		CAT	catalase(CAT)		GOTERM_CC_DIRECT	perinuclear region of cytoplasm	14	9.3	0.003	0.083		CMBL	carboxymethylenebutenolidase homolog(CMBL)					COX5A	cytochrome c oxidase subunit 5A(COX5A)		HNMT	histamine N-methyltransferase(HNMT)								LPAR5	lysophosphatidic acid receptor 5(LPAR5)		FAM168B	family with sequence similarity 168 member B(FAM168B)					SLC26A2	solute carrier family 26 member 2(SLC26A2)		SYNE2	spectrin repeat containing nuclear envelope protein 2(SYNE2)
C11orf54	CCNG1		AKAP8L	ANPEP	1		CCNG1	cyclin G1(CCNG1)		GOTERM_CC_DIRECT	focal adhesion	10	6.7	0.0039	0.094		CRYL1	crystallin lambda 1(CRYL1)					CRYL1	crystallin lambda 1(CRYL1)		IMPA2	inositol monophosphatase 2(IMPA2)								MDH2	malate dehydrogenase 2(MDH2)		GALM	galactose mutarotase(GALM)					SLC3A1	solute carrier family 3 member 1(SLC3A1)		TRAK2	trafficking kinesin protein 2(TRAK2)
CAT	CDC42BPA		AKNA	ANXA11	1		CDC42BPA	CDC42 binding protein kinase alpha(CDC42BPA)		GOTERM_CC_DIRECT	mitochondrion	21	14	0.0041	0.094		CTSA	cathepsin A(CTSA)					DLG1	discs large MAGUK scaffold protein 1(DLG1)		MDH1	malate dehydrogenase 1(MDH1)								MEP1A	meprin A subunit alpha(MEP1A)		IGBP1	immunoglobulin binding protein 1(IGBP1)					SLC39A5	solute carrier family 39 member 5(SLC39A5)
CCNG1	CDKL1		ALX1	APLP2	1		CDKL1	cyclin dependent kinase like 1(CDKL1)		UP_KW_CELLULAR_COMPONENT	Mitochondrion	21	14	0.0038	0.095		CYP2J2	cytochrome P450 family 2 subfamily J member 2(CYP2J2)					DNAJC11	DnaJ heat shock protein family (Hsp40) member C11(DNAJC11)		MDH2	malate dehydrogenase 2(MDH2)								MTMR11	myotubularin related protein 11(MTMR11)		MDH1	malate dehydrogenase 1(MDH1)					SLC4A4	solute carrier family 4 member 4(SLC4A4)
CCNG1	CES3		ALX3	ATP2B1	1		CES3	carboxylesterase 3(CES3)		GOTERM_CC_DIRECT	lateral plasma membrane	5	3.3	0.0056	0.11		DDC	dopa decarboxylase(DDC)					DYRK2	dual specificity tyrosine phosphorylation regulated kinase 2(DYRK2)		MOGAT2	monoacylglycerol O-acyltransferase 2(MOGAT2)								NAAA	N-acylethanolamine acid amidase(NAAA)		MDH2	malate dehydrogenase 2(MDH2)					SLC9A2	solute carrier family 9 member A2(SLC9A2)
CDC42BPA	CHMP4B		ALX4	ATP8A1	1		CHMP4B	charged multivesicular body protein 4B(CHMP4B)		GOTERM_CC_DIRECT	axon	9	6	0.0058	0.11		DEFB1	defensin beta 1(DEFB1)					ECH1	enoyl-CoA hydratase 1(ECH1)		MPI	mannose phosphate isomerase(MPI)								NDRG2	NDRG family member 2(NDRG2)		MPI	mannose phosphate isomerase(MPI)					SLCO4C1	solute carrier organic anion transporter family member 4C1(SLCO4C1)
CDKL1	CHP1		ANHX	BPHL	1		CHP1	calcineurin like EF-hand protein 1(CHP1)		UP_KW_CELLULAR_COMPONENT	Cell membrane	44	29.3	0.011	0.12		DLG1	discs large MAGUK scaffold protein 1(DLG1)					ELF4	E74 like ETS transcription factor 4(ELF4)		NDUFC1	NADH:ubiquinone oxidoreductase subunit C1(NDUFC1)								P2RX4	purinergic receptor P2X 4(P2RX4)		MYO1D	myosin ID(MYO1D)					STX3	syntaxin 3(STX3)
CES3	CMBL		ANKZF1	BRWD1	1		CMBL	carboxymethylenebutenolidase homolog(CMBL)		UP_KW_CELLULAR_COMPONENT	Cytoplasm	58	38.7	0.014	0.12		ECH1	enoyl-CoA hydratase 1(ECH1)					EPB41L4B	erythrocyte membrane protein band 4.1 like 4B(EPB41L4B)		NUDT9	nudix hydrolase 9(NUDT9)								PDCD6IP	programmed cell death 6 interacting protein(PDCD6IP)		NAPEPLD	N-acyl phosphatidylethanolamine phospholipase D(NAPEPLD)					TRAK2	trafficking kinesin protein 2(TRAK2)
CES3	COX5A		AR	BSG	1		COX5A	cytochrome c oxidase subunit 5A(COX5A)		KEGG_PATHWAY	Pyruvate metabolism	5	3.3	0.0014	0.14		ENDOD1	endonuclease domain containing 1(ENDOD1)					EPHX2	epoxide hydrolase 2(EPHX2)		PCK1	phosphoenolpyruvate carboxykinase 1(PCK1)								PGRMC2	progesterone receptor membrane component 2(PGRMC2)		NDRG2	NDRG family member 2(NDRG2)					TTR	transthyretin(TTR)
CHMP4B	CRYL1		ARGFX	C11orf54	1		CRYL1	crystallin lambda 1(CRYL1)		GOTERM_CC_DIRECT	brush border	4	2.7	0.0081	0.14		EPHX2	epoxide hydrolase 2(EPHX2)					EPS8L2	EPS8 signaling adaptor L2(EPS8L2)		PDE8A	phosphodiesterase 8A(PDE8A)								PLD1	phospholipase D1(PLD1)		NR1H4	nuclear receptor subfamily 1 group H member 4(NR1H4)
CHMP4B	CTSA		ARHGAP35	CAT	1		CTSA	cathepsin A(CTSA)		UP_KW_LIGAND	Sodium	7	4.7	0.0056	0.15		EPS8L2	EPS8 signaling adaptor L2(EPS8L2)					FAHD1	fumarylacetoacetate hydrolase domain containing 1(FAHD1)		PLCD1	phospholipase C delta 1(PLCD1)								PLEKHB2	pleckstrin homology domain containing B2(PLEKHB2)		PACSIN2	protein kinase C and casein kinase substrate in neurons 2(PACSIN2)
CHP1	CYP2J2		ARID2	CCNG1	1		CYP2J2	cytochrome P450 family 2 subfamily J member 2(CYP2J2)		UP_KW_CELLULAR_COMPONENT	Cell junction	8	5.3	0.037	0.16		FAM168B	family with sequence similarity 168 member B(FAM168B)					FAM168B	family with sequence similarity 168 member B(FAM168B)		PLD1	phospholipase D1(PLD1)								PRKAR2A	protein kinase cAMP-dependent type II regulatory subunit alpha(PRKAR2A)		PAK1	p21 (RAC1) activated kinase 1(PAK1)
CMBL	DDC		ARID3A	CDC42BPA	1		DDC	dopa decarboxylase(DDC)		UP_KW_CELLULAR_COMPONENT	Cell projection	17	11.3	0.037	0.16		GALM	galactose mutarotase(GALM)					FCGRT	Fc gamma receptor and transporter(FCGRT)		RBKS	ribokinase(RBKS)								PTPRF	protein tyrosine phosphatase receptor type F(PTPRF)		PCK1	phosphoenolpyruvate carboxykinase 1(PCK1)
CMBL	DEFB1		ARID3B	CDKL1	1		DEFB1	defensin beta 1(DEFB1)		UP_KW_CELLULAR_COMPONENT	Endosome	11	7.3	0.039	0.16		GLOD4	glyoxalase domain containing 4(GLOD4)					FOXJ3	forkhead box J3(FOXJ3)		SELENBP1	selenium binding protein 1(SELENBP1)								RNF128	ring finger protein 128(RNF128)		PDCD6IP	programmed cell death 6 interacting protein(PDCD6IP)
COX5A	DEPDC7		ARID3C	CES3	1		DEPDC7	DEP domain containing 7(DEPDC7)		GOTERM_BP_DIRECT	transport across blood-brain barrier	6	4	0.00035	0.19		GNA11	G protein subunit alpha 11(GNA11)					GALM	galactose mutarotase(GALM)		UGDH	UDP-glucose 6-dehydrogenase(UGDH)								RRAS2	RAS related 2(RRAS2)		PRKAR2A	protein kinase cAMP-dependent type II regulatory subunit alpha(PRKAR2A)
CRYL1	DLG1		ARID5A	CHMP4B	1		DLG1	discs large MAGUK scaffold protein 1(DLG1)		GOTERM_CC_DIRECT	photoreceptor outer segment	4	2.7	0.013	0.22		GOT1	glutamic-oxaloacetic transaminase 1(GOT1)					GLOD4	glyoxalase domain containing 4(GLOD4)		UGT2A3	UDP glucuronosyltransferase family 2 member A3(UGT2A3)								SELENBP1	selenium binding protein 1(SELENBP1)		PTGR1	prostaglandin reductase 1(PTGR1)
CTSA	DNAJC11		ARID5B	CHP1	1		DNAJC11	DnaJ heat shock protein family (Hsp40) member C11(DNAJC11)		GOTERM_CC_DIRECT	bicellular tight junction	5	3.3	0.015	0.23		GPD1L	glycerol-3-phosphate dehydrogenase 1 like(GPD1L)					GOT1	glutamic-oxaloacetic transaminase 1(GOT1)											SEMA5A	semaphorin 5A(SEMA5A)		RAVER2	ribonucleoprotein, PTB binding 2(RAVER2)
CYP2J2	DQX1		ARNT	CMBL	1		DQX1	DEAQ-box RNA dependent ATPase 1(DQX1)		GOTERM_CC_DIRECT	microvillus	4	2.7	0.016	0.23		GUCA2B	guanylate cyclase activator 2B(GUCA2B)					GRAMD4	GRAM domain containing 4(GRAMD4)											SEMA6A	semaphorin 6A(SEMA6A)		RRAS2	RAS related 2(RRAS2)
CYP2J2	DYRK2		ARNT2	COX5A	1		DYRK2	dual specificity tyrosine phosphorylation regulated kinase 2(DYRK2)		UP_KW_CELLULAR_COMPONENT	Membrane	74	49.3	0.065	0.23		HNMT	histamine N-methyltransferase(HNMT)					HNF4G	hepatocyte nuclear factor 4 gamma(HNF4G)											SLC16A1	solute carrier family 16 member 1(SLC16A1)		SELENBP1	selenium binding protein 1(SELENBP1)
DDC	ECH1		ARNTL	CRYL1	1		ECH1	enoyl-CoA hydratase 1(ECH1)		GOTERM_CC_DIRECT	nuclear envelope	6	4	0.018	0.24		IQGAP2	IQ motif containing GTPase activating protein 2(IQGAP2)					IGBP1	immunoglobulin binding protein 1(IGBP1)											SLC17A4	solute carrier family 17 member 4(SLC17A4)		SLC25A3	solute carrier family 25 member 3(SLC25A3)
DEFB1	EFNA1		ARNTL2	CTSA	1		EFNA1	ephrin A1(EFNA1)		KEGG_PATHWAY	Glyoxylate and dicarboxylate metabolism	4	2.7	0.004	0.26		IST1	IST1 factor associated with ESCRT-III(IST1)					IQGAP2	IQ motif containing GTPase activating protein 2(IQGAP2)											SLC20A2	solute carrier family 20 member 2(SLC20A2)		SPAG9	sperm associated antigen 9(SPAG9)
DEPDC7	ELF4		ARX	CYP2J2	1		ELF4	E74 like ETS transcription factor 4(ELF4)		KEGG_PATHWAY	Tyrosine metabolism	4	2.7	0.0061	0.28		MDH1	malate dehydrogenase 1(MDH1)					IST1	IST1 factor associated with ESCRT-III(IST1)											SLC22A5	solute carrier family 22 member 5(SLC22A5)		STK11	serine/threonine kinase 11(STK11)
DLG1	ENDOD1		ASCL1	DDC	1		ENDOD1	endonuclease domain containing 1(ENDOD1)		KEGG_PATHWAY	Carbon metabolism	6	4	0.0071	0.28		MDH2	malate dehydrogenase 2(MDH2)					KIAA1191	KIAA1191(KIAA1191)											SLC23A1	solute carrier family 23 member 1(SLC23A1)		SYNE2	spectrin repeat containing nuclear envelope protein 2(SYNE2)
DNAJC11	EPB41L4B		ASCL2	DEFB1	1		EPB41L4B	erythrocyte membrane protein band 4.1 like 4B(EPB41L4B)		UP_KW_BIOLOGICAL_PROCESS	Ion transport	11	7.3	0.032	0.31		MEP1A	meprin A subunit alpha(MEP1A)					MDH1	malate dehydrogenase 1(MDH1)											SLC23A3	solute carrier family 23 member 3(SLC23A3)		TAF11	TATA-box binding protein associated factor 11(TAF11)
DQX1	EPHX2		ASCL3	DEPDC7	1		EPHX2	epoxide hydrolase 2(EPHX2)		UP_KW_BIOLOGICAL_PROCESS	Carbohydrate metabolism	4	2.7	0.041	0.32		MPI	mannose phosphate isomerase(MPI)					MDH2	malate dehydrogenase 2(MDH2)											SLC25A3	solute carrier family 25 member 3(SLC25A3)		TTC38	tetratricopeptide repeat domain 38(TTC38)
DYRK2	EPS8L2		ASCL4	DLG1	1		EPS8L2	EPS8 signaling adaptor L2(EPS8L2)		UP_KW_BIOLOGICAL_PROCESS	Lipid degradation	4	2.7	0.044	0.32		MTMR11	myotubularin related protein 11(MTMR11)					MPI	mannose phosphate isomerase(MPI)											SLC26A2	solute carrier family 26 member 2(SLC26A2)		UGDH	UDP-glucose 6-dehydrogenase(UGDH)
ECH1	FAHD1		ASCL5	DNAJC11	1		FAHD1	fumarylacetoacetate hydrolase domain containing 1(FAHD1)		KEGG_PATHWAY	Fatty acid degradation	4	2.7	0.01	0.33		MYO1D	myosin ID(MYO1D)					MYO1D	myosin ID(MYO1D)											SLC39A5	solute carrier family 39 member 5(SLC39A5)
EFNA1	FAM168B		ASH1L	DQX1	1		FAM168B	family with sequence similarity 168 member B(FAM168B)		GOTERM_CC_DIRECT	azurophil granule lumen	4	2.7	0.027	0.35		NAAA	N-acylethanolamine acid amidase(NAAA)					NDRG2	NDRG family member 2(NDRG2)											SLC3A1	solute carrier family 3 member 1(SLC3A1)
ELF4	FCGRT		ATF1	DYRK2	1		FCGRT	Fc gamma receptor and transporter(FCGRT)		GOTERM_CC_DIRECT	endomembrane system	5	3.3	0.028	0.35		NAPEPLD	N-acyl phosphatidylethanolamine phospholipase D(NAPEPLD)					NR1H4	nuclear receptor subfamily 1 group H member 4(NR1H4)											SLC4A4	solute carrier family 4 member 4(SLC4A4)
ELF4	FOXJ3		ATF2	ECH1	1		FOXJ3	forkhead box J3(FOXJ3)		UP_KW_LIGAND	NAD	7	4.7	0.026	0.36		NDRG2	NDRG family member 2(NDRG2)					NUDT9	nudix hydrolase 9(NUDT9)											SLC9A2	solute carrier family 9 member A2(SLC9A2)
ENDOD1	FZD5		ATF3	EFNA1	1		FZD5	frizzled class receptor 5(FZD5)		GOTERM_CC_DIRECT	mitochondrial matrix	8	5.3	0.031	0.36		NUDT9	nudix hydrolase 9(NUDT9)					OSBPL1A	oxysterol binding protein like 1A(OSBPL1A)											SPAG9	sperm associated antigen 9(SPAG9)
EPB41L4B	GALM		ATF4	ELF4	1		GALM	galactose mutarotase(GALM)		GOTERM_CC_DIRECT	endosome	7	4.7	0.032	0.36		OSBPL1A	oxysterol binding protein like 1A(OSBPL1A)					OVOL2	ovo like zinc finger 2(OVOL2)											SPINT1	serine peptidase inhibitor, Kunitz type 1(SPINT1)
EPHX2	GBA3		ATF5	ENDOD1	1		GBA3	glucosylceramidase beta 3 (gene/pseudogene)(GBA3)		GOTERM_BP_DIRECT	sodium ion transport	5	3.3	0.0015	0.36		P2RX4	purinergic receptor P2X 4(P2RX4)					PACSIN2	protein kinase C and casein kinase substrate in neurons 2(PACSIN2)											SRI	sorcin(SRI)
EPS8L2	GLOD4		ATF6	EPB41L4B	1		GLOD4	glyoxalase domain containing 4(GLOD4)		GOTERM_BP_DIRECT	xenobiotic metabolic process	6	4	0.0018	0.36		PACSIN2	protein kinase C and casein kinase substrate in neurons 2(PACSIN2)					PAK1	p21 (RAC1) activated kinase 1(PAK1)											STK11	serine/threonine kinase 11(STK11)
FAHD1	GNA11		ATF6B	EPHX2	1		GNA11	G protein subunit alpha 11(GNA11)		GOTERM_BP_DIRECT	sodium ion transmembrane transport	6	4	0.002	0.36		PADI2	peptidyl arginine deiminase 2(PADI2)					PATJ	PATJ crumbs cell polarity complex component(PATJ)											SYNE2	spectrin repeat containing nuclear envelope protein 2(SYNE2)
FAHD1	GOT1		ATF7	EPS8L2	1		GOT1	glutamic-oxaloacetic transaminase 1(GOT1)		GOTERM_BP_DIRECT	NADH metabolic process	3	2	0.0022	0.36		PATJ	PATJ crumbs cell polarity complex component(PATJ)					PCK1	phosphoenolpyruvate carboxykinase 1(PCK1)											TGFA	transforming growth factor alpha(TGFA)
FAM168B	GPD1L		ATMIN	FAHD1	1		GPD1L	glycerol-3-phosphate dehydrogenase 1 like(GPD1L)		GOTERM_BP_DIRECT	response to toxic substance	5	3.3	0.0024	0.36		PBLD	phenazine biosynthesis like protein domain containing(PBLD)					PDCD6IP	programmed cell death 6 interacting protein(PDCD6IP)											UGT2A3	UDP glucuronosyltransferase family 2 member A3(UGT2A3)
FCGRT	GRAMD4		ATOH1	FAM168B	1		GRAMD4	GRAM domain containing 4(GRAMD4)		GOTERM_BP_DIRECT	urate transport	3	2	0.0027	0.36		PCK1	phosphoenolpyruvate carboxykinase 1(PCK1)					PDE8A	phosphodiesterase 8A(PDE8A)
FOXJ3	GUCA2B		ATOH7	FCGRT	1		GUCA2B	guanylate cyclase activator 2B(GUCA2B)		KEGG_PATHWAY	Bile secretion	5	3.3	0.014	0.4		PDCD6IP	programmed cell death 6 interacting protein(PDCD6IP)					PGRMC2	progesterone receptor membrane component 2(PGRMC2)
FZD5	HHLA2		ATOH8	FOXJ3	1		HHLA2	HHLA2 member of B7 family(HHLA2)		GOTERM_CC_DIRECT	melanosome	4	2.7	0.038	0.41		PDE8A	phosphodiesterase 8A(PDE8A)					PHKA2	phosphorylase kinase regulatory subunit alpha 2(PHKA2)
GALM	HNF4G		BACH1	FZD5	1		HNF4G	hepatocyte nuclear factor 4 gamma(HNF4G)		GOTERM_CC_DIRECT	external side of apical plasma membrane	2	1.3	0.042	0.42		PLCD1	phospholipase C delta 1(PLCD1)					PLCD1	phospholipase C delta 1(PLCD1)
GBA3	HNMT		BACH2	GALM	1		HNMT	histamine N-methyltransferase(HNMT)		GOTERM_CC_DIRECT	immunological synapse	3	2	0.042	0.42		PRKAR2A	protein kinase cAMP-dependent type II regulatory subunit alpha(PRKAR2A)					PLD1	phospholipase D1(PLD1)
GLOD4	HOXA5		BARHL1	GBA3	1		HOXA5	homeobox A5(HOXA5)		GOTERM_CC_DIRECT	cell junction	5	3.3	0.044	0.42		PTGR1	prostaglandin reductase 1(PTGR1)					PRKAR2A	protein kinase cAMP-dependent type II regulatory subunit alpha(PRKAR2A)
GNA11	IGBP1		BARHL2	GLOD4	1		IGBP1	immunoglobulin binding protein 1(IGBP1)		GOTERM_CC_DIRECT	plasma membrane region	2	1.3	0.049	0.43		PTPRF	protein tyrosine phosphatase receptor type F(PTPRF)					PTGR1	prostaglandin reductase 1(PTGR1)
GOT1	IMPA2		BARX1	GNA11	1		IMPA2	inositol monophosphatase 2(IMPA2)		GOTERM_CC_DIRECT	cell-cell junction	5	3.3	0.049	0.43		RRAS2	RAS related 2(RRAS2)					PTPRF	protein tyrosine phosphatase receptor type F(PTPRF)
GPD1L	IQGAP2		BARX2	GOT1	1		IQGAP2	IQ motif containing GTPase activating protein 2(IQGAP2)		GOTERM_CC_DIRECT	lamellipodium	5	3.3	0.05	0.43		SCIN	scinderin(SCIN)					RHOU	ras homolog family member U(RHOU)
GRAMD4	IST1		BATF	GPD1L	1		IST1	IST1 factor associated with ESCRT-III(IST1)		GOTERM_CC_DIRECT	peroxisomal matrix	3	2	0.053	0.44		SELENBP1	selenium binding protein 1(SELENBP1)					RRAS2	RAS related 2(RRAS2)
GUCA2B	KDM4C		BATF2	GRAMD4	1		KDM4C	lysine demethylase 4C(KDM4C)		GOTERM_BP_DIRECT	cytoskeleton organization	6	4	0.0044	0.44		SEMA5A	semaphorin 5A(SEMA5A)					SCIN	scinderin(SCIN)
HHLA2	KIAA1191		BATF3	GUCA2B	1		KIAA1191	KIAA1191(KIAA1191)		GOTERM_BP_DIRECT	carbohydrate metabolic process	6	4	0.0047	0.44		SLC16A1	solute carrier family 16 member 1(SLC16A1)					SCN9A	sodium voltage-gated channel alpha subunit 9(SCN9A)
HNF4G	LPAR5		BAZ2A	HHLA2	1		LPAR5	lysophosphatidic acid receptor 5(LPAR5)		GOTERM_BP_DIRECT	fatty acid metabolic process	5	3.3	0.0049	0.44		SLC20A2	solute carrier family 20 member 2(SLC20A2)					SELENBP1	selenium binding protein 1(SELENBP1)
HNMT	MDH1		BAZ2B	HNF4G	1		MDH1	malate dehydrogenase 1(MDH1)		GOTERM_BP_DIRECT	gluconeogenesis	4	2.7	0.0056	0.44		SLC22A5	solute carrier family 22 member 5(SLC22A5)					SEMA6A	semaphorin 6A(SEMA6A)
HOXA5	MDH2		BBX	HNMT	1		MDH2	malate dehydrogenase 2(MDH2)		GOTERM_BP_DIRECT	response to activity	4	2.7	0.0056	0.44		SLC23A1	solute carrier family 23 member 1(SLC23A1)					SLC16A1	solute carrier family 16 member 1(SLC16A1)
IGBP1	MEP1A		BCL11A	HOXA5	1		MEP1A	meprin A subunit alpha(MEP1A)		GOTERM_BP_DIRECT	behavioral response to pain	3	2	0.0058	0.44		SLC25A3	solute carrier family 25 member 3(SLC25A3)					SLC20A2	solute carrier family 20 member 2(SLC20A2)
IMPA2	MOGAT2		BCL11B	IGBP1	1		MOGAT2	monoacylglycerol O-acyltransferase 2(MOGAT2)		GOTERM_CC_DIRECT	chromaffin granule membrane	2	1.3	0.062	0.5		SLC26A2	solute carrier family 26 member 2(SLC26A2)					SLC22A5	solute carrier family 22 member 5(SLC22A5)
IQGAP2	MPI		BCL6	IMPA2	1		MPI	mannose phosphate isomerase(MPI)		GOTERM_BP_DIRECT	phosphate-containing compound metabolic process	3	2	0.0073	0.52		SLC39A5	solute carrier family 39 member 5(SLC39A5)					SLC23A1	solute carrier family 23 member 1(SLC23A1)
IQGAP2	MRPL16		BCL6B	IQGAP2	1		MRPL16	mitochondrial ribosomal protein L16(MRPL16)		GOTERM_CC_DIRECT	azurophil granule	2	1.3	0.069	0.52		SLC3A1	solute carrier family 3 member 1(SLC3A1)					SLC25A3	solute carrier family 25 member 3(SLC25A3)
IST1	MTMR11		BHLHA15	IST1	1		MTMR11	myotubularin related protein 11(MTMR11)		GOTERM_CC_DIRECT	actomyosin	2	1.3	0.069	0.52		SLC4A4	solute carrier family 4 member 4(SLC4A4)					SLC26A2	solute carrier family 26 member 2(SLC26A2)
KDM4C	MXI1		BHLHA9	KDM4C	1		MXI1	MAX interactor 1, dimerization protein(MXI1)		GOTERM_CC_DIRECT	cytoskeleton	8	5.3	0.076	0.54		SLCO4C1	solute carrier organic anion transporter family member 4C1(SLCO4C1)					SLC39A5	solute carrier family 39 member 5(SLC39A5)
KIAA1191	MYO1D		BHLHE22	KIAA1191	1		MYO1D	myosin ID(MYO1D)		GOTERM_CC_DIRECT	Z disc	4	2.7	0.076	0.54		SPAG9	sperm associated antigen 9(SPAG9)					SLC3A1	solute carrier family 3 member 1(SLC3A1)
LPAR5	NAAA		BHLHE23	LPAR5	1		NAAA	N-acylethanolamine acid amidase(NAAA)		KEGG_PATHWAY	Proximal tubule bicarbonate reclamation	3	2	0.024	0.58		SPINT1	serine peptidase inhibitor, Kunitz type 1(SPINT1)					SLC4A4	solute carrier family 4 member 4(SLC4A4)
MDH1	NAPEPLD		BHLHE40	MDH1	1		NAPEPLD	N-acyl phosphatidylethanolamine phospholipase D(NAPEPLD)		GOTERM_CC_DIRECT	specific granule	2	1.3	0.088	0.61		SRI	sorcin(SRI)					SLC9A2	solute carrier family 9 member A2(SLC9A2)
MDH2	NDRG2		BHLHE41	MDH2	1		NDRG2	NDRG family member 2(NDRG2)		GOTERM_CC_DIRECT	photoreceptor inner segment	3	2	0.09	0.61		STK11	serine/threonine kinase 11(STK11)					SLCO4C1	solute carrier organic anion transporter family member 4C1(SLCO4C1)
MEP1A	NDUFC1		BNC1	MEP1A	1		NDUFC1	NADH:ubiquinone oxidoreductase subunit C1(NDUFC1)		GOTERM_CC_DIRECT	basal plasma membrane	3	2	0.093	0.61		STX3	syntaxin 3(STX3)					SPAG9	sperm associated antigen 9(SPAG9)
MOGAT2	NR1H4		BNC2	MOGAT2	1		NR1H4	nuclear receptor subfamily 1 group H member 4(NR1H4)		INTERPRO	NAD(P)-bd_dom_sf	7	4.7	0.0011	0.62		SYNE2	spectrin repeat containing nuclear envelope protein 2(SYNE2)					STK11	serine/threonine kinase 11(STK11)
MPI	NR1I2		BORCS8MEF2B	MPI	1		NR1I2	nuclear receptor subfamily 1 group I member 2(NR1I2)		INTERPRO	AB_hydrolase	6	4	0.0021	0.62		TMEM98	transmembrane protein 98(TMEM98)					SYNE2	spectrin repeat containing nuclear envelope protein 2(SYNE2)
MPI	NUDT9		BPTF	MRPL16	1		NUDT9	nudix hydrolase 9(NUDT9)		GOTERM_BP_DIRECT	angiogenesis	7	4.7	0.011	0.72		TNIK	TRAF2 and NCK interacting kinase(TNIK)					TNIK	TRAF2 and NCK interacting kinase(TNIK)
MRPL16	OSBPL1A		BRF2	MTMR11	1		OSBPL1A	oxysterol binding protein like 1A(OSBPL1A)		GOTERM_MF_DIRECT	urate transmembrane transporter activity	3	2	0.002	0.78		TPRG1L	tumor protein p63 regulated 1 like(TPRG1L)					TPRG1L	tumor protein p63 regulated 1 like(TPRG1L)
MTMR11	OVOL2		BSX	MXI1	1		OVOL2	ovo like zinc finger 2(OVOL2)		UP_KW_LIGAND	Magnesium	13	8.7	0.09	0.81		TTC38	tetratricopeptide repeat domain 38(TTC38)					TRAK2	trafficking kinesin protein 2(TRAK2)
MTMR11	P2RX4		C11ORF95	MYO1D	1		P2RX4	purinergic receptor P2X 4(P2RX4)		GOTERM_BP_DIRECT	intracellular signal transduction	9	6	0.013	0.81		TTR	transthyretin(TTR)					TTC38	tetratricopeptide repeat domain 38(TTC38)
MXI1	P2RY1		CAMTA1	NAAA	1		P2RY1	purinergic receptor P2Y1(P2RY1)		KEGG_PATHWAY	Citrate cycle (TCA cycle)	3	2	0.039	0.85		UGDH	UDP-glucose 6-dehydrogenase(UGDH)					TTR	transthyretin(TTR)
MYO1D	PACSIN2		CAMTA2	NAPEPLD	1		PACSIN2	protein kinase C and casein kinase substrate in neurons 2(PACSIN2)		INTERPRO	6-PGluconate_DH-like_C_sf	3	2	0.0044	0.87		VIL1	villin 1(VIL1)					UGDH	UDP-glucose 6-dehydrogenase(UGDH)
NAAA	PADI2		CARF	NDRG2	1		PADI2	peptidyl arginine deiminase 2(PADI2)		UP_KW_MOLECULAR_FUNCTION	Isomerase	5	3.3	0.057	0.99								USH1C	USH1 protein network component harmonin(USH1C)
NAPEPLD	PAK1		CASZ1	NDUFC1	1		PAK1	p21 (RAC1) activated kinase 1(PAK1)		UP_KW_MOLECULAR_FUNCTION	Translocase	4	2.7	0.067	0.99								VIL1	villin 1(VIL1)
NDRG2	PATJ		CBLL2	NR1H4	1		PATJ	PATJ crumbs cell polarity complex component(PATJ)		UP_KW_MOLECULAR_FUNCTION	Lyase	5	3.3	0.071	0.99								ZNF395	zinc finger protein 395(ZNF395)
NDUFC1	PBLD		CBX2	NR1I2	1		PBLD	phenazine biosynthesis like protein domain containing(PBLD)		UP_KW_MOLECULAR_FUNCTION	Hydrolase	23	15.3	0.078	0.99
NR1H4	PCK1		CC2D1A	NUDT9	1		PCK1	phosphoenolpyruvate carboxykinase 1(PCK1)		UP_KW_MOLECULAR_FUNCTION	Allosteric enzyme	3	2	0.089	0.99
NR1I2	PDCD6IP		CCDC169SOHLH2	OSBPL1A	1		PDCD6IP	programmed cell death 6 interacting protein(PDCD6IP)		KEGG_PATHWAY	Pentose and glucuronate interconversions	3	2	0.054	0.99
NUDT9	PDE8A		CCDC17	OVOL2	1		PDE8A	phosphodiesterase 8A(PDE8A)		KEGG_PATHWAY	Peroxisome	4	2.7	0.055	0.99
OSBPL1A	PGRMC2		CDC5L	P2RX4	1		PGRMC2	progesterone receptor membrane component 2(PGRMC2)		UP_SEQ_FEATURE	TRANSIT:Mitochondrion	12	8	0.0022	1
OVOL2	PHKA2		CDX1	P2RY1	1		PHKA2	phosphorylase kinase regulatory subunit alpha 2(PHKA2)		UP_SEQ_FEATURE	ACT_SITE:Proton acceptor	15	10	0.0042	1
P2RX4	PLCD1		CDX2	PACSIN2	1		PLCD1	phospholipase C delta 1(PLCD1)		GOTERM_MF_DIRECT	identical protein binding	24	16	0.0057	1
P2RX4	PLD1		CDX4	PADI2	1		PLD1	phospholipase D1(PLD1)		GOTERM_MF_DIRECT	cadherin binding	8	5.3	0.014	1
P2RY1	PLEKHB2		CEBPA	PAK1	1		PLEKHB2	pleckstrin homology domain containing B2(PLEKHB2)		INTERPRO	Malate_DH_AS	2	1.3	0.014	1
PACSIN2	PRELID2		CEBPB	PATJ	1		PRELID2	PRELI domain containing 2(PRELID2)		GOTERM_MF_DIRECT	chondroitin sulfate proteoglycan binding	2	1.3	0.015	1
PADI2	PRKAR2A		CEBPD	PBLD	1		PRKAR2A	protein kinase cAMP-dependent type II regulatory subunit alpha(PRKAR2A)		GOTERM_MF_DIRECT	xenobiotic transmembrane transporter activity	3	2	0.015	1
PAK1	PTGR1		CEBPE	PCK1	1		PTGR1	prostaglandin reductase 1(PTGR1)		INTERPRO	PH-like_dom_sf	9	6	0.017	1
PATJ	PTPRF		CEBPG	PDCD6IP	1		PTPRF	protein tyrosine phosphatase receptor type F(PTPRF)		GOTERM_BP_DIRECT	regulation of cell shape	5	3.3	0.018	1
PBLD	RAVER2		CEBPZ	PDE8A	1		RAVER2	ribonucleoprotein, PTB binding 2(RAVER2)		GOTERM_BP_DIRECT	regulation of intracellular pH	3	2	0.018	1
PCK1	RBKS		CENPA	PGRMC2	1		RBKS	ribokinase(RBKS)		UP_SEQ_FEATURE	TRANSMEM:Helical; Name=12	4	2.7	0.018	1
PDCD6IP	RHOU		CENPB	PHKA2	1		RHOU	ras homolog family member U(RHOU)		UP_SEQ_FEATURE	DOMAIN:PDZ 3	3	2	0.021	1
PDE8A	RNF128		CENPBD1	PLCD1	1		RNF128	ring finger protein 128(RNF128)		INTERPRO	NCS2	2	1.3	0.021	1
PDE8A	RRAS2		CENPS	PLD1	1		RRAS2	RAS related 2(RRAS2)		UP_SEQ_FEATURE	TRANSMEM:Helical; Name=11	4	2.7	0.022	1
PGRMC2	SATB2-AS1		CENPT	PLEKHB2	1		SATB2-AS1	SATB2 antisense RNA 1(SATB2-AS1)		GOTERM_BP_DIRECT	multivesicular body assembly	3	2	0.022	1
PHKA2	SCIN		CENPX	PRELID2	1		SCIN	scinderin(SCIN)		GOTERM_MF_DIRECT	N-acylphosphatidylethanolamine-specific phospholipase D activity	2	1.3	0.023	1
PLCD1	SCN9A		CGGBP1	PRKAR2A	1		SCN9A	sodium voltage-gated channel alpha subunit 9(SCN9A)		GOTERM_MF_DIRECT	carboxylic acid transmembrane transporter activity	2	1.3	0.023	1
PLD1	SELENBP1		CHAMP1	PTGR1	1		SELENBP1	selenium binding protein 1(SELENBP1)		GOTERM_MF_DIRECT	calcium-dependent protein binding	4	2.7	0.024	1
PLEKHB2	SEMA5A		CHCHD3	PTPRF	1		SEMA5A	semaphorin 5A(SEMA5A)		GOTERM_BP_DIRECT	intracellular receptor signaling pathway	3	2	0.025	1
PRELID2	SEMA6A		CIC	RAVER2	1		SEMA6A	semaphorin 6A(SEMA6A)		GOTERM_BP_DIRECT	carboxylic acid transmembrane transport	2	1.3	0.028	1
PRKAR2A	SLC16A1		CLOCK	RBKS	1		SLC16A1	solute carrier family 16 member 1(SLC16A1)		GOTERM_BP_DIRECT	negative regulation of cytokine production	3	2	0.029	1
PTGR1	SLC17A4		CPEB1	RHOU	1		SLC17A4	solute carrier family 17 member 4(SLC17A4)		GOTERM_BP_DIRECT	bicarbonate transport	3	2	0.029	1
PTPRF	SLC20A2		CPXCR1	RNF128	1		SLC20A2	solute carrier family 20 member 2(SLC20A2)		GOTERM_MF_DIRECT	L-malate dehydrogenase (NAD+) activity	2	1.3	0.03	1
PTPRF	SLC22A5		CREB1	RRAS2	1		SLC22A5	solute carrier family 22 member 5(SLC22A5)		GOTERM_BP_DIRECT	transmembrane transport	6	4	0.033	1
RAVER2	SLC23A1		CREB3	SATB2-AS1	1		SLC23A1	solute carrier family 23 member 1(SLC23A1)		INTERPRO	MFS_dom	4	2.7	0.035	1
RBKS	SLC23A3		CREB3L1	SCIN	1		SLC23A3	solute carrier family 23 member 3(SLC23A3)		UP_SEQ_FEATURE	TRANSMEM:Helical; Name=9	4	2.7	0.035	1
RHOU	SLC25A3		CREB3L2	SCN9A	1		SLC25A3	solute carrier family 25 member 3(SLC25A3)		UP_SEQ_FEATURE	REPEAT:Gelsolin-like 6	2	1.3	0.035	1
RNF128	SLC26A2		CREB3L3	SELENBP1	1		SLC26A2	solute carrier family 26 member 2(SLC26A2)		GOTERM_MF_DIRECT	magnesium ion binding	6	4	0.035	1
RRAS2	SLC39A5		CREB3L4	SEMA5A	1		SLC39A5	solute carrier family 39 member 5(SLC39A5)		GOTERM_BP_DIRECT	N-acylethanolamine metabolic process	2	1.3	0.035	1
SATB2-AS1	SLC3A1		CREB5	SEMA6A	1		SLC3A1	solute carrier family 3 member 1(SLC3A1)		GOTERM_BP_DIRECT	ubiquitin-independent protein catabolic process via the multivesicular body sorting pathway	2	1.3	0.035	1
SCIN	SLC4A4		CREBL2	SLC16A1	1		SLC4A4	solute carrier family 4 member 4(SLC4A4)		GOTERM_BP_DIRECT	response to starvation	3	2	0.037	1
SCN9A	SLC9A2		CREBZF	SLC17A4	1		SLC9A2	solute carrier family 9 member A2(SLC9A2)		UP_SEQ_FEATURE	DOMAIN:PDZ 2	3	2	0.038	1
SELENBP1	SLCO4C1		CREM	SLC20A2	1		SLCO4C1	solute carrier organic anion transporter family member 4C1(SLCO4C1)		UP_SEQ_FEATURE	DOMAIN:PDZ 1	3	2	0.038	1
SEMA5A	SPAG9		CRX	SLC22A5	1		SPAG9	sperm associated antigen 9(SPAG9)		UP_SEQ_FEATURE	DOMAIN:Nuclear receptor	3	2	0.041	1
SEMA6A	SPINT1		CSRNP1	SLC23A1	1		SPINT1	serine peptidase inhibitor, Kunitz type 1(SPINT1)		SMART	ZnF_C4	3	2	0.041	1
SLC16A1	SRI		CSRNP2	SLC23A3	1		SRI	sorcin(SRI)		UP_SEQ_FEATURE	TRANSMEM:Helical; Name=8	4	2.7	0.041	1
SLC16A1	STK11		CSRNP3	SLC25A3	1		STK11	serine/threonine kinase 11(STK11)		GOTERM_BP_DIRECT	neural crest cell migration	3	2	0.042	1
SLC17A4	STX3		CTCF	SLC26A2	1		STX3	syntaxin 3(STX3)		GOTERM_MF_DIRECT	transmembrane transporter activity	4	2.7	0.042	1
SLC20A2	SYNE2		CTCFL	SLC39A5	1		SYNE2	spectrin repeat containing nuclear envelope protein 2(SYNE2)		INTERPRO	ThyrH_rcpt	2	1.3	0.042	1
SLC22A5	TAF11		CUX1	SLC3A1	1		TAF11	TATA-box binding protein associated factor 11(TAF11)		GOTERM_BP_DIRECT	intestinal epithelial cell maturation	2	1.3	0.042	1
SLC23A1	TGFA		CUX2	SLC4A4	1		TGFA	transforming growth factor alpha(TGFA)		GOTERM_BP_DIRECT	response to mercury ion	2	1.3	0.042	1
SLC23A3	TMEM98		CXXC1	SLC9A2	1		TMEM98	transmembrane protein 98(TMEM98)		GOTERM_BP_DIRECT	xenobiotic transport across blood-brain barrier	2	1.3	0.042	1
SLC25A3	TNIK		CXXC4	SLCO4C1	1		TNIK	TRAF2 and NCK interacting kinase(TNIK)		UP_SEQ_FEATURE	DNA_BIND:Nuclear receptor	3	2	0.043	1
SLC26A2	TPRG1L		CXXC5	SPAG9	1		TPRG1L	tumor protein p63 regulated 1 like(TPRG1L)		UP_SEQ_FEATURE	ZN_FING:NR C4-type	3	2	0.043	1
SLC39A5	TRAK2		DACH1	SPINT1	1		TRAK2	trafficking kinesin protein 2(TRAK2)		INTERPRO	Znf_hrmn_rcpt	3	2	0.043	1
SLC3A1	TTC38		DACH2	SRI	1		TTC38	tetratricopeptide repeat domain 38(TTC38)		BIOCARTA	Malate-aspartate shuttle	2	1.3	0.044	1
SLC4A4	TTR		DBP	STK11	1		TTR	transthyretin(TTR)		SMART	HOLI	3	2	0.045	1
SLC4A4	UGDH		DBX1	STX3	1		UGDH	UDP-glucose 6-dehydrogenase(UGDH)		GOTERM_MF_DIRECT	phosphate transmembrane transporter activity	2	1.3	0.045	1
SLC9A2	UGT2A3		DBX2	SYNE2	1		UGT2A3	UDP glucuronosyltransferase family 2 member A3(UGT2A3)		UP_SEQ_FEATURE	DOMAIN:NR LBD	3	2	0.046	1
SLCO4C1	USH1C		DDIT3	TAF11	1		USH1C	USH1 protein network component harmonin(USH1C)		INTERPRO	Nuclear_hrmn_rcpt	3	2	0.047	1
SPAG9	VIL1		DEAF1	TGFA	1		VIL1	villin 1(VIL1)		INTERPRO	NHR-like_dom_sf	3	2	0.047	1
SPINT1	ZNF350		DLX1	TMEM98	1		ZNF350	zinc finger protein 350(ZNF350)		INTERPRO	Nucl_hrmn_rcpt_lig-bd	3	2	0.047	1
SRI	ZNF395		DLX2	TNIK	1		ZNF395	zinc finger protein 395(ZNF395)		GOTERM_BP_DIRECT	fatty acid beta-oxidation	3	2	0.047	1
STK11			DLX3	TPRG1L	1					UP_SEQ_FEATURE	REPEAT:Gelsolin-like 5	2	1.3	0.049	1
STX3			DLX4	TRAK2	1					UP_SEQ_FEATURE	REPEAT:Gelsolin-like 4	2	1.3	0.049	1
SYNE2			DLX5	TTC38	1					INTERPRO	6PGD_dom2	2	1.3	0.049	1
TAF11			DLX6	TTR	1					GOTERM_MF_DIRECT	symporter activity	3	2	0.049	1
TGFA			DMBX1	UGDH	1					GOTERM_BP_DIRECT	regulation of microvillus length	2	1.3	0.049	1
TMEM98			DMRT1	UGT2A3	1					UP_SEQ_FEATURE	TOPO_DOM:Extracellular	30	20	0.052	1
TMEM98			DMRT2	USH1C	1					UP_SEQ_FEATURE	ACT_SITE:Nucleophile	7	4.7	0.054	1
TNIK			DMRT3	VIL1	1					SMART	GEL	2	1.3	0.055	1
TPRG1L			DMRTA1	ZNF350	1					BIOCARTA	Nuclear Receptors in Lipid Metabolism and Toxicity	3	2	0.056	1
TRAK2			DMRTA2	ZNF395	1					UP_SEQ_FEATURE	REPEAT:Gelsolin-like 3	2	1.3	0.056	1
TTC38			DMRTB1		1					UP_SEQ_FEATURE	REPEAT:Gelsolin-like 1	2	1.3	0.056	1
TTR			DMRTC2		1					UP_SEQ_FEATURE	DOMAIN:Lactate/malate dehydrogenase N-terminal	2	1.3	0.056	1
TTR			DMTF1		1					UP_SEQ_FEATURE	REPEAT:Gelsolin-like 2	2	1.3	0.056	1
UGDH			DNMT1		1					UP_SEQ_FEATURE	DOMAIN:Lactate/malate dehydrogenase C-terminal	2	1.3	0.056	1
UGDH			DNTTIP1		1					INTERPRO	Lactate/malate_DH_N	2	1.3	0.056	1
UGT2A3			DOT1L		1					INTERPRO	Villin/Gelsolin	2	1.3	0.056	1
USH1C			DPF1		1					INTERPRO	L-lactate/malate_DH	2	1.3	0.056	1
VIL1			DPF3		1					GOTERM_BP_DIRECT	positive regulation of actin filament depolymerization	2	1.3	0.056	1
ZNF350			DPRX		1					GOTERM_BP_DIRECT	viral budding	2	1.3	0.056	1
ZNF395			DR1		1					GOTERM_BP_DIRECT	response to vitamin E	2	1.3	0.056	1
			DRAP1		1					GOTERM_BP_DIRECT	positive regulation of cell migration	6	4	0.057	1
			DRGX		1					SMART	IQ	3	2	0.059	1
			DUX4		1					GOTERM_BP_DIRECT	peptidyl-threonine phosphorylation	3	2	0.06	1
			DUXA		1					UP_SEQ_FEATURE	CARBOHYD:O-linked (Xyl...) (chondroitin sulfate) serine	3	2	0.061	1
			DZIP1		1					GOTERM_MF_DIRECT	cytoskeletal protein binding	3	2	0.061	1
			E2F1		1					UP_SEQ_FEATURE	LIPID:S-palmitoyl cysteine	6	4	0.062	1
			E2F2		1					INTERPRO	Lactate/malate_DH_C	2	1.3	0.063	1
			E2F3		1					INTERPRO	Lactate_DH/Glyco_Ohase_4_C	2	1.3	0.063	1
			E2F4		1					GOTERM_BP_DIRECT	N-acylphosphatidylethanolamine metabolic process	2	1.3	0.063	1
			E2F5		1					GOTERM_BP_DIRECT	malate metabolic process	2	1.3	0.063	1
			E2F6		1					GOTERM_MF_DIRECT	nuclear receptor activity	3	2	0.063	1
			E2F7		1					INTERPRO	Znf_NHR/GATA	3	2	0.063	1
			E2F8		1					GOTERM_BP_DIRECT	positive regulation of protein localization to plasma membrane	3	2	0.063	1
			E4F1		1					GOTERM_BP_DIRECT	axon guidance	5	3.3	0.064	1
			EBF1		1					GOTERM_BP_DIRECT	monoatomic ion transport	4	2.7	0.064	1
			EBF2		1					GOTERM_MF_DIRECT	bile acid binding	2	1.3	0.066	1
			EBF3		1					UP_SEQ_FEATURE	LIPID:S-farnesyl cysteine	3	2	0.067	1
			EBF4		1					INTERPRO	Gelsolin-like_dom_sf	2	1.3	0.07	1
			EEA1		1					GOTERM_BP_DIRECT	branching involved in labyrinthine layer morphogenesis	2	1.3	0.07	1
			EGR1		1					GOTERM_BP_DIRECT	export across plasma membrane	2	1.3	0.07	1
			EGR2		1					GOTERM_BP_DIRECT	transepithelial transport	2	1.3	0.07	1
			EGR3		1					KEGG_PATHWAY	Tryptophan metabolism	3	2	0.071	1
			EGR4		1					GOTERM_MF_DIRECT	ATP binding	18	12	0.074	1
			EHF		1					KEGG_PATHWAY	Biosynthesis of cofactors	5	3.3	0.075	1
			ELF1		1					GOTERM_BP_DIRECT	xenobiotic detoxification by transmembrane export across the plasma membrane	2	1.3	0.076	1
			ELF2		1					GOTERM_MF_DIRECT	zinc ion binding	12	8	0.078	1
			ELF3		1					INTERPRO	Ser/Thr_kinase_AS	6	4	0.078	1
			ELF5		1					GOTERM_BP_DIRECT	proton transmembrane transport	4	2.7	0.079	1
			ELK1		1					KEGG_PATHWAY	ABC transporters	3	2	0.08	1
			ELK3		1					GOTERM_MF_DIRECT	transporter activity	2	1.3	0.08	1
			ELK4		1					GOTERM_MF_DIRECT	calmodulin binding	5	3.3	0.081	1
			EMX1		1					GOTERM_MF_DIRECT	DNA-binding transcription activator activity, RNA polymerase II-specific	8	5.3	0.081	1
			EMX2		1					SMART	L27	2	1.3	0.081	1
			EN1		1					GOTERM_BP_DIRECT	actin filament capping	2	1.3	0.083	1
			EN2		1					GOTERM_BP_DIRECT	aerobic respiration	3	2	0.086	1
			EOMES		1					KEGG_PATHWAY	Chemical carcinogenesis - reactive oxygen species	6	4	0.086	1
			EPAS1		1					GOTERM_MF_DIRECT	sodium:phosphate symporter activity	2	1.3	0.087	1
			ERF		1					KEGG_PATHWAY	Valine, leucine and isoleucine degradation	3	2	0.089	1
			ERG		1					INTERPRO	MFS_trans_sf	4	2.7	0.089	1
			ESR1		1					GOTERM_BP_DIRECT	regulation of cholesterol metabolic process	2	1.3	0.09	1
			ESR2		1					PIR_SUPERFAMILY	Lac_mal_DH	2	1.3	0.091	1
			ESRRA		1					INTERPRO	MFS	3	2	0.092	1
			ESRRB		1					SMART	CNH	2	1.3	0.094	1
			ESRRG		1					UP_SEQ_FEATURE	DOMAIN:Gelsolin-like	2	1.3	0.096	1
			ESX1		1					UP_SEQ_FEATURE	DOMAIN:L27	2	1.3	0.096	1
			ETS1		1					INTERPRO	L27_dom_sf	2	1.3	0.096	1
			ETS2		1					INTERPRO	Gelsolin-like_dom	2	1.3	0.096	1
			ETV1		1					INTERPRO	L27_dom	2	1.3	0.096	1
			ETV2		1					GOTERM_BP_DIRECT	phosphate ion transmembrane transport	2	1.3	0.096	1
			ETV3		1					GOTERM_BP_DIRECT	actin filament severing	2	1.3	0.096	1
			ETV3L		1					GOTERM_BP_DIRECT	phospholipid catabolic process	2	1.3	0.096	1
			ETV4		1					GOTERM_BP_DIRECT	response to organonitrogen compound	2	1.3	0.096	1
			ETV5		1					GOTERM_BP_DIRECT	positive regulation of endothelial cell chemotaxis	2	1.3	0.096	1
			ETV6		1					GOTERM_MF_DIRECT	molecular_function	10	6.7	0.098	1
			ETV7		1
			EVX1		1
			EVX2		1
			FAM170A		1
			FAM200B		1
			FBXL19		1
			FERD3L		1
			FEV		1
			FEZF1		1
			FEZF2		1
			FIGLA		1
			FIZ1		1
			FLI1		1
			FLYWCH1		1
			FOS		1
			FOSB		1
			FOSL1		1
			FOSL2		1
			FOXA1		1
			FOXA2		1
			FOXA3		1
			FOXB1		1
			FOXB2		1
			FOXC1		1
			FOXC2		1
			FOXD1		1
			FOXD2		1
			FOXD3		1
			FOXD4		1
			FOXD4L1		1
			FOXD4L3		1
			FOXD4L4		1
			FOXD4L5		1
			FOXD4L6		1
			FOXE1		1
			FOXE3		1
			FOXF1		1
			FOXF2		1
			FOXG1		1
			FOXH1		1
			FOXI1		1
			FOXI2		1
			FOXI3		1
			FOXJ1		1
			FOXJ2		1
			FOXK1		1
			FOXK2		1
			FOXL1		1
			FOXL2		1
			FOXM1		1
			FOXN1		1
			FOXN2		1
			FOXN3		1
			FOXN4		1
			FOXO1		1
			FOXO3		1
			FOXO4		1
			FOXO6		1
			FOXP1		1
			FOXP2		1
			FOXP3		1
			FOXP4		1
			FOXQ1		1
			FOXR1		1
			FOXR2		1
			FOXS1		1
			GABPA		1
			GATA1		1
			GATA2		1
			GATA3		1
			GATA4		1
			GATA5		1
			GATA6		1
			GATAD2A		1
			GATAD2B		1
			GBX1		1
			GBX2		1
			GCM1		1
			GCM2		1
			GFI1		1
			GFI1B		1
			GLI1		1
			GLI2		1
			GLI3		1
			GLI4		1
			GLIS1		1
			GLIS2		1
			GLIS3		1
			GLMP		1
			GLYR1		1
			GMEB1		1
			GMEB2		1
			GPBP1		1
			GPBP1L1		1
			GRHL1		1
			GRHL2		1
			GRHL3		1
			GSC		1
			GSC2		1
			GSX1		1
			GSX2		1
			GTF2B		1
			GTF2I		1
			GTF2IRD1		1
			GTF2IRD2		1
			GTF2IRD2B		1
			GTF3A		1
			GZF1		1
			HAND1		1
			HAND2		1
			HBP1		1
			HDX		1
			HELT		1
			HES1		1
			HES2		1
			HES3		1
			HES4		1
			HES5		1
			HES6		1
			HES7		1
			HESX1		1
			HEY1		1
			HEY2		1
			HEYL		1
			HHEX		1
			HIC1		1
			HIC2		1
			HIF1A		1
			HIF3A		1
			HINFP		1
			HIVEP1		1
			HIVEP2		1
			HIVEP3		1
			HLF		1
			HLX		1
			HMBOX1		1
			HMG20A		1
			HMG20B		1
			HMGA1		1
			HMGA2		1
			HMGN3		1
			HMX1		1
			HMX2		1
			HMX3		1
			HNF1A		1
			HNF1B		1
			HNF4A		1
			HOMEZ		1
			HOXA1		1
			HOXA10		1
			HOXA11		1
			HOXA13		1
			HOXA2		1
			HOXA3		1
			HOXA4		1
			HOXA6		1
			HOXA7		1
			HOXA9		1
			HOXB1		1
			HOXB13		1
			HOXB2		1
			HOXB3		1
			HOXB4		1
			HOXB5		1
			HOXB6		1
			HOXB7		1
			HOXB8		1
			HOXB9		1
			HOXC10		1
			HOXC11		1
			HOXC12		1
			HOXC13		1
			HOXC4		1
			HOXC5		1
			HOXC6		1
			HOXC8		1
			HOXC9		1
			HOXD1		1
			HOXD10		1
			HOXD11		1
			HOXD12		1
			HOXD13		1
			HOXD3		1
			HOXD4		1
			HOXD8		1
			HOXD9		1
			HSF1		1
			HSF2		1
			HSF4		1
			HSF5		1
			HSFX1		1
			HSFX2		1
			HSFY1		1
			HSFY2		1
			IKZF1		1
			IKZF2		1
			IKZF3		1
			IKZF4		1
			IKZF5		1
			INSM1		1
			INSM2		1
			IRF1		1
			IRF2		1
			IRF3		1
			IRF4		1
			IRF5		1
			IRF6		1
			IRF7		1
			IRF8		1
			IRF9		1
			IRX1		1
			IRX2		1
			IRX3		1
			IRX4		1
			IRX5		1
			IRX6		1
			ISL1		1
			ISL2		1
			ISX		1
			JAZF1		1
			JDP2		1
			JRK		1
			JRKL		1
			JUN		1
			JUNB		1
			JUND		1
			KAT7		1
			KCMF1		1
			KCNIP3		1
			KDM2A		1
			KDM2B		1
			KDM5B		1
			KIN		1
			KLF1		1
			KLF10		1
			KLF11		1
			KLF12		1
			KLF13		1
			KLF14		1
			KLF15		1
			KLF16		1
			KLF17		1
			KLF2		1
			KLF3		1
			KLF4		1
			KLF5		1
			KLF6		1
			KLF7		1
			KLF8		1
			KLF9		1
			KMT2A		1
			KMT2B		1
			L3MBTL1		1
			L3MBTL3		1
			L3MBTL4		1
			LBX1		1
			LBX2		1
			LCOR		1
			LCORL		1
			LEF1		1
			LEUTX		1
			LHX1		1
			LHX2		1
			LHX3		1
			LHX4		1
			LHX5		1
			LHX6		1
			LHX8		1
			LHX9		1
			LIN28A		1
			LIN28B		1
			LIN54		1
			LMX1A		1
			LMX1B		1
			LTF		1
			LYL1		1
			MAF		1
			MAFA		1
			MAFB		1
			MAFF		1
			MAFG		1
			MAFK		1
			MAX		1
			MAZ		1
			MBD1		1
			MBD2		1
			MBD3		1
			MBD4		1
			MBD6		1
			MBNL2		1
			MECOM		1
			MECP2		1
			MEF2A		1
			MEF2B		1
			MEF2C		1
			MEF2D		1
			MEIS1		1
			MEIS2		1
			MEIS3		1
			MEOX1		1
			MEOX2		1
			MESP1		1
			MESP2		1
			MGA		1
			MITF		1
			MIXL1		1
			MKX		1
			MLX		1
			MLXIP		1
			MLXIPL		1
			MNT		1
			MNX1		1
			MSANTD1		1
			MSANTD3		1
			MSANTD4		1
			MSC		1
			MSGN1		1
			MSX1		1
			MSX2		1
			MTERF1		1
			MTERF2		1
			MTERF3		1
			MTERF4		1
			MTF1		1
			MTF2		1
			MXD1		1
			MXD3		1
			MXD4		1
			MYB		1
			MYBL1		1
			MYBL2		1
			MYC		1
			MYCL		1
			MYCN		1
			MYF5		1
			MYF6		1
			MYNN		1
			MYOD1		1
			MYOG		1
			MYPOP		1
			MYRF		1
			MYRFL		1
			MYSM1		1
			MYT1		1
			MYT1L		1
			MZF1		1
			NACC2		1
			NAIF1		1
			NANOG		1
			NANOGNB		1
			NANOGP8		1
			NCOA1		1
			NCOA2		1
			NCOA3		1
			NEUROD1		1
			NEUROD2		1
			NEUROD4		1
			NEUROD6		1
			NEUROG1		1
			NEUROG2		1
			NEUROG3		1
			NFAT5		1
			NFATC1		1
			NFATC2		1
			NFATC3		1
			NFATC4		1
			NFE2		1
			NFE2L1		1
			NFE2L2		1
			NFE2L3		1
			NFE4		1
			NFIA		1
			NFIB		1
			NFIC		1
			NFIL3		1
			NFIX		1
			NFKB1		1
			NFKB2		1
			NFX1		1
			NFXL1		1
			NFYA		1
			NFYB		1
			NFYC		1
			NHLH1		1
			NHLH2		1
			NKRF		1
			NKX11		1
			NKX12		1
			NKX21		1
			NKX22		1
			NKX23		1
			NKX24		1
			NKX25		1
			NKX26		1
			NKX28		1
			NKX31		1
			NKX32		1
			NKX61		1
			NKX62		1
			NKX63		1
			NME2		1
			NOBOX		1
			NOTO		1
			NPAS1		1
			NPAS2		1
			NPAS3		1
			NPAS4		1
			NR0B1		1
			NR1D1		1
			NR1D2		1
			NR1H2		1
			NR1H3		1
			NR1I3		1
			NR2C1		1
			NR2C2		1
			NR2E1		1
			NR2E3		1
			NR2F1		1
			NR2F2		1
			NR2F6		1
			NR3C1		1
			NR3C2		1
			NR4A1		1
			NR4A2		1
			NR4A3		1
			NR5A1		1
			NR5A2		1
			NR6A1		1
			NRF1		1
			NRL		1
			OLIG1		1
			OLIG2		1
			OLIG3		1
			ONECUT1		1
			ONECUT2		1
			ONECUT3		1
			OSR1		1
			OSR2		1
			OTP		1
			OTX1		1
			OTX2		1
			OVOL1		1
			OVOL3		1
			PA2G4		1
			PATZ1		1
			PAX1		1
			PAX2		1
			PAX3		1
			PAX4		1
			PAX5		1
			PAX6		1
			PAX7		1
			PAX8		1
			PAX9		1
			PBX1		1
			PBX2		1
			PBX3		1
			PBX4		1
			PCGF2		1
			PCGF6		1
			PDX1		1
			PEG3		1
			PGR		1
			PHF1		1
			PHF20		1
			PHF21A		1
			PHOX2A		1
			PHOX2B		1
			PIN1		1
			PITX1		1
			PITX2		1
			PITX3		1
			PKNOX1		1
			PKNOX2		1
			PLAG1		1
			PLAGL1		1
			PLAGL2		1
			PLSCR1		1
			POGK		1
			POU1F1		1
			POU2AF1		1
			POU2F1		1
			POU2F2		1
			POU2F3		1
			POU3F1		1
			POU3F2		1
			POU3F3		1
			POU3F4		1
			POU4F1		1
			POU4F2		1
			POU4F3		1
			POU5F1		1
			POU5F1B		1
			POU5F2		1
			POU6F1		1
			POU6F2		1
			PPARA		1
			PPARD		1
			PPARG		1
			PRDM1		1
			PRDM10		1
			PRDM12		1
			PRDM13		1
			PRDM14		1
			PRDM15		1
			PRDM16		1
			PRDM2		1
			PRDM4		1
			PRDM5		1
			PRDM6		1
			PRDM8		1
			PRDM9		1
			PREB		1
			PRMT3		1
			PROP1		1
			PROX1		1
			PROX2		1
			PRR12		1
			PRRX1		1
			PRRX2		1
			PTF1A		1
			PURA		1
			PURB		1
			PURG		1
			RAG1		1
			RARA		1
			RARB		1
			RARG		1
			RAX		1
			RAX2		1
			RBAK		1
			RBCK1		1
			RBPJ		1
			RBPJL		1
			RBSN		1
			REL		1
			RELA		1
			RELB		1
			REPIN1		1
			REST		1
			REXO4		1
			RFX1		1
			RFX2		1
			RFX3		1
			RFX4		1
			RFX5		1
			RFX6		1
			RFX7		1
			RFX8		1
			RHOXF1		1
			RHOXF2		1
			RHOXF2B		1
			RLF		1
			RORA		1
			RORB		1
			RORC		1
			RREB1		1
			RUNX1		1
			RUNX2		1
			RUNX3		1
			RXRA		1
			RXRB		1
			RXRG		1
			SAFB		1
			SAFB2		1
			SALL1		1
			SALL2		1
			SALL3		1
			SALL4		1
			SATB1		1
			SATB2		1
			SCMH1		1
			SCML4		1
			SCRT1		1
			SCRT2		1
			SCX		1
			SEBOX		1
			SETBP1		1
			SETDB1		1
			SETDB2		1
			SGSM2		1
			SHOX		1
			SHOX2		1
			SIM1		1
			SIM2		1
			SIX1		1
			SIX2		1
			SIX3		1
			SIX4		1
			SIX5		1
			SIX6		1
			SKI		1
			SKIL		1
			SKOR1		1
			SKOR2		1
			SLC2A4RG		1
			SMAD1		1
			SMAD3		1
			SMAD4		1
			SMAD5		1
			SMAD9		1
			SMYD3		1
			SNAI1		1
			SNAI2		1
			SNAI3		1
			SNAPC2		1
			SNAPC4		1
			SNAPC5		1
			SOHLH1		1
			SOHLH2		1
			SON		1
			SOX1		1
			SOX10		1
			SOX11		1
			SOX12		1
			SOX13		1
			SOX14		1
			SOX15		1
			SOX17		1
			SOX18		1
			SOX2		1
			SOX21		1
			SOX3		1
			SOX30		1
			SOX4		1
			SOX5		1
			SOX6		1
			SOX7		1
			SOX8		1
			SOX9		1
			SP1		1
			SP100		1
			SP110		1
			SP140		1
			SP140L		1
			SP2		1
			SP3		1
			SP4		1
			SP5		1
			SP6		1
			SP7		1
			SP8		1
			SP9		1
			SPDEF		1
			SPEN		1
			SPI1		1
			SPIB		1
			SPIC		1
			SPZ1		1
			SRCAP		1
			SREBF1		1
			SREBF2		1
			SRF		1
			SRY		1
			ST18		1
			STAT1		1
			STAT2		1
			STAT3		1
			STAT4		1
			STAT5A		1
			STAT5B		1
			STAT6		1
			TAL1		1
			TAL2		1
			TBP		1
			TBPL1		1
			TBPL2		1
			TBR1		1
			TBX1		1
			TBX10		1
			TBX15		1
			TBX18		1
			TBX19		1
			TBX2		1
			TBX20		1
			TBX21		1
			TBX22		1
			TBX3		1
			TBX4		1
			TBX5		1
			TBX6		1
			TBXT		1
			TCF12		1
			TCF15		1
			TCF20		1
			TCF21		1
			TCF23		1
			TCF24		1
			TCF3		1
			TCF4		1
			TCF7		1
			TCF7L1		1
			TCF7L2		1
			TCFL5		1
			TEAD1		1
			TEAD2		1
			TEAD3		1
			TEAD4		1
			TEF		1
			TERB1		1
			TERF1		1
			TERF2		1
			TET1		1
			TET2		1
			TET3		1
			TFAP2A		1
			TFAP2B		1
			TFAP2C		1
			TFAP2D		1
			TFAP2E		1
			TFAP4		1
			TFCP2		1
			TFCP2L1		1
			TFDP1		1
			TFDP2		1
			TFDP3		1
			TFE3		1
			TFEB		1
			TFEC		1
			TGIF1		1
			TGIF2		1
			TGIF2LX		1
			TGIF2LY		1
			THAP1		1
			THAP10		1
			THAP11		1
			THAP12		1
			THAP2		1
			THAP3		1
			THAP4		1
			THAP5		1
			THAP6		1
			THAP7		1
			THAP8		1
			THAP9		1
			THRA		1
			THRB		1
			THYN1		1
			TIGD1		1
			TIGD2		1
			TIGD3		1
			TIGD4		1
			TIGD5		1
			TIGD6		1
			TIGD7		1
			TLX1		1
			TLX2		1
			TLX3		1
			TMF1		1
			TOPORS		1
			TP53		1
			TP63		1
			TP73		1
			TPRX1		1
			TRAFD1		1
			TRERF1		1
			TRPS1		1
			TSC22D1		1
			TSHZ1		1
			TSHZ2		1
			TSHZ3		1
			TTF1		1
			TWIST1		1
			TWIST2		1
			UBP1		1
			UNCX		1
			USF1		1
			USF2		1
			USF3		1
			VAX1		1
			VAX2		1
			VDR		1
			VENTX		1
			VEZF1		1
			VSX1		1
			VSX2		1
			WIZ		1
			WT1		1
			XBP1		1
			XPA		1
			YBX1		1
			YBX2		1
			YBX3		1
			YY1		1
			YY2		1
			ZBED1		1
			ZBED2		1
			ZBED3		1
			ZBED4		1
			ZBED5		1
			ZBED6		1
			ZBED9		1
			ZBTB1		1
			ZBTB10		1
			ZBTB11		1
			ZBTB12		1
			ZBTB14		1
			ZBTB16		1
			ZBTB17		1
			ZBTB18		1
			ZBTB2		1
			ZBTB20		1
			ZBTB21		1
			ZBTB22		1
			ZBTB24		1
			ZBTB25		1
			ZBTB26		1
			ZBTB3		1
			ZBTB32		1
			ZBTB33		1
			ZBTB34		1
			ZBTB37		1
			ZBTB38		1
			ZBTB39		1
			ZBTB4		1
			ZBTB40		1
			ZBTB41		1
			ZBTB42		1
			ZBTB43		1
			ZBTB44		1
			ZBTB45		1
			ZBTB46		1
			ZBTB47		1
			ZBTB48		1
			ZBTB49		1
			ZBTB5		1
			ZBTB6		1
			ZBTB7A		1
			ZBTB7B		1
			ZBTB7C		1
			ZBTB8A		1
			ZBTB8B		1
			ZBTB9		1
			ZC3H8		1
			ZEB1		1
			ZEB2		1
			ZFAT		1
			ZFHX2		1
			ZFHX3		1
			ZFHX4		1
			ZFP1		1
			ZFP14		1
			ZFP2		1
			ZFP28		1
			ZFP3		1
			ZFP30		1
			ZFP37		1
			ZFP41		1
			ZFP42		1
			ZFP57		1
			ZFP62		1
			ZFP64		1
			ZFP69		1
			ZFP69B		1
			ZFP82		1
			ZFP90		1
			ZFP91		1
			ZFP92		1
			ZFPM1		1
			ZFPM2		1
			ZFX		1
			ZFY		1
			ZGLP1		1
			ZGPAT		1
			ZHX1		1
			ZHX2		1
			ZHX3		1
			ZIC1		1
			ZIC2		1
			ZIC3		1
			ZIC4		1
			ZIC5		1
			ZIK1		1
			ZIM2		1
			ZIM3		1
			ZKSCAN1		1
			ZKSCAN2		1
			ZKSCAN3		1
			ZKSCAN4		1
			ZKSCAN5		1
			ZKSCAN7		1
			ZKSCAN8		1
			ZMAT1		1
			ZMAT4		1
			ZNF10		1
			ZNF100		1
			ZNF101		1
			ZNF107		1
			ZNF112		1
			ZNF114		1
			ZNF117		1
			ZNF12		1
			ZNF121		1
			ZNF124		1
			ZNF131		1
			ZNF132		1
			ZNF133		1
			ZNF134		1
			ZNF135		1
			ZNF136		1
			ZNF138		1
			ZNF14		1
			ZNF140		1
			ZNF141		1
			ZNF142		1
			ZNF143		1
			ZNF146		1
			ZNF148		1
			ZNF154		1
			ZNF155		1
			ZNF157		1
			ZNF16		1
			ZNF160		1
			ZNF165		1
			ZNF169		1
			ZNF17		1
			ZNF174		1
			ZNF175		1
			ZNF177		1
			ZNF18		1
			ZNF180		1
			ZNF181		1
			ZNF182		1
			ZNF184		1
			ZNF189		1
			ZNF19		1
			ZNF195		1
			ZNF197		1
			ZNF2		1
			ZNF20		1
			ZNF200		1
			ZNF202		1
			ZNF205		1
			ZNF207		1
			ZNF208		1
			ZNF211		1
			ZNF212		1
			ZNF213		1
			ZNF214		1
			ZNF215		1
			ZNF217		1
			ZNF219		1
			ZNF22		1
			ZNF221		1
			ZNF222		1
			ZNF223		1
			ZNF224		1
			ZNF225		1
			ZNF226		1
			ZNF227		1
			ZNF229		1
			ZNF23		1
			ZNF230		1
			ZNF232		1
			ZNF233		1
			ZNF234		1
			ZNF235		1
			ZNF236		1
			ZNF239		1
			ZNF24		1
			ZNF248		1
			ZNF25		1
			ZNF250		1
			ZNF251		1
			ZNF253		1
			ZNF254		1
			ZNF256		1
			ZNF257		1
			ZNF26		1
			ZNF260		1
			ZNF263		1
			ZNF264		1
			ZNF266		1
			ZNF267		1
			ZNF268		1
			ZNF273		1
			ZNF274		1
			ZNF275		1
			ZNF276		1
			ZNF277		1
			ZNF28		1
			ZNF280A		1
			ZNF280B		1
			ZNF280C		1
			ZNF280D		1
			ZNF281		1
			ZNF282		1
			ZNF283		1
			ZNF284		1
			ZNF285		1
			ZNF286A		1
			ZNF286B		1
			ZNF287		1
			ZNF292		1
			ZNF296		1
			ZNF3		1
			ZNF30		1
			ZNF300		1
			ZNF302		1
			ZNF304		1
			ZNF311		1
			ZNF316		1
			ZNF317		1
			ZNF318		1
			ZNF319		1
			ZNF32		1
			ZNF320		1
			ZNF322		1
			ZNF324		1
			ZNF324B		1
			ZNF326		1
			ZNF329		1
			ZNF331		1
			ZNF333		1
			ZNF334		1
			ZNF335		1
			ZNF337		1
			ZNF33A		1
			ZNF33B		1
			ZNF34		1
			ZNF341		1
			ZNF343		1
			ZNF345		1
			ZNF346		1
			ZNF347		1
			ZNF35		1
			ZNF354A		1
			ZNF354B		1
			ZNF354C		1
			ZNF358		1
			ZNF362		1
			ZNF365		1
			ZNF366		1
			ZNF367		1
			ZNF37A		1
			ZNF382		1
			ZNF383		1
			ZNF384		1
			ZNF385A		1
			ZNF385B		1
			ZNF385C		1
			ZNF385D		1
			ZNF391		1
			ZNF394		1
			ZNF396		1
			ZNF397		1
			ZNF398		1
			ZNF404		1
			ZNF407		1
			ZNF408		1
			ZNF41		1
			ZNF410		1
			ZNF414		1
			ZNF415		1
			ZNF416		1
			ZNF417		1
			ZNF418		1
			ZNF419		1
			ZNF420		1
			ZNF423		1
			ZNF425		1
			ZNF426		1
			ZNF428		1
			ZNF429		1
			ZNF43		1
			ZNF430		1
			ZNF431		1
			ZNF432		1
			ZNF433		1
			ZNF436		1
			ZNF438		1
			ZNF439		1
			ZNF44		1
			ZNF440		1
			ZNF441		1
			ZNF442		1
			ZNF443		1
			ZNF444		1
			ZNF445		1
			ZNF446		1
			ZNF449		1
			ZNF45		1
			ZNF451		1
			ZNF454		1
			ZNF460		1
			ZNF461		1
			ZNF462		1
			ZNF467		1
			ZNF468		1
			ZNF469		1
			ZNF470		1
			ZNF471		1
			ZNF473		1
			ZNF474		1
			ZNF479		1
			ZNF48		1
			ZNF480		1
			ZNF483		1
			ZNF484		1
			ZNF485		1
			ZNF486		1
			ZNF487		1
			ZNF488		1
			ZNF490		1
			ZNF491		1
			ZNF492		1
			ZNF493		1
			ZNF496		1
			ZNF497		1
			ZNF500		1
			ZNF501		1
			ZNF502		1
			ZNF503		1
			ZNF506		1
			ZNF507		1
			ZNF510		1
			ZNF511		1
			ZNF512		1
			ZNF512B		1
			ZNF513		1
			ZNF514		1
			ZNF516		1
			ZNF517		1
			ZNF518A		1
			ZNF518B		1
			ZNF519		1
			ZNF521		1
			ZNF524		1
			ZNF525		1
			ZNF526		1
			ZNF527		1
			ZNF528		1
			ZNF529		1
			ZNF530		1
			ZNF532		1
			ZNF534		1
			ZNF536		1
			ZNF540		1
			ZNF541		1
			ZNF543		1
			ZNF544		1
			ZNF546		1
			ZNF547		1
			ZNF548		1
			ZNF549		1
			ZNF550		1
			ZNF551		1
			ZNF552		1
			ZNF554		1
			ZNF555		1
			ZNF556		1
			ZNF557		1
			ZNF558		1
			ZNF559		1
			ZNF560		1
			ZNF561		1
			ZNF562		1
			ZNF563		1
			ZNF564		1
			ZNF565		1
			ZNF566		1
			ZNF567		1
			ZNF568		1
			ZNF569		1
			ZNF57		1
			ZNF570		1
			ZNF571		1
			ZNF572		1
			ZNF573		1
			ZNF574		1
			ZNF575		1
			ZNF576		1
			ZNF577		1
			ZNF578		1
			ZNF579		1
			ZNF580		1
			ZNF581		1
			ZNF582		1
			ZNF583		1
			ZNF584		1
			ZNF585A		1
			ZNF585B		1
			ZNF586		1
			ZNF587		1
			ZNF587B		1
			ZNF589		1
			ZNF592		1
			ZNF594		1
			ZNF595		1
			ZNF596		1
			ZNF597		1
			ZNF598		1
			ZNF599		1
			ZNF600		1
			ZNF605		1
			ZNF606		1
			ZNF607		1
			ZNF608		1
			ZNF609		1
			ZNF610		1
			ZNF611		1
			ZNF613		1
			ZNF614		1
			ZNF615		1
			ZNF616		1
			ZNF618		1
			ZNF619		1
			ZNF620		1
			ZNF621		1
			ZNF623		1
			ZNF624		1
			ZNF625		1
			ZNF626		1
			ZNF627		1
			ZNF628		1
			ZNF629		1
			ZNF630		1
			ZNF639		1
			ZNF641		1
			ZNF644		1
			ZNF646		1
			ZNF648		1
			ZNF649		1
			ZNF652		1
			ZNF653		1
			ZNF654		1
			ZNF655		1
			ZNF658		1
			ZNF66		1
			ZNF660		1
			ZNF662		1
			ZNF664		1
			ZNF665		1
			ZNF667		1
			ZNF668		1
			ZNF669		1
			ZNF670		1
			ZNF671		1
			ZNF672		1
			ZNF674		1
			ZNF675		1
			ZNF676		1
			ZNF677		1
			ZNF678		1
			ZNF679		1
			ZNF680		1
			ZNF681		1
			ZNF682		1
			ZNF683		1
			ZNF684		1
			ZNF687		1
			ZNF688		1
			ZNF689		1
			ZNF69		1
			ZNF691		1
			ZNF692		1
			ZNF695		1
			ZNF696		1
			ZNF697		1
			ZNF699		1
			ZNF7		1
			ZNF70		1
			ZNF700		1
			ZNF701		1
			ZNF703		1
			ZNF704		1
			ZNF705A		1
			ZNF705B		1
			ZNF705D		1
			ZNF705E		1
			ZNF705G		1
			ZNF706		1
			ZNF707		1
			ZNF708		1
			ZNF709		1
			ZNF71		1
			ZNF710		1
			ZNF711		1
			ZNF713		1
			ZNF714		1
			ZNF716		1
			ZNF717		1
			ZNF718		1
			ZNF721		1
			ZNF724		1
			ZNF726		1
			ZNF727		1
			ZNF728		1
			ZNF729		1
			ZNF730		1
			ZNF732		1
			ZNF735		1
			ZNF736		1
			ZNF737		1
			ZNF74		1
			ZNF740		1
			ZNF746		1
			ZNF747		1
			ZNF749		1
			ZNF750		1
			ZNF75A		1
			ZNF75D		1
			ZNF76		1
			ZNF761		1
			ZNF763		1
			ZNF764		1
			ZNF765		1
			ZNF766		1
			ZNF768		1
			ZNF77		1
			ZNF770		1
			ZNF771		1
			ZNF772		1
			ZNF773		1
			ZNF774		1
			ZNF775		1
			ZNF776		1
			ZNF777		1
			ZNF778		1
			ZNF780A		1
			ZNF780B		1
			ZNF781		1
			ZNF782		1
			ZNF783		1
			ZNF784		1
			ZNF785		1
			ZNF786		1
			ZNF787		1
			ZNF788P		1
			ZNF789		1
			ZNF79		1
			ZNF790		1
			ZNF791		1
			ZNF792		1
			ZNF793		1
			ZNF799		1
			ZNF8		1
			ZNF80		1
			ZNF800		1
			ZNF804A		1
			ZNF804B		1
			ZNF805		1
			ZNF808		1
			ZNF81		1
			ZNF813		1
			ZNF814		1
			ZNF816		1
			ZNF821		1
			ZNF823		1
			ZNF827		1
			ZNF829		1
			ZNF83		1
			ZNF830		1
			ZNF831		1
			ZNF835		1
			ZNF836		1
			ZNF837		1
			ZNF84		1
			ZNF841		1
			ZNF843		1
			ZNF844		1
			ZNF845		1
			ZNF846		1
			ZNF85		1
			ZNF850		1
			ZNF852		1
			ZNF853		1
			ZNF860		1
			ZNF865		1
			ZNF875		1
			ZNF878		1
			ZNF879		1
			ZNF880		1
			ZNF883		1
			ZNF888		1
			ZNF891		1
			ZNF90		1
			ZNF91		1
			ZNF92		1
			ZNF93		1
			ZNF98		1
			ZNF99		1
			ZSCAN1		1
			ZSCAN10		1
			ZSCAN12		1
			ZSCAN16		1
			ZSCAN18		1
			ZSCAN2		1
			ZSCAN20		1
			ZSCAN21		1
			ZSCAN22		1
			ZSCAN23		1
			ZSCAN25		1
			ZSCAN26		1
			ZSCAN29		1
			ZSCAN30		1
			ZSCAN31		1
			ZSCAN32		1
			ZSCAN4		1
			ZSCAN5A		1
			ZSCAN5B		1
			ZSCAN5C		1
			ZSCAN9		1
			ZUP1		1
			ZXDA		1
			ZXDB		1
			ZXDC		1
			ZZZ3		1
[truncated: 56 more columns]

## Sheet: LC
Extracellular exosome LC		ChEA3TFs	Extracellular exosome LC	ChEA3LCTFs		OFFICIAL_GENE_SYMBOL	Gene Name		Category	Term	Count	%	P-Value	Benjamini		Extracellular exosome	GENE NAME		Acetylation	GENE NAME		Cytosol	GENE NAME		ATP binding	GENE NAME		Nucleotide-binding	GENE NAME		Phosphoprotein	GENE NAME		Membrane	GENE NAME		Cytoskeleton in muscle cells	GENE NAME		Endoplasmic reticulum lumen	GENE NAME		Ubl conjugation	GENE NAME		Hydroxylation	GENE NAME		Carbon metabolism
AARS1		DNMT1		2		AARS1	alanyl-tRNA synthetase 1(AARS1)		GOTERM_CC_DIRECT	extracellular exosome	76	53.1	2e-35	5.3e-33		AARS1	alanyl-tRNA synthetase 1(AARS1)		AARS1	alanyl-tRNA synthetase 1(AARS1)		AARS1	alanyl-tRNA synthetase 1(AARS1)		AARS1	alanyl-tRNA synthetase 1(AARS1)		AARS1	alanyl-tRNA synthetase 1(AARS1)		AARS1	alanyl-tRNA synthetase 1(AARS1)		AARS1	alanyl-tRNA synthetase 1(AARS1)		COL1A1	collagen type I alpha 1 chain(COL1A1)		WNT1	Wnt family member 1(WNT1)		AARS1	alanyl-tRNA synthetase 1(AARS1)		H2BC5	H2B clustered histone 5(H2BC5)		ALDOA
AHCY		FOXE1		2		AHCY	adenosylhomocysteinase(AHCY)		UP_KW_PTM	Acetylation	65	45.5	1e-08	2.5e-07		AHCY	adenosylhomocysteinase(AHCY)		AHCY	adenosylhomocysteinase(AHCY)		AHCY	adenosylhomocysteinase(AHCY)		ATAD2	ATPase family AAA domain containing 2(ATAD2)		ATAD2	ATPase family AAA domain containing 2(ATAD2)		AHCY	adenosylhomocysteinase(AHCY)		ALDOA	aldolase, fructose-bisphosphate A(ALDOA)		COL5A2	collagen type V alpha 2 chain(COL5A2)		WNT5A	Wnt family member 5A(WNT5A)		ALDOA	aldolase, fructose-bisphosphate A(ALDOA)		AHCY	adenosylhomocysteinase(AHCY)		ALDOC
ALDOA		ADNP	AARS1	1		ALDOA	aldolase, fructose-bisphosphate A(ALDOA)		GOTERM_CC_DIRECT	cytosol	72	50.3	4.6e-09	6.1e-07		ALDOA	aldolase, fructose-bisphosphate A(ALDOA)		ALDOA	aldolase, fructose-bisphosphate A(ALDOA)		ALDOA	aldolase, fructose-bisphosphate A(ALDOA)		BUB1	BUB1 mitotic checkpoint serine/threonine kinase(BUB1)		BUB1	BUB1 mitotic checkpoint serine/threonine kinase(BUB1)		ALDOA	aldolase, fructose-bisphosphate A(ALDOA)		AP1S1	adaptor related protein complex 1 subunit sigma 1(AP1S1)		DSG2	desmoglein 2(DSG2)		COL1A1	collagen type I alpha 1 chain(COL1A1)		APEX1	apurinic/apyrimidinic endodeoxyribonuclease 1(APEX1)		ALDOA	aldolase, fructose-bisphosphate A(ALDOA)		ENO1
ALDOC		ADNP2	AHCY	1		ALDOC	aldolase, fructose-bisphosphate C(ALDOC)		GOTERM_MF_DIRECT	ATP binding	30	21	1.6e-06	0.00058		ALDOC	aldolase, fructose-bisphosphate C(ALDOC)		ALDOC	aldolase, fructose-bisphosphate C(ALDOC)		ALDOC	aldolase, fructose-bisphosphate C(ALDOC)		CAD	carbamoyl-phosphate synthetase 2, aspartate transcarbamylase, and dihydroorotase(CAD)		CAD	carbamoyl-phosphate synthetase 2, aspartate transcarbamylase, and dihydroorotase(CAD)		ALDOC	aldolase, fructose-bisphosphate C(ALDOC)		ATIC	5-aminoimidazole-4-carboxamide ribonucleotide formyltransferase/IMP cyclohydrolase(ATIC)		DSP	desmoplakin(DSP)		COL5A2	collagen type V alpha 2 chain(COL5A2)		ATAD2	ATPase family AAA domain containing 2(ATAD2)		COL1A1	collagen type I alpha 1 chain(COL1A1)		ENO2
ATAD2		AEBP1	ALDOA	1		AP1S1	adaptor related protein complex 1 subunit sigma 1(AP1S1)		UP_KW_LIGAND	Nucleotide-binding	34	23.8	2.5e-05	0.00058		ATAD2	ATPase family AAA domain containing 2(ATAD2)		APEX1	apurinic/apyrimidinic endodeoxyribonuclease 1(APEX1)		AP1S1	adaptor related protein complex 1 subunit sigma 1(AP1S1)		CCT3	chaperonin containing TCP1 subunit 3(CCT3)		CCT3	chaperonin containing TCP1 subunit 3(CCT3)		AP1S1	adaptor related protein complex 1 subunit sigma 1(AP1S1)		BUB1	BUB1 mitotic checkpoint serine/threonine kinase(BUB1)		ENO1	enolase 1(ENO1)		CKAP4	cytoskeleton associated protein 4(CKAP4)		BUB1	BUB1 mitotic checkpoint serine/threonine kinase(BUB1)		COL5A2	collagen type V alpha 2 chain(COL5A2)		GPI
ATIC		AEBP2	ALDOC	1		APEX1	apurinic/apyrimidinic endodeoxyribonuclease 1(APEX1)		GOTERM_CC_DIRECT	melanosome	8	5.6	7.1e-06	0.00063		ATIC	5-aminoimidazole-4-carboxamide ribonucleotide formyltransferase/IMP cyclohydrolase(ATIC)		ATIC	5-aminoimidazole-4-carboxamide ribonucleotide formyltransferase/IMP cyclohydrolase(ATIC)		ATIC	5-aminoimidazole-4-carboxamide ribonucleotide formyltransferase/IMP cyclohydrolase(ATIC)		CCT4	chaperonin containing TCP1 subunit 4(CCT4)		CCT4	chaperonin containing TCP1 subunit 4(CCT4)		APEX1	apurinic/apyrimidinic endodeoxyribonuclease 1(APEX1)		C1QBP	complement C1q binding protein(C1QBP)		ENO2	enolase 2(ENO2)		PDIA6	protein disulfide isomerase family A member 6(PDIA6)		CCNF	cyclin F(CCNF)		ENO1	enolase 1(ENO1)		MDH2
CAD		AHCTF1	AP1S1	1		ATAD2	ATPase family AAA domain containing 2(ATAD2)		UP_KW_MOLECULAR_FUNCTION	Aminoacyl-tRNA synthetase	6	4.2	1.4e-05	0.00079		CAD	carbamoyl-phosphate synthetase 2, aspartate transcarbamylase, and dihydroorotase(CAD)		C1QBP	complement C1q binding protein(C1QBP)		BUB1	BUB1 mitotic checkpoint serine/threonine kinase(BUB1)		CCT5	chaperonin containing TCP1 subunit 5(CCT5)		CCT5	chaperonin containing TCP1 subunit 5(CCT5)		ATAD2	ATPase family AAA domain containing 2(ATAD2)		CA9	carbonic anhydrase 9(CA9)		ITGB4	integrin subunit beta 4(ITGB4)		SPP1	secreted phosphoprotein 1(SPP1)		CCT3	chaperonin containing TCP1 subunit 3(CCT3)		ENO2	enolase 2(ENO2)		PSAT1
CALML3		AHDC1	APEX1	1		ATIC	5-aminoimidazole-4-carboxamide ribonucleotide formyltransferase/IMP cyclohydrolase(ATIC)		UP_KW_PTM	Phosphoprotein	103	72	6.8e-05	0.00085		CALML3	calmodulin like 3(CALML3)		CAD	carbamoyl-phosphate synthetase 2, aspartate transcarbamylase, and dihydroorotase(CAD)		C1QBP	complement C1q binding protein(C1QBP)		CCT7	chaperonin containing TCP1 subunit 7(CCT7)		CCT7	chaperonin containing TCP1 subunit 7(CCT7)		BUB1	BUB1 mitotic checkpoint serine/threonine kinase(BUB1)		CAD	carbamoyl-phosphate synthetase 2, aspartate transcarbamylase, and dihydroorotase(CAD)		JUP	junction plakoglobin(JUP)		SERPINH1	serpin family H member 1(SERPINH1)		CCT5	chaperonin containing TCP1 subunit 5(CCT5)		GPI	glucose-6-phosphate isomerase(GPI)		SHMT2
CAND1		AHR	ATAD2	1		BUB1	BUB1 mitotic checkpoint serine/threonine kinase(BUB1)		UP_KW_LIGAND	ATP-binding	28	19.6	8e-05	0.00092		CAND1	cullin associated and neddylation dissociated 1(CAND1)		CAND1	cullin associated and neddylation dissociated 1(CAND1)		CAD	carbamoyl-phosphate synthetase 2, aspartate transcarbamylase, and dihydroorotase(CAD)		EIF4G1	eukaryotic translation initiation factor 4 gamma 1(EIF4G1)		FARSA	phenylalanyl-tRNA synthetase subunit alpha(FARSA)		C1QBP	complement C1q binding protein(C1QBP)		CAND1	cullin associated and neddylation dissociated 1(CAND1)		LMNB1	lamin B1(LMNB1)		TMEM132A	transmembrane protein 132A(TMEM132A)		CCT7	chaperonin containing TCP1 subunit 7(CCT7)
CCT3		AHRR	ATIC	1		C1QBP	complement C1q binding protein(C1QBP)		GOTERM_CC_DIRECT	membrane	58	40.6	1.7e-05	0.001		CCT3	chaperonin containing TCP1 subunit 3(CCT3)		CCT3	chaperonin containing TCP1 subunit 3(CCT3)		CAND1	cullin associated and neddylation dissociated 1(CAND1)		FARSA	phenylalanyl-tRNA synthetase subunit alpha(FARSA)		GARS1	glycyl-tRNA synthetase 1(GARS1)		CA9	carbonic anhydrase 9(CA9)		CEP55	centrosomal protein 55(CEP55)		SDC1	syndecan 1(SDC1)		VCAN	versican(VCAN)		CDCA3	cell division cycle associated 3(CDCA3)
CCT4		AIRE	BUB1	1		CA9	carbonic anhydrase 9(CA9)		GOTERM_CC_DIRECT	collagen-containing extracellular matrix	13	9.1	2.3e-05	0.001		CCT4	chaperonin containing TCP1 subunit 4(CCT4)		CCT4	chaperonin containing TCP1 subunit 4(CCT4)		CCNF	cyclin F(CCNF)		FKBP4	FKBP prolyl isomerase 4(FKBP4)		GART	phosphoribosylglycinamide formyltransferase, phosphoribosylglycinamide synthetase, phosphoribosylaminoimidazole synthetase(GART)		CAD	carbamoyl-phosphate synthetase 2, aspartate transcarbamylase, and dihydroorotase(CAD)		CKAP4	cytoskeleton associated protein 4(CKAP4)		THBS2	thrombospondin 2(THBS2)					CRABP2	cellular retinoic acid binding protein 2(CRABP2)
CCT5		AKAP8	C1QBP	1		CAD	carbamoyl-phosphate synthetase 2, aspartate transcarbamylase, and dihydroorotase(CAD)		GOTERM_CC_DIRECT	ficolin-1-rich granule lumen	8	5.6	2.4e-05	0.001		CCT5	chaperonin containing TCP1 subunit 5(CCT5)		CCT5	chaperonin containing TCP1 subunit 5(CCT5)		CCT3	chaperonin containing TCP1 subunit 3(CCT3)		GARS1	glycyl-tRNA synthetase 1(GARS1)		HDGF	heparin binding growth factor(HDGF)		CAND1	cullin associated and neddylation dissociated 1(CAND1)		COL1A1	collagen type I alpha 1 chain(COL1A1)		VCAN	versican(VCAN)					DNMT1	DNA methyltransferase 1(DNMT1)
CCT7		AKAP8L	CA9	1		CALML3	calmodulin like 3(CALML3)		UP_KW_MOLECULAR_FUNCTION	Ligase	9	6.3	3.9e-05	0.0011		CCT7	chaperonin containing TCP1 subunit 7(CCT7)		CCT7	chaperonin containing TCP1 subunit 7(CCT7)		CCT4	chaperonin containing TCP1 subunit 4(CCT4)		GART	phosphoribosylglycinamide formyltransferase, phosphoribosylglycinamide synthetase, phosphoribosylaminoimidazole synthetase(GART)		HPRT1	hypoxanthine phosphoribosyltransferase 1(HPRT1)		CCNF	cyclin F(CCNF)		CSE1L	chromosome segregation 1 like(CSE1L)								ECT2	epithelial cell transforming 2(ECT2)
CKAP4		AKNA	CAD	1		CAND1	cullin associated and neddylation dissociated 1(CAND1)		GOTERM_CC_DIRECT	chaperonin-containing T-complex	4	2.8	4.9e-05	0.0019		CKAP4	cytoskeleton associated protein 4(CKAP4)		CKAP4	cytoskeleton associated protein 4(CKAP4)		CCT5	chaperonin containing TCP1 subunit 5(CCT5)		IARS1	isoleucyl-tRNA synthetase 1(IARS1)		IARS1	isoleucyl-tRNA synthetase 1(IARS1)		CCT3	chaperonin containing TCP1 subunit 3(CCT3)		EIF4G1	eukaryotic translation initiation factor 4 gamma 1(EIF4G1)								EIF4EBP1	eukaryotic translation initiation factor 4E binding protein 1(EIF4EBP1)
CRABP2		ALX1	CALML3	1		CCNF	cyclin F(CCNF)		KEGG_PATHWAY	Cytoskeleton in muscle cells	12	8.4	2.9e-05	0.0059		CRABP2	cellular retinoic acid binding protein 2(CRABP2)		CSE1L	chromosome segregation 1 like(CSE1L)		CCT7	chaperonin containing TCP1 subunit 7(CCT7)		IRAK1	interleukin 1 receptor associated kinase 1(IRAK1)		IRAK1	interleukin 1 receptor associated kinase 1(IRAK1)		CCT4	chaperonin containing TCP1 subunit 4(CCT4)		ENO1	enolase 1(ENO1)								ENO1	enolase 1(ENO1)
CSE1L		ALX3	CAND1	1		CCT3	chaperonin containing TCP1 subunit 3(CCT3)		GOTERM_MF_DIRECT	protein binding	115	80.4	4.1e-05	0.0073		CSE1L	chromosome segregation 1 like(CSE1L)		DNMT1	DNA methyltransferase 1(DNMT1)		CDCA3	cell division cycle associated 3(CDCA3)		KIF15	kinesin family member 15(KIF15)		KIF15	kinesin family member 15(KIF15)		CCT5	chaperonin containing TCP1 subunit 5(CCT5)		ENO2	enolase 2(ENO2)								ENO2	enolase 2(ENO2)
DSG2		ALX4	CCNF	1		CCT4	chaperonin containing TCP1 subunit 4(CCT4)		GOTERM_CC_DIRECT	endoplasmic reticulum lumen	10	7	0.00028	0.0094		DSG2	desmoglein 2(DSG2)		ECT2	epithelial cell transforming 2(ECT2)		CENPO	centromere protein O(CENPO)		MAPK6	mitogen-activated protein kinase 6(MAPK6)		MAPK6	mitogen-activated protein kinase 6(MAPK6)		CDCA3	cell division cycle associated 3(CDCA3)		FARSA	phenylalanyl-tRNA synthetase subunit alpha(FARSA)								FKBP4	FKBP prolyl isomerase 4(FKBP4)
DSP		ANHX	CCT3	1		CCT5	chaperonin containing TCP1 subunit 5(CCT5)		UP_KW_BIOLOGICAL_PROCESS	Glycolysis	5	3.5	0.00017	0.01		DSP	desmoplakin(DSP)		EIF4EBP1	eukaryotic translation initiation factor 4E binding protein 1(EIF4EBP1)		CHPF	chondroitin polymerizing factor(CHPF)		MARS1	methionyl-tRNA synthetase 1(MARS1)		MARS1	methionyl-tRNA synthetase 1(MARS1)		CENPO	centromere protein O(CENPO)		GART	phosphoribosylglycinamide formyltransferase, phosphoribosylglycinamide synthetase, phosphoribosylaminoimidazole synthetase(GART)								GPI	glucose-6-phosphate isomerase(GPI)
ENO1		ANKZF1	CCT4	1		CCT7	chaperonin containing TCP1 subunit 7(CCT7)		GOTERM_CC_DIRECT	microtubule	10	7	0.0004	0.012		ENO1	enolase 1(ENO1)		EIF4G1	eukaryotic translation initiation factor 4 gamma 1(EIF4G1)		CRABP2	cellular retinoic acid binding protein 2(CRABP2)		MCM5	minichromosome maintenance complex component 5(MCM5)		MCM5	minichromosome maintenance complex component 5(MCM5)		CEP55	centrosomal protein 55(CEP55)		GOLT1B	golgi transport 1B(GOLT1B)								H2AZ1	H2A.Z variant histone 1(H2AZ1)
ENO2		AR	CCT5	1		CDCA3	cell division cycle associated 3(CDCA3)		INTERPRO	Chaperonin_TCP-1_CS	4	2.8	2.5e-05	0.015		ENO2	enolase 2(ENO2)		ENO1	enolase 1(ENO1)		CSE1L	chromosome segregation 1 like(CSE1L)		MKI67	marker of proliferation Ki-67(MKI67)		MKI67	marker of proliferation Ki-67(MKI67)		CKAP4	cytoskeleton associated protein 4(CKAP4)		GPI	glucose-6-phosphate isomerase(GPI)								H2BC5	H2B clustered histone 5(H2BC5)
EPN3		ARGFX	CCT7	1		CENPO	centromere protein O(CENPO)		UP_KW_PTM	Ubl conjugation	41	28.7	0.002	0.017		EPN3	epsin 3(EPN3)		ENO2	enolase 2(ENO2)		ECT2	epithelial cell transforming 2(ECT2)		NME1	NME/NM23 nucleoside diphosphate kinase 1(NME1)		NME1	NME/NM23 nucleoside diphosphate kinase 1(NME1)		COL1A1	collagen type I alpha 1 chain(COL1A1)		IARS1	isoleucyl-tRNA synthetase 1(IARS1)								HDGF	heparin binding growth factor(HDGF)
FKBP4		ARHGAP35	CDCA3	1		CEP55	centrosomal protein 55(CEP55)		GOTERM_CC_DIRECT	cornified envelope	5	3.5	0.00074	0.02		FKBP4	FKBP prolyl isomerase 4(FKBP4)		FARSA	phenylalanyl-tRNA synthetase subunit alpha(FARSA)		EIF4EBP1	eukaryotic translation initiation factor 4E binding protein 1(EIF4EBP1)		OLA1	Obg like ATPase 1(OLA1)		OLA1	Obg like ATPase 1(OLA1)		CSE1L	chromosome segregation 1 like(CSE1L)		IRAK1	interleukin 1 receptor associated kinase 1(IRAK1)								HNRNPAB	heterogeneous nuclear ribonucleoprotein A/B(HNRNPAB)
GARS1		ARID2	CENPO	1		CHPF	chondroitin polymerizing factor(CHPF)		INTERPRO	Chaperone_TCP-1	4	2.8	6.5e-05	0.02		GARS1	glycyl-tRNA synthetase 1(GARS1)		FKBP4	FKBP prolyl isomerase 4(FKBP4)		EIF4G1	eukaryotic translation initiation factor 4 gamma 1(EIF4G1)		PAICS	phosphoribosylaminoimidazole carboxylase and phosphoribosylaminoimidazolesuccinocarboxamide synthase(PAICS)		PAICS	phosphoribosylaminoimidazole carboxylase and phosphoribosylaminoimidazolesuccinocarboxamide synthase(PAICS)		DNMT1	DNA methyltransferase 1(DNMT1)		KIF15	kinesin family member 15(KIF15)								HPRT1	hypoxanthine phosphoribosyltransferase 1(HPRT1)
GART		ARID3A	CEP55	1		CKAP4	cytoskeleton associated protein 4(CKAP4)		INTERPRO	GROEL-like_equatorial_sf	4	2.8	0.00016	0.02		GART	phosphoribosylglycinamide formyltransferase, phosphoribosylglycinamide synthetase, phosphoribosylaminoimidazole synthetase(GART)		GARS1	glycyl-tRNA synthetase 1(GARS1)		ENO1	enolase 1(ENO1)		PDK1	pyruvate dehydrogenase kinase 1(PDK1)		PDK1	pyruvate dehydrogenase kinase 1(PDK1)		DSG2	desmoglein 2(DSG2)		LMNB1	lamin B1(LMNB1)								IRAK1	interleukin 1 receptor associated kinase 1(IRAK1)
GFPT1		ARID3B	CHPF	1		COL1A1	collagen type I alpha 1 chain(COL1A1)		INTERPRO	TCP-1-like_intermed_sf	4	2.8	0.00019	0.02		GFPT1	glutamine--fructose-6-phosphate transaminase 1(GFPT1)		GART	phosphoribosylglycinamide formyltransferase, phosphoribosylglycinamide synthetase, phosphoribosylaminoimidazole synthetase(GART)		ENO2	enolase 2(ENO2)		RAD54B	RAD54 homolog B(RAD54B)		RAB15	RAB15, member RAS oncogene family(RAB15)		DSP	desmoplakin(DSP)		LOXL2	lysyl oxidase like 2(LOXL2)								LMNB1	lamin B1(LMNB1)
GGCT		ARID3C	CKAP4	1		COL5A2	collagen type V alpha 2 chain(COL5A2)		INTERPRO	Cpn60/GroEL/TCP-1	4	2.8	0.00019	0.02		GGCT	gamma-glutamylcyclotransferase(GGCT)		GOLT1B	golgi transport 1B(GOLT1B)		ESPL1	extra spindle pole bodies like 1, separase(ESPL1)		RFC2	replication factor C subunit 2(RFC2)		RAB38	RAB38, member RAS oncogene family(RAB38)		ECT2	epithelial cell transforming 2(ECT2)		MARS1	methionyl-tRNA synthetase 1(MARS1)								MAPK6	mitogen-activated protein kinase 6(MAPK6)
GGH		ARID5A	COL1A1	1		CRABP2	cellular retinoic acid binding protein 2(CRABP2)		INTERPRO	GroEL-like_apical_dom_sf	4	2.8	0.00019	0.02		GGH	gamma-glutamyl hydrolase(GGH)		GPI	glucose-6-phosphate isomerase(GPI)		FARSA	phenylalanyl-tRNA synthetase subunit alpha(FARSA)		RRM1	ribonucleotide reductase catalytic subunit M1(RRM1)		RAD54B	RAD54 homolog B(RAD54B)		EIF4EBP1	eukaryotic translation initiation factor 4E binding protein 1(EIF4EBP1)		MCM5	minichromosome maintenance complex component 5(MCM5)								MKI67	marker of proliferation Ki-67(MKI67)
GNG4		ARID5B	COL5A2	1		CSE1L	chromosome segregation 1 like(CSE1L)		KEGG_PATHWAY	Carbon metabolism	8	5.6	0.00021	0.021		GNG4	G protein subunit gamma 4(GNG4)		H2AZ1	H2A.Z variant histone 1(H2AZ1)		FKBP4	FKBP prolyl isomerase 4(FKBP4)		TARS1	threonyl-tRNA synthetase 1(TARS1)		RFC2	replication factor C subunit 2(RFC2)		EIF4G1	eukaryotic translation initiation factor 4 gamma 1(EIF4G1)		MDH2	malate dehydrogenase 2(MDH2)								NME1	NME/NM23 nucleoside diphosphate kinase 1(NME1)
GPI		ARNT	CRABP2	1		CTHRC1	collagen triple helix repeat containing 1(CTHRC1)		UP_KW_PTM	Hydroxylation	8	5.6	0.0041	0.026		GPI	glucose-6-phosphate isomerase(GPI)		H2BC5	H2B clustered histone 5(H2BC5)		GARS1	glycyl-tRNA synthetase 1(GARS1)		TOP2A	DNA topoisomerase II alpha(TOP2A)		RRM1	ribonucleotide reductase catalytic subunit M1(RRM1)		ENO1	enolase 1(ENO1)		MKI67	marker of proliferation Ki-67(MKI67)								NUSAP1	nucleolar and spindle associated protein 1(NUSAP1)
H2AZ1		ARNT2	CSE1L	1		DNMT1	DNA methyltransferase 1(DNMT1)		UP_KW_PTM	Isopeptide bond	30	21	0.0054	0.027		H2AZ1	H2A.Z variant histone 1(H2AZ1)		HDGF	heparin binding growth factor(HDGF)		GART	phosphoribosylglycinamide formyltransferase, phosphoribosylglycinamide synthetase, phosphoribosylaminoimidazole synthetase(GART)		UBE2T	ubiquitin conjugating enzyme E2 T(UBE2T)		SRPRB	SRP receptor subunit beta(SRPRB)		ENO2	enolase 2(ENO2)		MMP14	matrix metallopeptidase 14(MMP14)								PCNA	proliferating cell nuclear antigen(PCNA)
H2BC5		ARNTL	CTHRC1	1		DSG2	desmoglein 2(DSG2)		GOTERM_CC_DIRECT	secretory granule lumen	6	4.2	0.0012	0.029		H2BC5	H2B clustered histone 5(H2BC5)		HNRNPAB	heterogeneous nuclear ribonucleoprotein A/B(HNRNPAB)		GFPT1	glutamine--fructose-6-phosphate transaminase 1(GFPT1)					TARS1	threonyl-tRNA synthetase 1(TARS1)		EPN3	epsin 3(EPN3)		NETO2	neuropilin and tolloid like 2(NETO2)								PIMREG	PICALM interacting mitotic regulator(PIMREG)
HPRT1		ARNTL2	DNMT1	1		DSP	desmoplakin(DSP)		GOTERM_BP_DIRECT	positive regulation of establishment of protein localization to telomere	4	2.8	3.8e-05	0.029		HPRT1	hypoxanthine phosphoribosyltransferase 1(HPRT1)		HPRT1	hypoxanthine phosphoribosyltransferase 1(HPRT1)		GGCT	gamma-glutamylcyclotransferase(GGCT)					TOP2A	DNA topoisomerase II alpha(TOP2A)		ESPL1	extra spindle pole bodies like 1, separase(ESPL1)		NME1	NME/NM23 nucleoside diphosphate kinase 1(NME1)								PSMD8	proteasome 26S subunit, non-ATPase 8(PSMD8)
IARS1		ARX	DSG2	1		ECT2	epithelial cell transforming 2(ECT2)		GOTERM_BP_DIRECT	positive regulation of protein localization to Cajal body	4	2.8	5.2e-05	0.029		IARS1	isoleucyl-tRNA synthetase 1(IARS1)		IARS1	isoleucyl-tRNA synthetase 1(IARS1)		GOLT1B	golgi transport 1B(GOLT1B)					TUBA4A	tubulin alpha 4a(TUBA4A)		FARSA	phenylalanyl-tRNA synthetase subunit alpha(FARSA)		OLA1	Obg like ATPase 1(OLA1)								RACGAP1	Rac GTPase activating protein 1(RACGAP1)
ITGB4		ASCL1	DSP	1		EIF4EBP1	eukaryotic translation initiation factor 4E binding protein 1(EIF4EBP1)		UP_KW_BIOLOGICAL_PROCESS	Protein biosynthesis	7	4.9	0.0012	0.031		ITGB4	integrin subunit beta 4(ITGB4)		JUP	junction plakoglobin(JUP)		GPI	glucose-6-phosphate isomerase(GPI)					UBE2T	ubiquitin conjugating enzyme E2 T(UBE2T)		FKBP4	FKBP prolyl isomerase 4(FKBP4)		PAICS	phosphoribosylaminoimidazole carboxylase and phosphoribosylaminoimidazolesuccinocarboxamide synthase(PAICS)								RNF187	ring finger protein 187(RNF187)
JUP		ASCL2	ECT2	1		EIF4G1	eukaryotic translation initiation factor 4 gamma 1(EIF4G1)		UP_KW_BIOLOGICAL_PROCESS	Cell division	11	7.7	0.0015	0.031		JUP	junction plakoglobin(JUP)		KIF15	kinesin family member 15(KIF15)		H2BC5	H2B clustered histone 5(H2BC5)								FOXE1	forkhead box E1(FOXE1)		PFN2	profilin 2(PFN2)								SFN	stratifin(SFN)
KRT16		ASCL3	EIF4EBP1	1		ENO1	enolase 1(ENO1)		GOTERM_BP_DIRECT	mitotic cytokinesis	6	4.2	0.00014	0.031		KRT16	keratin 16(KRT16)		LMNB1	lamin B1(LMNB1)		HPRT1	hypoxanthine phosphoribosyltransferase 1(HPRT1)								GARS1	glycyl-tRNA synthetase 1(GARS1)		PLP2	proteolipid protein 2(PLP2)								SLC7A5	solute carrier family 7 member 5(SLC7A5)
LAD1		ASCL4	EIF4G1	1		ENO2	enolase 2(ENO2)		GOTERM_BP_DIRECT	binding of sperm to zona pellucida	5	3.5	0.00014	0.031		LAD1	ladinin 1(LAD1)		MCM5	minichromosome maintenance complex component 5(MCM5)		IARS1	isoleucyl-tRNA synthetase 1(IARS1)								GART	phosphoribosylglycinamide formyltransferase, phosphoribosylglycinamide synthetase, phosphoribosylaminoimidazole synthetase(GART)		PSMD2	proteasome 26S subunit ubiquitin receptor, non-ATPase 2(PSMD2)								SMARCB1	SWI/SNF related, matrix associated, actin dependent regulator of chromatin, subfamily b, member 1(SMARCB1)
LRRC15		ASCL5	ENO1	1		EPN3	epsin 3(EPN3)		GOTERM_BP_DIRECT	positive regulation of telomerase RNA localization to Cajal body	4	2.8	0.00014	0.031		LRRC15	leucine rich repeat containing 15(LRRC15)		MDH2	malate dehydrogenase 2(MDH2)		IRAK1	interleukin 1 receptor associated kinase 1(IRAK1)								GFPT1	glutamine--fructose-6-phosphate transaminase 1(GFPT1)		PTPRF	protein tyrosine phosphatase receptor type F(PTPRF)								SSR4	signal sequence receptor subunit 4(SSR4)
LSR		ASH1L	ENO2	1		ESPL1	extra spindle pole bodies like 1, separase(ESPL1)		UP_KW_DOMAIN	Glutamine amidotransferase	3	2.1	0.0023	0.034		LSR	lipolysis stimulated lipoprotein receptor(LSR)		MKI67	marker of proliferation Ki-67(MKI67)		JUP	junction plakoglobin(JUP)								GGCT	gamma-glutamylcyclotransferase(GGCT)		RAB15	RAB15, member RAS oncogene family(RAB15)								TARS1	threonyl-tRNA synthetase 1(TARS1)
MARCKSL1		ATF1	EPN3	1		FARSA	phenylalanyl-tRNA synthetase subunit alpha(FARSA)		UP_KW_DOMAIN	Collagen	5	3.5	0.0032	0.034		MARCKSL1	MARCKS like 1(MARCKSL1)		NUSAP1	nucleolar and spindle associated protein 1(NUSAP1)		KIF15	kinesin family member 15(KIF15)								GPI	glucose-6-phosphate isomerase(GPI)		RAB38	RAB38, member RAS oncogene family(RAB38)								TOP2A	DNA topoisomerase II alpha(TOP2A)
MARS1		ATF2	ESPL1	1		FKBP4	FKBP prolyl isomerase 4(FKBP4)		UP_KW_BIOLOGICAL_PROCESS	Cell cycle	14	9.8	0.0024	0.038		MARS1	methionyl-tRNA synthetase 1(MARS1)		OLA1	Obg like ATPase 1(OLA1)		KRT16	keratin 16(KRT16)								H2BC5	H2B clustered histone 5(H2BC5)		RRM1	ribonucleotide reductase catalytic subunit M1(RRM1)								UBE2T	ubiquitin conjugating enzyme E2 T(UBE2T)
MDH2		ATF3	FARSA	1		FOXE1	forkhead box E1(FOXE1)		GOTERM_CC_DIRECT	cell body	5	3.5	0.0018	0.04		MDH2	malate dehydrogenase 2(MDH2)		PAICS	phosphoribosylaminoimidazole carboxylase and phosphoribosylaminoimidazolesuccinocarboxamide synthase(PAICS)		MAPK6	mitogen-activated protein kinase 6(MAPK6)								HDGF	heparin binding growth factor(HDGF)		SDC1	syndecan 1(SDC1)
MMP9		ATF4	FKBP4	1		GARS1	glycyl-tRNA synthetase 1(GARS1)		UP_KW_CELLULAR_COMPONENT	Extracellular matrix	9	6.3	0.0012	0.04		MMP9	matrix metallopeptidase 9(MMP9)		PCNA	proliferating cell nuclear antigen(PCNA)		MARS1	methionyl-tRNA synthetase 1(MARS1)								HNRNPAB	heterogeneous nuclear ribonucleoprotein A/B(HNRNPAB)		SEC61A1	SEC61 translocon subunit alpha 1(SEC61A1)
NME1		ATF5	FOXE1	1		GART	phosphoribosylglycinamide formyltransferase, phosphoribosylglycinamide synthetase, phosphoribosylaminoimidazole synthetase(GART)		KEGG_PATHWAY	Aminoacyl-tRNA biosynthesis	6	4.2	0.00062	0.042		NME1	NME/NM23 nucleoside diphosphate kinase 1(NME1)		PFN2	profilin 2(PFN2)		MDH2	malate dehydrogenase 2(MDH2)								HPRT1	hypoxanthine phosphoribosyltransferase 1(HPRT1)		SFXN1	sideroflexin 1(SFXN1)
OLA1		ATF6	GARS1	1		GFPT1	glutamine--fructose-6-phosphate transaminase 1(GFPT1)		UP_KW_MOLECULAR_FUNCTION	Lyase	7	4.9	0.0028	0.043		OLA1	Obg like ATPase 1(OLA1)		PPP1R14B	protein phosphatase 1 regulatory inhibitor subunit 14B(PPP1R14B)		MMP14	matrix metallopeptidase 14(MMP14)								IARS1	isoleucyl-tRNA synthetase 1(IARS1)		SLC1A4	solute carrier family 1 member 4(SLC1A4)
PAICS		ATF6B	GART	1		GGCT	gamma-glutamylcyclotransferase(GGCT)		UP_KW_MOLECULAR_FUNCTION	Chaperone	8	5.6	0.003	0.043		PAICS	phosphoribosylaminoimidazole carboxylase and phosphoribosylaminoimidazolesuccinocarboxamide synthase(PAICS)		PRDX2	peroxiredoxin 2(PRDX2)		NME1	NME/NM23 nucleoside diphosphate kinase 1(NME1)								IRAK1	interleukin 1 receptor associated kinase 1(IRAK1)		SLC2A1	solute carrier family 2 member 1(SLC2A1)
PCNA		ATF7	GFPT1	1		GGH	gamma-glutamyl hydrolase(GGH)		KEGG_PATHWAY	HIF-1 signaling pathway	7	4.9	0.00098	0.045		PCNA	proliferating cell nuclear antigen(PCNA)		PSAT1	phosphoserine aminotransferase 1(PSAT1)		OLA1	Obg like ATPase 1(OLA1)								ITGB4	integrin subunit beta 4(ITGB4)		SLC6A8	solute carrier family 6 member 8(SLC6A8)
PDIA6		ATMIN	GGCT	1		GNG4	G protein subunit gamma 4(GNG4)		KEGG_PATHWAY	Biosynthesis of amino acids	6	4.2	0.0011	0.045		PDIA6	protein disulfide isomerase family A member 6(PDIA6)		PSMD2	proteasome 26S subunit ubiquitin receptor, non-ATPase 2(PSMD2)		PAICS	phosphoribosylaminoimidazole carboxylase and phosphoribosylaminoimidazolesuccinocarboxamide synthase(PAICS)								JUP	junction plakoglobin(JUP)		SLC7A5	solute carrier family 7 member 5(SLC7A5)
PFN2		ATOH1	GGH	1		GOLT1B	golgi transport 1B(GOLT1B)		UP_KW_BIOLOGICAL_PROCESS	Purine biosynthesis	3	2.1	0.0037	0.047		PFN2	profilin 2(PFN2)		PUS7	pseudouridine synthase 7(PUS7)		PDIA6	protein disulfide isomerase family A member 6(PDIA6)								KDELR1	KDEL endoplasmic reticulum protein retention receptor 1(KDELR1)		SRPRB	SRP receptor subunit beta(SRPRB)
PI15		ATOH7	GNG4	1		GPI	glucose-6-phosphate isomerase(GPI)		GOTERM_BP_DIRECT	chaperone-mediated protein folding	5	3.5	0.00027	0.049		PI15	peptidase inhibitor 15(PI15)		RACGAP1	Rac GTPase activating protein 1(RACGAP1)		POLR2D	RNA polymerase II subunit D(POLR2D)								KIF15	kinesin family member 15(KIF15)		STMN1	stathmin 1(STMN1)
PLAU		ATOH8	GOLT1B	1		H2AZ1	H2A.Z variant histone 1(H2AZ1)		GOTERM_BP_DIRECT	tRNA aminoacylation for protein translation	4	2.8	0.00034	0.05		PLAU	plasminogen activator, urokinase(PLAU)		RFC2	replication factor C subunit 2(RFC2)		PRDX2	peroxiredoxin 2(PRDX2)								LAD1	ladinin 1(LAD1)		TMEM106C	transmembrane protein 106C(TMEM106C)
PLOD1		BACH1	GPI	1		H2BC5	H2B clustered histone 5(H2BC5)		GOTERM_BP_DIRECT	glycolytic process	5	3.5	0.00037	0.05		PLOD1	procollagen-lysine,2-oxoglutarate 5-dioxygenase 1(PLOD1)		RRM1	ribonucleotide reductase catalytic subunit M1(RRM1)		PRDX4	peroxiredoxin 4(PRDX4)								LMNB1	lamin B1(LMNB1)		TMEM14A	transmembrane protein 14A(TMEM14A)
PLOD2		BACH2	H2AZ1	1		HDGF	heparin binding growth factor(HDGF)		GOTERM_BP_DIRECT	gluconeogenesis	5	3.5	0.0004	0.05		PLOD2	procollagen-lysine,2-oxoglutarate 5-dioxygenase 2(PLOD2)		SERPINH1	serpin family H member 1(SERPINH1)		PSAT1	phosphoserine aminotransferase 1(PSAT1)								LSR	lipolysis stimulated lipoprotein receptor(LSR)		TMEM158	transmembrane protein 158(TMEM158)
PRDX2		BARHL1	H2BC5	1		HNRNPAB	heterogeneous nuclear ribonucleoprotein A/B(HNRNPAB)		UP_KW_CELLULAR_COMPONENT	Cytoplasm	60	42	0.003	0.051		PRDX2	peroxiredoxin 2(PRDX2)		SFXN1	sideroflexin 1(SFXN1)		PSMD2	proteasome 26S subunit ubiquitin receptor, non-ATPase 2(PSMD2)								MAPK6	mitogen-activated protein kinase 6(MAPK6)		TNFRSF21	TNF receptor superfamily member 21(TNFRSF21)
PRDX4		BARHL2	HDGF	1		HPRT1	hypoxanthine phosphoribosyltransferase 1(HPRT1)		GOTERM_MF_DIRECT	cell adhesive protein binding involved in bundle of His cell-Purkinje myocyte communication	3	2.1	0.00051	0.062		PRDX4	peroxiredoxin 4(PRDX4)		SHC1	SHC adaptor protein 1(SHC1)		PSMD8	proteasome 26S subunit, non-ATPase 8(PSMD8)								MARCKSL1	MARCKS like 1(MARCKSL1)		TOMM40	translocase of outer mitochondrial membrane 40(TOMM40)
PSAT1		BARX1	HNRNPAB	1		IARS1	isoleucyl-tRNA synthetase 1(IARS1)		INTERPRO	aa-tRNA-synth_II/BPL/LPL	4	2.8	0.0008	0.07		PSAT1	phosphoserine aminotransferase 1(PSAT1)		SHMT2	serine hydroxymethyltransferase 2(SHMT2)		RAB38	RAB38, member RAS oncogene family(RAB38)								MARS1	methionyl-tRNA synthetase 1(MARS1)		UBE2T	ubiquitin conjugating enzyme E2 T(UBE2T)
PSMD2		BARX2	HPRT1	1		IRAK1	interleukin 1 receptor associated kinase 1(IRAK1)		KEGG_PATHWAY	Cysteine and methionine metabolism	5	3.5	0.0021	0.071		PSMD2	proteasome 26S subunit ubiquitin receptor, non-ATPase 2(PSMD2)		SLC1A4	solute carrier family 1 member 4(SLC1A4)		RACGAP1	Rac GTPase activating protein 1(RACGAP1)								MCM5	minichromosome maintenance complex component 5(MCM5)		VCAN	versican(VCAN)
PTPRF		BATF	IARS1	1		ITGB4	integrin subunit beta 4(ITGB4)		GOTERM_BP_DIRECT	'de novo' IMP biosynthetic process	3	2.1	0.0007	0.071		PTPRF	protein tyrosine phosphatase receptor type F(PTPRF)		SLC2A1	solute carrier family 2 member 1(SLC2A1)		RNF187	ring finger protein 187(RNF187)								MDH2	malate dehydrogenase 2(MDH2)		WNT5A	Wnt family member 5A(WNT5A)
RAB15		BATF2	IRAK1	1		JUP	junction plakoglobin(JUP)		GOTERM_BP_DIRECT	bundle of His cell-Purkinje myocyte adhesion involved in cell communication	3	2.1	0.0007	0.071		RAB15	RAB15, member RAS oncogene family(RAB15)		SPRR3	small proline rich protein 3(SPRR3)		RRM1	ribonucleotide reductase catalytic subunit M1(RRM1)								MKI67	marker of proliferation Ki-67(MKI67)
RACGAP1		BATF3	ITGB4	1		KDELR1	KDEL endoplasmic reticulum protein retention receptor 1(KDELR1)		UP_KW_BIOLOGICAL_PROCESS	Mitosis	8	5.6	0.0076	0.08		RACGAP1	Rac GTPase activating protein 1(RACGAP1)		SRM	spermidine synthase(SRM)		SERPINE2	serpin family E member 2(SERPINE2)								MMP14	matrix metallopeptidase 14(MMP14)
SDC1		BAZ2A	JUP	1		KIF15	kinesin family member 15(KIF15)		GOTERM_CC_DIRECT	intercalated disc	4	2.8	0.0043	0.087		SDC1	syndecan 1(SDC1)		STMN1	stathmin 1(STMN1)		SFN	stratifin(SFN)								NETO2	neuropilin and tolloid like 2(NETO2)
SFN		BAZ2B	KDELR1	1		KRT16	keratin 16(KRT16)		GOTERM_BP_DIRECT	'de novo' XMP biosynthetic process	3	2.1	0.00098	0.091		SFN	stratifin(SFN)		TACC3	transforming acidic coiled-coil containing protein 3(TACC3)		SHC1	SHC adaptor protein 1(SHC1)								NME1	NME/NM23 nucleoside diphosphate kinase 1(NME1)
SHMT2		BBX	KIF15	1		LAD1	ladinin 1(LAD1)		GOTERM_CC_DIRECT	collagen trimer	5	3.5	0.0048	0.092		SHMT2	serine hydroxymethyltransferase 2(SHMT2)		TARS1	threonyl-tRNA synthetase 1(TARS1)		SLC2A1	solute carrier family 2 member 1(SLC2A1)								NUSAP1	nucleolar and spindle associated protein 1(NUSAP1)
SLC1A4		BCL11A	KRT16	1		LMNB1	lamin B1(LMNB1)		GOTERM_CC_DIRECT	cell surface	12	8.4	0.0053	0.092		SLC1A4	solute carrier family 1 member 4(SLC1A4)		TOP2A	DNA topoisomerase II alpha(TOP2A)		SLC7A5	solute carrier family 7 member 5(SLC7A5)								PAICS	phosphoribosylaminoimidazole carboxylase and phosphoribosylaminoimidazolesuccinocarboxamide synthase(PAICS)
SLC2A1		BCL11B	LAD1	1		LOXL2	lysyl oxidase like 2(LOXL2)		GOTERM_CC_DIRECT	extracellular matrix	7	4.9	0.006	0.092		SLC2A1	solute carrier family 2 member 1(SLC2A1)		TUBA4A	tubulin alpha 4a(TUBA4A)		SPC25	SPC25 component of NDC80 kinetochore complex(SPC25)								PCNA	proliferating cell nuclear antigen(PCNA)
SLC7A5		BCL6	LMNB1	1		LRRC15	leucine rich repeat containing 15(LRRC15)		GOTERM_CC_DIRECT	Golgi lumen	5	3.5	0.0062	0.092		SLC7A5	solute carrier family 7 member 5(SLC7A5)					SPRR3	small proline rich protein 3(SPRR3)								PDIA6	protein disulfide isomerase family A member 6(PDIA6)
SPP1		BCL6B	LOXL2	1		LSR	lipolysis stimulated lipoprotein receptor(LSR)		GOTERM_CC_DIRECT	tertiary granule lumen	4	2.8	0.0066	0.092		SPP1	secreted phosphoprotein 1(SPP1)					SRM	spermidine synthase(SRM)								PDK1	pyruvate dehydrogenase kinase 1(PDK1)
SPRR3		BHLHA15	LRRC15	1		MAPK6	mitogen-activated protein kinase 6(MAPK6)		GOTERM_CC_DIRECT	endoplasmic reticulum	17	11.9	0.0068	0.092		SPRR3	small proline rich protein 3(SPRR3)					STMN1	stathmin 1(STMN1)								PIMREG	PICALM interacting mitotic regulator(PIMREG)
SSR4		BHLHA9	LSR	1		MARCKSL1	MARCKS like 1(MARCKSL1)		GOTERM_CC_DIRECT	cytoplasm	54	37.8	0.0069	0.092		SSR4	signal sequence receptor subunit 4(SSR4)					TACC3	transforming acidic coiled-coil containing protein 3(TACC3)								PLAU	plasminogen activator, urokinase(PLAU)
STMN1		BHLHE22	MAPK6	1		MARS1	methionyl-tRNA synthetase 1(MARS1)		UP_KW_BIOLOGICAL_PROCESS	One-carbon metabolism	3	2.1	0.01	0.093		STMN1	stathmin 1(STMN1)					TARS1	threonyl-tRNA synthetase 1(TARS1)								PLOD2	procollagen-lysine,2-oxoglutarate 5-dioxygenase 2(PLOD2)
TARS1		BHLHE23	MARCKSL1	1		MCM5	minichromosome maintenance complex component 5(MCM5)		UP_KW_PTM	Methylation	18	12.6	0.023	0.097		TARS1	threonyl-tRNA synthetase 1(TARS1)					TOMM40	translocase of outer mitochondrial membrane 40(TOMM40)								PPP1R14B	protein phosphatase 1 regulatory inhibitor subunit 14B(PPP1R14B)
THY1		BHLHE40	MARS1	1		MDH2	malate dehydrogenase 2(MDH2)		GOTERM_CC_DIRECT	extracellular region	25	17.5	0.0078	0.098		THY1	Thy-1 cell surface antigen(THY1)					TUBA4A	tubulin alpha 4a(TUBA4A)								PRDX2	peroxiredoxin 2(PRDX2)
TMEM132A		BHLHE41	MCM5	1		MKI67	marker of proliferation Ki-67(MKI67)		KEGG_PATHWAY	Antifolate resistance	4	2.8	0.0037	0.11		TMEM132A	transmembrane protein 132A(TMEM132A)														PSAT1	phosphoserine aminotransferase 1(PSAT1)
TUBA4A		BNC1	MDH2	1		MMP14	matrix metallopeptidase 14(MMP14)		GOTERM_BP_DIRECT	'de novo' AMP biosynthetic process	3	2.1	0.0013	0.11		TUBA4A	tubulin alpha 4a(TUBA4A)														PSMD2	proteasome 26S subunit ubiquitin receptor, non-ATPase 2(PSMD2)
WNT1		BNC2	MKI67	1		MMP9	matrix metallopeptidase 9(MMP9)		GOTERM_BP_DIRECT	response to hypoxia	7	4.9	0.0015	0.12		WNT1	Wnt family member 1(WNT1)														PSMD8	proteasome 26S subunit, non-ATPase 8(PSMD8)
WNT5A		BORCS8MEF2B	MMP14	1		NETO2	neuropilin and tolloid like 2(NETO2)		UP_KW_DISEASE	Osteogenesis imperfecta	4	2.8	0.0032	0.12		WNT5A	Wnt family member 5A(WNT5A)														PTPRF	protein tyrosine phosphatase receptor type F(PTPRF)
AHCY		BPTF	MMP9	1		NME1	NME/NM23 nucleoside diphosphate kinase 1(NME1)		GOTERM_CC_DIRECT	extracellular space	24	16.8	0.01	0.12																	PUS7	pseudouridine synthase 7(PUS7)
ALDOA		BRF2	NETO2	1		NUSAP1	nucleolar and spindle associated protein 1(NUSAP1)		GOTERM_BP_DIRECT	one-carbon metabolic process	4	2.8	0.0018	0.13																	RACGAP1	Rac GTPase activating protein 1(RACGAP1)
ALDOC		BSX	NME1	1		OLA1	Obg like ATPase 1(OLA1)		GOTERM_BP_DIRECT	positive regulation of telomere maintenance via telomerase	4	2.8	0.0018	0.13																	RAD54B	RAD54 homolog B(RAD54B)
AP1S1		C11ORF95	NUSAP1	1		PAICS	phosphoribosylaminoimidazole carboxylase and phosphoribosylaminoimidazolesuccinocarboxamide synthase(PAICS)		GOTERM_BP_DIRECT	establishment of skin barrier	4	2.8	0.002	0.13																	RFC2	replication factor C subunit 2(RFC2)
APEX1		CAMTA1	OLA1	1		PCNA	proliferating cell nuclear antigen(PCNA)		GOTERM_BP_DIRECT	GMP biosynthetic process	3	2.1	0.0021	0.13																	RRM1	ribonucleotide reductase catalytic subunit M1(RRM1)
ATIC		CAMTA2	PAICS	1		PDIA6	protein disulfide isomerase family A member 6(PDIA6)		KEGG_PATHWAY	Glycolysis / Gluconeogenesis	5	3.5	0.0053	0.13																	SDC1	syndecan 1(SDC1)
C1QBP		CARF	PCNA	1		PDK1	pyruvate dehydrogenase kinase 1(PDK1)		GOTERM_BP_DIRECT	skin development	4	2.8	0.0025	0.14																	SERPINH1	serpin family H member 1(SERPINH1)
CA9		CASZ1	PDIA6	1		PFN2	profilin 2(PFN2)		GOTERM_BP_DIRECT	regulation of ventricular cardiac muscle cell action potential	3	2.1	0.0025	0.14																	SFN	stratifin(SFN)
CHPF		CBLL2	PDK1	1		PI15	peptidase inhibitor 15(PI15)		UP_KW_DISEASE	Hereditary hemolytic anemia	4	2.8	0.011	0.14																	SHC1	SHC adaptor protein 1(SHC1)
COL1A1		CBX2	PFN2	1		PIMREG	PICALM interacting mitotic regulator(PIMREG)		UP_KW_DISEASE	Ehlers-Danlos syndrome	3	2.1	0.015	0.14																	SHMT2	serine hydroxymethyltransferase 2(SHMT2)
COL5A2		CC2D1A	PI15	1		PLAU	plasminogen activator, urokinase(PLAU)		UP_KW_DISEASE	Osteoporosis	3	2.1	0.019	0.14																	SLC1A4	solute carrier family 1 member 4(SLC1A4)
CTHRC1		CCDC169SOHLH2	PIMREG	1		PLOD1	procollagen-lysine,2-oxoglutarate 5-dioxygenase 1(PLOD1)		UP_KW_DISEASE	Neuropathy	6	4.2	0.019	0.14																	SLC2A1	solute carrier family 2 member 1(SLC2A1)
DNMT1		CCDC17	PLAU	1		PLOD2	procollagen-lysine,2-oxoglutarate 5-dioxygenase 2(PLOD2)		GOTERM_CC_DIRECT	intermediate filament	5	3.5	0.013	0.15																	SLC6A8	solute carrier family 6 member 8(SLC6A8)
ECT2		CDC5L	PLOD1	1		PLP2	proteolipid protein 2(PLP2)		UP_SEQ_FEATURE	CROSSLNK:Glycyl lysine isopeptide (Lys-Gly) (interchain with G-Cter in SUMO2); alternate	11	7.7	0.00015	0.15																	SLC7A5	solute carrier family 7 member 5(SLC7A5)
EIF4EBP1		CDX1	PLOD2	1		POLR2D	RNA polymerase II subunit D(POLR2D)		GOTERM_CC_DIRECT	desmosome	3	2.1	0.015	0.17																	SMARCB1	SWI/SNF related, matrix associated, actin dependent regulator of chromatin, subfamily b, member 1(SMARCB1)
EIF4G1		CDX2	PLP2	1		PPP1R14B	protein phosphatase 1 regulatory inhibitor subunit 14B(PPP1R14B)		UP_KW_LIGAND	Magnesium	13	9.1	0.022	0.17																	SPC25	SPC25 component of NDC80 kinetochore complex(SPC25)
ENO1		CDX4	POLR2D	1		PRDX2	peroxiredoxin 2(PRDX2)		GOTERM_CC_DIRECT	centrosome	11	7.7	0.016	0.18																	SPP1	secreted phosphoprotein 1(SPP1)
ENO2		CEBPA	PPP1R14B	1		PRDX4	peroxiredoxin 4(PRDX4)		GOTERM_CC_DIRECT	nucleus	55	38.5	0.018	0.18																	SRPRB	SRP receptor subunit beta(SRPRB)
FARSA		CEBPB	PRDX2	1		PSAT1	phosphoserine aminotransferase 1(PSAT1)		GOTERM_CC_DIRECT	mitotic spindle	5	3.5	0.018	0.18																	STMN1	stathmin 1(STMN1)
GOLT1B		CEBPD	PRDX4	1		PSMD2	proteasome 26S subunit ubiquitin receptor, non-ATPase 2(PSMD2)		GOTERM_CC_DIRECT	centralspindlin complex	2	1.4	0.02	0.19																	TACC3	transforming acidic coiled-coil containing protein 3(TACC3)
H2AZ1		CEBPE	PSAT1	1		PSMD8	proteasome 26S subunit, non-ATPase 8(PSMD8)		UP_KW_DOMAIN	Signal	36	25.2	0.041	0.22																	TARS1	threonyl-tRNA synthetase 1(TARS1)
HDGF		CEBPG	PSMD2	1		PTPRF	protein tyrosine phosphatase receptor type F(PTPRF)		UP_KW_DOMAIN	Redox-active center	3	2.1	0.041	0.22																	THY1	Thy-1 cell surface antigen(THY1)
HNRNPAB		CEBPZ	PSMD8	1		PUS7	pseudouridine synthase 7(PUS7)		KEGG_PATHWAY	Purine metabolism	6	4.2	0.011	0.25																	TMEM132A	transmembrane protein 132A(TMEM132A)
IRAK1		CENPA	PTPRF	1		RAB15	RAB15, member RAS oncogene family(RAB15)		GOTERM_CC_DIRECT	basement membrane	4	2.8	0.029	0.26																	TOP2A	DNA topoisomerase II alpha(TOP2A)
KDELR1		CENPB	PUS7	1		RAB38	RAB38, member RAS oncogene family(RAB38)		GOTERM_MF_DIRECT	tRNA binding	5	3.5	0.0037	0.26																	TUBA4A	tubulin alpha 4a(TUBA4A)
LMNB1		CENPBD1	RAB15	1		RACGAP1	Rac GTPase activating protein 1(RACGAP1)		GOTERM_MF_DIRECT	ATP-dependent protein folding chaperone	4	2.8	0.0037	0.26																	UBE2T	ubiquitin conjugating enzyme E2 T(UBE2T)
LOXL2		CENPS	RAB38	1		RAD54B	RAD54 homolog B(RAD54B)		GOTERM_MF_DIRECT	ATP hydrolysis activity	10	7	0.0044	0.26																	VCAN	versican(VCAN)
MAPK6		CENPT	RACGAP1	1		RFC2	replication factor C subunit 2(RFC2)		GOTERM_MF_DIRECT	amino acid binding	3	2.1	0.0052	0.26
MARCKSL1		CENPX	RAD54B	1		RNF187	ring finger protein 187(RNF187)		UP_KW_MOLECULAR_FUNCTION	tRNA-binding	3	2.1	0.024	0.28
MCM5		CGGBP1	RFC2	1		RRM1	ribonucleotide reductase catalytic subunit M1(RRM1)		KEGG_PATHWAY	ECM-receptor interaction	5	3.5	0.014	0.29
MMP14		CHAMP1	RNF187	1		SDC1	syndecan 1(SDC1)		UP_KW_MOLECULAR_FUNCTION	Multifunctional enzyme	4	2.8	0.033	0.3
NETO2		CHCHD3	RRM1	1		SEC61A1	SEC61 translocon subunit alpha 1(SEC61A1)		UP_KW_MOLECULAR_FUNCTION	Heparin-binding	4	2.8	0.04	0.3
NME1		CIC	SDC1	1		SERPINE2	serpin family E member 2(SERPINE2)		UP_KW_MOLECULAR_FUNCTION	Isomerase	5	3.5	0.041	0.3
NUSAP1		CLOCK	SEC61A1	1		SERPINH1	serpin family H member 1(SERPINH1)		UP_KW_BIOLOGICAL_PROCESS	Plasminogen activation	2	1.4	0.038	0.3
PDK1		CPEB1	SERPINE2	1		SFN	stratifin(SFN)		UP_KW_CELLULAR_COMPONENT	Endoplasmic reticulum	18	12.6	0.028	0.32
PLOD1		CPXCR1	SERPINH1	1		SFXN1	sideroflexin 1(SFXN1)		KEGG_PATHWAY	One carbon pool by folate	3	2.1	0.018	0.34
PLOD2		CREB1	SFN	1		SHC1	SHC adaptor protein 1(SHC1)		GOTERM_CC_DIRECT	Sec61 translocon complex	2	1.4	0.04	0.34
PLP2		CREB3	SFXN1	1		SHMT2	serine hydroxymethyltransferase 2(SHMT2)		GOTERM_CC_DIRECT	phosphopyruvate hydratase complex	2	1.4	0.04	0.34
POLR2D		CREB3L1	SHC1	1		SLC1A4	solute carrier family 1 member 4(SLC1A4)		GOTERM_BP_DIRECT	protein folding	6	4.2	0.0065	0.35
PPP1R14B		CREB3L2	SHMT2	1		SLC2A1	solute carrier family 2 member 1(SLC2A1)		GOTERM_MF_DIRECT	protein folding chaperone	4	2.8	0.0082	0.36
PRDX4		CREB3L3	SLC1A4	1		SLC6A8	solute carrier family 6 member 8(SLC6A8)		GOTERM_MF_DIRECT	RNA binding	20	14	0.0089	0.36
PSMD8		CREB3L4	SLC2A1	1		SLC7A5	solute carrier family 7 member 5(SLC7A5)		GOTERM_MF_DIRECT	cadherin binding	8	5.6	0.011	0.4
PTPRF		CREB5	SLC6A8	1		SMARCB1	SWI/SNF related, matrix associated, actin dependent regulator of chromatin, subfamily b, member 1(SMARCB1)		GOTERM_MF_DIRECT	identical protein binding	22	15.4	0.014	0.42
PUS7		CREBL2	SLC7A5	1		SPC25	SPC25 component of NDC80 kinetochore complex(SPC25)		GOTERM_MF_DIRECT	glycosaminoglycan binding	3	2.1	0.015	0.42
RAB38		CREBZF	SMARCB1	1		SPP1	secreted phosphoprotein 1(SPP1)		GOTERM_MF_DIRECT	unfolded protein binding	5	3.5	0.016	0.42
RFC2		CREM	SPC25	1		SPRR3	small proline rich protein 3(SPRR3)		GOTERM_MF_DIRECT	translation initiation factor binding	3	2.1	0.016	0.42
RNF187		CRX	SPP1	1		SRM	spermidine synthase(SRM)		GOTERM_CC_DIRECT	zona pellucida receptor complex	2	1.4	0.053	0.43
RRM1		CSRNP1	SPRR3	1		SRPRB	SRP receptor subunit beta(SRPRB)		GOTERM_CC_DIRECT	proteasome regulatory particle	2	1.4	0.053	0.43
SEC61A1		CSRNP2	SRM	1		SSR4	signal sequence receptor subunit 4(SSR4)		GOTERM_CC_DIRECT	cleavage furrow	3	2.1	0.056	0.44
SERPINE2		CSRNP3	SRPRB	1		STMN1	stathmin 1(STMN1)		UP_KW_DISEASE	Palmoplantar keratoderma	3	2.1	0.073	0.46
SERPINH1		CTCF	SSR4	1		SULF1	sulfatase 1(SULF1)		GOTERM_MF_DIRECT	procollagen-lysine 5-dioxygenase activity	2	1.4	0.022	0.48
SFXN1		CTCFL	STMN1	1		TACC3	transforming acidic coiled-coil containing protein 3(TACC3)		GOTERM_MF_DIRECT	fructose-bisphosphate aldolase activity	2	1.4	0.022	0.48
SHC1		CUX1	SULF1	1		TARS1	threonyl-tRNA synthetase 1(TARS1)		GOTERM_CC_DIRECT	cytoskeleton	8	5.6	0.064	0.49
SHMT2		CUX2	TACC3	1		THBS2	thrombospondin 2(THBS2)		GOTERM_CC_DIRECT	rough endoplasmic reticulum membrane	2	1.4	0.066	0.49
SLC1A4		CXXC1	TARS1	1		THY1	Thy-1 cell surface antigen(THY1)		GOTERM_CC_DIRECT	mitochondrial matrix	7	4.9	0.068	0.49
SLC2A1		CXXC4	THBS2	1		TMEM106C	transmembrane protein 106C(TMEM106C)		GOTERM_CC_DIRECT	nuclear lamina	2	1.4	0.072	0.49
SLC6A8		CXXC5	THY1	1		TMEM132A	transmembrane protein 132A(TMEM132A)		GOTERM_CC_DIRECT	aminoacyl-tRNA synthetase multienzyme complex	2	1.4	0.072	0.49
SLC7A5		DACH1	TMEM106C	1		TMEM14A	transmembrane protein 14A(TMEM14A)		INTERPRO	aa-tRNA-synth_II	3	2.1	0.0065	0.5
SMARCB1		DACH2	TMEM132A	1		TMEM158	transmembrane protein 158(TMEM158)		KEGG_PATHWAY	Metabolic pathways	25	17.5	0.031	0.52
SPP1		DBP	TMEM14A	1		TNFRSF21	TNF receptor superfamily member 21(TNFRSF21)		GOTERM_BP_DIRECT	collagen fibril organization	4	2.8	0.01	0.53
SRM		DBX1	TMEM158	1		TOMM40	translocase of outer mitochondrial membrane 40(TOMM40)		UP_KW_CELLULAR_COMPONENT	Microtubule	6	4.2	0.074	0.53
SRPRB		DBX2	TNFRSF21	1		TOP2A	DNA topoisomerase II alpha(TOP2A)		UP_KW_CELLULAR_COMPONENT	Cell junction	7	4.9	0.085	0.53
SSR4		DDIT3	TOMM40	1		TUBA4A	tubulin alpha 4a(TUBA4A)		UP_KW_CELLULAR_COMPONENT	Chromosome	9	6.3	0.098	0.53
SULF1		DEAF1	TOP2A	1		UBE2T	ubiquitin conjugating enzyme E2 T(UBE2T)		GOTERM_BP_DIRECT	keratinocyte differentiation	4	2.8	0.011	0.55
TACC3		DLX1	TUBA4A	1		VCAN	versican(VCAN)		GOTERM_CC_DIRECT	female germ cell nucleus	2	1.4	0.085	0.55
TARS1		DLX2	UBE2T	1		WNT1	Wnt family member 1(WNT1)		GOTERM_CC_DIRECT	collagen type IV trimer	2	1.4	0.085	0.55
THBS2		DLX3	VCAN	1		WNT5A	Wnt family member 5A(WNT5A)		GOTERM_BP_DIRECT	skeletal system development	5	3.5	0.013	0.55
THY1		DLX4	WNT1	1					GOTERM_BP_DIRECT	osteoblast differentiation	5	3.5	0.013	0.55
TMEM14A		DLX5	WNT5A	1					GOTERM_BP_DIRECT	glutamine metabolic process	3	2.1	0.013	0.55
TNFRSF21		DLX6		1					GOTERM_MF_DIRECT	magnesium ion binding	6	4.2	0.03	0.64
TOMM40		DMBX1		1					GOTERM_MF_DIRECT	frizzled binding	3	2.1	0.032	0.65
TOP2A		DMRT1		1					KEGG_PATHWAY	Pentose phosphate pathway	3	2.1	0.042	0.65
VCAN		DMRT2		1					PIR_SUPERFAMILY	AHPC	2	1.4	0.049	0.66
AP1S1		DMRT3		1					PIR_SUPERFAMILY	Enolase	2	1.4	0.06	0.66
BUB1		DMRTA1		1					GOTERM_BP_DIRECT	cerebral cortex development	4	2.8	0.017	0.68
CCNF		DMRTA2		1					GOTERM_BP_DIRECT	cell-cell adhesion	6	4.2	0.017	0.68
CDCA3		DMRTB1		1					GOTERM_BP_DIRECT	epidermis development	4	2.8	0.019	0.75
CENPO		DMRTC2		1					KEGG_PATHWAY	DNA replication	3	2.1	0.055	0.76
CEP55		DMTF1		1					KEGG_PATHWAY	Estrogen signaling pathway	5	3.5	0.059	0.76
DNMT1		DNTTIP1		1					KEGG_PATHWAY	Arrhythmogenic right ventricular cardiomyopathy	4	2.8	0.062	0.76
ESPL1		DOT1L		1					KEGG_PATHWAY	Proteoglycans in cancer	6	4.2	0.064	0.76
FOXE1		DPF1		1					GOTERM_MF_DIRECT	thioredoxin peroxidase activity	2	1.4	0.043	0.77
GFPT1		DPF3		1					GOTERM_MF_DIRECT	phosphopyruvate hydratase activity	2	1.4	0.043	0.77
KIF15		DPRX		1					GOTERM_BP_DIRECT	embryonic skeletal system development	3	2.1	0.021	0.77
LSR		DR1		1					GOTERM_MF_DIRECT	structural constituent of cytoskeleton	4	2.8	0.047	0.79
MMP14		DRAP1		1					GOTERM_MF_DIRECT	heparin binding	5	3.5	0.048	0.79
PIMREG		DRGX		1					GOTERM_MF_DIRECT	structural molecule activity	5	3.5	0.051	0.79
PLOD2		DUX4		1					GOTERM_BP_DIRECT	response to testosterone	3	2.1	0.022	0.79
RAD54B		DUXA		1					KEGG_PATHWAY	Biosynthesis of cofactors	5	3.5	0.077	0.83
RNF187		DZIP1		1					KEGG_PATHWAY	Base excision repair	3	2.1	0.078	0.83
SPC25		E2F1		1					KEGG_PATHWAY	Cell cycle	5	3.5	0.085	0.86
TMEM106C		E2F2		1					SMART	MGS	2	1.4	0.028	0.89
TMEM158		E2F3		1					SMART	VWC	3	2.1	0.03	0.89
UBE2T		E2F4		1					SMART	WHEP-TRS	2	1.4	0.035	0.89
ENO2		E2F5		1					SMART	Enolase_C	2	1.4	0.035	0.89
MKI67		E2F6		1					SMART	Enolase_N	2	1.4	0.042	0.89
		E2F7		1					SMART	tRNA_SAD	2	1.4	0.049	0.89
		E2F8		1					GOTERM_MF_DIRECT	L-alanine transmembrane transporter activity	2	1.4	0.063	0.9
		E4F1		1					GOTERM_MF_DIRECT	L-serine transmembrane transporter activity	2	1.4	0.063	0.9
		EBF1		1					GOTERM_MF_DIRECT	aminoacyl-tRNA editing activity	2	1.4	0.07	0.9
		EBF2		1					GOTERM_MF_DIRECT	eukaryotic initiation factor 4E binding	2	1.4	0.07	0.9
		EBF3		1					GOTERM_MF_DIRECT	carbohydrate derivative binding	2	1.4	0.07	0.9
		EBF4		1					INTERPRO	Procol_lys_dOase	2	1.4	0.02	0.92
		EEA1		1					INTERPRO	Enolase_CS	2	1.4	0.02	0.92
		EGR1		1					INTERPRO	IPNS-like_FE2OG_OXY	2	1.4	0.02	0.92
		EGR2		1					INTERPRO	FBA_I	2	1.4	0.02	0.92
		EGR3		1					INTERPRO	Aldolase_I_AS	2	1.4	0.02	0.92
		EGR4		1					INTERPRO	MGS-like_dom_sf	2	1.4	0.027	0.92
		EHF		1					INTERPRO	MGS-like_dom	2	1.4	0.027	0.92
		ELF1		1					INTERPRO	Peroxiredoxin_AhpC-typ	2	1.4	0.027	0.92
		ELF2		1					INTERPRO	Thioredoxin_domain	3	2.1	0.03	0.92
		ELF3		1					INTERPRO	WHEP-TRS_dom	2	1.4	0.034	0.92
		ELF4		1					INTERPRO	SIS_dom_sf	2	1.4	0.034	0.92
		ELF5		1					INTERPRO	Peroxiredoxin_C	2	1.4	0.034	0.92
		ELK1		1					INTERPRO	AhpC/TSA	2	1.4	0.034	0.92
		ELK3		1					INTERPRO	Enolase_C	2	1.4	0.034	0.92
		ELK4		1					INTERPRO	VWF_dom	3	2.1	0.035	0.92
		EMX1		1					INTERPRO	Enolase-like_C_sf	2	1.4	0.04	0.92
		EMX2		1					INTERPRO	Enolase_N	2	1.4	0.04	0.92
		EN1		1					INTERPRO	Enolase	2	1.4	0.04	0.92
		EN2		1					INTERPRO	tRNA_SAD	2	1.4	0.047	0.92
		EOMES		1					INTERPRO	TGS-like	2	1.4	0.047	0.92
		EPAS1		1					INTERPRO	Enolase-like_N	2	1.4	0.047	0.92
		ERF		1					INTERPRO	uS15_NS1_RNA-bd_sf	2	1.4	0.047	0.92
		ERG		1					INTERPRO	TGS	2	1.4	0.047	0.92
		ESR1		1					GOTERM_BP_DIRECT	animal organ regeneration	3	2.1	0.027	0.93
		ESR2		1					GOTERM_BP_DIRECT	negative regulation of prostatic bud formation	2	1.4	0.027	0.93
		ESRRA		1					GOTERM_MF_DIRECT	GTP binding	7	4.9	0.076	0.94
		ESRRB		1					UP_SEQ_FEATURE	MUTAGEN:C->A: Loss of activity.	3	2.1	0.002	1
		ESRRG		1					UP_SEQ_FEATURE	DOMAIN:Aminoacyl-transfer RNA synthetases class-II family profile	3	2.1	0.004	1
		ESX1		1					UP_SEQ_FEATURE	CROSSLNK:Glycyl lysine isopeptide (Lys-Gly) (interchain with G-Cter in ubiquitin)	8	5.6	0.0054	1
		ETS1		1					UP_SEQ_FEATURE	ACT_SITE:Proton acceptor	13	9.1	0.018	1
		ETS2		1					UP_SEQ_FEATURE	SITE:Necessary for preference for fructose 1,6-bisphosphate over fructose 1-phosphate	2	1.4	0.02	1
		ETV1		1					UP_SEQ_FEATURE	ACT_SITE:Schiff-base intermediate with dihydroxyacetone-P	2	1.4	0.02	1
		ETV2		1					UP_SEQ_FEATURE	MOTIF:Cell attachment site	4	2.8	0.023	1
		ETV3		1					UP_SEQ_FEATURE	DOMAIN:VWFC	3	2.1	0.024	1
		ETV3L		1					UP_SEQ_FEATURE	DOMAIN:MGS-like	2	1.4	0.027	1
		ETV4		1					UP_SEQ_FEATURE	ACT_SITE:Cysteine sulfenic acid (-SOH) intermediate; for peroxidase activity	2	1.4	0.027	1
		ETV5		1					GOTERM_BP_DIRECT	extracellular matrix organization	5	3.5	0.033	1
		ETV6		1					GOTERM_BP_DIRECT	regulation of heart rate by cardiac conduction	3	2.1	0.033	1
		ETV7		1					UP_SEQ_FEATURE	DOMAIN:Enolase C-terminal TIM barrel	2	1.4	0.034	1
		EVX1		1					UP_SEQ_FEATURE	DOMAIN:Enolase N-terminal	2	1.4	0.034	1
		EVX2		1					UP_SEQ_FEATURE	DOMAIN:WHEP-TRS	2	1.4	0.034	1
		FAM170A		1					GOTERM_BP_DIRECT	establishment of mitotic spindle localization	2	1.4	0.034	1
		FAM200B		1					GOTERM_BP_DIRECT	positive regulation of protein localization to cell periphery	2	1.4	0.034	1
		FBXL19		1					GOTERM_BP_DIRECT	chromosome segregation	4	2.8	0.036	1
		FERD3L		1					GOTERM_BP_DIRECT	cell redox homeostasis	3	2.1	0.037	1
		FEV		1					UP_SEQ_FEATURE	DOMAIN:Thioredoxin	3	2.1	0.038	1
		FEZF1		1					GOTERM_BP_DIRECT	embryo implantation	3	2.1	0.039	1
		FEZF2		1					GOTERM_BP_DIRECT	cellular response to epidermal growth factor stimulus	3	2.1	0.039	1
		FIGLA		1					GOTERM_BP_DIRECT	tetrahydrofolate biosynthetic process	2	1.4	0.041	1
		FIZ1		1					GOTERM_BP_DIRECT	L-serine biosynthetic process	2	1.4	0.041	1
		FLI1		1					GOTERM_BP_DIRECT	response to virus	4	2.8	0.041	1
		FLYWCH1		1					GOTERM_BP_DIRECT	male gonad development	4	2.8	0.043	1
		FOS		1					GOTERM_BP_DIRECT	canonical Wnt signaling pathway	4	2.8	0.043	1
		FOSB		1					GOTERM_BP_DIRECT	cell migration	6	4.2	0.046	1
		FOSL1		1					UP_SEQ_FEATURE	DOMAIN:TGS	2	1.4	0.047	1
		FOSL2		1					GOTERM_BP_DIRECT	peptidyl-lysine hydroxylation	2	1.4	0.048	1
		FOXA1		1					GOTERM_BP_DIRECT	desmosome organization	2	1.4	0.048	1
		FOXA2		1					GOTERM_BP_DIRECT	negative regulation of vascular associated smooth muscle cell apoptotic process	2	1.4	0.048	1
		FOXA3		1					GOTERM_BP_DIRECT	L-alanine transport	2	1.4	0.048	1
		FOXB1		1					GOTERM_BP_DIRECT	cell division	7	4.9	0.052	1
		FOXB2		1					INTERPRO	Thr/Ala-tRNA-synth_IIc_edit	2	1.4	0.053	1
		FOXC1		1					UP_SEQ_FEATURE	PROPEP:C-terminal propeptide	2	1.4	0.054	1
		FOXC2		1					UP_SEQ_FEATURE	ACT_SITE:For GATase activity	2	1.4	0.054	1
		FOXD1		1					GOTERM_BP_DIRECT	epithelial to mesenchymal transition	3	2.1	0.054	1
		FOXD2		1					GOTERM_BP_DIRECT	fructose 1,6-bisphosphate metabolic process	2	1.4	0.054	1
		FOXD3		1					GOTERM_BP_DIRECT	brainstem development	2	1.4	0.054	1
		FOXD4		1					GOTERM_BP_DIRECT	glycine metabolic process	2	1.4	0.054	1
		FOXD4L1		1					GOTERM_BP_DIRECT	negative regulation of plasminogen activation	2	1.4	0.054	1
		FOXD4L3		1					UP_SEQ_FEATURE	CROSSLNK:Glycyl lysine isopeptide (Lys-Gly) (interchain with G-Cter in SUMO2)	15	10.5	0.055	1
		FOXD4L4		1					UP_SEQ_FEATURE	CARBOHYD:O-linked (Xyl...) (chondroitin sulfate) serine	3	2.1	0.057	1
		FOXD4L5		1					INTERPRO	Anticodon-bd	2	1.4	0.06	1
		FOXD4L6		1					INTERPRO	aa-tRNA-synt_IIb	2	1.4	0.06	1
		FOXE3		1					UP_SEQ_FEATURE	ACT_SITE:Cysteine sulfenic acid (-SOH) intermediate	2	1.4	0.06	1
		FOXF1		1					GOTERM_BP_DIRECT	L-serine transport	2	1.4	0.061	1
		FOXF2		1					GOTERM_BP_DIRECT	positive regulation of DNA-directed DNA polymerase activity	2	1.4	0.061	1
		FOXG1		1					GOTERM_BP_DIRECT	positive regulation of hematopoietic stem cell proliferation	2	1.4	0.061	1
		FOXH1		1					INTERPRO	Thioredoxin-like_sf	4	2.8	0.061	1
		FOXI1		1					GOTERM_BP_DIRECT	collagen biosynthetic process	2	1.4	0.067	1
		FOXI2		1					GOTERM_BP_DIRECT	positive regulation of transcription of nucleolar large rRNA by RNA polymerase I	2	1.4	0.067	1
		FOXI3		1					GOTERM_BP_DIRECT	fructose metabolic process	2	1.4	0.067	1
		FOXJ1		1					INTERPRO	Anticodon-bd_dom_sf	2	1.4	0.072	1
		FOXJ2		1					INTERPRO	Fib_collagen_C	2	1.4	0.072	1
		FOXJ3		1					UP_SEQ_FEATURE	DOMAIN:Fibrillar collagen NC1	2	1.4	0.073	1
		FOXK1		1					GOTERM_BP_DIRECT	cellular response to amino acid stimulus	3	2.1	0.073	1
		FOXK2		1					GOTERM_BP_DIRECT	protein homotetramerization	3	2.1	0.073	1
		FOXL1		1					GOTERM_BP_DIRECT	regulation of attachment of spindle microtubules to kinetochore	2	1.4	0.074	1
		FOXL2		1					GOTERM_BP_DIRECT	UTP biosynthetic process	2	1.4	0.074	1
		FOXM1		1					GOTERM_BP_DIRECT	proline transport	2	1.4	0.074	1
		FOXN1		1					GOTERM_BP_DIRECT	regulation of chromosome segregation	2	1.4	0.074	1
		FOXN2		1					UP_SEQ_FEATURE	SITE:Transition state stabilizer	3	2.1	0.075	1
		FOXN3		1					SMART	COLFI	2	1.4	0.076	1
		FOXN4		1					GOTERM_BP_DIRECT	cell cycle	6	4.2	0.076	1
		FOXO1		1					GOTERM_BP_DIRECT	skin morphogenesis	2	1.4	0.08	1
		FOXO3		1					GOTERM_BP_DIRECT	mitotic spindle organization	3	2.1	0.081	1
		FOXO4		1					INTERPRO	tRNAsynth_Ia_anticodon-bd	2	1.4	0.085	1
		FOXO6		1					INTERPRO	PreATP-grasp_dom_sf	2	1.4	0.085	1
		FOXP1		1					GOTERM_BP_DIRECT	protein stabilization	5	3.5	0.085	1
		FOXP2		1					UP_SEQ_FEATURE	MOTIF:KEN box	2	1.4	0.086	1
		FOXP3		1					GOTERM_BP_DIRECT	midbrain dopaminergic neuron differentiation	2	1.4	0.087	1
		FOXP4		1					GOTERM_BP_DIRECT	negative regulation of microtubule polymerization	2	1.4	0.087	1
		FOXQ1		1					GOTERM_BP_DIRECT	aminoacyl-tRNA metabolism involved in translational fidelity	2	1.4	0.087	1
		FOXR1		1					UP_SEQ_FEATURE	ACT_SITE:Proton donor	5	3.5	0.087	1
		FOXR2		1					GOTERM_BP_DIRECT	cell population proliferation	4	2.8	0.089	1
		FOXS1		1					GOTERM_MF_DIRECT	collagen binding	3	2.1	0.089	1
		GABPA		1					INTERPRO	Class_I_gatase-like	2	1.4	0.091	1
		GATA1		1					INTERPRO	ATP-grasp	2	1.4	0.091	1
		GATA2		1					INTERPRO	HATPase_C	2	1.4	0.091	1
		GATA3		1					GOTERM_BP_DIRECT	positive regulation of peptidyl-serine phosphorylation	3	2.1	0.091	1
		GATA4		1					GOTERM_MF_DIRECT	tubulin binding	3	2.1	0.092	1
		GATA5		1					GOTERM_MF_DIRECT	cell adhesion molecule binding	3	2.1	0.092	1
		GATA6		1					UP_SEQ_FEATURE	DISULFID:Alternate	2	1.4	0.092	1
		GATAD2A		1					GOTERM_BP_DIRECT	purine nucleotide biosynthetic process	2	1.4	0.093	1
		GATAD2B		1					GOTERM_MF_DIRECT	monoatomic ion transmembrane transporter activity	2	1.4	0.097	1
		GBX1		1					INTERPRO	Pept_M10A_Zn_BS	2	1.4	0.097	1
		GBX2		1					INTERPRO	aa-tRNA-synth_I_CS	2	1.4	0.097	1
		GCM1		1					INTERPRO	Beta-grasp_dom_sf	2	1.4	0.097	1
		GCM2		1					GOTERM_BP_DIRECT	response to insulin	3	2.1	0.098	1
		GFI1		1					GOTERM_BP_DIRECT	hepatocyte differentiation	2	1.4	0.099	1
		GFI1B		1					GOTERM_BP_DIRECT	cranial skeletal system development	2	1.4	0.099	1
		GLI1		1
		GLI2		1
		GLI3		1
		GLI4		1
		GLIS1		1
		GLIS2		1
		GLIS3		1
		GLMP		1
		GLYR1		1
		GMEB1		1
		GMEB2		1
		GPBP1		1
		GPBP1L1		1
		GRHL1		1
		GRHL2		1
		GRHL3		1
		GSC		1
		GSC2		1
		GSX1		1
		GSX2		1
		GTF2B		1
		GTF2I		1
		GTF2IRD1		1
		GTF2IRD2		1
		GTF2IRD2B		1
		GTF3A		1
		GZF1		1
		HAND1		1
		HAND2		1
		HBP1		1
		HDX		1
		HELT		1
		HES1		1
		HES2		1
		HES3		1
		HES4		1
		HES5		1
		HES6		1
		HES7		1
		HESX1		1
		HEY1		1
		HEY2		1
		HEYL		1
		HHEX		1
		HIC1		1
		HIC2		1
		HIF1A		1
		HIF3A		1
		HINFP		1
		HIVEP1		1
		HIVEP2		1
		HIVEP3		1
		HLF		1
		HLX		1
		HMBOX1		1
		HMG20A		1
		HMG20B		1
		HMGA1		1
		HMGA2		1
		HMGN3		1
		HMX1		1
		HMX2		1
		HMX3		1
		HNF1A		1
		HNF1B		1
		HNF4A		1
		HNF4G		1
		HOMEZ		1
		HOXA1		1
		HOXA10		1
		HOXA11		1
		HOXA13		1
		HOXA2		1
		HOXA3		1
		HOXA4		1
		HOXA5		1
		HOXA6		1
		HOXA7		1
		HOXA9		1
		HOXB1		1
		HOXB13		1
		HOXB2		1
		HOXB3		1
		HOXB4		1
		HOXB5		1
		HOXB6		1
		HOXB7		1
		HOXB8		1
		HOXB9		1
		HOXC10		1
		HOXC11		1
		HOXC12		1
		HOXC13		1
		HOXC4		1
		HOXC5		1
		HOXC6		1
		HOXC8		1
		HOXC9		1
		HOXD1		1
		HOXD10		1
		HOXD11		1
		HOXD12		1
		HOXD13		1
		HOXD3		1
		HOXD4		1
		HOXD8		1
		HOXD9		1
		HSF1		1
		HSF2		1
		HSF4		1
		HSF5		1
		HSFX1		1
		HSFX2		1
		HSFY1		1
		HSFY2		1
		IKZF1		1
		IKZF2		1
		IKZF3		1
		IKZF4		1
		IKZF5		1
		INSM1		1
		INSM2		1
		IRF1		1
		IRF2		1
		IRF3		1
		IRF4		1
		IRF5		1
		IRF6		1
		IRF7		1
		IRF8		1
		IRF9		1
		IRX1		1
		IRX2		1
		IRX3		1
		IRX4		1
		IRX5		1
		IRX6		1
		ISL1		1
		ISL2		1
		ISX		1
		JAZF1		1
		JDP2		1
		JRK		1
		JRKL		1
		JUN		1
		JUNB		1
		JUND		1
		KAT7		1
		KCMF1		1
		KCNIP3		1
		KDM2A		1
		KDM2B		1
		KDM5B		1
		KIN		1
		KLF1		1
		KLF10		1
		KLF11		1
		KLF12		1
		KLF13		1
		KLF14		1
		KLF15		1
		KLF16		1
		KLF17		1
		KLF2		1
		KLF3		1
		KLF4		1
		KLF5		1
		KLF6		1
		KLF7		1
		KLF8		1
		KLF9		1
		KMT2A		1
		KMT2B		1
		L3MBTL1		1
		L3MBTL3		1
		L3MBTL4		1
		LBX1		1
		LBX2		1
		LCOR		1
		LCORL		1
		LEF1		1
		LEUTX		1
		LHX1		1
		LHX2		1
		LHX3		1
		LHX4		1
		LHX5		1
		LHX6		1
		LHX8		1
		LHX9		1
		LIN28A		1
		LIN28B		1
		LIN54		1
		LMX1A		1
		LMX1B		1
		LTF		1
		LYL1		1
		MAF		1
		MAFA		1
		MAFB		1
		MAFF		1
		MAFG		1
		MAFK		1
		MAX		1
		MAZ		1
		MBD1		1
		MBD2		1
		MBD3		1
		MBD4		1
		MBD6		1
		MBNL2		1
		MECOM		1
		MECP2		1
		MEF2A		1
		MEF2B		1
		MEF2C		1
		MEF2D		1
		MEIS1		1
		MEIS2		1
		MEIS3		1
		MEOX1		1
		MEOX2		1
		MESP1		1
		MESP2		1
		MGA		1
		MITF		1
		MIXL1		1
		MKX		1
		MLX		1
		MLXIP		1
		MLXIPL		1
		MNT		1
		MNX1		1
		MSANTD1		1
		MSANTD3		1
		MSANTD4		1
		MSC		1
		MSGN1		1
		MSX1		1
		MSX2		1
		MTERF1		1
		MTERF2		1
		MTERF3		1
		MTERF4		1
		MTF1		1
		MTF2		1
		MXD1		1
		MXD3		1
		MXD4		1
		MXI1		1
		MYB		1
		MYBL1		1
		MYBL2		1
		MYC		1
		MYCL		1
		MYCN		1
		MYF5		1
		MYF6		1
		MYNN		1
		MYOD1		1
		MYOG		1
		MYPOP		1
		MYRF		1
		MYRFL		1
		MYSM1		1
		MYT1		1
		MYT1L		1
		MZF1		1
		NACC2		1
		NAIF1		1
		NANOG		1
		NANOGNB		1
		NANOGP8		1
		NCOA1		1
		NCOA2		1
		NCOA3		1
		NEUROD1		1
		NEUROD2		1
		NEUROD4		1
		NEUROD6		1
		NEUROG1		1
		NEUROG2		1
		NEUROG3		1
		NFAT5		1
		NFATC1		1
		NFATC2		1
		NFATC3		1
		NFATC4		1
		NFE2		1
		NFE2L1		1
		NFE2L2		1
		NFE2L3		1
		NFE4		1
		NFIA		1
		NFIB		1
		NFIC		1
		NFIL3		1
		NFIX		1
		NFKB1		1
		NFKB2		1
		NFX1		1
		NFXL1		1
		NFYA		1
		NFYB		1
		NFYC		1
		NHLH1		1
		NHLH2		1
		NKRF		1
		NKX11		1
		NKX12		1
		NKX21		1
		NKX22		1
		NKX23		1
		NKX24		1
		NKX25		1
		NKX26		1
		NKX28		1
		NKX31		1
		NKX32		1
		NKX61		1
		NKX62		1
		NKX63		1
		NME2		1
		NOBOX		1
		NOTO		1
		NPAS1		1
		NPAS2		1
		NPAS3		1
		NPAS4		1
		NR0B1		1
		NR1D1		1
		NR1D2		1
		NR1H2		1
		NR1H3		1
		NR1H4		1
		NR1I2		1
		NR1I3		1
		NR2C1		1
		NR2C2		1
		NR2E1		1
		NR2E3		1
		NR2F1		1
		NR2F2		1
		NR2F6		1
		NR3C1		1
		NR3C2		1
		NR4A1		1
		NR4A2		1
		NR4A3		1
		NR5A1		1
		NR5A2		1
		NR6A1		1
		NRF1		1
		NRL		1
		OLIG1		1
		OLIG2		1
		OLIG3		1
		ONECUT1		1
		ONECUT2		1
		ONECUT3		1
		OSR1		1
		OSR2		1
		OTP		1
		OTX1		1
		OTX2		1
		OVOL1		1
		OVOL2		1
		OVOL3		1
		PA2G4		1
		PATZ1		1
		PAX1		1
		PAX2		1
		PAX3		1
		PAX4		1
		PAX5		1
		PAX6		1
		PAX7		1
		PAX8		1
		PAX9		1
		PBX1		1
		PBX2		1
		PBX3		1
		PBX4		1
		PCGF2		1
		PCGF6		1
		PDX1		1
		PEG3		1
		PGR		1
		PHF1		1
		PHF20		1
		PHF21A		1
		PHOX2A		1
		PHOX2B		1
		PIN1		1
		PITX1		1
		PITX2		1
		PITX3		1
		PKNOX1		1
		PKNOX2		1
		PLAG1		1
		PLAGL1		1
		PLAGL2		1
		PLSCR1		1
		POGK		1
		POU1F1		1
		POU2AF1		1
		POU2F1		1
		POU2F2		1
		POU2F3		1
		POU3F1		1
		POU3F2		1
		POU3F3		1
		POU3F4		1
		POU4F1		1
		POU4F2		1
		POU4F3		1
		POU5F1		1
		POU5F1B		1
		POU5F2		1
		POU6F1		1
		POU6F2		1
		PPARA		1
		PPARD		1
		PPARG		1
		PRDM1		1
		PRDM10		1
		PRDM12		1
		PRDM13		1
		PRDM14		1
		PRDM15		1
		PRDM16		1
		PRDM2		1
		PRDM4		1
		PRDM5		1
		PRDM6		1
		PRDM8		1
		PRDM9		1
		PREB		1
		PRMT3		1
		PROP1		1
		PROX1		1
		PROX2		1
		PRR12		1
		PRRX1		1
		PRRX2		1
		PTF1A		1
		PURA		1
		PURB		1
		PURG		1
		RAG1		1
		RARA		1
		RARB		1
		RARG		1
		RAX		1
		RAX2		1
		RBAK		1
		RBCK1		1
		RBPJ		1
		RBPJL		1
		RBSN		1
		REL		1
		RELA		1
		RELB		1
		REPIN1		1
		REST		1
		REXO4		1
		RFX1		1
		RFX2		1
		RFX3		1
		RFX4		1
		RFX5		1
		RFX6		1
		RFX7		1
		RFX8		1
		RHOXF1		1
		RHOXF2		1
		RHOXF2B		1
		RLF		1
		RORA		1
		RORB		1
		RORC		1
		RREB1		1
		RUNX1		1
		RUNX2		1
		RUNX3		1
		RXRA		1
		RXRB		1
		RXRG		1
		SAFB		1
		SAFB2		1
		SALL1		1
		SALL2		1
		SALL3		1
		SALL4		1
		SATB1		1
		SATB2		1
		SCMH1		1
		SCML4		1
		SCRT1		1
		SCRT2		1
		SCX		1
		SEBOX		1
		SETBP1		1
		SETDB1		1
		SETDB2		1
		SGSM2		1
		SHOX		1
		SHOX2		1
		SIM1		1
		SIM2		1
		SIX1		1
		SIX2		1
		SIX3		1
		SIX4		1
		SIX5		1
		SIX6		1
		SKI		1
		SKIL		1
		SKOR1		1
		SKOR2		1
		SLC2A4RG		1
		SMAD1		1
		SMAD3		1
		SMAD4		1
		SMAD5		1
		SMAD9		1
		SMYD3		1
		SNAI1		1
		SNAI2		1
		SNAI3		1
		SNAPC2		1
		SNAPC4		1
		SNAPC5		1
		SOHLH1		1
		SOHLH2		1
		SON		1
		SOX1		1
		SOX10		1
		SOX11		1
		SOX12		1
		SOX13		1
		SOX14		1
		SOX15		1
		SOX17		1
		SOX18		1
		SOX2		1
		SOX21		1
		SOX3		1
		SOX30		1
		SOX4		1
		SOX5		1
		SOX6		1
		SOX7		1
		SOX8		1
		SOX9		1
		SP1		1
		SP100		1
		SP110		1
		SP140		1
		SP140L		1
		SP2		1
		SP3		1
		SP4		1
		SP5		1
		SP6		1
		SP7		1
		SP8		1
		SP9		1
		SPDEF		1
		SPEN		1
		SPI1		1
		SPIB		1
		SPIC		1
		SPZ1		1
		SRCAP		1
		SREBF1		1
		SREBF2		1
		SRF		1
		SRY		1
		ST18		1
		STAT1		1
		STAT2		1
		STAT3		1
		STAT4		1
		STAT5A		1
		STAT5B		1
		STAT6		1
		TAL1		1
		TAL2		1
		TBP		1
		TBPL1		1
		TBPL2		1
		TBR1		1
		TBX1		1
		TBX10		1
		TBX15		1
		TBX18		1
		TBX19		1
		TBX2		1
		TBX20		1
		TBX21		1
		TBX22		1
		TBX3		1
		TBX4		1
		TBX5		1
		TBX6		1
		TBXT		1
		TCF12		1
		TCF15		1
		TCF20		1
		TCF21		1
		TCF23		1
		TCF24		1
		TCF3		1
		TCF4		1
		TCF7		1
		TCF7L1		1
		TCF7L2		1
		TCFL5		1
		TEAD1		1
		TEAD2		1
		TEAD3		1
		TEAD4		1
		TEF		1
		TERB1		1
		TERF1		1
		TERF2		1
		TET1		1
		TET2		1
		TET3		1
		TFAP2A		1
		TFAP2B		1
		TFAP2C		1
		TFAP2D		1
		TFAP2E		1
		TFAP4		1
		TFCP2		1
		TFCP2L1		1
		TFDP1		1
		TFDP2		1
		TFDP3		1
		TFE3		1
		TFEB		1
		TFEC		1
		TGIF1		1
		TGIF2		1
		TGIF2LX		1
		TGIF2LY		1
		THAP1		1
		THAP10		1
		THAP11		1
		THAP12		1
		THAP2		1
		THAP3		1
		THAP4		1
		THAP5		1
		THAP6		1
		THAP7		1
		THAP8		1
		THAP9		1
		THRA		1
		THRB		1
		THYN1		1
		TIGD1		1
		TIGD2		1
		TIGD3		1
		TIGD4		1
		TIGD5		1
		TIGD6		1
		TIGD7		1
		TLX1		1
		TLX2		1
		TLX3		1
		TMF1		1
		TOPORS		1
		TP53		1
		TP63		1
		TP73		1
		TPRX1		1
		TRAFD1		1
		TRERF1		1
		TRPS1		1
		TSC22D1		1
		TSHZ1		1
		TSHZ2		1
		TSHZ3		1
		TTF1		1
		TWIST1		1
		TWIST2		1
		UBP1		1
		UNCX		1
		USF1		1
		USF2		1
		USF3		1
		VAX1		1
		VAX2		1
		VDR		1
		VENTX		1
		VEZF1		1
		VSX1		1
		VSX2		1
		WIZ		1
		WT1		1
		XBP1		1
		XPA		1
		YBX1		1
		YBX2		1
		YBX3		1
		YY1		1
		YY2		1
		ZBED1		1
		ZBED2		1
		ZBED3		1
		ZBED4		1
		ZBED5		1
		ZBED6		1
		ZBED9		1
		ZBTB1		1
		ZBTB10		1
		ZBTB11		1
		ZBTB12		1
		ZBTB14		1
		ZBTB16		1
		ZBTB17		1
		ZBTB18		1
		ZBTB2		1
		ZBTB20		1
		ZBTB21		1
		ZBTB22		1
		ZBTB24		1
		ZBTB25		1
		ZBTB26		1
		ZBTB3		1
		ZBTB32		1
		ZBTB33		1
		ZBTB34		1
		ZBTB37		1
		ZBTB38		1
		ZBTB39		1
		ZBTB4		1
		ZBTB40		1
		ZBTB41		1
		ZBTB42		1
		ZBTB43		1
		ZBTB44		1
		ZBTB45		1
		ZBTB46		1
		ZBTB47		1
		ZBTB48		1
		ZBTB49		1
		ZBTB5		1
		ZBTB6		1
		ZBTB7A		1
		ZBTB7B		1
		ZBTB7C		1
		ZBTB8A		1
		ZBTB8B		1
		ZBTB9		1
		ZC3H8		1
		ZEB1		1
		ZEB2		1
		ZFAT		1
		ZFHX2		1
		ZFHX3		1
		ZFHX4		1
		ZFP1		1
		ZFP14		1
		ZFP2		1
		ZFP28		1
		ZFP3		1
		ZFP30		1
		ZFP37		1
		ZFP41		1
		ZFP42		1
		ZFP57		1
		ZFP62		1
		ZFP64		1
		ZFP69		1
		ZFP69B		1
		ZFP82		1
		ZFP90		1
		ZFP91		1
		ZFP92		1
		ZFPM1		1
		ZFPM2		1
		ZFX		1
		ZFY		1
		ZGLP1		1
		ZGPAT		1
		ZHX1		1
		ZHX2		1
		ZHX3		1
		ZIC1		1
		ZIC2		1
		ZIC3		1
		ZIC4		1
		ZIC5		1
		ZIK1		1
		ZIM2		1
		ZIM3		1
		ZKSCAN1		1
		ZKSCAN2		1
		ZKSCAN3		1
		ZKSCAN4		1
		ZKSCAN5		1
		ZKSCAN7		1
		ZKSCAN8		1
		ZMAT1		1
		ZMAT4		1
		ZNF10		1
		ZNF100		1
		ZNF101		1
		ZNF107		1
		ZNF112		1
		ZNF114		1
		ZNF117		1
		ZNF12		1
		ZNF121		1
		ZNF124		1
		ZNF131		1
		ZNF132		1
		ZNF133		1
		ZNF134		1
		ZNF135		1
		ZNF136		1
		ZNF138		1
		ZNF14		1
		ZNF140		1
		ZNF141		1
		ZNF142		1
		ZNF143		1
		ZNF146		1
		ZNF148		1
		ZNF154		1
		ZNF155		1
		ZNF157		1
		ZNF16		1
		ZNF160		1
		ZNF165		1
		ZNF169		1
		ZNF17		1
		ZNF174		1
		ZNF175		1
		ZNF177		1
		ZNF18		1
		ZNF180		1
		ZNF181		1
		ZNF182		1
		ZNF184		1
		ZNF189		1
		ZNF19		1
		ZNF195		1
		ZNF197		1
		ZNF2		1
		ZNF20		1
		ZNF200		1
		ZNF202		1
		ZNF205		1
		ZNF207		1
		ZNF208		1
		ZNF211		1
		ZNF212		1
		ZNF213		1
		ZNF214		1
		ZNF215		1
		ZNF217		1
		ZNF219		1
		ZNF22		1
		ZNF221		1
		ZNF222		1
		ZNF223		1
		ZNF224		1
		ZNF225		1
		ZNF226		1
		ZNF227		1
		ZNF229		1
		ZNF23		1
		ZNF230		1
		ZNF232		1
		ZNF233		1
		ZNF234		1
		ZNF235		1
		ZNF236		1
		ZNF239		1
		ZNF24		1
		ZNF248		1
		ZNF25		1
		ZNF250		1
		ZNF251		1
		ZNF253		1
		ZNF254		1
		ZNF256		1
		ZNF257		1
		ZNF26		1
		ZNF260		1
		ZNF263		1
		ZNF264		1
		ZNF266		1
		ZNF267		1
		ZNF268		1
		ZNF273		1
		ZNF274		1
		ZNF275		1
		ZNF276		1
		ZNF277		1
		ZNF28		1
		ZNF280A		1
		ZNF280B		1
		ZNF280C		1
		ZNF280D		1
		ZNF281		1
		ZNF282		1
		ZNF283		1
		ZNF284		1
		ZNF285		1
		ZNF286A		1
		ZNF286B		1
		ZNF287		1
		ZNF292		1
		ZNF296		1
		ZNF3		1
		ZNF30		1
		ZNF300		1
		ZNF302		1
		ZNF304		1
		ZNF311		1
		ZNF316		1
		ZNF317		1
		ZNF318		1
		ZNF319		1
		ZNF32		1
		ZNF320		1
		ZNF322		1
		ZNF324		1
		ZNF324B		1
		ZNF326		1
		ZNF329		1
		ZNF331		1
		ZNF333		1
		ZNF334		1
		ZNF335		1
		ZNF337		1
		ZNF33A		1
		ZNF33B		1
		ZNF34		1
		ZNF341		1
		ZNF343		1
		ZNF345		1
		ZNF346		1
		ZNF347		1
		ZNF35		1
		ZNF350		1
		ZNF354A		1
		ZNF354B		1
		ZNF354C		1
		ZNF358		1
		ZNF362		1
		ZNF365		1
		ZNF366		1
		ZNF367		1
		ZNF37A		1
		ZNF382		1
		ZNF383		1
		ZNF384		1
		ZNF385A		1
		ZNF385B		1
		ZNF385C		1
		ZNF385D		1
		ZNF391		1
		ZNF394		1
		ZNF395		1
		ZNF396		1
		ZNF397		1
		ZNF398		1
		ZNF404		1
		ZNF407		1
		ZNF408		1
		ZNF41		1
		ZNF410		1
		ZNF414		1
		ZNF415		1
		ZNF416		1
		ZNF417		1
		ZNF418		1
		ZNF419		1
		ZNF420		1
		ZNF423		1
		ZNF425		1
		ZNF426		1
		ZNF428		1
		ZNF429		1
		ZNF43		1
		ZNF430		1
		ZNF431		1
		ZNF432		1
		ZNF433		1
		ZNF436		1
		ZNF438		1
		ZNF439		1
		ZNF44		1
		ZNF440		1
		ZNF441		1
		ZNF442		1
		ZNF443		1
		ZNF444		1
		ZNF445		1
		ZNF446		1
		ZNF449		1
		ZNF45		1
		ZNF451		1
		ZNF454		1
		ZNF460		1
		ZNF461		1
		ZNF462		1
		ZNF467		1
		ZNF468		1
		ZNF469		1
		ZNF470		1
		ZNF471		1
		ZNF473		1
		ZNF474		1
		ZNF479		1
		ZNF48		1
		ZNF480		1
		ZNF483		1
		ZNF484		1
		ZNF485		1
		ZNF486		1
		ZNF487		1
		ZNF488		1
		ZNF490		1
		ZNF491		1
		ZNF492		1
		ZNF493		1
		ZNF496		1
		ZNF497		1
		ZNF500		1
		ZNF501		1
		ZNF502		1
		ZNF503		1
		ZNF506		1
		ZNF507		1
		ZNF510		1
		ZNF511		1
		ZNF512		1
		ZNF512B		1
		ZNF513		1
		ZNF514		1
		ZNF516		1
		ZNF517		1
		ZNF518A		1
		ZNF518B		1
		ZNF519		1
		ZNF521		1
		ZNF524		1
		ZNF525		1
		ZNF526		1
		ZNF527		1
		ZNF528		1
		ZNF529		1
		ZNF530		1
		ZNF532		1
		ZNF534		1
		ZNF536		1
		ZNF540		1
		ZNF541		1
		ZNF543		1
		ZNF544		1
		ZNF546		1
		ZNF547		1
		ZNF548		1
		ZNF549		1
		ZNF550		1
		ZNF551		1
		ZNF552		1
		ZNF554		1
		ZNF555		1
		ZNF556		1
		ZNF557		1
		ZNF558		1
		ZNF559		1
		ZNF560		1
		ZNF561		1
		ZNF562		1
		ZNF563		1
		ZNF564		1
		ZNF565		1
		ZNF566		1
		ZNF567		1
		ZNF568		1
		ZNF569		1
		ZNF57		1
		ZNF570		1
		ZNF571		1
		ZNF572		1
		ZNF573		1
		ZNF574		1
		ZNF575		1
		ZNF576		1
		ZNF577		1
		ZNF578		1
		ZNF579		1
		ZNF580		1
		ZNF581		1
		ZNF582		1
		ZNF583		1
		ZNF584		1
		ZNF585A		1
		ZNF585B		1
		ZNF586		1
		ZNF587		1
		ZNF587B		1
		ZNF589		1
		ZNF592		1
		ZNF594		1
		ZNF595		1
		ZNF596		1
		ZNF597		1
		ZNF598		1
		ZNF599		1
		ZNF600		1
		ZNF605		1
		ZNF606		1
		ZNF607		1
		ZNF608		1
		ZNF609		1
		ZNF610		1
		ZNF611		1
		ZNF613		1
		ZNF614		1
		ZNF615		1
		ZNF616		1
		ZNF618		1
		ZNF619		1
		ZNF620		1
		ZNF621		1
		ZNF623		1
		ZNF624		1
		ZNF625		1
		ZNF626		1
		ZNF627		1
		ZNF628		1
		ZNF629		1
		ZNF630		1
		ZNF639		1
		ZNF641		1
		ZNF644		1
		ZNF646		1
		ZNF648		1
		ZNF649		1
		ZNF652		1
		ZNF653		1
		ZNF654		1
		ZNF655		1
		ZNF658		1
		ZNF66		1
		ZNF660		1
		ZNF662		1
		ZNF664		1
		ZNF665		1
		ZNF667		1
		ZNF668		1
		ZNF669		1
		ZNF670		1
		ZNF671		1
		ZNF672		1
		ZNF674		1
		ZNF675		1
		ZNF676		1
		ZNF677		1
		ZNF678		1
		ZNF679		1
		ZNF680		1
		ZNF681		1
		ZNF682		1
		ZNF683		1
		ZNF684		1
		ZNF687		1
		ZNF688		1
		ZNF689		1
		ZNF69		1
		ZNF691		1
		ZNF692		1
		ZNF695		1
		ZNF696		1
		ZNF697		1
		ZNF699		1
		ZNF7		1
		ZNF70		1
		ZNF700		1
		ZNF701		1
		ZNF703		1
		ZNF704		1
		ZNF705A		1
		ZNF705B		1
		ZNF705D		1
		ZNF705E		1
		ZNF705G		1
		ZNF706		1
		ZNF707		1
		ZNF708		1
		ZNF709		1
		ZNF71		1
		ZNF710		1
		ZNF711		1
		ZNF713		1
		ZNF714		1
		ZNF716		1
		ZNF717		1
		ZNF718		1
		ZNF721		1
		ZNF724		1
		ZNF726		1
		ZNF727		1
		ZNF728		1
		ZNF729		1
		ZNF730		1
		ZNF732		1
		ZNF735		1
		ZNF736		1
		ZNF737		1
		ZNF74		1
		ZNF740		1
		ZNF746		1
		ZNF747		1
		ZNF749		1
		ZNF750		1
		ZNF75A		1
		ZNF75D		1
		ZNF76		1
		ZNF761		1
		ZNF763		1
		ZNF764		1
		ZNF765		1
		ZNF766		1
		ZNF768		1
		ZNF77		1
		ZNF770		1
		ZNF771		1
		ZNF772		1
		ZNF773		1
		ZNF774		1
		ZNF775		1
		ZNF776		1
		ZNF777		1
		ZNF778		1
		ZNF780A		1
		ZNF780B		1
		ZNF781		1
		ZNF782		1
		ZNF783		1
		ZNF784		1
		ZNF785		1
		ZNF786		1
		ZNF787		1
		ZNF788P		1
		ZNF789		1
		ZNF79		1
		ZNF790		1
		ZNF791		1
		ZNF792		1
		ZNF793		1
		ZNF799		1
		ZNF8		1
		ZNF80		1
		ZNF800		1
		ZNF804A		1
		ZNF804B		1
		ZNF805		1
		ZNF808		1
		ZNF81		1
		ZNF813		1
		ZNF814		1
		ZNF816		1
		ZNF821		1
		ZNF823		1
		ZNF827		1
		ZNF829		1
		ZNF83		1
		ZNF830		1
		ZNF831		1
		ZNF835		1
		ZNF836		1
		ZNF837		1
		ZNF84		1
		ZNF841		1
		ZNF843		1
		ZNF844		1
		ZNF845		1
		ZNF846		1
		ZNF85		1
		ZNF850		1
		ZNF852		1
		ZNF853		1
		ZNF860		1
		ZNF865		1
		ZNF875		1
		ZNF878		1
		ZNF879		1
		ZNF880		1
		ZNF883		1
		ZNF888		1
		ZNF891		1
		ZNF90		1
		ZNF91		1
		ZNF92		1
		ZNF93		1
		ZNF98		1
		ZNF99		1
		ZSCAN1		1
		ZSCAN10		1
		ZSCAN12		1
		ZSCAN16		1
		ZSCAN18		1
		ZSCAN2		1
		ZSCAN20		1
		ZSCAN21		1
		ZSCAN22		1
		ZSCAN23		1
		ZSCAN25		1
		ZSCAN26		1
		ZSCAN29		1
		ZSCAN30		1
		ZSCAN31		1
		ZSCAN32		1
		ZSCAN4		1
		ZSCAN5A		1
		ZSCAN5B		1
		ZSCAN5C		1
		ZSCAN9		1
		ZUP1		1
		ZXDA		1
		ZXDB		1
		ZXDC		1
		ZZZ3		1
[truncated: 94 more columns]

## Sheet: GC
Extracellular exosome GC		ChEA3TFs	Extracellular exosome GC	ChEA3GCTFs		OFFICIAL_GENE_SYMBOL	Gene Name		Category	Term	Count	%	P-Value	Benjamini		Collagen-containing extracellular matrix	GENE NAME		Extracellular region	GENE NAME		Extracellular matrix	GENE NAME		Extracellular exosome	GENE NAME		Endoplasmic reticulum lumen	GENE NAME		ECM-receptor interaction	GENE NAME		Cytoskeleton in muscle cells	GENE NAME		Integrin binding	GENE NAME		Glycoprotein	GENE NAME		Focal adhesion	GENE NAME		PI3K-Akt signaling pathway	GENE NAME		Human papillomavirus infection
ACTN1		BHLHE40	NID2	2		ACTN1	actinin alpha 1(ACTN1)		GOTERM_CC_DIRECT	collagen-containing extracellular matrix	35	31.2	1.4e-31	3.7e-29		ADAMTS9	ADAM metallopeptidase with thrombospondin type 1 motif 9(ADAMTS9)		ADAMTS9	ADAM metallopeptidase with thrombospondin type 1 motif 9(ADAMTS9)		ADAMTS9	ADAM metallopeptidase with thrombospondin type 1 motif 9(ADAMTS9)		ATP1B3	ATPase Na+/K+ transporting subunit beta 3(ATP1B3)		FKBP10	FKBP prolyl isomerase 10(FKBP10)		CD44	CD44 molecule (IN blood group)(CD44)		ATP1B3	ATPase Na+/K+ transporting subunit beta 3(ATP1B3)		CD9	CD9 molecule(CD9)		ADAMTS9	ADAM metallopeptidase with thrombospondin type 1 motif 9(ADAMTS9)		ACTN1	actinin alpha 1(ACTN1)		ANGPT2	angiopoietin 2(ANGPT2)		COL1A1
AGO2		CEBPB	SNRPB	2		ADAMTS9	ADAM metallopeptidase with thrombospondin type 1 motif 9(ADAMTS9)		GOTERM_CC_DIRECT	extracellular region	55	49.1	2.2e-25	2.9e-23		S100A10	S100 calcium binding protein A10(S100A10)		CD44	CD44 molecule (IN blood group)(CD44)		APOE	apolipoprotein E(APOE)		CD44	CD44 molecule (IN blood group)(CD44)		TIMP1	TIMP metallopeptidase inhibitor 1(TIMP1)		COL1A1	collagen type I alpha 1 chain(COL1A1)		BGN	biglycan(BGN)		THY1	Thy-1 cell surface antigen(THY1)		ATP1B3	ATPase Na+/K+ transporting subunit beta 3(ATP1B3)		COL1A1	collagen type I alpha 1 chain(COL1A1)		COL1A1	collagen type I alpha 1 chain(COL1A1)		COL1A2
AHSA1		YBX3		2		AGO2	argonaute RISC catalytic component 2(AGO2)		GOTERM_CC_DIRECT	extracellular space	51	45.5	2.3e-22	2.1e-20		S100A9	S100 calcium binding protein A9(S100A9)		CD9	CD9 molecule(CD9)		BGN	biglycan(BGN)		CD9	CD9 molecule(CD9)		APOE	apolipoprotein E(APOE)		COL1A2	collagen type I alpha 2 chain(COL1A2)		COL1A1	collagen type I alpha 1 chain(COL1A1)		ACTN1	actinin alpha 1(ACTN1)		CEBPB	CCAAT enhancer binding protein beta(CEBPB)		COL1A2	collagen type I alpha 2 chain(COL1A2)		COL1A2	collagen type I alpha 2 chain(COL1A2)		COL4A1
APOE		ADNP	ACTN1	1		AHSA1	activator of HSP90 ATPase activity 1(AHSA1)		UP_KW_CELLULAR_COMPONENT	Extracellular matrix	24	21.4	5.5e-20	1.6e-18		ANGPT2	angiopoietin 2(ANGPT2)		LIF	LIF interleukin 6 family cytokine(LIF)		BMP1	bone morphogenetic protein 1(BMP1)		RUVBL1	RuvB like AAA ATPase 1(RUVBL1)		COLGALT1	collagen beta(1-O)galactosyltransferase 1(COLGALT1)		COL4A1	collagen type IV alpha 1 chain(COL4A1)		COL1A2	collagen type I alpha 2 chain(COL1A2)		COL3A1	collagen type III alpha 1 chain(COL3A1)		CD44	CD44 molecule (IN blood group)(CD44)		COL4A1	collagen type IV alpha 1 chain(COL4A1)		COL4A1	collagen type IV alpha 1 chain(COL4A1)		COL4A2
AQP1		ADNP2	ADAMTS9	1		ANGPT2	angiopoietin 2(ANGPT2)		UP_KW_CELLULAR_COMPONENT	Secreted	50	44.6	7.6e-18	1.1e-16		APOE	apolipoprotein E(APOE)		S100A10	S100 calcium binding protein A10(S100A10)		CTHRC1	collagen triple helix repeat containing 1(CTHRC1)		S100A10	S100 calcium binding protein A10(S100A10)		COL1A1	collagen type I alpha 1 chain(COL1A1)		COL4A2	collagen type IV alpha 2 chain(COL4A2)		COL3A1	collagen type III alpha 1 chain(COL3A1)		ESM1	endothelial cell specific molecule 1(ESM1)		CD9	CD9 molecule(CD9)		COL4A2	collagen type IV alpha 2 chain(COL4A2)		COL4A2	collagen type IV alpha 2 chain(COL4A2)		COL6A3
ATP1B3		AEBP1	AGO2	1		APOE	apolipoprotein E(APOE)		UP_KW_DOMAIN	Signal	68	60.7	1.2e-17	2.3e-16		BGN	biglycan(BGN)		S100A9	S100 calcium binding protein A9(S100A9)		COL1A1	collagen type I alpha 1 chain(COL1A1)		S100A9	S100 calcium binding protein A9(S100A9)		COL1A2	collagen type I alpha 2 chain(COL1A2)		COL6A3	collagen type VI alpha 3 chain(COL6A3)		COL4A1	collagen type IV alpha 1 chain(COL4A1)		FBN1	fibrillin 1(FBN1)		FKBP10	FKBP prolyl isomerase 10(FKBP10)		COL6A3	collagen type VI alpha 3 chain(COL6A3)		COL6A3	collagen type VI alpha 3 chain(COL6A3)		FN1
BGN		AEBP2	AHSA1	1		AQP1	aquaporin 1 (Colton blood group)(AQP1)		GOTERM_CC_DIRECT	extracellular exosome	47	42	4.1e-17	2.7e-15		CTSB	cathepsin B(CTSB)		TIMP1	TIMP metallopeptidase inhibitor 1(TIMP1)		COL1A2	collagen type I alpha 2 chain(COL1A2)		TIMP1	TIMP metallopeptidase inhibitor 1(TIMP1)		COL3A1	collagen type III alpha 1 chain(COL3A1)		FN1	fibronectin 1(FN1)		COL4A2	collagen type IV alpha 2 chain(COL4A2)		FN1	fibronectin 1(FN1)		LIF	LIF interleukin 6 family cytokine(LIF)		FN1	fibronectin 1(FN1)		FN1	fibronectin 1(FN1)		ITGA5
C3		AHCTF1	ANGPT2	1		ATP1B3	ATPase Na+/K+ transporting subunit beta 3(ATP1B3)		GOTERM_CC_DIRECT	endoplasmic reticulum lumen	21	18.8	1.9e-16	1e-14		CTHRC1	collagen triple helix repeat containing 1(CTHRC1)		THY1	Thy-1 cell surface antigen(THY1)		COL3A1	collagen type III alpha 1 chain(COL3A1)		THY1	Thy-1 cell surface antigen(THY1)		COL4A1	collagen type IV alpha 1 chain(COL4A1)		ITGA5	integrin subunit alpha 5(ITGA5)		COL5A2	collagen type V alpha 2 chain(COL5A2)		GPNMB	glycoprotein nmb(GPNMB)		NOX4	NADPH oxidase 4(NOX4)		ITGA5	integrin subunit alpha 5(ITGA5)		HSP90AB1	heat shock protein 90 alpha family class B member 1(HSP90AB1)		ITGB5
CD44		AHDC1	APOE	1		BGN	biglycan(BGN)		GOTERM_MF_DIRECT	extracellular matrix structural constituent	16	14.3	1.5e-16	4.6e-14		COL1A1	collagen type I alpha 1 chain(COL1A1)		ACTN1	actinin alpha 1(ACTN1)		COL4A1	collagen type IV alpha 1 chain(COL4A1)		ACTN1	actinin alpha 1(ACTN1)		COL4A2	collagen type IV alpha 2 chain(COL4A2)		ITGB5	integrin subunit beta 5(ITGB5)		COL6A3	collagen type VI alpha 3 chain(COL6A3)		ITGA5	integrin subunit alpha 5(ITGA5)		TIMP1	TIMP metallopeptidase inhibitor 1(TIMP1)		ITGB5	integrin subunit beta 5(ITGB5)		ITGA5	integrin subunit alpha 5(ITGA5)		LAMA5
CD9		AHR	AQP1	1		BHLHE40	basic helix-loop-helix family member e40(BHLHE40)		GOTERM_CC_DIRECT	collagen trimer	13	11.6	1.8e-13	7.9e-12		COL1A2	collagen type I alpha 2 chain(COL1A2)		ANGPT2	angiopoietin 2(ANGPT2)		COL4A2	collagen type IV alpha 2 chain(COL4A2)		AHSA1	activator of HSP90 ATPase activity 1(AHSA1)		COL5A2	collagen type V alpha 2 chain(COL5A2)		LAMA5	laminin subunit alpha 5(LAMA5)		FBN1	fibrillin 1(FBN1)		ITGB5	integrin subunit beta 5(ITGB5)		TNFRSF10B	TNF receptor superfamily member 10b(TNFRSF10B)		LAMA5	laminin subunit alpha 5(LAMA5)		ITGB5	integrin subunit beta 5(ITGB5)		NOTCH3
CDH11		AHRR	ATP1B3	1		BMP1	bone morphogenetic protein 1(BMP1)		UP_KW_DOMAIN	Collagen	13	11.6	1.1e-12	1e-11		COL3A1	collagen type III alpha 1 chain(COL3A1)		APOE	apolipoprotein E(APOE)		COL5A2	collagen type V alpha 2 chain(COL5A2)		APOE	apolipoprotein E(APOE)		COL6A3	collagen type VI alpha 3 chain(COL6A3)		SPP1	secreted phosphoprotein 1(SPP1)		FN1	fibronectin 1(FN1)		ICAM1	intercellular adhesion molecule 1(ICAM1)		THY1	Thy-1 cell surface antigen(THY1)		PGF	placental growth factor(PGF)		LAMA5	laminin subunit alpha 5(LAMA5)		PKM
COL12A1		AIRE	BGN	1		BUB1	BUB1 mitotic checkpoint serine/threonine kinase(BUB1)		KEGG_PATHWAY	ECM-receptor interaction	14	12.5	3.4e-13	3.5e-11		COL4A1	collagen type IV alpha 1 chain(COL4A1)		BGN	biglycan(BGN)		COL6A3	collagen type VI alpha 3 chain(COL6A3)		AQP1	aquaporin 1 (Colton blood group)(AQP1)		COL12A1	collagen type XII alpha 1 chain(COL12A1)		THBS1	thrombospondin 1(THBS1)		ITGA5	integrin subunit alpha 5(ITGA5)		LAMA5	laminin subunit alpha 5(LAMA5)		ANGPT2	angiopoietin 2(ANGPT2)		SPP1	secreted phosphoprotein 1(SPP1)		OSMR	oncostatin M receptor(OSMR)		SPP1
COL1A2		AKAP8	BHLHE40	1		C3	complement C3(C3)		KEGG_PATHWAY	Cytoskeleton in muscle cells	19	17	4.6e-13	3.5e-11		COL4A2	collagen type IV alpha 2 chain(COL4A2)		BMP1	bone morphogenetic protein 1(BMP1)		COL12A1	collagen type XII alpha 1 chain(COL12A1)		AGO2	argonaute RISC catalytic component 2(AGO2)		C3	complement C3(C3)		THBS2	thrombospondin 2(THBS2)		ITGB5	integrin subunit beta 5(ITGB5)		SPP1	secreted phosphoprotein 1(SPP1)		APOE	apolipoprotein E(APOE)		THBS1	thrombospondin 1(THBS1)		PGF	placental growth factor(PGF)		THBS1
COL4A2		AKAP8L	BMP1	1		CBX3	chromobox 3(CBX3)		GOTERM_MF_DIRECT	integrin binding	15	13.4	4.5e-13	6.7e-11		COL5A2	collagen type V alpha 2 chain(COL5A2)		CDH11	cadherin 11(CDH11)		FBN1	fibrillin 1(FBN1)		BGN	biglycan(BGN)		FBN1	fibrillin 1(FBN1)		THBS4	thrombospondin 4(THBS4)		NID2	nidogen 2(NID2)		THBS1	thrombospondin 1(THBS1)		AQP1	aquaporin 1 (Colton blood group)(AQP1)		THBS2	thrombospondin 2(THBS2)		SPP1	secreted phosphoprotein 1(SPP1)		THBS2
COL6A3		AKNA	BUB1	1		CD44	CD44 molecule (IN blood group)(CD44)		UP_SEQ_FEATURE	CARBOHYD:N-linked (GlcNAc...) asparagine	60	53.6	2.4e-13	2.2e-10		COL6A3	collagen type VI alpha 3 chain(COL6A3)		CTSB	cathepsin B(CTSB)		FN1	fibronectin 1(FN1)		CDH11	cadherin 11(CDH11)		FN1	fibronectin 1(FN1)					THBS1	thrombospondin 1(THBS1)		THBS4	thrombospondin 4(THBS4)		BGN	biglycan(BGN)		THBS4	thrombospondin 4(THBS4)		THBS1	thrombospondin 1(THBS1)		THBS4
CRABP2		ALX1	C3	1		CD9	CD9 molecule(CD9)		UP_SEQ_FEATURE	MOTIF:Cell attachment site	12	10.7	1.5e-12	7.1e-10		COL12A1	collagen type XII alpha 1 chain(COL12A1)		CTHRC1	collagen triple helix repeat containing 1(CTHRC1)		LGALS1	galectin 1(LGALS1)		CTSB	cathepsin B(CTSB)		LGALS1	galectin 1(LGALS1)					THBS2	thrombospondin 2(THBS2)					BMP1	bone morphogenetic protein 1(BMP1)		ZYX	zyxin(ZYX)		THBS2	thrombospondin 2(THBS2)
CSE1L		ALX3	CBX3	1		CDH11	cadherin 11(CDH11)		UP_KW_PTM	Glycoprotein	68	60.7	7.9e-11	1.9e-09		FBN1	fibrillin 1(FBN1)		COL1A1	collagen type I alpha 1 chain(COL1A1)		LAMA5	laminin subunit alpha 5(LAMA5)		CRABP2	cellular retinoic acid binding protein 2(CRABP2)		IGFBP7	insulin like growth factor binding protein 7(IGFBP7)					THBS4	thrombospondin 4(THBS4)					CDH11	cadherin 11(CDH11)					THBS4	thrombospondin 4(THBS4)
CST4		ALX4	CD44	1		CEBPB	CCAAT enhancer binding protein beta(CEBPB)		UP_KW_LIGAND	Calcium	26	23.2	1.6e-10	3e-09		FN1	fibronectin 1(FN1)		COL1A2	collagen type I alpha 2 chain(COL1A2)		MMP7	matrix metallopeptidase 7(MMP7)		CSE1L	chromosome segregation 1 like(CSE1L)		SPP1	secreted phosphoprotein 1(SPP1)					VCAN	versican(VCAN)					CTSB	cathepsin B(CTSB)
CTSB		ANHX	CD9	1		CLDN1	claudin 1(CLDN1)		KEGG_PATHWAY	Focal adhesion	16	14.3	1.1e-10	5.4e-09		LGALS1	galectin 1(LGALS1)		COL3A1	collagen type III alpha 1 chain(COL3A1)		NID2	nidogen 2(NID2)		COL1A2	collagen type I alpha 2 chain(COL1A2)		SERPINH1	serpin family H member 1(SERPINH1)					ZYX	zyxin(ZYX)					COLGALT1	collagen beta(1-O)galactosyltransferase 1(COLGALT1)
FN1		ANKZF1	CDH11	1		COL12A1	collagen type XII alpha 1 chain(COL12A1)		GOTERM_BP_DIRECT	cell adhesion	21	18.8	4.7e-12	5.5e-09		GDF15	growth differentiation factor 15(GDF15)		COL4A1	collagen type IV alpha 1 chain(COL4A1)		SPARC	secreted protein acidic and cysteine rich(SPARC)		COL4A2	collagen type IV alpha 2 chain(COL4A2)		THBS1	thrombospondin 1(THBS1)											CTHRC1	collagen triple helix repeat containing 1(CTHRC1)
FSCN1		AR	CEBPB	1		COL1A1	collagen type I alpha 1 chain(COL1A1)		GOTERM_CC_DIRECT	cell surface	21	18.8	2.1e-10	8.1e-09		IGFBP7	insulin like growth factor binding protein 7(IGFBP7)		COL4A2	collagen type IV alpha 2 chain(COL4A2)		THBS1	thrombospondin 1(THBS1)		COL6A3	collagen type VI alpha 3 chain(COL6A3)		VCAN	versican(VCAN)											COL1A1	collagen type I alpha 1 chain(COL1A1)
GDF15		ARGFX	CLDN1	1		COL1A2	collagen type I alpha 2 chain(COL1A2)		UP_KW_BIOLOGICAL_PROCESS	Cell adhesion	19	17	6.9e-10	4.7e-08		ICAM1	intercellular adhesion molecule 1(ICAM1)		COL5A2	collagen type V alpha 2 chain(COL5A2)		THBS4	thrombospondin 4(THBS4)		COL12A1	collagen type XII alpha 1 chain(COL12A1)														COL1A2	collagen type I alpha 2 chain(COL1A2)
GGH		ARHGAP35	COL12A1	1		COL3A1	collagen type III alpha 1 chain(COL3A1)		GOTERM_CC_DIRECT	basement membrane	10	8.9	2.2e-09	7.3e-08		LAMA5	laminin subunit alpha 5(LAMA5)		COL6A3	collagen type VI alpha 3 chain(COL6A3)		TGM2	transglutaminase 2(TGM2)		C3	complement C3(C3)														COL3A1	collagen type III alpha 1 chain(COL3A1)
GM2A		ARID2	COL1A1	1		COL4A1	collagen type IV alpha 1 chain(COL4A1)		GOTERM_CC_DIRECT	extracellular matrix	13	11.6	5.2e-09	1.6e-07		NID2	nidogen 2(NID2)		COL12A1	collagen type XII alpha 1 chain(COL12A1)		VCAN	versican(VCAN)		CST4	cystatin S(CST4)														COL4A1	collagen type IV alpha 1 chain(COL4A1)
HSP90AB1		ARID3A	COL1A2	1		COL4A2	collagen type IV alpha 2 chain(COL4A2)		INTERPRO	Collagen	10	8.9	8e-10	4e-07		PCOLCE	procollagen C-endopeptidase enhancer(PCOLCE)		C3	complement C3(C3)					FSCN1	fascin actin-bundling protein 1(FSCN1)														COL4A2	collagen type IV alpha 2 chain(COL4A2)
ICAM1		ARID3B	COL3A1	1		COL5A2	collagen type V alpha 2 chain(COL5A2)		UP_KW_PTM	Disulfide bond	55	49.1	6.3e-08	7.6e-07		PKM	pyruvate kinase M1/2(PKM)		ESM1	endothelial cell specific molecule 1(ESM1)					FN1	fibronectin 1(FN1)														COL5A2	collagen type V alpha 2 chain(COL5A2)
IGFBP7		ARID3C	COL4A1	1		COL6A3	collagen type VI alpha 3 chain(COL6A3)		GOTERM_BP_DIRECT	collagen fibril organization	9	8	2.2e-09	1.3e-06		SPARC	secreted protein acidic and cysteine rich(SPARC)		FBN1	fibrillin 1(FBN1)					LGALS1	galectin 1(LGALS1)														COL6A3	collagen type VI alpha 3 chain(COL6A3)
ITGB5		ARID5A	COL4A2	1		COLGALT1	collagen beta(1-O)galactosyltransferase 1(COLGALT1)		KEGG_PATHWAY	PI3K-Akt signaling pathway	17	15.2	4.2e-08	1.6e-06		SERPINE1	serpin family E member 1(SERPINE1)		FN1	fibronectin 1(FN1)					GGH	gamma-glutamyl hydrolase(GGH)														COL12A1	collagen type XII alpha 1 chain(COL12A1)
LAMA5		ARID5B	COL5A2	1		CRABP2	cellular retinoic acid binding protein 2(CRABP2)		GOTERM_MF_DIRECT	extracellular matrix structural constituent conferring tensile strength	8	7.1	2.3e-08	2.3e-06		SERPINH1	serpin family H member 1(SERPINH1)		LGALS1	galectin 1(LGALS1)					GM2A	ganglioside GM2 activator(GM2A)														C3	complement C3(C3)
LGALS1		ARNT	COL6A3	1		CSE1L	chromosome segregation 1 like(CSE1L)		GOTERM_MF_DIRECT	calcium ion binding	20	17.9	4e-08	3e-06		SULF1	sulfatase 1(SULF1)		GGH	gamma-glutamyl hydrolase(GGH)					GDF15	growth differentiation factor 15(GDF15)														ESM1	endothelial cell specific molecule 1(ESM1)
MMP7		ARNT2	COLGALT1	1		CST4	cystatin S(CST4)		UP_KW_PTM	Proteoglycan	9	8	5.2e-07	4.2e-06		THBS1	thrombospondin 1(THBS1)		GM2A	ganglioside GM2 activator(GM2A)					HSP90AB1	heat shock protein 90 alpha family class B member 1(HSP90AB1)														EDNRA	endothelin receptor type A(EDNRA)
NID2		ARNTL	CRABP2	1		CTHRC1	collagen triple helix repeat containing 1(CTHRC1)		UP_SEQ_FEATURE	CARBOHYD:O-linked (Xyl...) (chondroitin sulfate) serine	8	7.1	2.1e-08	6.3e-06		THBS2	thrombospondin 2(THBS2)		GDF15	growth differentiation factor 15(GDF15)					IGFBP7	insulin like growth factor binding protein 7(IGFBP7)														FBN1	fibrillin 1(FBN1)
PCOLCE		ARNTL2	CSE1L	1		CTSB	cathepsin B(CTSB)		GOTERM_MF_DIRECT	heparin binding	11	9.8	1.2e-07	7.4e-06		THBS4	thrombospondin 4(THBS4)		HSP90AB1	heat shock protein 90 alpha family class B member 1(HSP90AB1)					ITGB5	integrin subunit beta 5(ITGB5)														FN1	fibronectin 1(FN1)
PKM		ARX	CST4	1		DGKH	diacylglycerol kinase eta(DGKH)		GOTERM_CC_DIRECT	collagen type IV trimer	5	4.5	5e-07	1.4e-05		TGM2	transglutaminase 2(TGM2)		IGFBP7	insulin like growth factor binding protein 7(IGFBP7)					ICAM1	intercellular adhesion molecule 1(ICAM1)														GGH	gamma-glutamyl hydrolase(GGH)
PLAU		ASCL1	CTHRC1	1		ECT2	epithelial cell transforming 2(ECT2)		KEGG_PATHWAY	Human papillomavirus infection	15	13.4	6.2e-07	1.9e-05		VCAN	versican(VCAN)		LAMA5	laminin subunit alpha 5(LAMA5)					LAMA5	laminin subunit alpha 5(LAMA5)														GM2A	ganglioside GM2 activator(GM2A)
PODXL		ASCL2	CTSB	1		EDNRA	endothelin receptor type A(EDNRA)		UP_KW_DISEASE	Osteogenesis imperfecta	6	5.4	1.4e-06	3.8e-05					LIPG	lipase G, endothelial type(LIPG)					MMP7	matrix metallopeptidase 7(MMP7)														GPNMB	glycoprotein nmb(GPNMB)
RARRES1		ASCL3	DGKH	1		ESM1	endothelial cell specific molecule 1(ESM1)		KEGG_PATHWAY	AGE-RAGE signaling pathway in diabetic complications	9	8	2e-06	5.1e-05					LY6E	lymphocyte antigen 6 family member E(LY6E)					NID2	nidogen 2(NID2)														GDF15	growth differentiation factor 15(GDF15)
RUVBL1		ASCL4	ECT2	1		FBN1	fibrillin 1(FBN1)		KEGG_PATHWAY	Protein digestion and absorption	9	8	2.6e-06	5.9e-05					MMP7	matrix metallopeptidase 7(MMP7)					PLAU	plasminogen activator, urokinase(PLAU)														HSP90AB1	heat shock protein 90 alpha family class B member 1(HSP90AB1)
S100A10		ASCL5	EDNRA	1		FCER1G	Fc epsilon receptor Ig(FCER1G)		UP_KW_BIOLOGICAL_PROCESS	Angiogenesis	9	8	2.5e-06	8.6e-05					NID2	nidogen 2(NID2)					PODXL	podocalyxin like(PODXL)														IGFBP7	insulin like growth factor binding protein 7(IGFBP7)
S100A9		ASH1L	ESM1	1		FGD6	FYVE, RhoGEF and PH domain containing 6(FGD6)		UP_KW_PTM	Hydroxylation	10	8.9	2.2e-05	0.00013					NOTCH3	notch receptor 3(NOTCH3)					PCOLCE	procollagen C-endopeptidase enhancer(PCOLCE)														ITGA5	integrin subunit alpha 5(ITGA5)
SERPINE1		ATF1	FBN1	1		FKBP10	FKBP prolyl isomerase 10(FKBP10)		GOTERM_MF_DIRECT	collagen binding	7	6.2	2.7e-06	0.00013					PGF	placental growth factor(PGF)					PKM	pyruvate kinase M1/2(PKM)														ITGB5	integrin subunit beta 5(ITGB5)
SPP1		ATF2	FCER1G	1		FN1	fibronectin 1(FN1)		UP_SEQ_FEATURE	DISULFID:Interchain	10	8.9	6.6e-07	0.00015					PLAU	plasminogen activator, urokinase(PLAU)					RARRES1	retinoic acid receptor responder 1(RARRES1)														ICAM1	intercellular adhesion molecule 1(ICAM1)
TGM2		ATF3	FGD6	1		FSCN1	fascin actin-bundling protein 1(FSCN1)		UP_KW_DOMAIN	EGF-like domain	10	8.9	3.1e-05	0.0002					PCOLCE	procollagen C-endopeptidase enhancer(PCOLCE)					SPP1	secreted phosphoprotein 1(SPP1)														LAMA5	laminin subunit alpha 5(LAMA5)
THBS1		ATF4	FKBP10	1		GDF15	growth differentiation factor 15(GDF15)		GOTERM_MF_DIRECT	protein binding	94	83.9	1.1e-05	0.00046					PKM	pyruvate kinase M1/2(PKM)					SERPINE1	serpin family E member 1(SERPINE1)														LIPG	lipase G, endothelial type(LIPG)
THBS4		ATF5	FN1	1		GGH	gamma-glutamyl hydrolase(GGH)		GOTERM_CC_DIRECT	focal adhesion	12	10.7	1.9e-05	0.00046					SFRP4	secreted frizzled related protein 4(SFRP4)					THBS1	thrombospondin 1(THBS1)														LY6E	lymphocyte antigen 6 family member E(LY6E)
THY1		ATF6	FSCN1	1		GJB2	gap junction protein beta 2(GJB2)		KEGG_PATHWAY	Amoebiasis	8	7.1	2.5e-05	0.00048					SPP1	secreted phosphoprotein 1(SPP1)					THBS4	thrombospondin 4(THBS4)														MSR1	macrophage scavenger receptor 1(MSR1)
TIMP1		ATF6B	GDF15	1		GM2A	ganglioside GM2 activator(GM2A)		UP_SEQ_FEATURE	CARBOHYD:O-linked (Gal...) hydroxylysine; alternate	4	3.6	3e-06	0.00056					SPARC	secreted protein acidic and cysteine rich(SPARC)					TGM2	transglutaminase 2(TGM2)														NID2	nidogen 2(NID2)
ADAMTS9		ATF7	GGH	1		GPNMB	glycoprotein nmb(GPNMB)		GOTERM_CC_DIRECT	platelet alpha granule lumen	6	5.4	3e-05	0.00066					SERPINE1	serpin family E member 1(SERPINE1)																				NOTCH3	notch receptor 3(NOTCH3)
ANGPT2		ATMIN	GJB2	1		GRINA	glutamate ionotropic receptor NMDA type subunit associated protein 1(GRINA)		UP_SEQ_FEATURE	REGION:Triple-helical region	5	4.5	6.6e-06	0.00097					SULF2	sulfatase 2(SULF2)																				OSMR	oncostatin M receptor(OSMR)
APOE		ATOH1	GM2A	1		HSP90AB1	heat shock protein 90 alpha family class B member 1(HSP90AB1)		UP_SEQ_FEATURE	DOMAIN:EGF-like 1	8	7.1	7.5e-06	0.00097					THBS1	thrombospondin 1(THBS1)																				PGF	placental growth factor(PGF)
BHLHE40		ATOH7	GPNMB	1		ICAM1	intercellular adhesion molecule 1(ICAM1)		UP_SEQ_FEATURE	PROPEP:C-terminal propeptide	4	3.6	8.4e-06	0.00097					THBS2	thrombospondin 2(THBS2)																				PLAU	plasminogen activator, urokinase(PLAU)
BMP1		ATOH8	GRINA	1		IFI6	interferon alpha inducible protein 6(IFI6)		UP_KW_MOLECULAR_FUNCTION	Heparin-binding	7	6.2	2.3e-05	0.0012					THBS4	thrombospondin 4(THBS4)																				PLXDC2	plexin domain containing 2(PLXDC2)
C3		BACH1	HSP90AB1	1		IFITM2	interferon induced transmembrane protein 2(IFITM2)		UP_KW_CELLULAR_COMPONENT	Basement membrane	5	4.5	0.00014	0.0014					TGM2	transglutaminase 2(TGM2)																				PODXL	podocalyxin like(PODXL)
CD44		BACH2	ICAM1	1		IFITM3	interferon induced transmembrane protein 3(IFITM3)		GOTERM_MF_DIRECT	platelet-derived growth factor binding	4	3.6	3.8e-05	0.0014					TREM2	triggering receptor expressed on myeloid cells 2(TREM2)																				PCOLCE	procollagen C-endopeptidase enhancer(PCOLCE)
CDH11		BARHL1	IFI6	1		IGFBP7	insulin like growth factor binding protein 7(IGFBP7)		INTERPRO	EGF-like_Ca-bd_dom	8	7.1	7.4e-06	0.0015					VCAN	versican(VCAN)																				RARRES1	retinoic acid receptor responder 1(RARRES1)
CEBPB		BARHL2	IFITM2	1		IL32	interleukin 32(IL32)		INTERPRO	EGF-like_dom	10	8.9	9.1e-06	0.0015																										SFRP4	secreted frizzled related protein 4(SFRP4)
CLDN1		BARX1	IFITM3	1		ITGA5	integrin subunit alpha 5(ITGA5)		GOTERM_MF_DIRECT	protease binding	7	6.2	5.9e-05	0.002																										SPP1	secreted phosphoprotein 1(SPP1)
COL1A1		BARX2	IGFBP7	1		ITGB5	integrin subunit beta 5(ITGB5)		UP_SEQ_FEATURE	DOMAIN:Fibrillar collagen NC1	4	3.6	2.4e-05	0.0025																										SPARC	secreted protein acidic and cysteine rich(SPARC)
COL1A2		BATF	IL32	1		KLHL23	kelch like family member 23(KLHL23)		INTERPRO	Fib_collagen_C	4	3.6	2.4e-05	0.003																										SERPINE1	serpin family E member 1(SERPINE1)
COL3A1		BATF2	ITGA5	1		LAMA5	laminin subunit alpha 5(LAMA5)		UP_SEQ_FEATURE	DOMAIN:VWFC	5	4.5	3.7e-05	0.0034																										SERPINH1	serpin family H member 1(SERPINH1)
COL4A1		BATF3	ITGB5	1		LGALS1	galectin 1(LGALS1)		UP_KW_DISEASE	Ehlers-Danlos syndrome	4	3.6	0.00026	0.0034																										SULF1	sulfatase 1(SULF1)
COL4A2		BAZ2A	KLHL23	1		LIF	LIF interleukin 6 family cytokine(LIF)		SMART	EGF_CA	8	7.1	6.1e-05	0.004																										SULF2	sulfatase 2(SULF2)
COL5A2		BAZ2B	LAMA5	1		LIPG	lipase G, endothelial type(LIPG)		SMART	COLFI	4	3.6	6.6e-05	0.004																										THBS1	thrombospondin 1(THBS1)
COL6A3		BBX	LGALS1	1		LPCAT1	lysophosphatidylcholine acyltransferase 1(LPCAT1)		SMART	EGF	9	8	0.00012	0.0049																										THBS2	thrombospondin 2(THBS2)
COLGALT1		BCL11A	LIF	1		LY6E	lymphocyte antigen 6 family member E(LY6E)		SMART	VWC	5	4.5	0.00019	0.0056																										THBS4	thrombospondin 4(THBS4)
CTHRC1		BCL11B	LIPG	1		MKI67	marker of proliferation Ki-67(MKI67)		GOTERM_BP_DIRECT	cellular response to amino acid stimulus	6	5.4	2.5e-05	0.0066																										TMEM158	transmembrane protein 158(TMEM158)
CTSB		BCL6	LPCAT1	1		MMP7	matrix metallopeptidase 7(MMP7)		GOTERM_BP_DIRECT	integrin-mediated signaling pathway	7	6.2	3e-05	0.0066																										TREM2	triggering receptor expressed on myeloid cells 2(TREM2)
DGKH		BCL6B	LY6E	1		MRTO4	MRT4 homolog, ribosome maturation factor(MRTO4)		GOTERM_BP_DIRECT	cell-matrix adhesion	7	6.2	3e-05	0.0066																										VCAN	versican(VCAN)
ECT2		BHLHA15	MKI67	1		MSR1	macrophage scavenger receptor 1(MSR1)		GOTERM_BP_DIRECT	endodermal cell differentiation	5	4.5	3.3e-05	0.0066
EDNRA		BHLHA9	MMP7	1		NID2	nidogen 2(NID2)		GOTERM_CC_DIRECT	apical plasma membrane	10	8.9	0.00032	0.0066
ESM1		BHLHE22	MRTO4	1		NOTCH3	notch receptor 3(NOTCH3)		GOTERM_BP_DIRECT	extracellular matrix organization	8	7.1	4.4e-05	0.0075
FCER1G		BHLHE23	MSR1	1		NOX4	NADPH oxidase 4(NOX4)		INTERPRO	VWF_dom	5	4.5	8.4e-05	0.0083
FGD6		BHLHE41	NOTCH3	1		NT5DC2	5'-nucleotidase domain containing 2(NT5DC2)		GOTERM_CC_DIRECT	endoplasmic reticulum	17	15.2	0.00047	0.009
FKBP10		BNC1	NOX4	1		OSMR	oncostatin M receptor(OSMR)		INTERPRO	EGF_dom	4	3.6	0.00012	0.0096
FN1		BNC2	NT5DC2	1		PCOLCE	procollagen C-endopeptidase enhancer(PCOLCE)		GOTERM_BP_DIRECT	skeletal system development	7	6.2	7.6e-05	0.011
FSCN1		BORCS8MEF2B	OSMR	1		PGF	placental growth factor(PGF)		GOTERM_BP_DIRECT	angiogenesis	9	8	8e-05	0.011
GJB2		BPTF	PCOLCE	1		PKM	pyruvate kinase M1/2(PKM)		GOTERM_BP_DIRECT	negative regulation of angiogenesis	7	6.2	9.4e-05	0.011
GM2A		BRF2	PGF	1		PLAU	plasminogen activator, urokinase(PLAU)		INTERPRO	TSPN-like_N	4	3.6	0.00025	0.012
GPNMB		BSX	PKM	1		PLXDC2	plexin domain containing 2(PLXDC2)		INTERPRO	Thrombospondin_C	3	2.7	0.00028	0.012
GRINA		C11ORF95	PLAU	1		PMEPA1	prostate transmembrane protein, androgen induced 1(PMEPA1)		INTERPRO	Thrombospondin_3-like_rpt	3	2.7	0.00028	0.012
ICAM1		CAMTA1	PLXDC2	1		PODXL	podocalyxin like(PODXL)		INTERPRO	TSP_type-3_rpt	3	2.7	0.00028	0.012
IFI6		CAMTA2	PMEPA1	1		PRPF4	pre-mRNA splicing tri-snRNP complex factor PRPF4(PRPF4)		INTERPRO	Thrombospondin_3_rpt	3	2.7	0.00028	0.012
IFITM2		CARF	PODXL	1		PTPN12	protein tyrosine phosphatase non-receptor type 12(PTPN12)		INTERPRO	EGF_Ca-bd_CS	6	5.4	0.00028	0.012
IFITM3		CASZ1	PRPF4	1		RAB31	RAB31, member RAS oncogene family(RAB31)		UP_SEQ_FEATURE	DOMAIN:EGF-like	8	7.1	0.0002	0.013
IL32		CBLL2	PTPN12	1		RARRES1	retinoic acid receptor responder 1(RARRES1)		UP_SEQ_FEATURE	DOMAIN:EGF-like 2	6	5.4	0.00023	0.013
ITGA5		CBX2	RAB31	1		RRS1	ribosome biogenesis regulator 1 homolog(RRS1)		UP_SEQ_FEATURE	REPEAT:TSP type-3 2	3	2.7	0.00029	0.013
KLHL23		CC2D1A	RARRES1	1		RUVBL1	RuvB like AAA ATPase 1(RUVBL1)		UP_SEQ_FEATURE	REPEAT:TSP type-3 1	3	2.7	0.00029	0.013
LGALS1		CCDC169SOHLH2	RRS1	1		S100A10	S100 calcium binding protein A10(S100A10)		UP_SEQ_FEATURE	REPEAT:TSP type-3 7	3	2.7	0.00029	0.013
LIF		CCDC17	RUVBL1	1		S100A9	S100 calcium binding protein A9(S100A9)		UP_SEQ_FEATURE	DOMAIN:TSP C-terminal	3	2.7	0.00029	0.013
LPCAT1		CDC5L	S100A10	1		SERPINE1	serpin family E member 1(SERPINE1)		UP_SEQ_FEATURE	REPEAT:TSP type-3 8	3	2.7	0.00029	0.013
LY6E		CDX1	S100A9	1		SERPINH1	serpin family H member 1(SERPINH1)		UP_SEQ_FEATURE	REPEAT:TSP type-3 5	3	2.7	0.00029	0.013
MRTO4		CDX2	SERPINE1	1		SFRP4	secreted frizzled related protein 4(SFRP4)		UP_SEQ_FEATURE	REPEAT:TSP type-3 3	3	2.7	0.00029	0.013
MSR1		CDX4	SERPINH1	1		SNRPB	small nuclear ribonucleoprotein polypeptides B and B1(SNRPB)		UP_SEQ_FEATURE	REPEAT:TSP type-3 6	3	2.7	0.00029	0.013
NOTCH3		CEBPA	SFRP4	1		SPARC	secreted protein acidic and cysteine rich(SPARC)		UP_SEQ_FEATURE	REPEAT:TSP type-3 4	3	2.7	0.00029	0.013
NOX4		CEBPD	SPARC	1		SPP1	secreted phosphoprotein 1(SPP1)		GOTERM_MF_DIRECT	glycosaminoglycan binding	4	3.6	0.00043	0.013
OSMR		CEBPE	SPP1	1		SULF1	sulfatase 1(SULF1)		GOTERM_BP_DIRECT	gene expression	7	6.2	0.00012	0.013
PGF		CEBPG	SULF1	1		SULF2	sulfatase 2(SULF2)		INTERPRO	Netrin_domain	4	3.6	0.00036	0.014
PLXDC2		CEBPZ	SULF2	1		TGM2	transglutaminase 2(TGM2)		INTERPRO	TIMP-like_OB-fold	4	3.6	0.0004	0.014
PMEPA1		CENPA	TGM2	1		THBS1	thrombospondin 1(THBS1)		UP_SEQ_FEATURE	DOMAIN:NTR	4	3.6	0.00036	0.015
PRPF4		CENPB	THBS1	1		THBS2	thrombospondin 2(THBS2)		SMART	TSPN	4	3.6	0.00067	0.016
PTPN12		CENPBD1	THBS2	1		THBS4	thrombospondin 4(THBS4)		GOTERM_BP_DIRECT	glomerular filtration	4	3.6	0.00017	0.016
RAB31		CENPS	THBS4	1		THY1	Thy-1 cell surface antigen(THY1)		UP_SEQ_FEATURE	PROPEP:N-terminal propeptide	3	2.7	0.00043	0.017
RRS1		CENPT	THY1	1		TIMP1	TIMP metallopeptidase inhibitor 1(TIMP1)		UP_KW_CELLULAR_COMPONENT	Cell junction	9	8	0.0032	0.023
SERPINE1		CENPX	TIMP1	1		TMEM158	transmembrane protein 158(TMEM158)		GOTERM_BP_DIRECT	positive regulation of angiogenesis	7	6.2	0.00026	0.024
SERPINH1		CGGBP1	TMEM158	1		TNFAIP2	TNF alpha induced protein 2(TNFAIP2)		UP_SEQ_FEATURE	DOMAIN:Laminin G-like	4	3.6	0.00068	0.026
SNRPB		CHAMP1	TNFAIP2	1		TNFRSF10B	TNF receptor superfamily member 10b(TNFRSF10B)		GOTERM_BP_DIRECT	decidualization	4	3.6	0.00033	0.028
SPARC		CHCHD3	TNFRSF10B	1		TNFRSF12A	TNF receptor superfamily member 12A(TNFRSF12A)		KEGG_PATHWAY	Proteoglycans in cancer	8	7.1	0.0017	0.028
SPP1		CIC	TNFRSF12A	1		TOP2A	DNA topoisomerase II alpha(TOP2A)		GOTERM_CC_DIRECT	plasma membrane	45	40.2	0.0017	0.031
SULF1		CLOCK	TOP2A	1		TREM2	triggering receptor expressed on myeloid cells 2(TREM2)		GOTERM_CC_DIRECT	ruffle	5	4.5	0.0019	0.031
SULF2		CPEB1	TREM2	1		VCAN	versican(VCAN)		GOTERM_CC_DIRECT	external side of plasma membrane	9	8	0.002	0.031
TGM2		CPXCR1	VCAN	1		YBX3	Y-box binding protein 3(YBX3)		BIOCARTA	Platelet Amyloid Precursor Protein Pathway	4	3.6	0.00089	0.032
THBS2		CREB1	YBX3	1		ZYX	zyxin(ZYX)		KEGG_PATHWAY	Phagosome	7	6.2	0.0021	0.032
THY1		CREB3	ZYX	1					GOTERM_BP_DIRECT	peptide cross-linking	4	3.6	0.00041	0.033
TIMP1		CREB3L1		1					GOTERM_CC_DIRECT	melanosome	5	4.5	0.0022	0.033
TNFAIP2		CREB3L2		1					INTERPRO	Growth_fac_rcpt_cys_sf	6	5.4	0.0011	0.035
TNFRSF10B		CREB3L3		1					UP_KW_DOMAIN	Repeat	44	39.3	0.0088	0.042
TNFRSF12A		CREB3L4		1					GOTERM_CC_DIRECT	platelet alpha granule	3	2.7	0.0031	0.044
TOP2A		CREB5		1					GOTERM_BP_DIRECT	embryonic skeletal system development	4	3.6	0.00069	0.051
TREM2		CREBL2		1					GOTERM_BP_DIRECT	negative regulation of plasminogen activation	3	2.7	0.0008	0.056
VCAN		CREBZF		1					UP_KW_DISEASE	Aortic aneurysm	3	2.7	0.0064	0.056
YBX3		CREM		1					UP_KW_PTM	S-nitrosylation	4	3.6	0.012	0.058
ZYX		CRX		1					GOTERM_BP_DIRECT	positive regulation of cell migration	8	7.1	0.00097	0.064
BUB1		CSRNP1		1					GOTERM_BP_DIRECT	positive regulation of peptidyl-tyrosine phosphorylation	5	4.5	0.0011	0.067
CBX3		CSRNP2		1					GOTERM_BP_DIRECT	cell-cell adhesion	7	6.2	0.0011	0.067
KLHL23		CSRNP3		1					GOTERM_BP_DIRECT	negative regulation of endothelial cell proliferation	4	3.6	0.0012	0.069
LIPG		CTCF		1					GOTERM_BP_DIRECT	collagen biosynthetic process	3	2.7	0.0013	0.069
NT5DC2		CTCFL		1					GOTERM_CC_DIRECT	membrane raft	6	5.4	0.0052	0.07
RARRES1		CUX1		1					GOTERM_MF_DIRECT	growth factor activity	6	5.4	0.0026	0.07
SFRP4		CUX2		1					GOTERM_MF_DIRECT	proteoglycan binding	3	2.7	0.0028	0.07
TMEM158		CXXC1		1					GOTERM_BP_DIRECT	cell adhesion mediated by integrin	4	3.6	0.0014	0.071
TNFAIP2		CXXC4		1					GOTERM_BP_DIRECT	regulation of apoptotic process	7	6.2	0.0015	0.071
TREM2		CXXC5		1					GOTERM_BP_DIRECT	negative regulation of cysteine-type endopeptidase activity involved in apoptotic process	4	3.6	0.0015	0.071
COL3A1		DACH1		1					GOTERM_BP_DIRECT	glomerular basement membrane development	3	2.7	0.0016	0.071
FBN1		DACH2		1					GOTERM_BP_DIRECT	cell-cell signaling	7	6.2	0.0017	0.077
GDF15		DBP		1					INTERPRO	EGF-type_Asp/Asn_hydroxyl_site	5	4.5	0.0025	0.078
MKI67		DBX1		1					GOTERM_BP_DIRECT	collagen-activated tyrosine kinase receptor signaling pathway	3	2.7	0.0019	0.079
		DBX2		1					GOTERM_BP_DIRECT	transforming growth factor beta receptor signaling pathway	5	4.5	0.0021	0.084
		DDIT3		1					GOTERM_BP_DIRECT	negative regulation of fibrinolysis	3	2.7	0.0022	0.084
		DEAF1		1					GOTERM_BP_DIRECT	positive regulation of phagocytosis, engulfment	3	2.7	0.0022	0.084
		DLX1		1					GOTERM_MF_DIRECT	protein homodimerization activity	12	10.7	0.0037	0.085
		DLX2		1					GOTERM_BP_DIRECT	symbiont entry into host cell	5	4.5	0.0024	0.089
		DLX3		1					GOTERM_MF_DIRECT	low-density lipoprotein particle binding	3	2.7	0.0041	0.089
		DLX4		1					UP_SEQ_FEATURE	SITE:Cleavage; by furin	3	2.7	0.0025	0.093
		DLX5		1					GOTERM_BP_DIRECT	response to hypoxia	6	5.4	0.0028	0.1
		DLX6		1					UP_SEQ_FEATURE	CROSSLNK:Glycyl lysine isopeptide (Lys-Gly) (interchain with G-Cter in SUMO2); alternate	8	7.1	0.0029	0.1
		DMBX1		1					GOTERM_MF_DIRECT	cytokine activity	6	5.4	0.0052	0.1
		DMRT1		1					UP_SEQ_FEATURE	REGION:Heparin-binding	3	2.7	0.0033	0.11
		DMRT2		1					GOTERM_CC_DIRECT	synaptic cleft	3	2.7	0.0095	0.12
		DMRT3		1					GOTERM_CC_DIRECT	extracellular vesicle	5	4.5	0.0098	0.12
		DMRTA1		1					UP_KW_MOLECULAR_FUNCTION	Protease inhibitor	5	4.5	0.0077	0.12
		DMRTA2		1					UP_KW_MOLECULAR_FUNCTION	Growth factor	5	4.5	0.0083	0.12
		DMRTB1		1					UP_KW_MOLECULAR_FUNCTION	Host cell receptor for virus entry	4	3.6	0.0094	0.12
		DMRTC2		1					KEGG_PATHWAY	Malaria	4	3.6	0.0086	0.12
		DMTF1		1					GOTERM_CC_DIRECT	collagen type I trimer	2	1.8	0.011	0.12
		DNMT1		1					BIOCARTA	Regulators of Bone Mineralization	3	2.7	0.0074	0.13
		DNTTIP1		1					GOTERM_BP_DIRECT	bone development	4	3.6	0.004	0.14
		DOT1L		1					GOTERM_BP_DIRECT	response to unfolded protein	4	3.6	0.004	0.14
		DPF1		1					GOTERM_BP_DIRECT	cell migration	7	6.2	0.0043	0.14
		DPF3		1					INTERPRO	Netrin_module_non-TIMP	3	2.7	0.0051	0.15
		DPRX		1					UP_KW_PTM	Pyrrolidone carboxylic acid	4	3.6	0.038	0.15
		DR1		1					UP_KW_DISEASE	Amyloidosis	3	2.7	0.023	0.15
		DRAP1		1					GOTERM_BP_DIRECT	cartilage development	4	3.6	0.0051	0.16
		DRGX		1					SMART	C345C	3	2.7	0.0089	0.18
		DUX4		1					GOTERM_BP_DIRECT	cellular response to transforming growth factor beta stimulus	4	3.6	0.0063	0.19
		DUXA		1					GOTERM_BP_DIRECT	negative regulation of fibroblast growth factor receptor signaling pathway	3	2.7	0.0063	0.19
		DZIP1		1					GOTERM_BP_DIRECT	basement membrane organization	3	2.7	0.0068	0.2
		E2F1		1					GOTERM_MF_DIRECT	virus receptor activity	4	3.6	0.011	0.2
		E2F2		1					GOTERM_BP_DIRECT	negative regulation of endothelial cell migration	3	2.7	0.0074	0.22
		E2F3		1					GOTERM_CC_DIRECT	cell projection	5	4.5	0.019	0.22
		E2F4		1					GOTERM_MF_DIRECT	cadherin binding	7	6.2	0.012	0.22
		E2F5		1					GOTERM_BP_DIRECT	negative regulation of viral entry into host cell	3	2.7	0.0081	0.22
		E2F6		1					GOTERM_BP_DIRECT	positive regulation of ERK1 and ERK2 cascade	6	5.4	0.0081	0.22
		E2F7		1					GOTERM_BP_DIRECT	positive regulation of apoptotic process	7	6.2	0.0082	0.22
		E2F8		1					GOTERM_CC_DIRECT	peptidase inhibitor complex	2	1.8	0.021	0.22
		E4F1		1					GOTERM_BP_DIRECT	wound healing	4	3.6	0.0088	0.23
		EBF1		1					UP_KW_PTM	Cleavage on pair of basic residues	6	5.4	0.069	0.23
		EBF2		1					UP_KW_PTM	Zymogen	5	4.5	0.078	0.23
		EBF3		1					GOTERM_BP_DIRECT	cellular response to glucose stimulus	4	3.6	0.0091	0.23
		EBF4		1					GOTERM_BP_DIRECT	negative regulation of cell population proliferation	8	7.1	0.0094	0.24
		EEA1		1					INTERPRO	NOTCH1_EGF-like	4	3.6	0.0089	0.24
		EGR1		1					INTERPRO	ConA-like_dom_sf	6	5.4	0.0092	0.24
		EGR2		1					GOTERM_CC_DIRECT	secretory granule lumen	4	3.6	0.023	0.24
		EGR3		1					INTERPRO	Extracellular_sulfatase	2	1.8	0.011	0.25
		EGR4		1					INTERPRO	Extracellular_sulfatase_C	2	1.8	0.011	0.25
		EHF		1					GOTERM_MF_DIRECT	extracellular matrix binding	3	2.7	0.015	0.25
		ELF1		1					GOTERM_CC_DIRECT	serine protease inhibitor complex	2	1.8	0.026	0.26
		ELF2		1					GOTERM_BP_DIRECT	focal adhesion assembly	3	2.7	0.011	0.26
		ELF3		1					GOTERM_BP_DIRECT	esophagus smooth muscle contraction	2	1.8	0.011	0.26
		ELF4		1					GOTERM_BP_DIRECT	ossification	4	3.6	0.011	0.27
		ELF5		1					GOTERM_BP_DIRECT	positive regulation of sprouting angiogenesis	3	2.7	0.011	0.27
		ELK1		1					GOTERM_BP_DIRECT	liver regeneration	3	2.7	0.012	0.28
		ELK3		1					GOTERM_BP_DIRECT	positive regulation of vascular endothelial growth factor production	3	2.7	0.013	0.29
		ELK4		1					GOTERM_CC_DIRECT	nuclear matrix	4	3.6	0.031	0.3
		EMX1		1					UP_SEQ_FEATURE	DOMAIN:Extracellular sulfatase C-terminal	2	1.8	0.011	0.31
		EMX2		1					UP_SEQ_FEATURE	PROPEP:N-terminal propeptide (7S domain)	2	1.8	0.011	0.31
		EN1		1					UP_SEQ_FEATURE	REGION:Catalytic domain; necessary for arylsulfatase activity	2	1.8	0.011	0.31
		EN2		1					UP_SEQ_FEATURE	REGION:Nonhelical region (N-terminal)	2	1.8	0.011	0.31
		EOMES		1					UP_SEQ_FEATURE	REGION:Hydrophilic domain; necessary for endoglucosamine-6-sulfatase activity	2	1.8	0.011	0.31
		EPAS1		1					KEGG_PATHWAY	Relaxin signaling pathway	5	4.5	0.024	0.31
		ERF		1					UP_KW_MOLECULAR_FUNCTION	Cytokine	5	4.5	0.031	0.32
		ERG		1					GOTERM_BP_DIRECT	defense response to Gram-negative bacterium	4	3.6	0.015	0.33
		ESR1		1					GOTERM_BP_DIRECT	response to endoplasmic reticulum stress	4	3.6	0.015	0.33
		ESR2		1					GOTERM_BP_DIRECT	apoptotic process	9	8	0.015	0.33
		ESRRA		1					GOTERM_BP_DIRECT	sprouting angiogenesis	3	2.7	0.016	0.34
		ESRRB		1					GOTERM_BP_DIRECT	signal transduction	14	12.5	0.017	0.34
		ESRRG		1					GOTERM_MF_DIRECT	collagen V binding	2	1.8	0.023	0.34
		ESX1		1					GOTERM_MF_DIRECT	N-acetylglucosamine-6-sulfatase activity	2	1.8	0.023	0.34
		ETS1		1					GOTERM_CC_DIRECT	fibrinogen complex	2	1.8	0.041	0.37
		ETS2		1					GOTERM_CC_DIRECT	membrane	36	32.1	0.042	0.37
		ETV1		1					GOTERM_BP_DIRECT	skin development	3	2.7	0.019	0.38
		ETV2		1					GOTERM_BP_DIRECT	cell morphogenesis	4	3.6	0.019	0.38
		ETV3		1					INTERPRO	EF-hand-dom_pair	6	5.4	0.017	0.38
		ETV3L		1					GOTERM_BP_DIRECT	immune response	8	7.1	0.02	0.39
		ETV4		1					GOTERM_BP_DIRECT	positive regulation of phosphatidylinositol 3-kinase/protein kinase B signal transduction	5	4.5	0.021	0.39
		ETV5		1					GOTERM_BP_DIRECT	negative regulation of blood vessel endothelial cell migration	3	2.7	0.021	0.39
		ETV6		1					GOTERM_BP_DIRECT	complement-mediated synapse pruning	2	1.8	0.022	0.39
		ETV7		1					GOTERM_BP_DIRECT	maintenance of location in cell	2	1.8	0.022	0.39
		EVX1		1					GOTERM_BP_DIRECT	heparan sulfate proteoglycan metabolic process	2	1.8	0.022	0.39
		EVX2		1					GOTERM_BP_DIRECT	positive regulation of inflammatory response	4	3.6	0.022	0.39
		FAM170A		1					OMIM_DISEASE	Osteogenesis imperfecta, type II	2	1.8	0.016	0.42
		FAM200B		1					OMIM_DISEASE	Osteogenesis imperfecta, type IV	2	1.8	0.016	0.42
		FBXL19		1					OMIM_DISEASE	Osteogenesis imperfecta, type III	2	1.8	0.016	0.42
		FERD3L		1					OMIM_DISEASE	Hemorrhage, intracerebral, susceptibility to	2	1.8	0.016	0.42
		FEV		1					UP_KW_DISEASE	Dwarfism	5	4.5	0.081	0.42
		FEZF1		1					PIR_SUPERFAMILY	Sulf1	2	1.8	0.021	0.43
		FEZF2		1					GOTERM_BP_DIRECT	embryo implantation	3	2.7	0.025	0.43
		FIGLA		1					GOTERM_MF_DIRECT	SMAD binding	3	2.7	0.031	0.44
		FIZ1		1					GOTERM_BP_DIRECT	response to cytokine	3	2.7	0.026	0.44
		FLI1		1					GOTERM_BP_DIRECT	regulation of wound healing	2	1.8	0.027	0.45
		FLYWCH1		1					GOTERM_BP_DIRECT	regulation of microvillus assembly	2	1.8	0.027	0.45
		FOS		1					UP_SEQ_FEATURE	DOMAIN:TSP type-1 3	3	2.7	0.016	0.45
		FOSB		1					UP_SEQ_FEATURE	CROSSLNK:Glycyl lysine isopeptide (Lys-Gly) (interchain with G-Cter in SUMO1); alternate	5	4.5	0.017	0.46
		FOSL1		1					GOTERM_CC_DIRECT	basolateral plasma membrane	5	4.5	0.054	0.47
		FOSL2		1					GOTERM_BP_DIRECT	positive regulation of canonical Wnt signaling pathway	4	3.6	0.029	0.48
		FOXA1		1					GOTERM_BP_DIRECT	negative regulation of endopeptidase activity	3	2.7	0.031	0.49
		FOXA2		1					GOTERM_BP_DIRECT	positive regulation of GTPase activity	4	3.6	0.032	0.49
		FOXA3		1					GOTERM_BP_DIRECT	cell-substrate junction assembly	2	1.8	0.032	0.49
		FOXB1		1					GOTERM_BP_DIRECT	regulation of tissue remodeling	2	1.8	0.032	0.49
		FOXB2		1					GOTERM_BP_DIRECT	positive regulation of cellular extravasation	2	1.8	0.032	0.49
		FOXC1		1					GOTERM_BP_DIRECT	receptor internalization	3	2.7	0.032	0.49
		FOXC2		1					UP_SEQ_FEATURE	DOMAIN:EGF-like 22; calcium-binding	2	1.8	0.021	0.5
		FOXD1		1					UP_SEQ_FEATURE	REGION:Nonhelical region (C-terminal)	2	1.8	0.021	0.5
		FOXD2		1					UP_SEQ_FEATURE	DOMAIN:EGF-like 29; calcium-binding	2	1.8	0.021	0.5
		FOXD3		1					UP_SEQ_FEATURE	REPEAT:TSP type-3	2	1.8	0.021	0.5
		FOXD4		1					UP_SEQ_FEATURE	CROSSLNK:Isoglutamyl lysine isopeptide (Gln-Lys) (interchain with K-?)	2	1.8	0.021	0.5
		FOXD4L1		1					UP_SEQ_FEATURE	DOMAIN:VWFA 4	2	1.8	0.021	0.5
		FOXD4L3		1					OMIM_DISEASE	Barrett esophagus/esophageal adenocarcinoma	2	1.8	0.025	0.5
		FOXD4L4		1					GOTERM_BP_DIRECT	osteoblast differentiation	4	3.6	0.034	0.51
		FOXD4L5		1					INTERPRO	CTDL_fold	4	3.6	0.024	0.51
		FOXD4L6		1					GOTERM_BP_DIRECT	positive regulation of fibroblast proliferation	3	2.7	0.035	0.52
		FOXE1		1					GOTERM_CC_DIRECT	phagocytic vesicle	3	2.7	0.062	0.52
		FOXE3		1					UP_SEQ_FEATURE	DOMAIN:EF-hand	5	4.5	0.023	0.52
		FOXF1		1					GOTERM_CC_DIRECT	Golgi apparatus	11	9.8	0.065	0.53
		FOXF2		1					KEGG_PATHWAY	Small cell lung cancer	4	3.6	0.044	0.53
		FOXG1		1					UP_SEQ_FEATURE	DOMAIN:TSP type-1 2	3	2.7	0.025	0.53
		FOXH1		1					UP_SEQ_FEATURE	DOMAIN:TSP type-1 1	3	2.7	0.025	0.53
		FOXI1		1					GOTERM_CC_DIRECT	endoplasmic reticulum-Golgi intermediate compartment	3	2.7	0.068	0.54
		FOXI2		1					GOTERM_CC_DIRECT	protein-containing complex	8	7.1	0.07	0.54
		FOXI3		1					GOTERM_BP_DIRECT	positive regulation of high-density lipoprotein particle clearance	2	1.8	0.037	0.55
		FOXJ1		1					GOTERM_BP_DIRECT	cellular response to tumor necrosis factor	4	3.6	0.038	0.55
		FOXJ2		1					GOTERM_BP_DIRECT	response to mechanical stimulus	3	2.7	0.038	0.55
		FOXJ3		1					GOTERM_CC_DIRECT	low-density lipoprotein particle	2	1.8	0.076	0.55
		FOXK1		1					GOTERM_CC_DIRECT	glutamatergic synapse	6	5.4	0.078	0.55
		FOXK2		1					GOTERM_CC_DIRECT	stress fiber	3	2.7	0.08	0.55
		FOXL1		1					GOTERM_CC_DIRECT	cell-cell junction	4	3.6	0.082	0.55
		FOXL2		1					GOTERM_CC_DIRECT	azurophil granule lumen	3	2.7	0.083	0.55
		FOXM1		1					GOTERM_CC_DIRECT	condensed chromosome, centromeric region	2	1.8	0.086	0.55
		FOXN1		1					GOTERM_CC_DIRECT	platelet alpha granule membrane	2	1.8	0.086	0.55
		FOXN2		1					GOTERM_BP_DIRECT	response to lipopolysaccharide	4	3.6	0.04	0.57
		FOXN3		1					GOTERM_CC_DIRECT	lysosomal lumen	3	2.7	0.094	0.57
		FOXN4		1					GOTERM_CC_DIRECT	early endosome membrane	4	3.6	0.096	0.57
		FOXO1		1					UP_KW_BIOLOGICAL_PROCESS	Host-virus interaction	10	8.9	0.026	0.59
		FOXO3		1					GOTERM_BP_DIRECT	positive regulation of amyloid-beta clearance	2	1.8	0.043	0.59
		FOXO4		1					GOTERM_MF_DIRECT	lipoprotein particle binding	2	1.8	0.045	0.61
		FOXO6		1					GOTERM_BP_DIRECT	response to glucose	3	2.7	0.045	0.62
		FOXP1		1					GOTERM_BP_DIRECT	platelet activation	3	2.7	0.046	0.63
		FOXP2		1					INTERPRO	Collagen_IV_NC	2	1.8	0.032	0.63
		FOXP3		1					INTERPRO	Collagen_IV_NC_sf	2	1.8	0.032	0.63
		FOXP4		1					GOTERM_MF_DIRECT	metallopeptidase activity	3	2.7	0.049	0.64
		FOXQ1		1					GOTERM_BP_DIRECT	chronic inflammatory response	2	1.8	0.048	0.64
		FOXR1		1					GOTERM_BP_DIRECT	response to wounding	3	2.7	0.05	0.67
		FOXR2		1					UP_SEQ_FEATURE	DOMAIN:Collagen IV NC1	2	1.8	0.032	0.67
		FOXS1		1					GOTERM_BP_DIRECT	negative regulation of protein metabolic process	2	1.8	0.053	0.69
		GABPA		1					GOTERM_BP_DIRECT	nitric oxide-cGMP-mediated signaling	2	1.8	0.053	0.69
		GATA1		1					GOTERM_BP_DIRECT	positive regulation of cell population proliferation	7	6.2	0.057	0.7
		GATA2		1					GOTERM_BP_DIRECT	negative regulation of apoptotic process	7	6.2	0.058	0.7
		GATA3		1					GOTERM_BP_DIRECT	regulation of interleukin-6 production	2	1.8	0.058	0.7
		GATA4		1					GOTERM_BP_DIRECT	cellular hyperosmotic response	2	1.8	0.058	0.7
		GATA5		1					GOTERM_BP_DIRECT	regulation of chromosome segregation	2	1.8	0.058	0.7
		GATA6		1					GOTERM_BP_DIRECT	glial cell migration	2	1.8	0.058	0.7
		GATAD2A		1					GOTERM_BP_DIRECT	branching involved in salivary gland morphogenesis	2	1.8	0.058	0.7
		GATAD2B		1					GOTERM_BP_DIRECT	negative regulation of blood coagulation	2	1.8	0.063	0.71
		GBX1		1					GOTERM_BP_DIRECT	regulation of signaling receptor activity	2	1.8	0.063	0.71
		GBX2		1					GOTERM_BP_DIRECT	regulation of epidermal growth factor receptor signaling pathway	2	1.8	0.063	0.71
		GCM1		1					GOTERM_BP_DIRECT	response to interferon-beta	2	1.8	0.063	0.71
		GCM2		1					GOTERM_BP_DIRECT	response to interferon-alpha	2	1.8	0.063	0.71
		GFI1		1					GOTERM_BP_DIRECT	skin morphogenesis	2	1.8	0.063	0.71
		GFI1B		1					GOTERM_BP_DIRECT	glial cell-derived neurotrophic factor receptor signaling pathway	2	1.8	0.063	0.71
		GLI1		1					UP_SEQ_FEATURE	DOMAIN:Fibronectin type-III 17	2	1.8	0.037	0.72
		GLI2		1					UP_SEQ_FEATURE	DOMAIN:VWFA 3	2	1.8	0.037	0.72
		GLI3		1					UP_SEQ_FEATURE	DOMAIN:Histidine kinase/HSP90-like ATPase	2	1.8	0.037	0.72
		GLI4		1					UP_SEQ_FEATURE	DOMAIN:Fibronectin type-III 16	2	1.8	0.037	0.72
		GLIS1		1					UP_SEQ_FEATURE	DOMAIN:EGF-like 2; calcium-binding	3	2.7	0.038	0.72
		GLIS2		1					GOTERM_BP_DIRECT	cellular response to mechanical stimulus	3	2.7	0.066	0.73
		GLIS3		1					GOTERM_MF_DIRECT	signaling receptor binding	6	5.4	0.06	0.74
		GLMP		1					GOTERM_MF_DIRECT	peptidase activator activity	2	1.8	0.061	0.74
		GLYR1		1					INTERPRO	Ig-like_fold	12	10.7	0.039	0.74
		GMEB1		1					GOTERM_BP_DIRECT	positive regulation of fibroblast migration	2	1.8	0.068	0.75
		GMEB2		1					GOTERM_BP_DIRECT	amyloid-beta clearance	2	1.8	0.068	0.75
		GPBP1		1					UP_SEQ_FEATURE	DOMAIN:Fibronectin type-III 14	2	1.8	0.042	0.75
		GPBP1L1		1					UP_SEQ_FEATURE	DOMAIN:Fibronectin type-III 15	2	1.8	0.042	0.75
		GRHL1		1					UP_SEQ_FEATURE	DOMAIN:EGF-like 30; calcium-binding	2	1.8	0.042	0.75
		GRHL2		1					SMART	C4	2	1.8	0.045	0.76
		GRHL3		1					GOTERM_MF_DIRECT	double-stranded RNA binding	3	2.7	0.067	0.77
		GSC		1					UP_SEQ_FEATURE	DOMAIN:Fibronectin type-III 4	3	2.7	0.047	0.78
		GSC2		1					UP_SEQ_FEATURE	DOMAIN:EGF-like 21; calcium-binding	2	1.8	0.048	0.78
		GSX1		1					UP_SEQ_FEATURE	DOMAIN:EGF-like 23; calcium-binding	2	1.8	0.048	0.78
		GSX2		1					UP_SEQ_FEATURE	DOMAIN:EGF-like 17; calcium-binding	2	1.8	0.048	0.78
		GTF2B		1					UP_SEQ_FEATURE	TOPO_DOM:Extracellular	24	21.4	0.048	0.78
		GTF2I		1					GOTERM_BP_DIRECT	negative regulation of catalytic activity	2	1.8	0.073	0.78
		GTF2IRD1		1					GOTERM_BP_DIRECT	negative regulation of amyloid fibril formation	2	1.8	0.073	0.78
		GTF2IRD2		1					GOTERM_BP_DIRECT	postsynapse organization	2	1.8	0.073	0.78
		GTF2IRD2B		1					UP_SEQ_FEATURE	COMPBIAS:Pro residues	18	16.1	0.05	0.8
		GTF3A		1					UP_SEQ_FEATURE	DOMAIN:Fibronectin type-III 12	2	1.8	0.053	0.8
		GZF1		1					UP_SEQ_FEATURE	DOMAIN:Fibronectin type-III 10	2	1.8	0.053	0.8
		HAND1		1					UP_SEQ_FEATURE	DOMAIN:Fibronectin type-III 11	2	1.8	0.053	0.8
		HAND2		1					UP_SEQ_FEATURE	DOMAIN:EGF-like 4	3	2.7	0.054	0.8
		HBP1		1					GOTERM_BP_DIRECT	neuron remodeling	2	1.8	0.078	0.82
		HDX		1					GOTERM_BP_DIRECT	extracellular matrix assembly	2	1.8	0.078	0.82
		HELT		1					GOTERM_BP_DIRECT	inflammatory response	6	5.4	0.08	0.83
		HES1		1					GOTERM_BP_DIRECT	proteolysis	7	6.2	0.081	0.83
		HES2		1					GOTERM_BP_DIRECT	negative regulation of cell migration	4	3.6	0.081	0.83
		HES3		1					GOTERM_BP_DIRECT	behavioral response to pain	2	1.8	0.083	0.83
		HES4		1					GOTERM_BP_DIRECT	programmed cell death	2	1.8	0.083	0.83
		HES5		1					GOTERM_BP_DIRECT	wound healing, spreading of epidermal cells	2	1.8	0.083	0.83
		HES6		1					GOTERM_BP_DIRECT	positive regulation of cytoplasmic translation	2	1.8	0.083	0.83
		HES7		1					KEGG_PATHWAY	Leukocyte transendothelial migration	4	3.6	0.075	0.83
		HESX1		1					GOTERM_BP_DIRECT	innervation	2	1.8	0.088	0.85
		HEY1		1					GOTERM_BP_DIRECT	positive regulation of blood coagulation	2	1.8	0.088	0.85
		HEY2		1					GOTERM_BP_DIRECT	aorta morphogenesis	2	1.8	0.088	0.85
		HEYL		1					GOTERM_BP_DIRECT	high-density lipoprotein particle remodeling	2	1.8	0.088	0.85
		HHEX		1					GOTERM_MF_DIRECT	metalloendopeptidase inhibitor activity	2	1.8	0.077	0.86
		HIC1		1					GOTERM_MF_DIRECT	histone methyltransferase binding	2	1.8	0.082	0.86
		HIC2		1					GOTERM_MF_DIRECT	arylsulfatase activity	2	1.8	0.082	0.86
		HIF1A		1					GOTERM_MF_DIRECT	extracellular matrix structural constituent conferring compression resistance	2	1.8	0.087	0.86
		HIF3A		1					GOTERM_MF_DIRECT	amyloid-beta binding	3	2.7	0.088	0.86
		HINFP		1					GOTERM_BP_DIRECT	response to steroid hormone	2	1.8	0.093	0.86
		HIVEP1		1					GOTERM_BP_DIRECT	reverse cholesterol transport	2	1.8	0.093	0.86
		HIVEP2		1					GOTERM_BP_DIRECT	negative regulation of cell-substrate adhesion	2	1.8	0.093	0.86
		HIVEP3		1					GOTERM_BP_DIRECT	chondrocyte development	2	1.8	0.093	0.86
		HLF		1					GOTERM_BP_DIRECT	supramolecular fiber organization	2	1.8	0.093	0.86
		HLX		1					INTERPRO	TSP1_rpt_sf	3	2.7	0.049	0.89
		HMBOX1		1					INTERPRO	TSP1_rpt	3	2.7	0.051	0.89
		HMG20A		1					GOTERM_BP_DIRECT	apoptotic cell clearance	2	1.8	0.098	0.9
		HMG20B		1					UP_KW_BIOLOGICAL_PROCESS	Apoptosis	8	7.1	0.053	0.9
		HMGA1		1					GOTERM_MF_DIRECT	antioxidant activity	2	1.8	0.098	0.92
		HMGA2		1					UP_SEQ_FEATURE	DOMAIN:EGF-like 10; calcium-binding	2	1.8	0.063	0.92
		HMGN3		1					KEGG_PATHWAY	Platelet activation	4	3.6	0.09	0.93
		HMX1		1					UP_SEQ_FEATURE	REGION:Disordered	83	74.1	0.065	0.94
		HMX2		1					UP_SEQ_FEATURE	DOMAIN:Fibronectin type-III	4	3.6	0.071	0.97
		HMX3		1					UP_SEQ_FEATURE	DISULFID:Alternate	2	1.8	0.073	0.97
		HNF1A		1					UP_SEQ_FEATURE	DOMAIN:Link	2	1.8	0.073	0.97
		HNF1B		1					UP_SEQ_FEATURE	DOMAIN:EGF-like 14; calcium-binding	2	1.8	0.073	0.97
		HNF4A		1					UP_SEQ_FEATURE	DOMAIN:EGF-like 13; calcium-binding	2	1.8	0.073	0.97
		HNF4G		1					UP_SEQ_FEATURE	DOMAIN:EGF-like 15; calcium-binding	2	1.8	0.073	0.97
		HOMEZ		1					UP_SEQ_FEATURE	DOMAIN:VWFA	3	2.7	0.077	0.99
		HOXA1		1					UP_SEQ_FEATURE	DOMAIN:EGF-like 3	3	2.7	0.077	0.99
		HOXA10		1					UP_SEQ_FEATURE	DOMAIN:EGF-like 16; calcium-binding	2	1.8	0.078	0.99
		HOXA11		1					UP_SEQ_FEATURE	DOMAIN:Fibronectin type-III 3	3	2.7	0.079	0.99
		HOXA13		1					UP_SEQ_FEATURE	DOMAIN:EF-hand 1	4	3.6	0.082	0.99
		HOXA2		1					UP_SEQ_FEATURE	DOMAIN:VWFA 1	2	1.8	0.083	0.99
		HOXA3		1					UP_SEQ_FEATURE	DOMAIN:Sulfatase N-terminal	2	1.8	0.083	0.99
		HOXA4		1					UP_SEQ_FEATURE	DOMAIN:EF-hand 2	4	3.6	0.086	0.99
		HOXA5		1					UP_SEQ_FEATURE	BINDING:via 3-oxoalanine	2	1.8	0.088	0.99
		HOXA6		1					UP_SEQ_FEATURE	DOMAIN:Fibronectin type-III 9	2	1.8	0.088	0.99
		HOXA7		1					UP_SEQ_FEATURE	DOMAIN:VWFA 2	2	1.8	0.088	0.99
		HOXA9		1					UP_SEQ_FEATURE	DOMAIN:EGF-like 11; calcium-binding	2	1.8	0.088	0.99
		HOXB1		1					INTERPRO	VWF_A	3	2.7	0.068	1
		HOXB13		1					INTERPRO	HATPase_C	2	1.8	0.073	1
		HOXB2		1					INTERPRO	EF_Hand_1_Ca_BS	4	3.6	0.074	1
		HOXB3		1					INTERPRO	MetalloPept_cat_dom_sf	3	2.7	0.075	1
		HOXB4		1					INTERPRO	Link_dom	2	1.8	0.078	1
		HOXB5		1					INTERPRO	Sulfatase_CS	2	1.8	0.083	1
		HOXB6		1					SMART	TSP1	3	2.7	0.089	1
		HOXB7		1					INTERPRO	Sulfatase_N	2	1.8	0.093	1
		HOXB8		1					UP_SEQ_FEATURE	DOMAIN:Collagen-like 4	2	1.8	0.093	1
		HOXB9		1					INTERPRO	CD225/Dispanin_fam	2	1.8	0.098	1
		HOXC10		1					UP_SEQ_FEATURE	DOMAIN:EGF-like 12; calcium-binding	2	1.8	0.098	1
		HOXC11		1
		HOXC12		1
		HOXC13		1
		HOXC4		1
		HOXC5		1
		HOXC6		1
		HOXC8		1
		HOXC9		1
		HOXD1		1
		HOXD10		1
		HOXD11		1
		HOXD12		1
		HOXD13		1
		HOXD3		1
		HOXD4		1
		HOXD8		1
		HOXD9		1
		HSF1		1
		HSF2		1
		HSF4		1
		HSF5		1
		HSFX1		1
		HSFX2		1
		HSFY1		1
		HSFY2		1
		IKZF1		1
		IKZF2		1
		IKZF3		1
		IKZF4		1
		IKZF5		1
		INSM1		1
		INSM2		1
		IRF1		1
		IRF2		1
		IRF3		1
		IRF4		1
		IRF5		1
		IRF6		1
		IRF7		1
		IRF8		1
		IRF9		1
		IRX1		1
		IRX2		1
		IRX3		1
		IRX4		1
		IRX5		1
		IRX6		1
		ISL1		1
		ISL2		1
		ISX		1
		JAZF1		1
		JDP2		1
		JRK		1
		JRKL		1
		JUN		1
		JUNB		1
		JUND		1
		KAT7		1
		KCMF1		1
		KCNIP3		1
		KDM2A		1
		KDM2B		1
		KDM5B		1
		KIN		1
		KLF1		1
		KLF10		1
		KLF11		1
		KLF12		1
		KLF13		1
		KLF14		1
		KLF15		1
		KLF16		1
		KLF17		1
		KLF2		1
		KLF3		1
		KLF4		1
		KLF5		1
		KLF6		1
		KLF7		1
		KLF8		1
		KLF9		1
		KMT2A		1
		KMT2B		1
		L3MBTL1		1
		L3MBTL3		1
		L3MBTL4		1
		LBX1		1
		LBX2		1
		LCOR		1
		LCORL		1
		LEF1		1
		LEUTX		1
		LHX1		1
		LHX2		1
		LHX3		1
		LHX4		1
		LHX5		1
		LHX6		1
		LHX8		1
		LHX9		1
		LIN28A		1
		LIN28B		1
		LIN54		1
		LMX1A		1
		LMX1B		1
		LTF		1
		LYL1		1
		MAF		1
		MAFA		1
		MAFB		1
		MAFF		1
		MAFG		1
		MAFK		1
		MAX		1
		MAZ		1
		MBD1		1
		MBD2		1
		MBD3		1
		MBD4		1
		MBD6		1
		MBNL2		1
		MECOM		1
		MECP2		1
		MEF2A		1
		MEF2B		1
		MEF2C		1
		MEF2D		1
		MEIS1		1
		MEIS2		1
		MEIS3		1
		MEOX1		1
		MEOX2		1
		MESP1		1
		MESP2		1
		MGA		1
		MITF		1
		MIXL1		1
		MKX		1
		MLX		1
		MLXIP		1
		MLXIPL		1
		MNT		1
		MNX1		1
		MSANTD1		1
		MSANTD3		1
		MSANTD4		1
		MSC		1
		MSGN1		1
		MSX1		1
		MSX2		1
		MTERF1		1
		MTERF2		1
		MTERF3		1
		MTERF4		1
		MTF1		1
		MTF2		1
		MXD1		1
		MXD3		1
		MXD4		1
		MXI1		1
		MYB		1
		MYBL1		1
		MYBL2		1
		MYC		1
		MYCL		1
		MYCN		1
		MYF5		1
		MYF6		1
		MYNN		1
		MYOD1		1
		MYOG		1
		MYPOP		1
		MYRF		1
		MYRFL		1
		MYSM1		1
		MYT1		1
		MYT1L		1
		MZF1		1
		NACC2		1
		NAIF1		1
		NANOG		1
		NANOGNB		1
		NANOGP8		1
		NCOA1		1
		NCOA2		1
		NCOA3		1
		NEUROD1		1
		NEUROD2		1
		NEUROD4		1
		NEUROD6		1
		NEUROG1		1
		NEUROG2		1
		NEUROG3		1
		NFAT5		1
		NFATC1		1
		NFATC2		1
		NFATC3		1
		NFATC4		1
		NFE2		1
		NFE2L1		1
		NFE2L2		1
		NFE2L3		1
		NFE4		1
		NFIA		1
		NFIB		1
		NFIC		1
		NFIL3		1
		NFIX		1
		NFKB1		1
		NFKB2		1
		NFX1		1
		NFXL1		1
		NFYA		1
		NFYB		1
		NFYC		1
		NHLH1		1
		NHLH2		1
		NKRF		1
		NKX11		1
		NKX12		1
		NKX21		1
		NKX22		1
		NKX23		1
		NKX24		1
		NKX25		1
		NKX26		1
		NKX28		1
		NKX31		1
		NKX32		1
		NKX61		1
		NKX62		1
		NKX63		1
		NME2		1
		NOBOX		1
		NOTO		1
		NPAS1		1
		NPAS2		1
		NPAS3		1
		NPAS4		1
		NR0B1		1
		NR1D1		1
		NR1D2		1
		NR1H2		1
		NR1H3		1
		NR1H4		1
		NR1I2		1
		NR1I3		1
		NR2C1		1
		NR2C2		1
		NR2E1		1
		NR2E3		1
		NR2F1		1
		NR2F2		1
		NR2F6		1
		NR3C1		1
		NR3C2		1
		NR4A1		1
		NR4A2		1
		NR4A3		1
		NR5A1		1
		NR5A2		1
		NR6A1		1
		NRF1		1
		NRL		1
		OLIG1		1
		OLIG2		1
		OLIG3		1
		ONECUT1		1
		ONECUT2		1
		ONECUT3		1
		OSR1		1
		OSR2		1
		OTP		1
		OTX1		1
		OTX2		1
		OVOL1		1
		OVOL2		1
		OVOL3		1
		PA2G4		1
		PATZ1		1
		PAX1		1
		PAX2		1
		PAX3		1
		PAX4		1
		PAX5		1
		PAX6		1
		PAX7		1
		PAX8		1
		PAX9		1
		PBX1		1
		PBX2		1
		PBX3		1
		PBX4		1
		PCGF2		1
		PCGF6		1
		PDX1		1
		PEG3		1
		PGR		1
		PHF1		1
		PHF20		1
		PHF21A		1
		PHOX2A		1
		PHOX2B		1
		PIN1		1
		PITX1		1
		PITX2		1
		PITX3		1
		PKNOX1		1
		PKNOX2		1
		PLAG1		1
		PLAGL1		1
		PLAGL2		1
		PLSCR1		1
		POGK		1
		POU1F1		1
		POU2AF1		1
		POU2F1		1
		POU2F2		1
		POU2F3		1
		POU3F1		1
		POU3F2		1
		POU3F3		1
		POU3F4		1
		POU4F1		1
		POU4F2		1
		POU4F3		1
		POU5F1		1
		POU5F1B		1
		POU5F2		1
		POU6F1		1
		POU6F2		1
		PPARA		1
		PPARD		1
		PPARG		1
		PRDM1		1
		PRDM10		1
		PRDM12		1
		PRDM13		1
		PRDM14		1
		PRDM15		1
		PRDM16		1
		PRDM2		1
		PRDM4		1
		PRDM5		1
		PRDM6		1
		PRDM8		1
		PRDM9		1
		PREB		1
		PRMT3		1
		PROP1		1
		PROX1		1
		PROX2		1
		PRR12		1
		PRRX1		1
		PRRX2		1
		PTF1A		1
		PURA		1
		PURB		1
		PURG		1
		RAG1		1
		RARA		1
		RARB		1
		RARG		1
		RAX		1
		RAX2		1
		RBAK		1
		RBCK1		1
		RBPJ		1
		RBPJL		1
		RBSN		1
		REL		1
		RELA		1
		RELB		1
		REPIN1		1
		REST		1
		REXO4		1
		RFX1		1
		RFX2		1
		RFX3		1
		RFX4		1
		RFX5		1
		RFX6		1
		RFX7		1
		RFX8		1
		RHOXF1		1
		RHOXF2		1
		RHOXF2B		1
		RLF		1
		RORA		1
		RORB		1
		RORC		1
		RREB1		1
		RUNX1		1
		RUNX2		1
		RUNX3		1
		RXRA		1
		RXRB		1
		RXRG		1
		SAFB		1
		SAFB2		1
		SALL1		1
		SALL2		1
		SALL3		1
		SALL4		1
		SATB1		1
		SATB2		1
		SCMH1		1
		SCML4		1
		SCRT1		1
		SCRT2		1
		SCX		1
		SEBOX		1
		SETBP1		1
		SETDB1		1
		SETDB2		1
		SGSM2		1
		SHOX		1
		SHOX2		1
		SIM1		1
		SIM2		1
		SIX1		1
		SIX2		1
		SIX3		1
		SIX4		1
		SIX5		1
		SIX6		1
		SKI		1
		SKIL		1
		SKOR1		1
		SKOR2		1
		SLC2A4RG		1
		SMAD1		1
		SMAD3		1
		SMAD4		1
		SMAD5		1
		SMAD9		1
		SMYD3		1
		SNAI1		1
		SNAI2		1
		SNAI3		1
		SNAPC2		1
		SNAPC4		1
		SNAPC5		1
		SOHLH1		1
		SOHLH2		1
		SON		1
		SOX1		1
		SOX10		1
		SOX11		1
		SOX12		1
		SOX13		1
		SOX14		1
		SOX15		1
		SOX17		1
		SOX18		1
		SOX2		1
		SOX21		1
		SOX3		1
		SOX30		1
		SOX4		1
		SOX5		1
		SOX6		1
		SOX7		1
		SOX8		1
		SOX9		1
		SP1		1
		SP100		1
		SP110		1
		SP140		1
		SP140L		1
		SP2		1
		SP3		1
		SP4		1
		SP5		1
		SP6		1
		SP7		1
		SP8		1
		SP9		1
		SPDEF		1
		SPEN		1
		SPI1		1
		SPIB		1
		SPIC		1
		SPZ1		1
		SRCAP		1
		SREBF1		1
		SREBF2		1
		SRF		1
		SRY		1
		ST18		1
		STAT1		1
		STAT2		1
		STAT3		1
		STAT4		1
		STAT5A		1
		STAT5B		1
		STAT6		1
		TAL1		1
		TAL2		1
		TBP		1
		TBPL1		1
		TBPL2		1
		TBR1		1
		TBX1		1
		TBX10		1
		TBX15		1
		TBX18		1
		TBX19		1
		TBX2		1
		TBX20		1
		TBX21		1
		TBX22		1
		TBX3		1
		TBX4		1
		TBX5		1
		TBX6		1
		TBXT		1
		TCF12		1
		TCF15		1
		TCF20		1
		TCF21		1
		TCF23		1
		TCF24		1
		TCF3		1
		TCF4		1
		TCF7		1
		TCF7L1		1
		TCF7L2		1
		TCFL5		1
		TEAD1		1
		TEAD2		1
		TEAD3		1
		TEAD4		1
		TEF		1
		TERB1		1
		TERF1		1
		TERF2		1
		TET1		1
		TET2		1
		TET3		1
		TFAP2A		1
		TFAP2B		1
		TFAP2C		1
		TFAP2D		1
		TFAP2E		1
		TFAP4		1
		TFCP2		1
		TFCP2L1		1
		TFDP1		1
		TFDP2		1
		TFDP3		1
		TFE3		1
		TFEB		1
		TFEC		1
		TGIF1		1
		TGIF2		1
		TGIF2LX		1
		TGIF2LY		1
		THAP1		1
		THAP10		1
		THAP11		1
		THAP12		1
		THAP2		1
		THAP3		1
		THAP4		1
		THAP5		1
		THAP6		1
		THAP7		1
		THAP8		1
		THAP9		1
		THRA		1
		THRB		1
		THYN1		1
		TIGD1		1
		TIGD2		1
		TIGD3		1
		TIGD4		1
		TIGD5		1
		TIGD6		1
		TIGD7		1
		TLX1		1
		TLX2		1
		TLX3		1
		TMF1		1
		TOPORS		1
		TP53		1
		TP63		1
		TP73		1
		TPRX1		1
		TRAFD1		1
		TRERF1		1
		TRPS1		1
		TSC22D1		1
		TSHZ1		1
		TSHZ2		1
		TSHZ3		1
		TTF1		1
		TWIST1		1
		TWIST2		1
		UBP1		1
		UNCX		1
		USF1		1
		USF2		1
		USF3		1
		VAX1		1
		VAX2		1
		VDR		1
		VENTX		1
		VEZF1		1
		VSX1		1
		VSX2		1
		WIZ		1
		WT1		1
		XBP1		1
		XPA		1
		YBX1		1
		YBX2		1
		YY1		1
		YY2		1
		ZBED1		1
		ZBED2		1
		ZBED3		1
		ZBED4		1
		ZBED5		1
		ZBED6		1
		ZBED9		1
		ZBTB1		1
		ZBTB10		1
		ZBTB11		1
		ZBTB12		1
		ZBTB14		1
		ZBTB16		1
		ZBTB17		1
		ZBTB18		1
		ZBTB2		1
		ZBTB20		1
		ZBTB21		1
		ZBTB22		1
		ZBTB24		1
		ZBTB25		1
		ZBTB26		1
		ZBTB3		1
		ZBTB32		1
		ZBTB33		1
		ZBTB34		1
		ZBTB37		1
		ZBTB38		1
		ZBTB39		1
		ZBTB4		1
		ZBTB40		1
		ZBTB41		1
		ZBTB42		1
		ZBTB43		1
		ZBTB44		1
		ZBTB45		1
		ZBTB46		1
		ZBTB47		1
		ZBTB48		1
		ZBTB49		1
		ZBTB5		1
		ZBTB6		1
		ZBTB7A		1
		ZBTB7B		1
		ZBTB7C		1
		ZBTB8A		1
		ZBTB8B		1
		ZBTB9		1
		ZC3H8		1
		ZEB1		1
		ZEB2		1
		ZFAT		1
		ZFHX2		1
		ZFHX3		1
		ZFHX4		1
		ZFP1		1
		ZFP14		1
		ZFP2		1
		ZFP28		1
		ZFP3		1
		ZFP30		1
		ZFP37		1
		ZFP41		1
		ZFP42		1
		ZFP57		1
		ZFP62		1
		ZFP64		1
		ZFP69		1
		ZFP69B		1
		ZFP82		1
		ZFP90		1
		ZFP91		1
		ZFP92		1
		ZFPM1		1
		ZFPM2		1
		ZFX		1
		ZFY		1
		ZGLP1		1
		ZGPAT		1
		ZHX1		1
		ZHX2		1
		ZHX3		1
		ZIC1		1
		ZIC2		1
		ZIC3		1
		ZIC4		1
		ZIC5		1
		ZIK1		1
		ZIM2		1
		ZIM3		1
		ZKSCAN1		1
		ZKSCAN2		1
		ZKSCAN3		1
		ZKSCAN4		1
		ZKSCAN5		1
		ZKSCAN7		1
		ZKSCAN8		1
		ZMAT1		1
		ZMAT4		1
		ZNF10		1
		ZNF100		1
		ZNF101		1
		ZNF107		1
		ZNF112		1
		ZNF114		1
		ZNF117		1
		ZNF12		1
		ZNF121		1
		ZNF124		1
		ZNF131		1
		ZNF132		1
		ZNF133		1
		ZNF134		1
		ZNF135		1
		ZNF136		1
		ZNF138		1
		ZNF14		1
		ZNF140		1
		ZNF141		1
		ZNF142		1
		ZNF143		1
		ZNF146		1
		ZNF148		1
		ZNF154		1
		ZNF155		1
		ZNF157		1
		ZNF16		1
		ZNF160		1
		ZNF165		1
		ZNF169		1
		ZNF17		1
		ZNF174		1
		ZNF175		1
		ZNF177		1
		ZNF18		1
		ZNF180		1
		ZNF181		1
		ZNF182		1
		ZNF184		1
		ZNF189		1
		ZNF19		1
		ZNF195		1
		ZNF197		1
		ZNF2		1
		ZNF20		1
		ZNF200		1
		ZNF202		1
		ZNF205		1
		ZNF207		1
		ZNF208		1
		ZNF211		1
		ZNF212		1
		ZNF213		1
		ZNF214		1
		ZNF215		1
		ZNF217		1
		ZNF219		1
		ZNF22		1
		ZNF221		1
		ZNF222		1
		ZNF223		1
		ZNF224		1
		ZNF225		1
		ZNF226		1
		ZNF227		1
		ZNF229		1
		ZNF23		1
		ZNF230		1
		ZNF232		1
		ZNF233		1
		ZNF234		1
		ZNF235		1
		ZNF236		1
		ZNF239		1
		ZNF24		1
		ZNF248		1
		ZNF25		1
		ZNF250		1
		ZNF251		1
		ZNF253		1
		ZNF254		1
		ZNF256		1
		ZNF257		1
		ZNF26		1
		ZNF260		1
		ZNF263		1
		ZNF264		1
		ZNF266		1
		ZNF267		1
		ZNF268		1
		ZNF273		1
		ZNF274		1
		ZNF275		1
		ZNF276		1
		ZNF277		1
		ZNF28		1
		ZNF280A		1
		ZNF280B		1
		ZNF280C		1
		ZNF280D		1
		ZNF281		1
		ZNF282		1
		ZNF283		1
		ZNF284		1
		ZNF285		1
		ZNF286A		1
		ZNF286B		1
		ZNF287		1
		ZNF292		1
		ZNF296		1
		ZNF3		1
		ZNF30		1
		ZNF300		1
		ZNF302		1
		ZNF304		1
		ZNF311		1
		ZNF316		1
		ZNF317		1
		ZNF318		1
		ZNF319		1
		ZNF32		1
		ZNF320		1
		ZNF322		1
		ZNF324		1
		ZNF324B		1
		ZNF326		1
		ZNF329		1
		ZNF331		1
		ZNF333		1
		ZNF334		1
		ZNF335		1
		ZNF337		1
		ZNF33A		1
		ZNF33B		1
		ZNF34		1
		ZNF341		1
		ZNF343		1
		ZNF345		1
		ZNF346		1
		ZNF347		1
		ZNF35		1
		ZNF350		1
		ZNF354A		1
		ZNF354B		1
		ZNF354C		1
		ZNF358		1
		ZNF362		1
		ZNF365		1
		ZNF366		1
		ZNF367		1
		ZNF37A		1
		ZNF382		1
		ZNF383		1
		ZNF384		1
		ZNF385A		1
		ZNF385B		1
		ZNF385C		1
		ZNF385D		1
		ZNF391		1
		ZNF394		1
		ZNF395		1
		ZNF396		1
		ZNF397		1
		ZNF398		1
		ZNF404		1
		ZNF407		1
		ZNF408		1
		ZNF41		1
		ZNF410		1
		ZNF414		1
		ZNF415		1
		ZNF416		1
		ZNF417		1
		ZNF418		1
		ZNF419		1
		ZNF420		1
		ZNF423		1
		ZNF425		1
		ZNF426		1
		ZNF428		1
		ZNF429		1
		ZNF43		1
		ZNF430		1
		ZNF431		1
		ZNF432		1
		ZNF433		1
		ZNF436		1
		ZNF438		1
		ZNF439		1
		ZNF44		1
		ZNF440		1
		ZNF441		1
		ZNF442		1
		ZNF443		1
		ZNF444		1
		ZNF445		1
		ZNF446		1
		ZNF449		1
		ZNF45		1
		ZNF451		1
		ZNF454		1
		ZNF460		1
		ZNF461		1
		ZNF462		1
		ZNF467		1
		ZNF468		1
		ZNF469		1
		ZNF470		1
		ZNF471		1
		ZNF473		1
		ZNF474		1
		ZNF479		1
		ZNF48		1
		ZNF480		1
		ZNF483		1
		ZNF484		1
		ZNF485		1
		ZNF486		1
		ZNF487		1
		ZNF488		1
		ZNF490		1
		ZNF491		1
		ZNF492		1
		ZNF493		1
		ZNF496		1
		ZNF497		1
		ZNF500		1
		ZNF501		1
		ZNF502		1
		ZNF503		1
		ZNF506		1
		ZNF507		1
		ZNF510		1
		ZNF511		1
		ZNF512		1
		ZNF512B		1
		ZNF513		1
		ZNF514		1
		ZNF516		1
		ZNF517		1
		ZNF518A		1
		ZNF518B		1
		ZNF519		1
		ZNF521		1
		ZNF524		1
		ZNF525		1
		ZNF526		1
		ZNF527		1
		ZNF528		1
		ZNF529		1
		ZNF530		1
		ZNF532		1
		ZNF534		1
		ZNF536		1
		ZNF540		1
		ZNF541		1
		ZNF543		1
		ZNF544		1
		ZNF546		1
		ZNF547		1
		ZNF548		1
		ZNF549		1
		ZNF550		1
		ZNF551		1
		ZNF552		1
		ZNF554		1
		ZNF555		1
		ZNF556		1
		ZNF557		1
		ZNF558		1
		ZNF559		1
		ZNF560		1
		ZNF561		1
		ZNF562		1
		ZNF563		1
		ZNF564		1
		ZNF565		1
		ZNF566		1
		ZNF567		1
		ZNF568		1
		ZNF569		1
		ZNF57		1
		ZNF570		1
		ZNF571		1
		ZNF572		1
		ZNF573		1
		ZNF574		1
		ZNF575		1
		ZNF576		1
		ZNF577		1
		ZNF578		1
		ZNF579		1
		ZNF580		1
		ZNF581		1
		ZNF582		1
		ZNF583		1
		ZNF584		1
		ZNF585A		1
		ZNF585B		1
		ZNF586		1
		ZNF587		1
		ZNF587B		1
		ZNF589		1
		ZNF592		1
		ZNF594		1
		ZNF595		1
		ZNF596		1
		ZNF597		1
		ZNF598		1
		ZNF599		1
		ZNF600		1
		ZNF605		1
		ZNF606		1
		ZNF607		1
		ZNF608		1
		ZNF609		1
		ZNF610		1
		ZNF611		1
		ZNF613		1
		ZNF614		1
		ZNF615		1
		ZNF616		1
		ZNF618		1
		ZNF619		1
		ZNF620		1
		ZNF621		1
		ZNF623		1
		ZNF624		1
		ZNF625		1
		ZNF626		1
		ZNF627		1
		ZNF628		1
		ZNF629		1
		ZNF630		1
		ZNF639		1
		ZNF641		1
		ZNF644		1
		ZNF646		1
		ZNF648		1
		ZNF649		1
		ZNF652		1
		ZNF653		1
		ZNF654		1
		ZNF655		1
		ZNF658		1
		ZNF66		1
		ZNF660		1
		ZNF662		1
		ZNF664		1
		ZNF665		1
		ZNF667		1
		ZNF668		1
		ZNF669		1
		ZNF670		1
		ZNF671		1
		ZNF672		1
		ZNF674		1
		ZNF675		1
		ZNF676		1
		ZNF677		1
		ZNF678		1
		ZNF679		1
		ZNF680		1
		ZNF681		1
		ZNF682		1
		ZNF683		1
		ZNF684		1
		ZNF687		1
		ZNF688		1
		ZNF689		1
		ZNF69		1
		ZNF691		1
		ZNF692		1
		ZNF695		1
		ZNF696		1
		ZNF697		1
		ZNF699		1
		ZNF7		1
		ZNF70		1
		ZNF700		1
		ZNF701		1
		ZNF703		1
		ZNF704		1
		ZNF705A		1
		ZNF705B		1
		ZNF705D		1
		ZNF705E		1
		ZNF705G		1
		ZNF706		1
		ZNF707		1
		ZNF708		1
		ZNF709		1
		ZNF71		1
		ZNF710		1
		ZNF711		1
		ZNF713		1
		ZNF714		1
		ZNF716		1
		ZNF717		1
		ZNF718		1
		ZNF721		1
		ZNF724		1
		ZNF726		1
		ZNF727		1
		ZNF728		1
		ZNF729		1
		ZNF730		1
		ZNF732		1
		ZNF735		1
		ZNF736		1
		ZNF737		1
		ZNF74		1
		ZNF740		1
		ZNF746		1
		ZNF747		1
		ZNF749		1
		ZNF750		1
		ZNF75A		1
		ZNF75D		1
		ZNF76		1
		ZNF761		1
		ZNF763		1
		ZNF764		1
		ZNF765		1
		ZNF766		1
		ZNF768		1
		ZNF77		1
		ZNF770		1
		ZNF771		1
		ZNF772		1
		ZNF773		1
		ZNF774		1
		ZNF775		1
		ZNF776		1
		ZNF777		1
		ZNF778		1
		ZNF780A		1
		ZNF780B		1
		ZNF781		1
		ZNF782		1
		ZNF783		1
		ZNF784		1
		ZNF785		1
		ZNF786		1
		ZNF787		1
		ZNF788P		1
		ZNF789		1
		ZNF79		1
		ZNF790		1
		ZNF791		1
		ZNF792		1
		ZNF793		1
		ZNF799		1
		ZNF8		1
		ZNF80		1
		ZNF800		1
		ZNF804A		1
		ZNF804B		1
		ZNF805		1
		ZNF808		1
		ZNF81		1
		ZNF813		1
		ZNF814		1
		ZNF816		1
		ZNF821		1
		ZNF823		1
		ZNF827		1
		ZNF829		1
		ZNF83		1
		ZNF830		1
		ZNF831		1
		ZNF835		1
		ZNF836		1
		ZNF837		1
		ZNF84		1
		ZNF841		1
		ZNF843		1
		ZNF844		1
		ZNF845		1
		ZNF846		1
		ZNF85		1
		ZNF850		1
		ZNF852		1
		ZNF853		1
		ZNF860		1
		ZNF865		1
		ZNF875		1
		ZNF878		1
		ZNF879		1
		ZNF880		1
		ZNF883		1
		ZNF888		1
		ZNF891		1
		ZNF90		1
		ZNF91		1
		ZNF92		1
		ZNF93		1
		ZNF98		1
		ZNF99		1
		ZSCAN1		1
		ZSCAN10		1
		ZSCAN12		1
		ZSCAN16		1
		ZSCAN18		1
		ZSCAN2		1
		ZSCAN20		1
		ZSCAN21		1
		ZSCAN22		1
		ZSCAN23		1
		ZSCAN25		1
		ZSCAN26		1
		ZSCAN29		1
		ZSCAN30		1
		ZSCAN31		1
		ZSCAN32		1
		ZSCAN4		1
		ZSCAN5A		1
		ZSCAN5B		1
		ZSCAN5C		1
		ZSCAN9		1
		ZUP1		1
		ZXDA		1
		ZXDB		1
		ZXDC		1
		ZZZ3		1
[truncated: 114 more columns]

## Sheet: CC
Extracellular exosome CC		ChEA3TFs	Extracellular exosome CC	ChEA3CCTFs		OFFICIAL_GENE_SYMBOL	Gene Name		Category	Term	Count	%	P-Value	Benjamini		Extracellular exosome	GENE NAME		Collagen-containing extracellular matrix	GENE NAME		Extracellular region	GENE NAME		Extracellular matrix	GENE NAME		Cell surface	GENE NAME		Acetylation	GENE NAME		Membrane	GENE NAME		Endoplasmic reticulum lumen	GENE NAME		Nucleoplasm	GENE NAME		Focal adhesion	GENE NAME		AGE-RAGE signaling pathway in diabetic complications	GENE NAME		Endocytic vesicle lumen
ACLY		AEBP1	ADAMTS1	2		ACLY	ATP citrate lyase(ACLY)		GOTERM_CC_DIRECT	extracellular exosome	74	42.8	3.6e-27	1.2e-24		ACLY	ATP citrate lyase(ACLY)		ADAMTS1	ADAM metallopeptidase with thrombospondin type 1 motif 1(ADAMTS1)		ACLY	ATP citrate lyase(ACLY)		ADAMTS1	ADAM metallopeptidase with thrombospondin type 1 motif 1(ADAMTS1)		ANO6	anoctamin 6(ANO6)		ACLY	ATP citrate lyase(ACLY)		ACLY	ATP citrate lyase(ACLY)		FOXRED2	FAD dependent oxidoreductase domain containing 2(FOXRED2)		ACLY	ATP citrate lyase(ACLY)		JUN	Jun proto-oncogene, AP-1 transcription factor subunit(JUN)		JUN	Jun proto-oncogene, AP-1 transcription factor subunit(JUN)		HSPH1
ACTN1		CEBPB	MYC	2		ACTN1	actinin alpha 1(ACTN1)		GOTERM_CC_DIRECT	collagen-containing extracellular matrix	21	12.1	1.5e-10	2.4e-08		ACTN1	actinin alpha 1(ACTN1)		AEBP1	AE binding protein 1(AEBP1)		ACTN1	actinin alpha 1(ACTN1)		BGN	biglycan(BGN)		BGN	biglycan(BGN)		ACTN1	actinin alpha 1(ACTN1)		ADGRG1	adhesion G protein-coupled receptor G1(ADGRG1)		CNPY3	canopy FGF signaling regulator 3(CNPY3)		ALYREF	Aly/REF export factor(ALYREF)		MET	MET proto-oncogene, receptor tyrosine kinase(MET)		COL1A1	collagen type I alpha 1 chain(COL1A1)		SPARC
ADGRG1		GTF3A		2		ADAMTS1	ADAM metallopeptidase with thrombospondin type 1 motif 1(ADAMTS1)		GOTERM_CC_DIRECT	extracellular region	47	27.2	2.5e-10	2.8e-08		ADGRG1	adhesion G protein-coupled receptor G1(ADGRG1)		BGN	biglycan(BGN)		ADAMTS1	ADAM metallopeptidase with thrombospondin type 1 motif 1(ADAMTS1)		COL1A1	collagen type I alpha 1 chain(COL1A1)		CD44	CD44 molecule (IN blood group)(CD44)		AHCY	adenosylhomocysteinase(AHCY)		ALG5	ALG5 dolichyl-phosphate beta-glucosyltransferase(ALG5)		COL1A1	collagen type I alpha 1 chain(COL1A1)		ATAD2	ATPase family AAA domain containing 2(ATAD2)		ACTN1	actinin alpha 1(ACTN1)		COL1A2	collagen type I alpha 2 chain(COL1A2)		SAA1
AEBP1		JUN		2		ADGRG1	adhesion G protein-coupled receptor G1(ADGRG1)		UP_KW_CELLULAR_COMPONENT	Extracellular matrix	16	9.2	3.6e-08	1.4e-06		AEBP1	AE binding protein 1(AEBP1)		COL1A1	collagen type I alpha 1 chain(COL1A1)		ADGRG1	adhesion G protein-coupled receptor G1(ADGRG1)		COL1A2	collagen type I alpha 2 chain(COL1A2)		CD47	CD47 molecule(CD47)		AHNAK2	AHNAK nucleoprotein 2(AHNAK2)		ALYREF	Aly/REF export factor(ALYREF)		COL1A2	collagen type I alpha 2 chain(COL1A2)		BAIAP2	BAR/IMD domain containing adaptor protein 2(BAIAP2)		COL1A1	collagen type I alpha 1 chain(COL1A1)		COL4A1	collagen type IV alpha 1 chain(COL4A1)		SAA2
AHCY		MAZ		2		AEBP1	AE binding protein 1(AEBP1)		GOTERM_MF_DIRECT	extracellular matrix structural constituent	12	6.9	6.1e-09	2.7e-06		AHCY	adenosylhomocysteinase(AHCY)		COL1A2	collagen type I alpha 2 chain(COL1A2)		AEBP1	AE binding protein 1(AEBP1)		COL4A1	collagen type IV alpha 1 chain(COL4A1)		HILPDA	hypoxia inducible lipid droplet associated(HILPDA)		ALYREF	Aly/REF export factor(ALYREF)		ANO6	anoctamin 6(ANO6)		COL4A1	collagen type IV alpha 1 chain(COL4A1)		BUB1	BUB1 mitotic checkpoint serine/threonine kinase(BUB1)		COL1A2	collagen type I alpha 2 chain(COL1A2)		CCND1	cyclin D1(CCND1)
ALYREF		MYC		2		AHCY	adenosylhomocysteinase(AHCY)		GOTERM_MF_DIRECT	protein binding	144	83.2	1.9e-08	4.1e-06		ALYREF	Aly/REF export factor(ALYREF)		COL4A1	collagen type IV alpha 1 chain(COL4A1)		BGN	biglycan(BGN)		COL5A2	collagen type V alpha 2 chain(COL5A2)		HM13	histocompatibility minor 13(HM13)		AP1M1	adaptor related protein complex 1 subunit mu 1(AP1M1)		AP1M1	adaptor related protein complex 1 subunit mu 1(AP1M1)		COL5A2	collagen type V alpha 2 chain(COL5A2)		CCND1	cyclin D1(CCND1)		COL4A1	collagen type IV alpha 1 chain(COL4A1)		ICAM1	intercellular adhesion molecule 1(ICAM1)
ANO6		NFE2L3		2		AHNAK2	AHNAK nucleoprotein 2(AHNAK2)		UP_KW_CELLULAR_COMPONENT	Secreted	43	24.9	1.2e-06	2.2e-05		ANO6	anoctamin 6(ANO6)		COL5A2	collagen type V alpha 2 chain(COL5A2)		C2	complement C2(C2)		CTHRC1	collagen triple helix repeat containing 1(CTHRC1)		ICAM1	intercellular adhesion molecule 1(ICAM1)		ATIC	5-aminoimidazole-4-carboxamide ribonucleotide formyltransferase/IMP cyclohydrolase(ATIC)		ATIC	5-aminoimidazole-4-carboxamide ribonucleotide formyltransferase/IMP cyclohydrolase(ATIC)		FBN1	fibrillin 1(FBN1)		CDH6	cadherin 6(CDH6)		CCND1	cyclin D1(CCND1)		SERPINE1	serpin family E member 1(SERPINE1)
AP1M1		SOX9		2		ALG5	ALG5 dolichyl-phosphate beta-glucosyltransferase(ALG5)		UP_KW_DOMAIN	Signal	59	34.1	2e-06	4.5e-05		AP1M1	adaptor related protein complex 1 subunit mu 1(AP1M1)		CTHRC1	collagen triple helix repeat containing 1(CTHRC1)		CCL20	C-C motif chemokine ligand 20(CCL20)		FBN1	fibrillin 1(FBN1)		MELTF	melanotransferrin(MELTF)		BID	BH3 interacting domain death agonist(BID)		ATP11A	ATPase phospholipid transporting 11A(ATP11A)		IGFBP7	insulin like growth factor binding protein 7(IGFBP7)		CDK1	cyclin dependent kinase 1(CDK1)		LAMB2	laminin subunit beta 2(LAMB2)		VEGFA	vascular endothelial growth factor A(VEGFA)
ATAD2		TGIF2		2		ALYREF	Aly/REF export factor(ALYREF)		GOTERM_CC_DIRECT	extracellular space	37	21.4	5.9e-06	0.00048		ATAD2	ATPase family AAA domain containing 2(ATAD2)		FBN1	fibrillin 1(FBN1)		CCT2	chaperonin containing TCP1 subunit 2(CCT2)		LAMB2	laminin subunit beta 2(LAMB2)		MET	MET proto-oncogene, receptor tyrosine kinase(MET)		CCT2	chaperonin containing TCP1 subunit 2(CCT2)		BAIAP2	BAR/IMD domain containing adaptor protein 2(BAIAP2)		LAMB2	laminin subunit beta 2(LAMB2)		CEBPB	CCAAT enhancer binding protein beta(CEBPB)		SPP1	secreted phosphoprotein 1(SPP1)
ATIC		WIZ		2		ANO6	anoctamin 6(ANO6)		GOTERM_CC_DIRECT	cell surface	19	11	7.3e-06	0.00048		ATIC	5-aminoimidazole-4-carboxamide ribonucleotide formyltransferase/IMP cyclohydrolase(ATIC)		GDF15	growth differentiation factor 15(GDF15)		CD44	CD44 molecule (IN blood group)(CD44)		LOXL2	lysyl oxidase like 2(LOXL2)		MIF	macrophage migration inhibitory factor(MIF)		CDK1	cyclin dependent kinase 1(CDK1)		BID	BH3 interacting domain death agonist(BID)		MELTF	melanotransferrin(MELTF)		CSE1L	chromosome segregation 1 like(CSE1L)		VEGFA	vascular endothelial growth factor A(VEGFA)
BAIAP2		ZEB1		2		AP1M1	adaptor related protein complex 1 subunit mu 1(AP1M1)		GOTERM_CC_DIRECT	cytosol	72	41.6	2.2e-05	0.0012		BAIAP2	BAR/IMD domain containing adaptor protein 2(BAIAP2)		ICAM1	intercellular adhesion molecule 1(ICAM1)		CDH11	cadherin 11(CDH11)		SPARC	secreted protein acidic and cysteine rich(SPARC)		PLAU	plasminogen activator, urokinase(PLAU)		CEBPB	CCAAT enhancer binding protein beta(CEBPB)		BUB1	BUB1 mitotic checkpoint serine/threonine kinase(BUB1)		SPP1	secreted phosphoprotein 1(SPP1)		DDX11	DEAD/H-box helicase 11(DDX11)		ZYX	zyxin(ZYX)
BGN		ZNF503		2		ATAD2	ATPase family AAA domain containing 2(ATAD2)		GOTERM_MF_DIRECT	extracellular matrix binding	6	3.5	9.2e-06	0.0013		BGN	biglycan(BGN)		IGFBP7	insulin like growth factor binding protein 7(IGFBP7)		CFB	complement factor B(CFB)		SPON2	spondin 2(SPON2)		SDC3	syndecan 3(SDC3)		CSE1L	chromosome segregation 1 like(CSE1L)		CD81	CD81 molecule(CD81)					ECT2	epithelial cell transforming 2(ECT2)
C2		ADNP	ACLY	1		ATIC	5-aminoimidazole-4-carboxamide ribonucleotide formyltransferase/IMP cyclohydrolase(ATIC)		UP_KW_PTM	Acetylation	61	35.3	5.4e-05	0.0014		C2	complement C2(C2)		LAMB2	laminin subunit beta 2(LAMB2)		CHI3L1	chitinase 3 like 1(CHI3L1)		TGFBI	transforming growth factor beta induced(TGFBI)		SFRP4	secreted frizzled related protein 4(SFRP4)		ECT2	epithelial cell transforming 2(ECT2)		CDK1	cyclin dependent kinase 1(CDK1)					EPB41L2	erythrocyte membrane protein band 4.1 like 2(EPB41L2)
CCT2		ADNP2	ACTN1	1		ATP11A	ATPase phospholipid transporting 11A(ATP11A)		GOTERM_MF_DIRECT	heparin binding	10	5.8	4.1e-05	0.0045		CCT2	chaperonin containing TCP1 subunit 2(CCT2)		LOXL2	lysyl oxidase like 2(LOXL2)		COL1A1	collagen type I alpha 1 chain(COL1A1)		TGM2	transglutaminase 2(TGM2)		SLC1A4	solute carrier family 1 member 4(SLC1A4)		EIF2S2	eukaryotic translation initiation factor 2 subunit beta(EIF2S2)		CLDN1	claudin 1(CLDN1)					EXOSC5	exosome component 5(EXOSC5)
CD44		AEBP2	ADGRG1	1		BAIAP2	BAR/IMD domain containing adaptor protein 2(BAIAP2)		GOTERM_CC_DIRECT	membrane	64	37	0.00011	0.0052		CD44	CD44 molecule (IN blood group)(CD44)		SDC3	syndecan 3(SDC3)		COL1A2	collagen type I alpha 2 chain(COL1A2)		VEGFA	vascular endothelial growth factor A(VEGFA)		SLC3A2	solute carrier family 3 member 2(SLC3A2)		EIF3B	eukaryotic translation initiation factor 3 subunit B(EIF3B)		COL1A1	collagen type I alpha 1 chain(COL1A1)					GEMIN4	gem nuclear organelle associated protein 4(GEMIN4)
CD47		AHCTF1	AEBP1	1		BGN	biglycan(BGN)		GOTERM_CC_DIRECT	basement membrane	7	4	0.00014	0.0052		CD47	CD47 molecule(CD47)		SERPINE1	serpin family E member 1(SERPINE1)		COL4A1	collagen type IV alpha 1 chain(COL4A1)		WNT2	Wnt family member 2(WNT2)		SPARC	secreted protein acidic and cysteine rich(SPARC)		EPB41L2	erythrocyte membrane protein band 4.1 like 2(EPB41L2)		COL4A1	collagen type IV alpha 1 chain(COL4A1)					GJC1	gap junction protein gamma 1(GJC1)
CD81		AHDC1	AHCY	1		BID	BH3 interacting domain death agonist(BID)		GOTERM_CC_DIRECT	collagen type IV trimer	4	2.3	0.00014	0.0052		CD81	CD81 molecule(CD81)		SPARC	secreted protein acidic and cysteine rich(SPARC)		COL5A2	collagen type V alpha 2 chain(COL5A2)					SULF1	sulfatase 1(SULF1)		GARS1	glycyl-tRNA synthetase 1(GARS1)		CSE1L	chromosome segregation 1 like(CSE1L)					GTF3A	general transcription factor IIIA(GTF3A)
CDH11		AHR	AHNAK2	1		BUB1	BUB1 mitotic checkpoint serine/threonine kinase(BUB1)		GOTERM_CC_DIRECT	extracellular matrix	10	5.8	0.00016	0.0052		CDH11	cadherin 11(CDH11)		SULF1	sulfatase 1(SULF1)		CTHRC1	collagen triple helix repeat containing 1(CTHRC1)					THY1	Thy-1 cell surface antigen(THY1)		GART	phosphoribosylglycinamide formyltransferase, phosphoribosylglycinamide synthetase, phosphoribosylaminoimidazole synthetase(GART)		DNM1	dynamin 1(DNM1)					H2AX	H2A.X variant histone(H2AX)
CDK1		AHRR	ALG5	1		C2	complement C2(C2)		GOTERM_CC_DIRECT	endoplasmic reticulum lumen	11	6.4	0.00024	0.0072		CDK1	cyclin dependent kinase 1(CDK1)		TGFBI	transforming growth factor beta induced(TGFBI)		CXCL10	C-X-C motif chemokine ligand 10(CXCL10)					VEGFA	vascular endothelial growth factor A(VEGFA)		GEMIN4	gem nuclear organelle associated protein 4(GEMIN4)		DPY19L1	dpy-19 like C-mannosyltransferase 1(DPY19L1)					HILPDA	hypoxia inducible lipid droplet associated(HILPDA)
CFB		AIRE	ALYREF	1		CCL20	C-C motif chemokine ligand 20(CCL20)		GOTERM_CC_DIRECT	nucleoplasm	53	30.6	0.00027	0.0074		CFB	complement factor B(CFB)		TGM2	transglutaminase 2(TGM2)		FBN1	fibrillin 1(FBN1)								H2AX	H2A.X variant histone(H2AX)		FBN1	fibrillin 1(FBN1)					HNRNPDL	heterogeneous nuclear ribonucleoprotein D like(HNRNPDL)
CHI3L1		AKAP8	ANO6	1		CCND1	cyclin D1(CCND1)		UP_KW_PTM	Isopeptide bond	36	20.8	0.00075	0.0093		CHI3L1	chitinase 3 like 1(CHI3L1)		WNT2	Wnt family member 2(WNT2)		FCGR3B	Fc gamma receptor IIIb(FCGR3B)								HNRNPDL	heterogeneous nuclear ribonucleoprotein D like(HNRNPDL)		GART	phosphoribosylglycinamide formyltransferase, phosphoribosylglycinamide synthetase, phosphoribosylaminoimidazole synthetase(GART)					HSPH1	heat shock protein family H (Hsp110) member 1(HSPH1)
COL1A2		AKAP8L	AP1M1	1		CCNF	cyclin F(CCNF)		KEGG_PATHWAY	Focal adhesion	11	6.4	5.5e-05	0.011		COL1A2	collagen type I alpha 2 chain(COL1A2)					GDF15	growth differentiation factor 15(GDF15)								HSPH1	heat shock protein family H (Hsp110) member 1(HSPH1)		GEMIN4	gem nuclear organelle associated protein 4(GEMIN4)					JADE3	jade family PHD finger 3(JADE3)
CSE1L		AKNA	ATAD2	1		CCT2	chaperonin containing TCP1 subunit 2(CCT2)		KEGG_PATHWAY	AGE-RAGE signaling pathway in diabetic complications	8	4.6	9.4e-05	0.011		CSE1L	chromosome segregation 1 like(CSE1L)					GNAS	GNAS complex locus(GNAS)								JADE3	jade family PHD finger 3(JADE3)		GNAS	GNAS complex locus(GNAS)					JUN	Jun proto-oncogene, AP-1 transcription factor subunit(JUN)
DDX11		ALX1	ATIC	1		CD44	CD44 molecule (IN blood group)(CD44)		GOTERM_CC_DIRECT	endocytic vesicle lumen	4	2.3	0.00055	0.014		DDX11	DEAD/H-box helicase 11(DDX11)					HSPH1	heat shock protein family H (Hsp110) member 1(HSPH1)								JUN	Jun proto-oncogene, AP-1 transcription factor subunit(JUN)		GRINA	glutamate ionotropic receptor NMDA type subunit associated protein 1(GRINA)					LOXL2	lysyl oxidase like 2(LOXL2)
DNM1		ALX3	ATP11A	1		CD47	CD47 molecule(CD47)		UP_KW_MOLECULAR_FUNCTION	Heparin-binding	7	4	0.00026	0.017		DNM1	dynamin 1(DNM1)					IGFBP7	insulin like growth factor binding protein 7(IGFBP7)								LDHB	lactate dehydrogenase B(LDHB)		HILPDA	hypoxia inducible lipid droplet associated(HILPDA)					MAZ	MYC associated zinc finger protein(MAZ)
EIF3B		ALX4	BAIAP2	1		CD81	CD81 molecule(CD81)		UP_KW_CELLULAR_COMPONENT	Amyloid	4	2.3	0.0014	0.018		EIF3B	eukaryotic translation initiation factor 3 subunit B(EIF3B)					LAMB2	laminin subunit beta 2(LAMB2)								MIF	macrophage migration inhibitory factor(MIF)		HM13	histocompatibility minor 13(HM13)					MIF	macrophage migration inhibitory factor(MIF)
EPB41L2		ANHX	BGN	1		CDCA3	cell division cycle associated 3(CDCA3)		GOTERM_CC_DIRECT	focal adhesion	12	6.9	0.0009	0.021		EPB41L2	erythrocyte membrane protein band 4.1 like 2(EPB41L2)					MELTF	melanotransferrin(MELTF)								MKI67	marker of proliferation Ki-67(MKI67)		ICAM1	intercellular adhesion molecule 1(ICAM1)					MKI67	marker of proliferation Ki-67(MKI67)
FCGR3B		ANKZF1	BID	1		CDH11	cadherin 11(CDH11)		GOTERM_CC_DIRECT	secretory granule	6	3.5	0.0011	0.025		FCGR3B	Fc gamma receptor IIIb(FCGR3B)					MET	MET proto-oncogene, receptor tyrosine kinase(MET)								MTDH	metadherin(MTDH)		LAMP2	lysosomal associated membrane protein 2(LAMP2)					MYC	MYC proto-oncogene, bHLH transcription factor(MYC)
GARS1		AR	BUB1	1		CDH6	cadherin 6(CDH6)		GOTERM_BP_DIRECT	cellular response to transforming growth factor beta stimulus	7	4	2.7e-05	0.028		GARS1	glycyl-tRNA synthetase 1(GARS1)					MIF	macrophage migration inhibitory factor(MIF)								MYC	MYC proto-oncogene, bHLH transcription factor(MYC)		LDHB	lactate dehydrogenase B(LDHB)					NBN	nibrin(NBN)
GART		ARGFX	C2	1		CDK1	cyclin dependent kinase 1(CDK1)		GOTERM_BP_DIRECT	cell adhesion	16	9.2	3.7e-05	0.028		GART	phosphoribosylglycinamide formyltransferase, phosphoribosylglycinamide synthetase, phosphoribosylaminoimidazole synthetase(GART)					NIT2	nitrilase family member 2(NIT2)								NAA15	N-alpha-acetyltransferase 15, NatA auxiliary subunit(NAA15)		LOXL2	lysyl oxidase like 2(LOXL2)					NIFK	nucleolar protein interacting with the FHA domain of MKI67(NIFK)
GDF15		ARHGAP35	CCL20	1		CEBPB	CCAAT enhancer binding protein beta(CEBPB)		KEGG_PATHWAY	ECM-receptor interaction	7	4	0.00035	0.028		GDF15	growth differentiation factor 15(GDF15)					NRP2	neuropilin 2(NRP2)								NIFK	nucleolar protein interacting with the FHA domain of MKI67(NIFK)		LPCAT1	lysophosphatidylcholine acyltransferase 1(LPCAT1)					NOP16	NOP16 nucleolar protein(NOP16)
GEMIN4		ARID2	CCND1	1		CFB	complement factor B(CFB)		UP_KW_BIOLOGICAL_PROCESS	Host-virus interaction	18	10.4	0.00046	0.033		GEMIN4	gem nuclear organelle associated protein 4(GEMIN4)					PLAU	plasminogen activator, urokinase(PLAU)								NIT2	nitrilase family member 2(NIT2)		LPGAT1	lysophosphatidylglycerol acyltransferase 1(LPGAT1)					NPM1	nucleophosmin 1(NPM1)
GFUS		ARID3A	CCNF	1		CHI3L1	chitinase 3 like 1(CHI3L1)		GOTERM_CC_DIRECT	endoplasmic reticulum	21	12.1	0.0016	0.033		GFUS	GDP-L-fucose synthase(GFUS)					PLTP	phospholipid transfer protein(PLTP)								NOP16	NOP16 nucleolar protein(NOP16)		MARS1	methionyl-tRNA synthetase 1(MARS1)					NQO2	N-ribosyldihydronicotinamide:quinone dehydrogenase 2(NQO2)
GNAS		ARID3B	CCT2	1		CHPF	chondroitin polymerizing factor(CHPF)		UP_KW_DISEASE	Ehlers-Danlos syndrome	4	2.3	0.0011	0.036		GNAS	GNAS complex locus(GNAS)					S100A11	S100 calcium binding protein A11(S100A11)								NPM1	nucleophosmin 1(NPM1)		MEST	mesoderm specific transcript(MEST)					OAS3	2'-5'-oligoadenylate synthetase 3(OAS3)
H2AX		ARID3C	CD44	1		CLDN1	claudin 1(CLDN1)		UP_SEQ_FEATURE	CROSSLNK:Glycyl lysine isopeptide (Lys-Gly) (interchain with G-Cter in SUMO2)	26	15	3.8e-05	0.041		H2AX	H2A.X variant histone(H2AX)					SAA1	serum amyloid A1(SAA1)								OAS3	2'-5'-oligoadenylate synthetase 3(OAS3)		MET	MET proto-oncogene, receptor tyrosine kinase(MET)					PEA15	proliferation and apoptosis adaptor protein 15(PEA15)
HSPH1		ARID5A	CD47	1		CNPY3	canopy FGF signaling regulator 3(CNPY3)		UP_KW_BIOLOGICAL_PROCESS	Cell adhesion	14	8.1	0.0012	0.043		HSPH1	heat shock protein family H (Hsp110) member 1(HSPH1)					SAA2	serum amyloid A2(SAA2)								PAICS	phosphoribosylaminoimidazole carboxylase and phosphoribosylaminoimidazolesuccinocarboxamide synthase(PAICS)		MKI67	marker of proliferation Ki-67(MKI67)					PES1	pescadillo ribosomal biogenesis factor 1(PES1)
ICAM1		ARID5B	CD81	1		COL1A1	collagen type I alpha 1 chain(COL1A1)		GOTERM_MF_DIRECT	integrin binding	8	4.6	0.00055	0.048		ICAM1	intercellular adhesion molecule 1(ICAM1)					SERPINE1	serpin family E member 1(SERPINE1)								PDCD5	programmed cell death 5(PDCD5)		MTDH	metadherin(MTDH)					PHLDA1	pleckstrin homology like domain family A member 1(PHLDA1)
IGFBP7		ARNT	CDCA3	1		COL1A2	collagen type I alpha 2 chain(COL1A2)		GOTERM_CC_DIRECT	basal plasma membrane	5	2.9	0.0028	0.055		IGFBP7	insulin like growth factor binding protein 7(IGFBP7)					SFRP4	secreted frizzled related protein 4(SFRP4)								PES1	pescadillo ribosomal biogenesis factor 1(PES1)		MYC	MYC proto-oncogene, bHLH transcription factor(MYC)					POLR1D	RNA polymerase I and III subunit D(POLR1D)
LAMB2		ARNT2	CDH11	1		COL4A1	collagen type IV alpha 1 chain(COL4A1)		GOTERM_MF_DIRECT	RNA binding	26	15	0.00082	0.06		LAMB2	laminin subunit beta 2(LAMB2)					SPARC	secreted protein acidic and cysteine rich(SPARC)								POLR1D	RNA polymerase I and III subunit D(POLR1D)		NAA15	N-alpha-acetyltransferase 15, NatA auxiliary subunit(NAA15)					PPM1H	protein phosphatase, Mg2+/Mn2+ dependent 1H(PPM1H)
LAMP2		ARNTL	CDH6	1		COL5A2	collagen type V alpha 2 chain(COL5A2)		GOTERM_BP_DIRECT	positive regulation of cell adhesion	6	3.5	0.00016	0.063		LAMP2	lysosomal associated membrane protein 2(LAMP2)					SPP1	secreted phosphoprotein 1(SPP1)								PRPF4	pre-mRNA splicing tri-snRNP complex factor PRPF4(PRPF4)		NPM1	nucleophosmin 1(NPM1)					PRPF4	pre-mRNA splicing tri-snRNP complex factor PRPF4(PRPF4)
LDHB		ARNTL2	CDK1	1		CRNDE	colorectal neoplasia differentially expressed(CRNDE)		GOTERM_BP_DIRECT	cell-cell signaling	10	5.8	0.00018	0.063		LDHB	lactate dehydrogenase B(LDHB)					TGFBI	transforming growth factor beta induced(TGFBI)								PRRC2A	proline rich coiled-coil 2A(PRRC2A)		NRP2	neuropilin 2(NRP2)					PRRC2A	proline rich coiled-coil 2A(PRRC2A)
MARS1		ARX	CEBPB	1		CSE1L	chromosome segregation 1 like(CSE1L)		GOTERM_BP_DIRECT	cellular response to amino acid stimulus	6	3.5	0.00021	0.063		MARS1	methionyl-tRNA synthetase 1(MARS1)					TGM2	transglutaminase 2(TGM2)								PSAT1	phosphoserine aminotransferase 1(PSAT1)		OAS3	2'-5'-oligoadenylate synthetase 3(OAS3)					PSMA7	proteasome 20S subunit alpha 7(PSMA7)
MELTF		ASCL1	CFB	1		CTHRC1	collagen triple helix repeat containing 1(CTHRC1)		UP_KW_CELLULAR_COMPONENT	Basement membrane	4	2.3	0.0073	0.069		MELTF	melanotransferrin(MELTF)					THEM6	thioesterase superfamily member 6(THEM6)								PSMA7	proteasome 20S subunit alpha 7(PSMA7)		PAICS	phosphoribosylaminoimidazole carboxylase and phosphoribosylaminoimidazolesuccinocarboxamide synthase(PAICS)					RPS21	ribosomal protein S21(RPS21)
MEST		ASCL2	CHI3L1	1		CXCL10	C-X-C motif chemokine ligand 10(CXCL10)		KEGG_PATHWAY	Proteoglycans in cancer	9	5.2	0.0014	0.07		MEST	mesoderm specific transcript(MEST)					THY1	Thy-1 cell surface antigen(THY1)								PUS7	pseudouridine synthase 7(PUS7)		PANX1	pannexin 1(PANX1)					RRP1B	ribosomal RNA processing 1B(RRP1B)
MIF		ASCL3	CHPF	1		DDX11	DEAD/H-box helicase 11(DDX11)		KEGG_PATHWAY	Hepatitis C	8	4.6	0.0015	0.07		MIF	macrophage migration inhibitory factor(MIF)					TUBB	tubulin beta class I(TUBB)								RPS21	ribosomal protein S21(RPS21)		PCDH17	protocadherin 17(PCDH17)					RUVBL1	RuvB like AAA ATPase 1(RUVBL1)
NEBL		ASCL4	CLDN1	1		DNM1	dynamin 1(DNM1)		UP_SEQ_FEATURE	CROSSLNK:Glycyl lysine isopeptide (Lys-Gly) (interchain with G-Cter in SUMO2); alternate	12	6.9	0.00014	0.076		NEBL	nebulette(NEBL)					VEGFA	vascular endothelial growth factor A(VEGFA)								RRP1B	ribosomal RNA processing 1B(RRP1B)		PES1	pescadillo ribosomal biogenesis factor 1(PES1)					SLC3A2	solute carrier family 3 member 2(SLC3A2)
NIT2		ASCL5	CNPY3	1		DPY19L1	dpy-19 like C-mannosyltransferase 1(DPY19L1)		UP_KW_LIGAND	Calcium	19	11	0.0038	0.079		NIT2	nitrilase family member 2(NIT2)					WNT2	Wnt family member 2(WNT2)								RSL1D1	ribosomal L1 domain containing 1(RSL1D1)		PRRC2A	proline rich coiled-coil 2A(PRRC2A)					SOX9	SRY-box transcription factor 9(SOX9)
NQO2		ASH1L	COL1A1	1		ECT2	epithelial cell transforming 2(ECT2)		GOTERM_BP_DIRECT	ribosomal large subunit biogenesis	5	2.9	0.00033	0.081		NQO2	N-ribosyldihydronicotinamide:quinone dehydrogenase 2(NQO2)														RUVBL1	RuvB like AAA ATPase 1(RUVBL1)		RPN2	ribophorin II(RPN2)					TGIF2	TGFB induced factor homeobox 2(TGIF2)
PAICS		ATF1	COL1A2	1		EDNRA	endothelin receptor type A(EDNRA)		UP_KW_DOMAIN	Collagen	5	2.9	0.0076	0.083		PAICS	phosphoribosylaminoimidazole carboxylase and phosphoribosylaminoimidazolesuccinocarboxamide synthase(PAICS)														S100A11	S100 calcium binding protein A11(S100A11)		RSL1D1	ribosomal L1 domain containing 1(RSL1D1)					TOP2A	DNA topoisomerase II alpha(TOP2A)
PDCD5		ATF2	COL4A1	1		EIF2S2	eukaryotic translation initiation factor 2 subunit beta(EIF2S2)		GOTERM_BP_DIRECT	positive regulation of apoptotic process	11	6.4	0.00045	0.095		PDCD5	programmed cell death 5(PDCD5)														SLC1A4	solute carrier family 1 member 4(SLC1A4)		RUVBL1	RuvB like AAA ATPase 1(RUVBL1)					TRIB3	tribbles pseudokinase 3(TRIB3)
PLAU		ATF3	COL5A2	1		EIF3B	eukaryotic translation initiation factor 3 subunit B(EIF3B)		UP_KW_PTM	Ubl conjugation	42	24.3	0.012	0.099		PLAU	plasminogen activator, urokinase(PLAU)														SLC3A2	solute carrier family 3 member 2(SLC3A2)		SCD	stearoyl-CoA desaturase(SCD)					TSR1	TSR1 ribosome maturation factor(TSR1)
PRRC2A		ATF4	CRNDE	1		EPB41L2	erythrocyte membrane protein band 4.1 like 2(EPB41L2)		UP_KW_DISEASE	Amyloidosis	4	2.3	0.0062	0.1		PRRC2A	proline rich coiled-coil 2A(PRRC2A)														SND1	staphylococcal nuclease and tudor domain containing 1(SND1)		SDC3	syndecan 3(SDC3)					WIZ	WIZ zinc finger(WIZ)
PSAT1		ATF5	CSE1L	1		EXOSC5	exosome component 5(EXOSC5)		GOTERM_CC_DIRECT	adherens junction	7	4	0.0059	0.11		PSAT1	phosphoserine aminotransferase 1(PSAT1)														SORD	sorbitol dehydrogenase(SORD)		SEC22C	SEC22 homolog C, vesicle trafficking protein(SEC22C)					ZEB1	zinc finger E-box binding homeobox 1(ZEB1)
PSMA7		ATF6	CTHRC1	1		FBN1	fibrillin 1(FBN1)		UP_KW_PTM	Phosphoprotein	105	60.7	0.018	0.11		PSMA7	proteasome 20S subunit alpha 7(PSMA7)														SOX9	SRY-box transcription factor 9(SOX9)		SEZ6L2	seizure related 6 homolog like 2(SEZ6L2)
RHOB		ATF6B	CXCL10	1		FCGR3B	Fc gamma receptor IIIb(FCGR3B)		UP_KW_PTM	Proteoglycan	5	2.9	0.022	0.11		RHOB	ras homolog family member B(RHOB)														SRM	spermidine synthase(SRM)		SLC1A4	solute carrier family 1 member 4(SLC1A4)
RHOQ		ATF7	DDX11	1		FOXRED2	FAD dependent oxidoreductase domain containing 2(FOXRED2)		GOTERM_CC_DIRECT	specific granule membrane	5	2.9	0.0065	0.11		RHOQ	ras homolog family member Q(RHOQ)														TACC3	transforming acidic coiled-coil containing protein 3(TACC3)		SLC3A2	solute carrier family 3 member 2(SLC3A2)
RUVBL1		ATMIN	DNM1	1		GARS1	glycyl-tRNA synthetase 1(GARS1)		KEGG_PATHWAY	Cytoskeleton in muscle cells	9	5.2	0.0032	0.13		RUVBL1	RuvB like AAA ATPase 1(RUVBL1)														TGM2	transglutaminase 2(TGM2)		SLC7A5	solute carrier family 7 member 5(SLC7A5)
S100A11		ATOH1	DPY19L1	1		GART	phosphoribosylglycinamide formyltransferase, phosphoribosylglycinamide synthetase, phosphoribosylaminoimidazole synthetase(GART)		GOTERM_CC_DIRECT	membrane raft	7	4	0.0077	0.13		S100A11	S100 calcium binding protein A11(S100A11)														TOP2A	DNA topoisomerase II alpha(TOP2A)		SND1	staphylococcal nuclease and tudor domain containing 1(SND1)
SAA1		ATOH7	ECT2	1		GDF15	growth differentiation factor 15(GDF15)		GOTERM_CC_DIRECT	centrosome	13	7.5	0.009	0.14		SAA1	serum amyloid A1(SAA1)														TUBB	tubulin beta class I(TUBB)		SNX10	sorting nexin 10(SNX10)
SAA2		ATOH8	EDNRA	1		GEMIN4	gem nuclear organelle associated protein 4(GEMIN4)		GOTERM_CC_DIRECT	collagen trimer	5	2.9	0.0091	0.14		SAA2	serum amyloid A2(SAA2)														ZNF503	zinc finger protein 503(ZNF503)		SORD	sorbitol dehydrogenase(SORD)
SERPINE1		BACH1	EIF2S2	1		GFUS	GDP-L-fucose synthase(GFUS)		UP_KW_BIOLOGICAL_PROCESS	Purine biosynthesis	3	1.7	0.0061	0.15		SERPINE1	serpin family E member 1(SERPINE1)														ZYX	zyxin(ZYX)		SPARC	secreted protein acidic and cysteine rich(SPARC)
SLC1A4		BACH2	EIF3B	1		GJA4	gap junction protein alpha 4(GJA4)		GOTERM_CC_DIRECT	melanosome	5	2.9	0.01	0.15		SLC1A4	solute carrier family 1 member 4(SLC1A4)																	TACSTD2	tumor associated calcium signal transducer 2(TACSTD2)
SLC3A2		BARHL1	EPB41L2	1		GJC1	gap junction protein gamma 1(GJC1)		UP_KW_MOLECULAR_FUNCTION	Host cell receptor for virus entry	5	2.9	0.0045	0.15		SLC3A2	solute carrier family 3 member 2(SLC3A2)																	TOMM34	translocase of outer mitochondrial membrane 34(TOMM34)
SLC7A5		BARHL2	EXOSC5	1		GNAS	GNAS complex locus(GNAS)		GOTERM_CC_DIRECT	gap junction	3	1.7	0.011	0.16		SLC7A5	solute carrier family 7 member 5(SLC7A5)																	VEGFA	vascular endothelial growth factor A(VEGFA)
SND1		BARX1	FBN1	1		GRINA	glutamate ionotropic receptor NMDA type subunit associated protein 1(GRINA)		KEGG_PATHWAY	Amoebiasis	6	3.5	0.0047	0.16		SND1	staphylococcal nuclease and tudor domain containing 1(SND1)
SORD		BARX2	FCGR3B	1		GTF3A	general transcription factor IIIA(GTF3A)		KEGG_PATHWAY	Epstein-Barr virus infection	8	4.6	0.0058	0.17		SORD	sorbitol dehydrogenase(SORD)
SPON2		BATF	FOXRED2	1		H2AX	H2A.X variant histone(H2AX)		UP_KW_CELLULAR_COMPONENT	Endoplasmic reticulum	21	12.1	0.024	0.18		SPON2	spondin 2(SPON2)
SPP1		BATF2	GARS1	1		HAUS6	HAUS augmin like complex subunit 6(HAUS6)		GOTERM_MF_DIRECT	collagen binding	5	2.9	0.0031	0.19		SPP1	secreted phosphoprotein 1(SPP1)
TACSTD2		BATF3	GART	1		HILPDA	hypoxia inducible lipid droplet associated(HILPDA)		GOTERM_BP_DIRECT	'de novo' IMP biosynthetic process	3	1.7	0.0011	0.2		TACSTD2	tumor associated calcium signal transducer 2(TACSTD2)
TGFBI		BAZ2A	GDF15	1		HM13	histocompatibility minor 13(HM13)		GOTERM_CC_DIRECT	high-density lipoprotein particle	3	1.7	0.016	0.2		TGFBI	transforming growth factor beta induced(TGFBI)
TGM2		BAZ2B	GEMIN4	1		HNRNPDL	heterogeneous nuclear ribonucleoprotein D like(HNRNPDL)		GOTERM_CC_DIRECT	amino acid transport complex	2	1.2	0.016	0.2		TGM2	transglutaminase 2(TGM2)
THY1		BBX	GFUS	1		HSPH1	heat shock protein family H (Hsp110) member 1(HSPH1)		GOTERM_CC_DIRECT	collagen type I trimer	2	1.2	0.016	0.2		THY1	Thy-1 cell surface antigen(THY1)
TUBB		BCL11A	GJA4	1		ICAM1	intercellular adhesion molecule 1(ICAM1)		GOTERM_CC_DIRECT	chromosome	7	4	0.018	0.2		TUBB	tubulin beta class I(TUBB)
WIZ		BCL11B	GJC1	1		IFITM3	interferon induced transmembrane protein 3(IFITM3)		GOTERM_CC_DIRECT	platelet alpha granule lumen	4	2.3	0.018	0.2		WIZ	WIZ zinc finger(WIZ)
ACLY		BCL6	GNAS	1		IGFBP7	insulin like growth factor binding protein 7(IGFBP7)		GOTERM_BP_DIRECT	'de novo' XMP biosynthetic process	3	1.7	0.0015	0.22
ADAMTS1		BCL6B	GRINA	1		JADE3	jade family PHD finger 3(JADE3)		GOTERM_BP_DIRECT	bone development	5	2.9	0.0016	0.22
AHCY		BHLHA15	GTF3A	1		JUN	Jun proto-oncogene, AP-1 transcription factor subunit(JUN)		GOTERM_BP_DIRECT	angiogenesis	9	5.2	0.0016	0.22
AHNAK2		BHLHA9	H2AX	1		LAMB2	laminin subunit beta 2(LAMB2)		GOTERM_BP_DIRECT	'de novo' AMP biosynthetic process	3	1.7	0.002	0.22
ANO6		BHLHE22	HAUS6	1		LAMP2	lysosomal associated membrane protein 2(LAMP2)		GOTERM_BP_DIRECT	cellular response to leukemia inhibitory factor	6	3.5	0.0021	0.22
ATIC		BHLHE23	HILPDA	1		LDHB	lactate dehydrogenase B(LDHB)		GOTERM_BP_DIRECT	cartilage development	5	2.9	0.0022	0.22
ATP11A		BHLHE40	HM13	1		LOXL2	lysyl oxidase like 2(LOXL2)		GOTERM_BP_DIRECT	liver regeneration	4	2.3	0.0023	0.22
BID		BHLHE41	HNRNPDL	1		LPCAT1	lysophosphatidylcholine acyltransferase 1(LPCAT1)		GOTERM_BP_DIRECT	positive regulation of endothelial cell migration	5	2.9	0.0024	0.22
C2		BNC1	HSPH1	1		LPGAT1	lysophosphatidylglycerol acyltransferase 1(LPGAT1)		KEGG_PATHWAY	TNF signaling pathway	6	3.5	0.0086	0.23
CCL20		BNC2	ICAM1	1		MARS1	methionyl-tRNA synthetase 1(MARS1)		GOTERM_CC_DIRECT	tertiary granule membrane	4	2.3	0.022	0.24
CCND1		BORCS8MEF2B	IFITM3	1		MAZ	MYC associated zinc finger protein(MAZ)		GOTERM_BP_DIRECT	cell migration	9	5.2	0.0029	0.25
CD44		BPTF	IGFBP7	1		MELTF	melanotransferrin(MELTF)		GOTERM_BP_DIRECT	GMP biosynthetic process	3	1.7	0.0031	0.25
CDH11		BRF2	JADE3	1		MEST	mesoderm specific transcript(MEST)		GOTERM_MF_DIRECT	platelet-derived growth factor binding	3	1.7	0.0047	0.26
CDH6		BSX	JUN	1		MET	MET proto-oncogene, receptor tyrosine kinase(MET)		GOTERM_MF_DIRECT	virus receptor activity	5	2.9	0.0052	0.26
CEBPB		C11ORF95	LAMB2	1		MIF	macrophage migration inhibitory factor(MIF)		UP_SEQ_FEATURE	MOTIF:Cell attachment site	6	3.5	0.00076	0.26
CFB		CAMTA1	LAMP2	1		MKI67	marker of proliferation Ki-67(MKI67)		UP_SEQ_FEATURE	CROSSLNK:Glycyl lysine isopeptide (Lys-Gly) (interchain with G-Cter in ubiquitin)	10	5.8	0.00096	0.26
CHPF		CAMTA2	LDHB	1		MRTO4	MRT4 homolog, ribosome maturation factor(MRTO4)		KEGG_PATHWAY	Relaxin signaling pathway	6	3.5	0.012	0.29
CLDN1		CARF	LOXL2	1		MTDH	metadherin(MTDH)		GOTERM_BP_DIRECT	proline transport	3	1.7	0.0038	0.29
CNPY3		CASZ1	LPCAT1	1		MYC	MYC proto-oncogene, bHLH transcription factor(MYC)		UP_KW_DISEASE	Corneal dystrophy	3	1.7	0.027	0.3
COL1A1		CBLL2	LPGAT1	1		NAA15	N-alpha-acetyltransferase 15, NatA auxiliary subunit(NAA15)		UP_KW_BIOLOGICAL_PROCESS	Apoptosis	12	6.9	0.021	0.32
COL1A2		CBX2	MARS1	1		NBN	nibrin(NBN)		UP_KW_BIOLOGICAL_PROCESS	Cell division	10	5.8	0.024	0.32
COL4A1		CC2D1A	MAZ	1		NEBL	nebulette(NEBL)		UP_KW_BIOLOGICAL_PROCESS	Mitosis	8	4.6	0.027	0.32
COL5A2		CCDC169SOHLH2	MELTF	1		NFE2L3	NFE2 like bZIP transcription factor 3(NFE2L3)		GOTERM_CC_DIRECT	rough endoplasmic reticulum	3	1.7	0.031	0.33
CTHRC1		CCDC17	MEST	1		NIFK	nucleolar protein interacting with the FHA domain of MKI67(NIFK)		GOTERM_CC_DIRECT	classical-complement-pathway C3/C5 convertase complex	2	1.2	0.032	0.33
CXCL10		CDC5L	MET	1		NIT2	nitrilase family member 2(NIT2)		GOTERM_BP_DIRECT	skeletal system development	6	3.5	0.0051	0.35
DPY19L1		CDX1	MIF	1		NOP16	NOP16 nucleolar protein(NOP16)		GOTERM_BP_DIRECT	osteoblast differentiation	6	3.5	0.0051	0.35
ECT2		CDX2	MKI67	1		NPM1	nucleophosmin 1(NPM1)		GOTERM_BP_DIRECT	rRNA transcription	3	1.7	0.0053	0.35
EDNRA		CDX4	MRTO4	1		NQO2	N-ribosyldihydronicotinamide:quinone dehydrogenase 2(NQO2)		GOTERM_BP_DIRECT	negative regulation of cell migration	7	4	0.0054	0.35
EIF2S2		CEBPA	MTDH	1		NRP2	neuropilin 2(NRP2)		GOTERM_BP_DIRECT	cell division	10	5.8	0.0058	0.35
EIF3B		CEBPD	NAA15	1		NT5DC2	5'-nucleotidase domain containing 2(NT5DC2)		GOTERM_BP_DIRECT	positive regulation of interleukin-1 production	3	1.7	0.0061	0.35
EXOSC5		CEBPE	NBN	1		OAS3	2'-5'-oligoadenylate synthetase 3(OAS3)		GOTERM_BP_DIRECT	regulation of cell cycle process	3	1.7	0.0061	0.35
GJA4		CEBPG	NEBL	1		PAICS	phosphoribosylaminoimidazole carboxylase and phosphoribosylaminoimidazolesuccinocarboxamide synthase(PAICS)		UP_KW_DISEASE	Osteogenesis imperfecta	3	1.7	0.043	0.36
GJC1		CEBPZ	NFE2L3	1		PANX1	pannexin 1(PANX1)		GOTERM_BP_DIRECT	cellular response to epidermal growth factor stimulus	4	2.3	0.0066	0.36
GRINA		CENPA	NIFK	1		PCDH17	protocadherin 17(PCDH17)		UP_KW_PTM	Pyrrolidone carboxylic acid	4	2.3	0.098	0.38
GTF3A		CENPB	NIT2	1		PDCD5	programmed cell death 5(PDCD5)		KEGG_PATHWAY	Cysteine and methionine metabolism	4	2.3	0.018	0.38
HAUS6		CENPBD1	NOP16	1		PEA15	proliferation and apoptosis adaptor protein 15(PEA15)		UP_SEQ_FEATURE	PROPEP:C-terminal propeptide	3	1.7	0.0018	0.39
HILPDA		CENPS	NPM1	1		PES1	pescadillo ribosomal biogenesis factor 1(PES1)		GOTERM_CC_DIRECT	serine protease inhibitor complex	2	1.2	0.04	0.4
HM13		CENPT	NQO2	1		PHLDA1	pleckstrin homology like domain family A member 1(PHLDA1)		UP_KW_BIOLOGICAL_PROCESS	Cell cycle	13	7.5	0.04	0.42
ICAM1		CENPX	NRP2	1		PLAU	plasminogen activator, urokinase(PLAU)		GOTERM_CC_DIRECT	ruffle	4	2.3	0.047	0.46
IFITM3		CGGBP1	NT5DC2	1		PLTP	phospholipid transfer protein(PLTP)		KEGG_PATHWAY	Human papillomavirus infection	9	5.2	0.025	0.46
JUN		CHAMP1	OAS3	1		POLR1D	RNA polymerase I and III subunit D(POLR1D)		KEGG_PATHWAY	Protein digestion and absorption	5	2.9	0.025	0.46
LOXL2		CHCHD3	PAICS	1		PPM1H	protein phosphatase, Mg2+/Mn2+ dependent 1H(PPM1H)		GOTERM_CC_DIRECT	cyclin-dependent protein kinase holoenzyme complex	3	1.7	0.05	0.47
LPCAT1		CIC	PANX1	1		PRPF4	pre-mRNA splicing tri-snRNP complex factor PRPF4(PRPF4)		GOTERM_CC_DIRECT	apical plasma membrane	8	4.6	0.051	0.47
LPGAT1		CLOCK	PCDH17	1		PRRC2A	proline rich coiled-coil 2A(PRRC2A)		GOTERM_BP_DIRECT	positive chemotaxis	4	2.3	0.0089	0.47
MAZ		CPEB1	PDCD5	1		PSAT1	phosphoserine aminotransferase 1(PSAT1)		GOTERM_MF_DIRECT	extracellular matrix structural constituent conferring tensile strength	4	2.3	0.012	0.47
MET		CPXCR1	PEA15	1		PSMA7	proteasome 20S subunit alpha 7(PSMA7)		GOTERM_MF_DIRECT	GTPase activity	9	5.2	0.013	0.47
MIF		CREB1	PES1	1		PTP4A3	protein tyrosine phosphatase 4A3(PTP4A3)		GOTERM_MF_DIRECT	gap junction channel activity	3	1.7	0.013	0.47
MRTO4		CREB3	PHLDA1	1		PUS7	pseudouridine synthase 7(PUS7)		UP_KW_BIOLOGICAL_PROCESS	Angiogenesis	5	2.9	0.053	0.48
MTDH		CREB3L1	PLAU	1		RAB31	RAB31, member RAS oncogene family(RAB31)		GOTERM_MF_DIRECT	protein homodimerization activity	14	8.1	0.014	0.48
MYC		CREB3L2	PLTP	1		RGS1	regulator of G protein signaling 1(RGS1)		GOTERM_CC_DIRECT	granular component	2	1.2	0.056	0.48
NBN		CREB3L3	POLR1D	1		RHOB	ras homolog family member B(RHOB)		GOTERM_CC_DIRECT	endoplasmic reticulum membrane	16	9.2	0.056	0.48
NIFK		CREB3L4	PPM1H	1		RHOQ	ras homolog family member Q(RHOQ)		UP_KW_CELLULAR_COMPONENT	Cell junction	8	4.6	0.076	0.48
NOP16		CREB5	PRPF4	1		RPN2	ribophorin II(RPN2)		GOTERM_BP_DIRECT	cell-cell junction assembly	4	2.3	0.0099	0.49
NPM1		CREBL2	PRRC2A	1		RPS21	ribosomal protein S21(RPS21)		GOTERM_BP_DIRECT	negative regulation of epithelial cell differentiation	3	1.7	0.01	0.49
NQO2		CREBZF	PSAT1	1		RRP1B	ribosomal RNA processing 1B(RRP1B)		GOTERM_BP_DIRECT	cell-cell adhesion	7	4	0.01	0.49
NRP2		CREM	PSMA7	1		RSL1D1	ribosomal L1 domain containing 1(RSL1D1)		GOTERM_MF_DIRECT	identical protein binding	25	14.5	0.016	0.5
OAS3		CRX	PTP4A3	1		RUVBL1	RuvB like AAA ATPase 1(RUVBL1)		GOTERM_BP_DIRECT	response to vitamin D	3	1.7	0.011	0.51
PANX1		CSRNP1	PUS7	1		S100A11	S100 calcium binding protein A11(S100A11)		GOTERM_BP_DIRECT	symbiont entry into host cell	5	2.9	0.012	0.51
PCDH17		CSRNP2	RAB31	1		SAA1	serum amyloid A1(SAA1)		GOTERM_BP_DIRECT	negative regulation of apoptotic process	11	6.4	0.012	0.51
PDCD5		CSRNP3	RGS1	1		SAA2	serum amyloid A2(SAA2)		GOTERM_CC_DIRECT	nucleus	61	35.3	0.061	0.51
PEA15		CTCF	RHOB	1		SCD	stearoyl-CoA desaturase(SCD)		GOTERM_CC_DIRECT	glutamatergic synapse	8	4.6	0.064	0.51
PES1		CTCFL	RHOQ	1		SDC3	syndecan 3(SDC3)		GOTERM_CC_DIRECT	nucleolus	18	10.4	0.064	0.51
PHLDA1		CUX1	RPN2	1		SEC22C	SEC22 homolog C, vesicle trafficking protein(SEC22C)		GOTERM_BP_DIRECT	positive regulation of monocyte chemotaxis	3	1.7	0.012	0.52
PLTP		CUX2	RPS21	1		SERPINE1	serpin family E member 1(SERPINE1)		GOTERM_CC_DIRECT	cytoplasm	57	32.9	0.069	0.54
POLR1D		CXXC1	RRP1B	1		SEZ6L2	seizure related 6 homolog like 2(SEZ6L2)		GOTERM_CC_DIRECT	protein complex involved in cell-matrix adhesion	2	1.2	0.071	0.54
PRPF4		CXXC4	RSL1D1	1		SFRP4	secreted frizzled related protein 4(SFRP4)		UP_KW_DOMAIN	Sushi	3	1.7	0.074	0.54
PSMA7		CXXC5	RUVBL1	1		SLC1A4	solute carrier family 1 member 4(SLC1A4)		GOTERM_MF_DIRECT	protease binding	5	2.9	0.02	0.58
PTP4A3		DACH1	S100A11	1		SLC3A2	solute carrier family 3 member 2(SLC3A2)		UP_SEQ_FEATURE	DOMAIN:Fibrillar collagen NC1	3	1.7	0.0034	0.58
PUS7		DACH2	SAA1	1		SLC7A5	solute carrier family 7 member 5(SLC7A5)		UP_SEQ_FEATURE	CROSSLNK:Glycyl lysine isopeptide (Lys-Gly) (interchain with G-Cter in SUMO1); alternate	7	4	0.0038	0.58
RAB31		DBP	SAA2	1		SND1	staphylococcal nuclease and tudor domain containing 1(SND1)		KEGG_PATHWAY	Wnt signaling pathway	6	3.5	0.038	0.59
RGS1		DBX1	SCD	1		SNX10	sorting nexin 10(SNX10)		KEGG_PATHWAY	PI3K-Akt signaling pathway	9	5.2	0.038	0.59
RHOB		DBX2	SDC3	1		SOCS3	suppressor of cytokine signaling 3(SOCS3)		KEGG_PATHWAY	Central carbon metabolism in cancer	4	2.3	0.04	0.59
RPN2		DDIT3	SEC22C	1		SORD	sorbitol dehydrogenase(SORD)		GOTERM_CC_DIRECT	plasma membrane	55	31.8	0.084	0.63
RPS21		DEAF1	SERPINE1	1		SOX9	SRY-box transcription factor 9(SOX9)		KEGG_PATHWAY	p53 signaling pathway	4	2.3	0.045	0.63
RSL1D1		DLX1	SEZ6L2	1		SPARC	secreted protein acidic and cysteine rich(SPARC)		UP_KW_BIOLOGICAL_PROCESS	Ribosome biogenesis	4	2.3	0.083	0.67
SCD		DLX2	SFRP4	1		SPON2	spondin 2(SPON2)		GOTERM_BP_DIRECT	extracellular matrix organization	6	3.5	0.016	0.67
SDC3		DLX3	SLC1A4	1		SPP1	secreted phosphoprotein 1(SPP1)		GOTERM_CC_DIRECT	euchromatin	3	1.7	0.096	0.69
SERPINE1		DLX4	SLC3A2	1		SRM	spermidine synthase(SRM)		GOTERM_CC_DIRECT	bicellular tight junction	4	2.3	0.096	0.69
SEZ6L2		DLX5	SLC7A5	1		STC1	stanniocalcin 1(STC1)		GOTERM_BP_DIRECT	integrated stress response signaling	3	1.7	0.018	0.7
SLC1A4		DLX6	SND1	1		SULF1	sulfatase 1(SULF1)		GOTERM_BP_DIRECT	collagen fibril organization	4	2.3	0.018	0.7
SLC7A5		DMBX1	SNX10	1		TACC3	transforming acidic coiled-coil containing protein 3(TACC3)		GOTERM_BP_DIRECT	positive regulation of mesenchymal cell proliferation	3	1.7	0.019	0.71
SND1		DMRT1	SOCS3	1		TACSTD2	tumor associated calcium signal transducer 2(TACSTD2)		GOTERM_BP_DIRECT	positive regulation of DNA-templated transcription	13	7.5	0.019	0.71
SNX10		DMRT2	SORD	1		TGFBI	transforming growth factor beta induced(TGFBI)		GOTERM_MF_DIRECT	double-stranded RNA binding	4	2.3	0.027	0.71
SOCS3		DMRT3	SOX9	1		TGIF2	TGFB induced factor homeobox 2(TGIF2)		GOTERM_MF_DIRECT	cadherin binding	8	4.6	0.028	0.71
SOX9		DMRTA1	SPARC	1		TGM2	transglutaminase 2(TGM2)		KEGG_PATHWAY	Pathways in cancer	11	6.4	0.056	0.72
SPARC		DMRTA2	SPON2	1		THEM6	thioesterase superfamily member 6(THEM6)		KEGG_PATHWAY	Kaposi sarcoma-associated herpesvirus infection	6	3.5	0.057	0.72
SPP1		DMRTB1	SPP1	1		THY1	Thy-1 cell surface antigen(THY1)		GOTERM_BP_DIRECT	positive regulation of cytokine production	4	2.3	0.02	0.72
SRM		DMRTC2	SRM	1		TOMM34	translocase of outer mitochondrial membrane 34(TOMM34)		GOTERM_BP_DIRECT	cochlea morphogenesis	3	1.7	0.02	0.72
STC1		DMTF1	STC1	1		TOP2A	DNA topoisomerase II alpha(TOP2A)		GOTERM_BP_DIRECT	positive regulation of GTPase activity	5	2.9	0.023	0.72
SULF1		DNMT1	SULF1	1		TRIB3	tribbles pseudokinase 3(TRIB3)		GOTERM_BP_DIRECT	rRNA processing	5	2.9	0.023	0.72
TACC3		DNTTIP1	TACC3	1		TSR1	TSR1 ribosome maturation factor(TSR1)		GOTERM_BP_DIRECT	positive regulation of phosphatidylinositol 3-kinase/protein kinase B signal transduction	6	3.5	0.024	0.72
TGFBI		DOT1L	TACSTD2	1		TUBB	tubulin beta class I(TUBB)		GOTERM_BP_DIRECT	focal adhesion assembly	3	1.7	0.025	0.72
TGIF2		DPF1	TGFBI	1		VEGFA	vascular endothelial growth factor A(VEGFA)		GOTERM_BP_DIRECT	L-histidine transport	2	1.2	0.025	0.72
TGM2		DPF3	TGIF2	1		WIZ	WIZ zinc finger(WIZ)		GOTERM_BP_DIRECT	tyrosine transport	2	1.2	0.025	0.72
THEM6		DPRX	TGM2	1		WNT2	Wnt family member 2(WNT2)		GOTERM_BP_DIRECT	valine transport	2	1.2	0.025	0.72
THY1		DR1	THEM6	1		ZEB1	zinc finger E-box binding homeobox 1(ZEB1)		GOTERM_BP_DIRECT	L-leucine import across plasma membrane	2	1.2	0.025	0.72
TOP2A		DRAP1	THY1	1		ZFAS1	ZNFX1 antisense RNA 1(ZFAS1)		GOTERM_BP_DIRECT	methionine transport	2	1.2	0.025	0.72
TRIB3		DRGX	TOMM34	1		ZNF503	zinc finger protein 503(ZNF503)		GOTERM_BP_DIRECT	microtubule cytoskeleton organization involved in mitosis	2	1.2	0.025	0.72
TSR1		DUX4	TOP2A	1		ZYX	zyxin(ZYX)		GOTERM_BP_DIRECT	negative regulation of extrinsic apoptotic signaling pathway via death domain receptors	3	1.7	0.027	0.75
TUBB		DUXA	TRIB3	1					KEGG_PATHWAY	Complement and coagulation cascades	4	2.3	0.067	0.76
VEGFA		DZIP1	TSR1	1					KEGG_PATHWAY	Bladder cancer	3	1.7	0.07	0.76
ZEB1		E2F1	TUBB	1					KEGG_PATHWAY	Small cell lung cancer	4	2.3	0.076	0.76
ZFAS1		E2F2	VEGFA	1					KEGG_PATHWAY	Rheumatoid arthritis	4	2.3	0.078	0.76
ZYX		E2F3	WIZ	1					KEGG_PATHWAY	IL-17 signaling pathway	4	2.3	0.08	0.76
AHNAK2		E2F4	WNT2	1					KEGG_PATHWAY	Efferocytosis	5	2.9	0.084	0.76
ALG5		E2F5	ZEB1	1					KEGG_PATHWAY	Cellular senescence	5	2.9	0.086	0.76
BUB1		E2F6	ZFAS1	1					KEGG_PATHWAY	Cell cycle	5	2.9	0.087	0.76
CCND1		E2F7	ZNF503	1					KEGG_PATHWAY	Staphylococcus aureus infection	4	2.3	0.09	0.76
CCNF		E2F8	ZYX	1					SMART	COLFI	3	1.7	0.0059	0.77
CDCA3		E4F1		1					OMIM_DISEASE	Osteogenesis imperfecta, type III	2	1.2	0.023	0.77
CDK1		EBF1		1					OMIM_DISEASE	Osteogenesis imperfecta, type II	2	1.2	0.023	0.77
CNPY3		EBF2		1					OMIM_DISEASE	Macular degeneration, age-related, 14, reduced risk of	2	1.2	0.023	0.77
CRNDE		EBF3		1					OMIM_DISEASE	Osteogenesis imperfecta, type IV	2	1.2	0.023	0.77
LAMB2		EBF4		1					GOTERM_BP_DIRECT	cerebral cortex development	4	2.3	0.029	0.78
NAA15		EEA1		1					GOTERM_BP_DIRECT	positive regulation of cell population proliferation	10	5.8	0.03	0.78
NEBL		EGR1		1					GOTERM_BP_DIRECT	branching involved in blood vessel morphogenesis	3	1.7	0.03	0.78
NFE2L3		EGR2		1					GOTERM_BP_DIRECT	embryonic skeletal system development	3	1.7	0.03	0.78
NIFK		EGR3		1					GOTERM_BP_DIRECT	apoptotic process	11	6.4	0.031	0.78
NT5DC2		EGR4		1					GOTERM_BP_DIRECT	re-entry into mitotic cell cycle	2	1.2	0.034	0.78
OAS3		EHF		1					GOTERM_BP_DIRECT	L-alanine import across plasma membrane	2	1.2	0.034	0.78
PSMA7		ELF1		1					GOTERM_BP_DIRECT	isoleucine transport	2	1.2	0.034	0.78
SEC22C		ELF2		1					GOTERM_BP_DIRECT	phenylalanine transport	2	1.2	0.034	0.78
SFRP4		ELF3		1					GOTERM_BP_DIRECT	lymphocyte chemotaxis	3	1.7	0.034	0.78
TOMM34		ELF4		1					GOTERM_BP_DIRECT	neutrophil chemotaxis	4	2.3	0.034	0.78
ZNF503		ELF5		1					UP_KW_LIGAND	Nucleotide-binding	24	13.9	0.1	0.8
AHNAK2		ELK1		1					KEGG_PATHWAY	Malaria	3	1.7	0.099	0.81
FBN1		ELK3		1					GOTERM_BP_DIRECT	regulation of cell population proliferation	5	2.9	0.037	0.82
FOXRED2		ELK4		1					GOTERM_BP_DIRECT	ossification	4	2.3	0.037	0.82
GDF15		EMX1		1					GOTERM_BP_DIRECT	endothelial cell migration	3	1.7	0.038	0.82
HAUS6		EMX2		1					GOTERM_BP_DIRECT	nucleobase-containing compound metabolic process	3	1.7	0.038	0.82
HNRNPDL		EN1		1					GOTERM_MF_DIRECT	aromatic amino acid transmembrane transporter activity	2	1.2	0.034	0.84
JADE3		EN2		1					UP_SEQ_FEATURE	CARBOHYD:N-linked (GlcNAc...) asparagine	51	29.5	0.0064	0.87
MKI67		EOMES		1					GOTERM_BP_DIRECT	cell population proliferation	5	2.9	0.041	0.88
NAA15		EPAS1		1					GOTERM_BP_DIRECT	negative regulation of centrosome duplication	2	1.2	0.042	0.88
PPM1H		ERF		1					GOTERM_MF_DIRECT	DNA-binding transcription repressor activity, RNA polymerase II-specific	8	4.6	0.039	0.9
RRP1B		ERG		1					GOTERM_MF_DIRECT	protein kinase inhibitor activity	3	1.7	0.041	0.9
TUBB		ESR1		1					GOTERM_BP_DIRECT	regulation of apoptotic process	6	3.5	0.044	0.93
WNT2		ESR2		1					GOTERM_BP_DIRECT	acute-phase response	3	1.7	0.046	0.93
		ESRRA		1					GOTERM_BP_DIRECT	positive regulation of ERK1 and ERK2 cascade	6	3.5	0.046	0.93
		ESRRB		1					PIR_SUPERFAMILY	Compl_C2_B	2	1.2	0.036	0.93
		ESRRG		1					PIR_SUPERFAMILY	Serum_amyloid_A	2	1.2	0.053	0.93
		ESX1		1					GOTERM_BP_DIRECT	tetrahydrofolate biosynthetic process	2	1.2	0.05	0.96
		ETS1		1					GOTERM_BP_DIRECT	cellular response to interleukin-17	2	1.2	0.05	0.96
		ETS2		1					GOTERM_BP_DIRECT	tryptophan transport	2	1.2	0.05	0.96
		ETV1		1					GOTERM_BP_DIRECT	positive regulation of cellular extravasation	2	1.2	0.05	0.96
		ETV2		1					GOTERM_BP_DIRECT	positive regulation of angiogenesis	5	2.9	0.051	0.96
		ETV3		1					UP_SEQ_FEATURE	REGION:Leucine-zipper	5	2.9	0.016	0.97
		ETV3L		1					UP_SEQ_FEATURE	MUTAGEN:R->A: Reduces affinity for heparin; when associated with A-33 and A-37.	2	1.2	0.016	0.97
		ETV4		1					UP_SEQ_FEATURE	MUTAGEN:R->A: Reduces affinity for heparin and nearly abolishes association with HDL; when associated with A-80 and A-89.	2	1.2	0.016	0.97
		ETV5		1					UP_SEQ_FEATURE	PROPEP:Often cleaved during amyloidogenesis	2	1.2	0.016	0.97
		ETV6		1					UP_SEQ_FEATURE	REGION:Important for amyloid formation; forms amyloid fibrils in vitro	2	1.2	0.016	0.97
		ETV7		1					UP_SEQ_FEATURE	MUTAGEN:Missing: Nearly abolishes leucine transport activity.	2	1.2	0.016	0.97
		EVX1		1					UP_SEQ_FEATURE	MUTAGEN:R->A: Reduces affinity for heparin and nearly abolishes association with HDL; when associated with A-18 and A-89.	2	1.2	0.016	0.97
		EVX2		1					UP_SEQ_FEATURE	MUTAGEN:H->A: Reduces affinity for heparin and nearly abolishes association with HDL; when associated with A-18 and A-80.	2	1.2	0.016	0.97
		FAM170A		1					UP_SEQ_FEATURE	MUTAGEN:R->A: Reduces affinity for heparin; when associated with A-33 and A-65.	2	1.2	0.016	0.97
		FAM200B		1					UP_SEQ_FEATURE	MUTAGEN:R->A: Reduces affinity for heparin; when associated with A-37 and A-65.	2	1.2	0.016	0.97
		FBXL19		1					UP_SEQ_FEATURE	DISULFID:Interchain	6	3.5	0.017	0.97
		FERD3L		1					UP_SEQ_FEATURE	DOMAIN:BRCT	3	1.7	0.019	0.98
		FEV		1					UP_SEQ_FEATURE	CARBOHYD:N-linked (GlcNAc...) (complex) asparagine	5	2.9	0.019	0.98
		FEZF1		1					GOTERM_BP_DIRECT	transforming growth factor beta receptor signaling pathway	4	2.3	0.054	1
		FEZF2		1					GOTERM_BP_DIRECT	regulation of cell cycle	6	3.5	0.054	1
		FIGLA		1					INTERPRO	Fib_collagen_C	3	1.7	0.0035	1
		FIZ1		1					INTERPRO	Collagen	5	2.9	0.0054	1
		FLI1		1					INTERPRO	BRCT_dom	3	1.7	0.018	1
		FLYWCH1		1					INTERPRO	BRCT_dom_sf	3	1.7	0.022	1
		FOS		1					UP_SEQ_FEATURE	DOMAIN:Sushi 3	3	1.7	0.026	1
		FOSB		1					INTERPRO	Serum_amyloid_A	2	1.2	0.033	1
		FOSL1		1					INTERPRO	Compl_C2_B	2	1.2	0.033	1
		FOSL2		1					BIOCARTA	Platelet Amyloid Precursor Protein Pathway	3	1.7	0.036	1
		FOXA1		1					UP_SEQ_FEATURE	DOMAIN:WHEP-TRS	2	1.2	0.04	1
		FOXA2		1					INTERPRO	WHEP-TRS_dom	2	1.2	0.041	1
		FOXA3		1					SMART	SAA	2	1.2	0.042	1
		FOXB1		1					INTERPRO	NAD(P)-bd_dom_sf	5	2.9	0.044	1
		FOXB2		1					UP_SEQ_FEATURE	PROPEP:N-terminal propeptide	2	1.2	0.048	1
		FOXC1		1					UP_SEQ_FEATURE	CARBOHYD:O-linked (Gal...) hydroxylysine; alternate	2	1.2	0.048	1
		FOXC2		1					BBID	73.Integrins_and_other_cell-surface_receptors	3	1.7	0.048	1
		FOXD1		1					UP_KW_MOLECULAR_FUNCTION	Multifunctional enzyme	4	2.3	0.049	1
		FOXD2		1					UP_SEQ_FEATURE	REGION:Linker	3	1.7	0.05	1
		FOXD3		1					BIOCARTA	Role of EGF Receptor Transactivation by GPCRs in Cardiac Hypertrophy	3	1.7	0.05	1
		FOXD4		1					GOTERM_MF_DIRECT	L-leucine transmembrane transporter activity	2	1.2	0.051	1
		FOXD4L1		1					UP_SEQ_FEATURE	DOMAIN:Sushi 1	3	1.7	0.052	1
		FOXD4L3		1					UP_SEQ_FEATURE	DOMAIN:Sushi 2	3	1.7	0.052	1
		FOXD4L4		1					SMART	WHEP-TRS	2	1.2	0.053	1
		FOXD4L5		1					UP_SEQ_FEATURE	DOMAIN:BZIP	3	1.7	0.054	1
		FOXD4L6		1					GOTERM_BP_DIRECT	positive regulation of cold-induced thermogenesis	4	2.3	0.055	1
		FOXE1		1					GOTERM_MF_DIRECT	chemoattractant activity	3	1.7	0.056	1
		FOXE3		1					GOTERM_BP_DIRECT	embryo implantation	3	1.7	0.056	1
		FOXF1		1					INTERPRO	uS15_NS1_RNA-bd_sf	2	1.2	0.056	1
		FOXF2		1					GOTERM_BP_DIRECT	cellular response to type II interferon	4	2.3	0.058	1
		FOXG1		1					UP_SEQ_FEATURE	CROSSLNK:Glycyl lysine isopeptide (Lys-Gly) (interchain with G-Cter in SUMO); alternate	3	1.7	0.062	1
		FOXH1		1					GOTERM_BP_DIRECT	blood vessel development	3	1.7	0.065	1
		FOXI1		1					GOTERM_BP_DIRECT	centrosome cycle	3	1.7	0.065	1
		FOXI2		1					GOTERM_MF_DIRECT	GTP binding	8	4.6	0.066	1
		FOXI3		1					GOTERM_BP_DIRECT	regulation of glucose transmembrane transport	2	1.2	0.066	1
		FOXJ1		1					GOTERM_BP_DIRECT	brainstem development	2	1.2	0.066	1
		FOXJ2		1					GOTERM_BP_DIRECT	negative regulation of plasminogen activation	2	1.2	0.066	1
		FOXJ3		1					GOTERM_BP_DIRECT	integrin-mediated signaling pathway	4	2.3	0.068	1
		FOXK1		1					GOTERM_BP_DIRECT	negative regulation of transcription by RNA polymerase II	14	8.1	0.068	1
		FOXK2		1					GOTERM_BP_DIRECT	canonical Wnt signaling pathway	4	2.3	0.071	1
		FOXL1		1					GOTERM_MF_DIRECT	transferase activity	4	2.3	0.071	1
		FOXL2		1					GOTERM_BP_DIRECT	ERK1 and ERK2 cascade	3	1.7	0.072	1
		FOXM1		1					GOTERM_BP_DIRECT	receptor internalization	3	1.7	0.072	1
		FOXN1		1					GOTERM_BP_DIRECT	chromatin remodeling	7	4	0.073	1
		FOXN2		1					UP_SEQ_FEATURE	DOMAIN:bZIP	3	1.7	0.074	1
		FOXN3		1					GOTERM_BP_DIRECT	phosphatidylglycerol acyl-chain remodeling	2	1.2	0.074	1
		FOXN4		1					GOTERM_BP_DIRECT	oxaloacetate metabolic process	2	1.2	0.074	1
		FOXO1		1					GOTERM_BP_DIRECT	bone trabecula formation	2	1.2	0.074	1
		FOXO3		1					INTERPRO	bZIP_sf	3	1.7	0.076	1
		FOXO4		1					GOTERM_MF_DIRECT	GPI anchor binding	2	1.2	0.076	1
		FOXO6		1					GOTERM_MF_DIRECT	2-acylglycerol-3-phosphate O-acyltransferase activity	2	1.2	0.076	1
		FOXP1		1					GOTERM_MF_DIRECT	L-alanine transmembrane transporter activity	2	1.2	0.076	1
		FOXP2		1					UP_SEQ_FEATURE	REGION:Basic motif	3	1.7	0.076	1
		FOXP3		1					GOTERM_BP_DIRECT	positive regulation of fibroblast proliferation	3	1.7	0.077	1
		FOXP4		1					INTERPRO	bZIP	3	1.7	0.078	1
		FOXQ1		1					GOTERM_BP_DIRECT	negative regulation of cell population proliferation	8	4.6	0.078	1
		FOXR1		1					GOTERM_BP_DIRECT	positive regulation of kinase activity	3	1.7	0.08	1
		FOXR2		1					GOTERM_BP_DIRECT	positive regulation of transcription of nucleolar large rRNA by RNA polymerase I	2	1.2	0.082	1
		FOXS1		1					GOTERM_BP_DIRECT	L-leucine transport	2	1.2	0.082	1
		GABPA		1					GOTERM_BP_DIRECT	mesenchymal cell apoptotic process	2	1.2	0.082	1
		GATA1		1					GOTERM_BP_DIRECT	cellular senescence	3	1.7	0.085	1
		GATA2		1					GOTERM_MF_DIRECT	structural molecule activity	5	2.9	0.086	1
		GATA3		1					GOTERM_MF_DIRECT	cytokine activity	5	2.9	0.09	1
		GATA4		1					GOTERM_BP_DIRECT	regulation of interleukin-6 production	2	1.2	0.09	1
		GATA5		1					GOTERM_BP_DIRECT	response to copper ion	2	1.2	0.09	1
		GATA6		1					GOTERM_BP_DIRECT	endothelial cell morphogenesis	2	1.2	0.09	1
		GATAD2A		1					GOTERM_BP_DIRECT	mammary gland epithelial cell proliferation	2	1.2	0.09	1
		GATAD2B		1					GOTERM_BP_DIRECT	positive regulation of vascular permeability	2	1.2	0.09	1
		GBX1		1					GOTERM_BP_DIRECT	regulation of chromosome segregation	2	1.2	0.09	1
		GBX2		1					GOTERM_BP_DIRECT	DNA duplex unwinding	3	1.7	0.09	1
		GCM1		1					INTERPRO	Sushi_SCR_CCP_dom	3	1.7	0.09	1
		GCM2		1					UP_SEQ_FEATURE	DOMAIN:Sushi	3	1.7	0.09	1
		GFI1		1					GOTERM_BP_DIRECT	retina development in camera-type eye	3	1.7	0.093	1
		GFI1B		1					INTERPRO	Sushi/SCR/CCP_sf	3	1.7	0.093	1
		GLI1		1					UP_SEQ_FEATURE	PROPEP:Removed in mature form	6	3.5	0.093	1
		GLI2		1					INTERPRO	Cyclins_cyclin-box	2	1.2	0.095	1
		GLI3		1					GOTERM_BP_DIRECT	collagen-activated tyrosine kinase receptor signaling pathway	2	1.2	0.098	1
		GLI4		1					GOTERM_BP_DIRECT	regulation of signaling receptor activity	2	1.2	0.098	1
		GLIS1		1					GOTERM_BP_DIRECT	skin morphogenesis	2	1.2	0.098	1
		GLIS2		1					GOTERM_BP_DIRECT	thyroid hormone transport	2	1.2	0.098	1
		GLIS3		1					GOTERM_BP_DIRECT	positive regulation of cell migration	6	3.5	0.099	1
		GLMP		1
		GLYR1		1
		GMEB1		1
		GMEB2		1
		GPBP1		1
		GPBP1L1		1
		GRHL1		1
		GRHL2		1
		GRHL3		1
		GSC		1
		GSC2		1
		GSX1		1
		GSX2		1
		GTF2B		1
		GTF2I		1
		GTF2IRD1		1
		GTF2IRD2		1
		GTF2IRD2B		1
		GZF1		1
		HAND1		1
		HAND2		1
		HBP1		1
		HDX		1
		HELT		1
		HES1		1
		HES2		1
		HES3		1
		HES4		1
		HES5		1
		HES6		1
		HES7		1
		HESX1		1
		HEY1		1
		HEY2		1
		HEYL		1
		HHEX		1
		HIC1		1
		HIC2		1
		HIF1A		1
		HIF3A		1
		HINFP		1
		HIVEP1		1
		HIVEP2		1
		HIVEP3		1
		HLF		1
		HLX		1
		HMBOX1		1
		HMG20A		1
		HMG20B		1
		HMGA1		1
		HMGA2		1
		HMGN3		1
		HMX1		1
		HMX2		1
		HMX3		1
		HNF1A		1
		HNF1B		1
		HNF4A		1
		HNF4G		1
		HOMEZ		1
		HOXA1		1
		HOXA10		1
		HOXA11		1
		HOXA13		1
		HOXA2		1
		HOXA3		1
		HOXA4		1
		HOXA5		1
		HOXA6		1
		HOXA7		1
		HOXA9		1
		HOXB1		1
		HOXB13		1
		HOXB2		1
		HOXB3		1
		HOXB4		1
		HOXB5		1
		HOXB6		1
		HOXB7		1
		HOXB8		1
		HOXB9		1
		HOXC10		1
		HOXC11		1
		HOXC12		1
		HOXC13		1
		HOXC4		1
		HOXC5		1
		HOXC6		1
		HOXC8		1
		HOXC9		1
		HOXD1		1
		HOXD10		1
		HOXD11		1
		HOXD12		1
		HOXD13		1
		HOXD3		1
		HOXD4		1
		HOXD8		1
		HOXD9		1
		HSF1		1
		HSF2		1
		HSF4		1
		HSF5		1
		HSFX1		1
		HSFX2		1
		HSFY1		1
		HSFY2		1
		IKZF1		1
		IKZF2		1
		IKZF3		1
		IKZF4		1
		IKZF5		1
		INSM1		1
		INSM2		1
		IRF1		1
		IRF2		1
		IRF3		1
		IRF4		1
		IRF5		1
		IRF6		1
		IRF7		1
		IRF8		1
		IRF9		1
		IRX1		1
		IRX2		1
		IRX3		1
		IRX4		1
		IRX5		1
		IRX6		1
		ISL1		1
		ISL2		1
		ISX		1
		JAZF1		1
		JDP2		1
		JRK		1
		JRKL		1
		JUNB		1
		JUND		1
		KAT7		1
		KCMF1		1
		KCNIP3		1
		KDM2A		1
		KDM2B		1
		KDM5B		1
		KIN		1
		KLF1		1
		KLF10		1
		KLF11		1
		KLF12		1
		KLF13		1
		KLF14		1
		KLF15		1
		KLF16		1
		KLF17		1
		KLF2		1
		KLF3		1
		KLF4		1
		KLF5		1
		KLF6		1
		KLF7		1
		KLF8		1
		KLF9		1
		KMT2A		1
		KMT2B		1
		L3MBTL1		1
		L3MBTL3		1
		L3MBTL4		1
		LBX1		1
		LBX2		1
		LCOR		1
		LCORL		1
		LEF1		1
		LEUTX		1
		LHX1		1
		LHX2		1
		LHX3		1
		LHX4		1
		LHX5		1
		LHX6		1
		LHX8		1
		LHX9		1
		LIN28A		1
		LIN28B		1
		LIN54		1
		LMX1A		1
		LMX1B		1
		LTF		1
		LYL1		1
		MAF		1
		MAFA		1
		MAFB		1
		MAFF		1
		MAFG		1
		MAFK		1
		MAX		1
		MBD1		1
		MBD2		1
		MBD3		1
		MBD4		1
		MBD6		1
		MBNL2		1
		MECOM		1
		MECP2		1
		MEF2A		1
		MEF2B		1
		MEF2C		1
		MEF2D		1
		MEIS1		1
		MEIS2		1
		MEIS3		1
		MEOX1		1
		MEOX2		1
		MESP1		1
		MESP2		1
		MGA		1
		MITF		1
		MIXL1		1
		MKX		1
		MLX		1
		MLXIP		1
		MLXIPL		1
		MNT		1
		MNX1		1
		MSANTD1		1
		MSANTD3		1
		MSANTD4		1
		MSC		1
		MSGN1		1
		MSX1		1
		MSX2		1
		MTERF1		1
		MTERF2		1
		MTERF3		1
		MTERF4		1
		MTF1		1
		MTF2		1
		MXD1		1
		MXD3		1
		MXD4		1
		MXI1		1
		MYB		1
		MYBL1		1
		MYBL2		1
		MYCL		1
		MYCN		1
		MYF5		1
		MYF6		1
		MYNN		1
		MYOD1		1
		MYOG		1
		MYPOP		1
		MYRF		1
		MYRFL		1
		MYSM1		1
		MYT1		1
		MYT1L		1
		MZF1		1
		NACC2		1
		NAIF1		1
		NANOG		1
		NANOGNB		1
		NANOGP8		1
		NCOA1		1
		NCOA2		1
		NCOA3		1
		NEUROD1		1
		NEUROD2		1
		NEUROD4		1
		NEUROD6		1
		NEUROG1		1
		NEUROG2		1
		NEUROG3		1
		NFAT5		1
		NFATC1		1
		NFATC2		1
		NFATC3		1
		NFATC4		1
		NFE2		1
		NFE2L1		1
		NFE2L2		1
		NFE4		1
		NFIA		1
		NFIB		1
		NFIC		1
		NFIL3		1
		NFIX		1
		NFKB1		1
		NFKB2		1
		NFX1		1
		NFXL1		1
		NFYA		1
		NFYB		1
		NFYC		1
		NHLH1		1
		NHLH2		1
		NKRF		1
		NKX11		1
		NKX12		1
		NKX21		1
		NKX22		1
		NKX23		1
		NKX24		1
		NKX25		1
		NKX26		1
		NKX28		1
		NKX31		1
		NKX32		1
		NKX61		1
		NKX62		1
		NKX63		1
		NME2		1
		NOBOX		1
		NOTO		1
		NPAS1		1
		NPAS2		1
		NPAS3		1
		NPAS4		1
		NR0B1		1
		NR1D1		1
		NR1D2		1
		NR1H2		1
		NR1H3		1
		NR1H4		1
		NR1I2		1
		NR1I3		1
		NR2C1		1
		NR2C2		1
		NR2E1		1
		NR2E3		1
		NR2F1		1
		NR2F2		1
		NR2F6		1
		NR3C1		1
		NR3C2		1
		NR4A1		1
		NR4A2		1
		NR4A3		1
		NR5A1		1
		NR5A2		1
		NR6A1		1
		NRF1		1
		NRL		1
		OLIG1		1
		OLIG2		1
		OLIG3		1
		ONECUT1		1
		ONECUT2		1
		ONECUT3		1
		OSR1		1
		OSR2		1
		OTP		1
		OTX1		1
		OTX2		1
		OVOL1		1
		OVOL2		1
		OVOL3		1
		PA2G4		1
		PATZ1		1
		PAX1		1
		PAX2		1
		PAX3		1
		PAX4		1
		PAX5		1
		PAX6		1
		PAX7		1
		PAX8		1
		PAX9		1
		PBX1		1
		PBX2		1
		PBX3		1
		PBX4		1
		PCGF2		1
		PCGF6		1
		PDX1		1
		PEG3		1
		PGR		1
		PHF1		1
		PHF20		1
		PHF21A		1
		PHOX2A		1
		PHOX2B		1
		PIN1		1
		PITX1		1
		PITX2		1
		PITX3		1
		PKNOX1		1
		PKNOX2		1
		PLAG1		1
		PLAGL1		1
		PLAGL2		1
		PLSCR1		1
		POGK		1
		POU1F1		1
		POU2AF1		1
		POU2F1		1
		POU2F2		1
		POU2F3		1
		POU3F1		1
		POU3F2		1
		POU3F3		1
		POU3F4		1
		POU4F1		1
		POU4F2		1
		POU4F3		1
		POU5F1		1
		POU5F1B		1
		POU5F2		1
		POU6F1		1
		POU6F2		1
		PPARA		1
		PPARD		1
		PPARG		1
		PRDM1		1
		PRDM10		1
		PRDM12		1
		PRDM13		1
		PRDM14		1
		PRDM15		1
		PRDM16		1
		PRDM2		1
		PRDM4		1
		PRDM5		1
		PRDM6		1
		PRDM8		1
		PRDM9		1
		PREB		1
		PRMT3		1
		PROP1		1
		PROX1		1
		PROX2		1
		PRR12		1
		PRRX1		1
		PRRX2		1
		PTF1A		1
		PURA		1
		PURB		1
		PURG		1
		RAG1		1
		RARA		1
		RARB		1
		RARG		1
		RAX		1
		RAX2		1
		RBAK		1
		RBCK1		1
		RBPJ		1
		RBPJL		1
		RBSN		1
		REL		1
		RELA		1
		RELB		1
		REPIN1		1
		REST		1
		REXO4		1
		RFX1		1
		RFX2		1
		RFX3		1
		RFX4		1
		RFX5		1
		RFX6		1
		RFX7		1
		RFX8		1
		RHOXF1		1
		RHOXF2		1
		RHOXF2B		1
		RLF		1
		RORA		1
		RORB		1
		RORC		1
		RREB1		1
		RUNX1		1
		RUNX2		1
		RUNX3		1
		RXRA		1
		RXRB		1
		RXRG		1
		SAFB		1
		SAFB2		1
		SALL1		1
		SALL2		1
		SALL3		1
		SALL4		1
		SATB1		1
		SATB2		1
		SCMH1		1
		SCML4		1
		SCRT1		1
		SCRT2		1
		SCX		1
		SEBOX		1
		SETBP1		1
		SETDB1		1
		SETDB2		1
		SGSM2		1
		SHOX		1
		SHOX2		1
		SIM1		1
		SIM2		1
		SIX1		1
		SIX2		1
		SIX3		1
		SIX4		1
		SIX5		1
		SIX6		1
		SKI		1
		SKIL		1
		SKOR1		1
		SKOR2		1
		SLC2A4RG		1
		SMAD1		1
		SMAD3		1
		SMAD4		1
		SMAD5		1
		SMAD9		1
		SMYD3		1
		SNAI1		1
		SNAI2		1
		SNAI3		1
		SNAPC2		1
		SNAPC4		1
		SNAPC5		1
		SOHLH1		1
		SOHLH2		1
		SON		1
		SOX1		1
		SOX10		1
		SOX11		1
		SOX12		1
		SOX13		1
		SOX14		1
		SOX15		1
		SOX17		1
		SOX18		1
		SOX2		1
		SOX21		1
		SOX3		1
		SOX30		1
		SOX4		1
		SOX5		1
		SOX6		1
		SOX7		1
		SOX8		1
		SP1		1
		SP100		1
		SP110		1
		SP140		1
		SP140L		1
		SP2		1
		SP3		1
		SP4		1
		SP5		1
		SP6		1
		SP7		1
		SP8		1
		SP9		1
		SPDEF		1
		SPEN		1
		SPI1		1
		SPIB		1
		SPIC		1
		SPZ1		1
		SRCAP		1
		SREBF1		1
		SREBF2		1
		SRF		1
		SRY		1
		ST18		1
		STAT1		1
		STAT2		1
		STAT3		1
		STAT4		1
		STAT5A		1
		STAT5B		1
		STAT6		1
		TAL1		1
		TAL2		1
		TBP		1
		TBPL1		1
		TBPL2		1
		TBR1		1
		TBX1		1
		TBX10		1
		TBX15		1
		TBX18		1
		TBX19		1
		TBX2		1
		TBX20		1
		TBX21		1
		TBX22		1
		TBX3		1
		TBX4		1
		TBX5		1
		TBX6		1
		TBXT		1
		TCF12		1
		TCF15		1
		TCF20		1
		TCF21		1
		TCF23		1
		TCF24		1
		TCF3		1
		TCF4		1
		TCF7		1
		TCF7L1		1
		TCF7L2		1
		TCFL5		1
		TEAD1		1
		TEAD2		1
		TEAD3		1
		TEAD4		1
		TEF		1
		TERB1		1
		TERF1		1
		TERF2		1
		TET1		1
		TET2		1
		TET3		1
		TFAP2A		1
		TFAP2B		1
		TFAP2C		1
		TFAP2D		1
		TFAP2E		1
		TFAP4		1
		TFCP2		1
		TFCP2L1		1
		TFDP1		1
		TFDP2		1
		TFDP3		1
		TFE3		1
		TFEB		1
		TFEC		1
		TGIF1		1
		TGIF2LX		1
		TGIF2LY		1
		THAP1		1
		THAP10		1
		THAP11		1
		THAP12		1
		THAP2		1
		THAP3		1
		THAP4		1
		THAP5		1
		THAP6		1
		THAP7		1
		THAP8		1
		THAP9		1
		THRA		1
		THRB		1
		THYN1		1
		TIGD1		1
		TIGD2		1
		TIGD3		1
		TIGD4		1
		TIGD5		1
		TIGD6		1
		TIGD7		1
		TLX1		1
		TLX2		1
		TLX3		1
		TMF1		1
		TOPORS		1
		TP53		1
		TP63		1
		TP73		1
		TPRX1		1
		TRAFD1		1
		TRERF1		1
		TRPS1		1
		TSC22D1		1
		TSHZ1		1
		TSHZ2		1
		TSHZ3		1
		TTF1		1
		TWIST1		1
		TWIST2		1
		UBP1		1
		UNCX		1
		USF1		1
		USF2		1
		USF3		1
		VAX1		1
		VAX2		1
		VDR		1
		VENTX		1
		VEZF1		1
		VSX1		1
		VSX2		1
		WT1		1
		XBP1		1
		XPA		1
		YBX1		1
		YBX2		1
		YBX3		1
		YY1		1
		YY2		1
		ZBED1		1
		ZBED2		1
		ZBED3		1
		ZBED4		1
		ZBED5		1
		ZBED6		1
		ZBED9		1
		ZBTB1		1
		ZBTB10		1
		ZBTB11		1
		ZBTB12		1
		ZBTB14		1
		ZBTB16		1
		ZBTB17		1
		ZBTB18		1
		ZBTB2		1
		ZBTB20		1
		ZBTB21		1
		ZBTB22		1
		ZBTB24		1
		ZBTB25		1
		ZBTB26		1
		ZBTB3		1
		ZBTB32		1
		ZBTB33		1
		ZBTB34		1
		ZBTB37		1
		ZBTB38		1
		ZBTB39		1
		ZBTB4		1
		ZBTB40		1
		ZBTB41		1
		ZBTB42		1
		ZBTB43		1
		ZBTB44		1
		ZBTB45		1
		ZBTB46		1
		ZBTB47		1
		ZBTB48		1
		ZBTB49		1
		ZBTB5		1
		ZBTB6		1
		ZBTB7A		1
		ZBTB7B		1
		ZBTB7C		1
		ZBTB8A		1
		ZBTB8B		1
		ZBTB9		1
		ZC3H8		1
		ZEB2		1
		ZFAT		1
		ZFHX2		1
		ZFHX3		1
		ZFHX4		1
		ZFP1		1
		ZFP14		1
		ZFP2		1
		ZFP28		1
		ZFP3		1
		ZFP30		1
		ZFP37		1
		ZFP41		1
		ZFP42		1
		ZFP57		1
		ZFP62		1
		ZFP64		1
		ZFP69		1
		ZFP69B		1
		ZFP82		1
		ZFP90		1
		ZFP91		1
		ZFP92		1
		ZFPM1		1
		ZFPM2		1
		ZFX		1
		ZFY		1
		ZGLP1		1
		ZGPAT		1
		ZHX1		1
		ZHX2		1
		ZHX3		1
		ZIC1		1
		ZIC2		1
		ZIC3		1
		ZIC4		1
		ZIC5		1
		ZIK1		1
		ZIM2		1
		ZIM3		1
		ZKSCAN1		1
		ZKSCAN2		1
		ZKSCAN3		1
		ZKSCAN4		1
		ZKSCAN5		1
		ZKSCAN7		1
		ZKSCAN8		1
		ZMAT1		1
		ZMAT4		1
		ZNF10		1
		ZNF100		1
		ZNF101		1
		ZNF107		1
		ZNF112		1
		ZNF114		1
		ZNF117		1
		ZNF12		1
		ZNF121		1
		ZNF124		1
		ZNF131		1
		ZNF132		1
		ZNF133		1
		ZNF134		1
		ZNF135		1
		ZNF136		1
		ZNF138		1
		ZNF14		1
		ZNF140		1
		ZNF141		1
		ZNF142		1
		ZNF143		1
		ZNF146		1
		ZNF148		1
		ZNF154		1
		ZNF155		1
		ZNF157		1
		ZNF16		1
		ZNF160		1
		ZNF165		1
		ZNF169		1
		ZNF17		1
		ZNF174		1
		ZNF175		1
		ZNF177		1
		ZNF18		1
		ZNF180		1
		ZNF181		1
		ZNF182		1
		ZNF184		1
		ZNF189		1
		ZNF19		1
		ZNF195		1
		ZNF197		1
		ZNF2		1
		ZNF20		1
		ZNF200		1
		ZNF202		1
		ZNF205		1
		ZNF207		1
		ZNF208		1
		ZNF211		1
		ZNF212		1
		ZNF213		1
		ZNF214		1
		ZNF215		1
		ZNF217		1
		ZNF219		1
		ZNF22		1
		ZNF221		1
		ZNF222		1
		ZNF223		1
		ZNF224		1
		ZNF225		1
		ZNF226		1
		ZNF227		1
		ZNF229		1
		ZNF23		1
		ZNF230		1
		ZNF232		1
		ZNF233		1
		ZNF234		1
		ZNF235		1
		ZNF236		1
		ZNF239		1
		ZNF24		1
		ZNF248		1
		ZNF25		1
		ZNF250		1
		ZNF251		1
		ZNF253		1
		ZNF254		1
		ZNF256		1
		ZNF257		1
		ZNF26		1
		ZNF260		1
		ZNF263		1
		ZNF264		1
		ZNF266		1
		ZNF267		1
		ZNF268		1
		ZNF273		1
		ZNF274		1
		ZNF275		1
		ZNF276		1
		ZNF277		1
		ZNF28		1
		ZNF280A		1
		ZNF280B		1
		ZNF280C		1
		ZNF280D		1
		ZNF281		1
		ZNF282		1
		ZNF283		1
		ZNF284		1
		ZNF285		1
		ZNF286A		1
		ZNF286B		1
		ZNF287		1
		ZNF292		1
		ZNF296		1
		ZNF3		1
		ZNF30		1
		ZNF300		1
		ZNF302		1
		ZNF304		1
		ZNF311		1
		ZNF316		1
		ZNF317		1
		ZNF318		1
		ZNF319		1
		ZNF32		1
		ZNF320		1
		ZNF322		1
		ZNF324		1
		ZNF324B		1
		ZNF326		1
		ZNF329		1
		ZNF331		1
		ZNF333		1
		ZNF334		1
		ZNF335		1
		ZNF337		1
		ZNF33A		1
		ZNF33B		1
		ZNF34		1
		ZNF341		1
		ZNF343		1
		ZNF345		1
		ZNF346		1
		ZNF347		1
		ZNF35		1
		ZNF350		1
		ZNF354A		1
		ZNF354B		1
		ZNF354C		1
		ZNF358		1
		ZNF362		1
		ZNF365		1
		ZNF366		1
		ZNF367		1
		ZNF37A		1
		ZNF382		1
		ZNF383		1
		ZNF384		1
		ZNF385A		1
		ZNF385B		1
		ZNF385C		1
		ZNF385D		1
		ZNF391		1
		ZNF394		1
		ZNF395		1
		ZNF396		1
		ZNF397		1
		ZNF398		1
		ZNF404		1
		ZNF407		1
		ZNF408		1
		ZNF41		1
		ZNF410		1
		ZNF414		1
		ZNF415		1
		ZNF416		1
		ZNF417		1
		ZNF418		1
		ZNF419		1
		ZNF420		1
		ZNF423		1
		ZNF425		1
		ZNF426		1
		ZNF428		1
		ZNF429		1
		ZNF43		1
		ZNF430		1
		ZNF431		1
		ZNF432		1
		ZNF433		1
		ZNF436		1
		ZNF438		1
		ZNF439		1
		ZNF44		1
		ZNF440		1
		ZNF441		1
		ZNF442		1
		ZNF443		1
		ZNF444		1
		ZNF445		1
		ZNF446		1
		ZNF449		1
		ZNF45		1
		ZNF451		1
		ZNF454		1
		ZNF460		1
		ZNF461		1
		ZNF462		1
		ZNF467		1
		ZNF468		1
		ZNF469		1
		ZNF470		1
		ZNF471		1
		ZNF473		1
		ZNF474		1
		ZNF479		1
		ZNF48		1
		ZNF480		1
		ZNF483		1
		ZNF484		1
		ZNF485		1
		ZNF486		1
		ZNF487		1
		ZNF488		1
		ZNF490		1
		ZNF491		1
		ZNF492		1
		ZNF493		1
		ZNF496		1
		ZNF497		1
		ZNF500		1
		ZNF501		1
		ZNF502		1
		ZNF506		1
		ZNF507		1
		ZNF510		1
		ZNF511		1
		ZNF512		1
		ZNF512B		1
		ZNF513		1
		ZNF514		1
		ZNF516		1
		ZNF517		1
		ZNF518A		1
		ZNF518B		1
		ZNF519		1
		ZNF521		1
		ZNF524		1
		ZNF525		1
		ZNF526		1
		ZNF527		1
		ZNF528		1
		ZNF529		1
		ZNF530		1
		ZNF532		1
		ZNF534		1
		ZNF536		1
		ZNF540		1
		ZNF541		1
		ZNF543		1
		ZNF544		1
		ZNF546		1
		ZNF547		1
		ZNF548		1
		ZNF549		1
		ZNF550		1
		ZNF551		1
		ZNF552		1
		ZNF554		1
		ZNF555		1
		ZNF556		1
		ZNF557		1
		ZNF558		1
		ZNF559		1
		ZNF560		1
		ZNF561		1
		ZNF562		1
		ZNF563		1
		ZNF564		1
		ZNF565		1
		ZNF566		1
		ZNF567		1
		ZNF568		1
		ZNF569		1
		ZNF57		1
		ZNF570		1
		ZNF571		1
		ZNF572		1
		ZNF573		1
		ZNF574		1
		ZNF575		1
		ZNF576		1
		ZNF577		1
		ZNF578		1
		ZNF579		1
		ZNF580		1
		ZNF581		1
		ZNF582		1
		ZNF583		1
		ZNF584		1
		ZNF585A		1
		ZNF585B		1
		ZNF586		1
		ZNF587		1
		ZNF587B		1
		ZNF589		1
		ZNF592		1
		ZNF594		1
		ZNF595		1
		ZNF596		1
		ZNF597		1
		ZNF598		1
		ZNF599		1
		ZNF600		1
		ZNF605		1
		ZNF606		1
		ZNF607		1
		ZNF608		1
		ZNF609		1
		ZNF610		1
		ZNF611		1
		ZNF613		1
		ZNF614		1
		ZNF615		1
		ZNF616		1
		ZNF618		1
		ZNF619		1
		ZNF620		1
		ZNF621		1
		ZNF623		1
		ZNF624		1
		ZNF625		1
		ZNF626		1
		ZNF627		1
		ZNF628		1
		ZNF629		1
		ZNF630		1
		ZNF639		1
		ZNF641		1
		ZNF644		1
		ZNF646		1
		ZNF648		1
		ZNF649		1
		ZNF652		1
		ZNF653		1
		ZNF654		1
		ZNF655		1
		ZNF658		1
		ZNF66		1
		ZNF660		1
		ZNF662		1
		ZNF664		1
		ZNF665		1
		ZNF667		1
		ZNF668		1
		ZNF669		1
		ZNF670		1
		ZNF671		1
		ZNF672		1
		ZNF674		1
		ZNF675		1
		ZNF676		1
		ZNF677		1
		ZNF678		1
		ZNF679		1
		ZNF680		1
		ZNF681		1
		ZNF682		1
		ZNF683		1
		ZNF684		1
		ZNF687		1
		ZNF688		1
		ZNF689		1
		ZNF69		1
		ZNF691		1
		ZNF692		1
		ZNF695		1
		ZNF696		1
		ZNF697		1
		ZNF699		1
		ZNF7		1
		ZNF70		1
		ZNF700		1
		ZNF701		1
		ZNF703		1
		ZNF704		1
		ZNF705A		1
		ZNF705B		1
		ZNF705D		1
		ZNF705E		1
		ZNF705G		1
		ZNF706		1
		ZNF707		1
		ZNF708		1
		ZNF709		1
		ZNF71		1
		ZNF710		1
		ZNF711		1
		ZNF713		1
		ZNF714		1
		ZNF716		1
		ZNF717		1
		ZNF718		1
		ZNF721		1
		ZNF724		1
		ZNF726		1
		ZNF727		1
		ZNF728		1
		ZNF729		1
		ZNF730		1
		ZNF732		1
		ZNF735		1
		ZNF736		1
		ZNF737		1
		ZNF74		1
		ZNF740		1
		ZNF746		1
		ZNF747		1
		ZNF749		1
		ZNF750		1
		ZNF75A		1
		ZNF75D		1
		ZNF76		1
		ZNF761		1
		ZNF763		1
		ZNF764		1
		ZNF765		1
		ZNF766		1
		ZNF768		1
		ZNF77		1
		ZNF770		1
		ZNF771		1
		ZNF772		1
		ZNF773		1
		ZNF774		1
		ZNF775		1
		ZNF776		1
		ZNF777		1
		ZNF778		1
		ZNF780A		1
		ZNF780B		1
		ZNF781		1
		ZNF782		1
		ZNF783		1
		ZNF784		1
		ZNF785		1
		ZNF786		1
		ZNF787		1
		ZNF788P		1
		ZNF789		1
		ZNF79		1
		ZNF790		1
		ZNF791		1
		ZNF792		1
		ZNF793		1
		ZNF799		1
		ZNF8		1
		ZNF80		1
		ZNF800		1
		ZNF804A		1
		ZNF804B		1
		ZNF805		1
		ZNF808		1
		ZNF81		1
		ZNF813		1
		ZNF814		1
		ZNF816		1
		ZNF821		1
		ZNF823		1
		ZNF827		1
		ZNF829		1
		ZNF83		1
		ZNF830		1
		ZNF831		1
		ZNF835		1
		ZNF836		1
		ZNF837		1
		ZNF84		1
		ZNF841		1
		ZNF843		1
		ZNF844		1
		ZNF845		1
		ZNF846		1
		ZNF85		1
		ZNF850		1
		ZNF852		1
		ZNF853		1
		ZNF860		1
		ZNF865		1
		ZNF875		1
		ZNF878		1
		ZNF879		1
		ZNF880		1
		ZNF883		1
		ZNF888		1
		ZNF891		1
		ZNF90		1
		ZNF91		1
		ZNF92		1
		ZNF93		1
		ZNF98		1
		ZNF99		1
		ZSCAN1		1
		ZSCAN10		1
		ZSCAN12		1
		ZSCAN16		1
		ZSCAN18		1
		ZSCAN2		1
		ZSCAN20		1
		ZSCAN21		1
		ZSCAN22		1
		ZSCAN23		1
		ZSCAN25		1
		ZSCAN26		1
		ZSCAN29		1
		ZSCAN30		1
		ZSCAN31		1
		ZSCAN32		1
		ZSCAN4		1
		ZSCAN5A		1
		ZSCAN5B		1
		ZSCAN5C		1
		ZSCAN9		1
		ZUP1		1
		ZXDA		1
		ZXDB		1
		ZXDC		1
		ZZZ3		1
[truncated: 158 more columns]

## Sheet: COMMONS
LCEXO	LC	LCEXO-LC		LCEXO	GC	LCEXO-GC		LCEXO	CC	LCEXO-CC		LCEXO	PAH	LCEXO-PAH		LCEXO	CD	LCEXO-CD		LCEXO	UC	LCEXO-UC		GCEXO	LC	GCEXO-LC		GCEXO	GC	GCEXO-GC		GCEXO	CC	GCEXO-CC		GCEXO	PAH	GCEXO-PAH		GCEXO	CD	GCEXO-CD		GCEXO	UC	GCEXO-UC		CCEXO	LC
AHCY	CENPO	2		ADAMTS9	COL4A2	2		ACLY	AP1M1	2		ABI3	AGTRAP///BRAF	2		ACADS	ADAL	2		ABCG2	ACAT1	2		AP1S1	CCT4	2		BUB1	IFITM3	2		AHNAK2	ABCE1	2		BCL7B	GIMAP6	2		ACADM	ABCB7	2		ACADM	ABCG2	2		ENO2	ENO1
ALDOA	COL10A1	2		ANGPT2	IFITM1	2		ADAMTS1	AUNIP	2		ACVRL1	BLVRB	2		CES2	SNX5	2		ACSL5	ADH6	2		BUB1	CYC1	2		CBX3	OSMR	2		ALG5	ASIC1	2		CDH5	PLAC8	2		CDKN2B	GPBP1L1	2		ALDH6A1	ADH6	2		MKI67	TNFRSF21
ALDOC	COL11A1	2		APOE	MSR1	2		AHCY	CBFB	2		ADRM1	CX3CR1	2		CMBL	UGDH	2		ANPEP	CEP70	2		CCNF	GNG4	2		KLHL23		2		BUB1	CHD6	2		DLL4	ZNF335	2		CHMP4B	IGSF9	2		BPHL	CAPN13	2		ABCA13	AARS1
AP1S1	EIF4EBP1	2		BHLHE40	YBX3	2		AHNAK2	CCL20	2		AKR1A1	FEZ1	2		CRKL		2		CCNG1	NUDT12	2		CDCA3	H2AZ1	2		LIPG		2		CCND1	EPHB2	2		GLMP		2		DTX4	PANK3	2		CCNG1	DNAJC19	2		aca-miR-129b-5p	ABCA12
APEX1	ESPL1	2		BMP1		2		ANO6	CLDN1	2		AP2M1	LRRC32	2		CYP2J2		2		CES3	PPP2R3A	2		CENPO	HOXA10	2		NT5DC2		2		CCNF	EPHB3	2		PECAM1		2		EPB41L4B	PHLPP1	2		CHMP4B	FAM219B	2		ACTR5	ACTL6A
ATIC	IARS1	2		C3		2		ATIC	GNAS	2		ASPH	PTPRS	2		DGKD		2		CMBL	SLC17A4	2		CEP55	HOXC6	2		RARRES1		2		CDCA3	FCGR3B	2		PSEN2		2		FAHD1	PPARGC1A	2		COX5A	GLOD4	2		ADAMTS19	AHCY
C1QBP	NME1	2		CD44		2		ATP11A	GPCPD1	2		BLVRB	SOSTDC1	2		DNAJC22		2		CYP2J2	TST	2		DNMT1	PARP1	2		SFRP4		2		CDK1	FITM2	2		PTCH2		2		IDH3B	TSPAN7	2		DNAJC11	LZIC	2		ADAMTSL1	ALDH18A1
CA9	PGBD5	2		CDH11		2		BID	JADE3	2		C1QBP	USHBP1	2		DYRK2		2		DEPDC7	ZNF44	2		ESPL1	PRAME	2		TMEM158		2		CNPY3	IFITM3	2		PYM1		2		MAPKAPK5		2		DQX1	METAP1	2		ADRA1A	ALDOA
CHPF	THBS2	2		CEBPB		2		C2	MXRA7	2		C1R	XKR6	2		FAHD1		2		DYRK2		2		FOXE1	SERPINE2	2		TNFAIP2		2		CRNDE	JUN	2		S1PR1		2		NAP1L2		2		ELF4	MRPL48	2		AHNAK2	ALDOC
COL1A1		2		CLDN1		2		CCL20	PHLDA2	2		CDH5		2		FOXJ3		2		EFNA1		2		GFPT1	SPAG5	2		TREM2		2		LAMB2		2		SCAMP2		2		OVOL2		2		EPB41L4B	MYO1A	2		AKR1C2	ALG3
COL5A2		2		COL1A1		2		CCND1	PLS3	2		CORO1A		2		FZD5		2		ELF4		2		KIF15		2		AHNAK2	ACTN1	1		NAA15		2		SERPINA3		2		RAVER2		2		FAHD1	NGEF	2		ALPK3	AP1S1
CTHRC1		2		COL1A2		2		CD44	PUS7	2		DLL4		2		IGBP1		2		FAHD1		2		LSR		2		ABCB4	ADAMTS9	1		NEBL		2		SMDT1		2		SLC36A1		2		IMPA2	SLC9A2	2		ame-bantam	APEX1
DNMT1		2		COL3A1		2		CDH11	RPP40	2		DOK2		2		IQGAP2		2		FCGRT		2		MMP14		2		ABHD17C	AGO2.	1		NFE2L3		2		ZNF346		2		TINAG		2		MOGAT2		2		AMIGO2	ASF1B
ECT2		2		COL4A1		2		CDH6	RRP7A	2		EFHD2		2		KBTBD11		2		FOXJ3		2		PIMREG		2		ACADM	AHSA1	1		NIFK		2		ZNF503		2		TMCO1		2		MRPL16		2		ANAPC2	ASPM
EIF4EBP1		2		COL4A2		2		CEBPB	SCML1	2		GIMAP6		2		KIAA1191		2		FZD5		2		PLOD2		2		ACCSL	ANGPT2	1		NT5DC2		2		AHNAK2	ABI3	1		TMEM9B		2		NR1I2		2		ANKAR	ATAD2
EIF4G1		2		COL5A2		2		CFB	SKP2	2		GJA4		2		LPAR5		2		GBA3		2		RAD54B		2		ACKR3	ANTXR1	1		OAS3		2		ABCB4	ACKR4	1		TNNC2		2		OVOL2		2		ANKRD34A	ATIC
ENO1		2		COL6A3		2		CHPF	SLC3A2	2		GLMP		2		LRRC75A		2		GRAMD4		2		RNF187		2		ACSL1	APOE	1		PSMA7		2		ABHD17C	ACVRL1	1		TRAK2		2		PLEKHB2		2		ANOS1	AURKA
ENO2		2		COLGALT1		2		CLDN1	SOX9	2		GRK2		2		MT1F		2		HHLA2		2		SPC25		2		ACTA2	AQP1	1		SEC22C		2		ACADM	ADARB1	1		AHNAK2	A1CF	1		RAVER2		2		ANPEP	AURKB
FARSA		2		CTHRC1		2		CNPY3	TIMP3	2		HINT1		2		MTMR11		2		HNF4G		2		TMEM106C		2		ACTL6B	ASPN	1		SFRP4		2		ACCSL	ADCY4	1		ABCB4	ABCA8	1		RBKS		2		APMAP	B4GALT2
GOLT1B		2		CTSB		2		COL1A1	TMEM9	2		IFI6		2		NT5E		2		IGBP1		2		TMEM158		2		ACTN3	ATP1B3	1		TOMM34		2		ACKR3	ADRA1A	1		ABHD17C	ABCB1	1		SATB2-AS1		2		APOB	BIK
H2AZ1		2		DGKH		2		COL1A2	TMPO	2		IRF9		2		P2RY1		2		IQGAP2		2		UBE2T		2		ACTR3C	BGN	1		ZNF503		2		ACSL1	ADRB1	1		ACCSL	ABCD3	1		SLC23A3		2		ARGLU1	BIRC5
HDGF		2		ECT2		2		COL4A1	TOMM34	2		ITIH5		2		PAG1		2		KIAA1191		2		AHNAK2	AARS1	1		ADAM5	BHLHE40	1		ABCB4	ABI2	1		ACTA2	ADRM1	1		ACKR3	ABHD11	1		SLC9A2		2		ARMH3	BLM
HNRNPAB		2		EDNRA		2		COL5A2	TRAP1	2		M6PR		2		PDE8A		2		LPAR5		2		ABCB4	ABCA12	1		ADARB2-AS1	BIRC5	1		ABHD17C	ABLIM2	1		ACTL6B	AEBP1	1		ACSL1	ABHD12	1		TRAK2		2		ASB1	BMAL2
IRAK1		2		ESM1		2		CTHRC1	WFS1	2		MAF		2		PTPRF		2		MPI		2		ABHD17C	ACTL6A	1		ADNP-AS1	BMP1	1		ACADM	ACLY	1		ACTN3	AES	1		ACTA2	ABHD15	1		TTR		2		ASCL1	BRCA1
KDELR1		2		FCER1G		2		CXCL10	ZMYND8	2		MAPK3		2		SEPSECS		2		MTMR11		2		ACADM	AHCY	1		ADPRM	BUB1	1		ACCSL	ACTN1	1		ACTR3C	AGTRAP///BRAF	1		ACTL6B	ACAA1	1		ZNF350		2		ASTN2	BUB1
LMNB1		2		FGD6		2		DPY19L1		2		MFNG		2		SFXN1		2		MXI1		2		ACCSL	ALDH18A1	1		ADPRS	C3	1		ACKR3	ADAMTS1	1		ADAM5	AJAP1	1		ACTN3	ACADM	1		AHNAK2	A1CF	1		ATL3	BUB1B
LOXL2		2		FKBP10		2		ECT2		2		MYADM		2		SLC16A1		2		NDUFC1		2		ACKR3	ALDOA	1		ADTRP	CBX3	1		ACSL1	ADGRG1	1		ADARB2-AS1	AKR1A1	1		ACTR3C	ACADS	1		ABCB4	ABCA5	1		ATP5F1B	BZW2
MAPK6		2		FN1		2		EDNRA		2		NOP10		2		SLC17A4		2		NR1H4		2		ACSL1	ALDOC	1		AGFG1	CD44	1		ACTA2	ADNP	1		ADNP-AS1	ALS2CL	1		ADAM5	ACOT11	1		ABHD17C	ABCB1	1		ATP6V1G2-DDX39B	C1QBP
MARCKSL1		2		FSCN1		2		EIF2S2		2		NOTCH4		2		SLC4A4		2		P2RX4		2		ACTA2	ALG3	1		AGPAT2	CD9	1		ACTL6B	AEBP1	1		ADPRM	ANXA7	1		ADARB2-AS1	ACOT8	1		ACCSL	ABHD11	1		ATRIP	CA9
MCM5		2		GJB2		2		EIF3B		2		NRAS		2		SMPDL3A		2		P2RY1		2		ACTL6B	AP1S1	1		AGPAT4-IT1	CDC20	1		ACTN3	AGAP3	1		ADPRS	AOC3	1		ADNP-AS1	ACOX1	1		ACKR3	ACADM	1		BCL10	CAD
MMP14		2		GM2A		2		EXOSC5		2		PECAM1		2		TGFA		2		PAK1		2		ACTN3	APEX1	1		AGPAT5	CDC25B	1		ACTR3C	AHCY	1		ADTRP	AP2M1	1		ADPRM	ACSF2	1		ACSL1	ACADSB	1		bfl-miR-100-5p	CALML3
NETO2		2		GPNMB		2		GJA4		2		PIK3CD		2		TINAG		2		PDE8A		2		ACTR3C	ASF1B	1		AHDC1	CDC6	1		ADAM5	AHNAK2	1		AGFG1	APBB3	1		ADPRS	ADAL	1		ACTA2	ACAT1	1		BICD1	CAND1
NME1		2		GRINA		2		GJC1		2		PKN1		2		TMEM98		2		PGRMC2		2		ADAM5	ASPM	1		AHSP	CDH11	1		ADARB2-AS1	AJUBA	1		AGPAT2	ARHGAP23	1		ADTRP	ADAM22	1		ACTL6B	ACO2	1		BIRC3	CASK
NUSAP1		2		ICAM1		2		GRINA		2		PLAC8		2		UGDH		2		PHKA2		2		ADARB2-AS1	ATAD2	1		AKAP4	CDH3	1		ADNP-AS1	ALG5	1		AGPAT4-IT1	ARHGEF25	1		AGFG1	ADCY6	1		ACTN3	ACOT11	1		bmo-miR-3306	CBLC
PDK1		2		IFI6		2		GTF3A		2		PSMG3		2		UGT2A3		2		PLD1		2		ADNP-AS1	ATIC	1		AKTIP	CEBPB	1		ADPRM	ALYREF	1		AGPAT5	ASPH	1		AGPAT2	ADCY9	1		ACTR3C	ACOT13	1		bmo-mir-6497	CCNA2
PLOD1		2		IFITM2		2		HAUS6		2		PTPRE		2		ZNF395		2		PRELID2		2		ADPRM	AURKA	1		ALDH6A1	CEMIP	1		ADPRS	AMMECR1	1		AHDC1	ATP6V0B	1		AGPAT4-IT1	ADD3	1		ADAM5	ACOT8	1		BRD1	CCNB1
PLOD2		2		IFITM3		2		HILPDA		2		RAB8A		2		A2M-AS1	A1CF	1		PTPRF		2		ADPRS	AURKB	1		ALDH7A1	CHEK1	1		ADTRP	ANKRD16	1		AHSP	ATP6V1F	1		AGPAT5	ADH1C	1		ADARB2-AS1	ACOX1	1		BRSK1	CCNB2
PLP2		2		IL32		2		HM13		2		RPL23		2		A4GALT	ABCA8	1		RHOU		2		ADTRP	B4GALT2	1		ALG5	CKS1B	1		AGFG1	ANLN	1		AKAP4	AURKAIP1	1		AHDC1	ADPRHL1	1		ADNP-AS1	ACOX2	1		BRWD1	CCNE1
POLR2D		2		ITGA5		2		ICAM1		2		RPS5		2		AATF	ABCB1	1		RNF128		2		AGFG1	BIK	1		ALX3	CLDN1	1		AGPAT2	ANO6	1		AKTIP	BAP1	1		AHSP	AFG3L2	1		ADPRM	ACSF2	1		BSN	CCNE2
PPP1R14B		2		KLHL23		2		IFITM3		2		RUVBL2		2		ABCA1	ABCB7	1		SCN9A		2		AGPAT2	BIRC5	1		AMDHD1	CLEC5A	1		AGPAT4-IT1	ANTXR1	1		ALDH6A1	BCL6	1		AKAP4	AFTPH	1		ADPRS	ACSL5	1		bta-miR-1468	CCNF
PRDX4		2		LGALS1		2		JUN		2		S100A16		2		ABCB6	ABCD3	1		SEMA6A		2		AGPAT4-IT1	BLM	1		AMPD3	COL10A1	1		AGPAT5	ANXA9	1		ALDH7A1	BCL7B	1		AKTIP	AGAP1	1		ADTRP	ACSS2	1		bta-miR-16a	CCT3
PSMD8		2		LIF		2		LOXL2		2		S1PR1		2		ABCC3	ABHD11	1		SLC16A1		2		AGPAT5	BMAL2	1		ANAPC11	COL11A1	1		AHDC1	AP1M1	1		ALG5	BLVRB	1		ALDH6A1	AGFG2	1		AGFG1	ACVR1B	1		bta-mir-378b	CCT4
PTPRF		2		LPCAT1		2		LPCAT1		2		SH2D3C		2		ABCG1	ABHD12	1		SLC17A4		2		AHDC1	BRCA1	1		ANAPC2	COL12A1	1		AHSP	AP1S2	1		ALX3	BTBD2	1		ALDH7A1	AGMAT	1		AGPAT2	ACVR2A	1		C17orf51	CCT5
PUS7		2		LY6E		2		LPGAT1		2		SMPDL3A		2		ABCG2	ABHD15	1		SLC4A4		2		AHSP	BUB1	1		ANGPTL8	COL1A1	1		AKAP4	AP1S3	1		AMDHD1	C10orf54	1		ALG5	AGPAT3	1		AGPAT4-IT1	ADAL	1		C1QTNF4	CCT7
RAB38		2		MRTO4		2		MAZ		2		SNX3		2		ABHD17A	ACAA1	1		TAF11		2		AKAP4	BUB1B	1		ANK3-DT	COL1A2	1		AKTIP	ARNTL2	1		AMPD3	C11orf71	1		ALX3	AK3	1		AGPAT5	ADCY6	1		C22orf34	CDC20
RFC2		2		MSR1		2		MET		2		SNX33		2		ABHD6	ACADM	1		TGFA		2		AKTIP	BZW2	1		ANKLE1	COL3A1	1		ALDH6A1	ASB9	1		ANAPC11	C12orf75	1		AMDHD1	AKAP1	1		AHDC1	ADCY9	1		C9orf89	CDC25A
RNF187		2		NOTCH3		2		MIF		2		SUN2		2		ABI3	ACADS	1		TMEM98		2		ALDH6A1	C1QBP	1		ANKRD33	COL4A1	1		ALDH7A1	ASCL2	1		ANAPC2	C1orf115	1		AMPD3	AKAP9	1		AHSP	ADD3	1		CACNA1S	CDC6
RRM1		2		NOX4		2		MRTO4		2		TNFRSF14		2		ABI3BP	ACOT11	1		UGDH		2		ALDH7A1	CA9	1		ANKRD39	COL4A2	1		ALX3	ASUN	1		ANGPTL8	C1QBP	1		ANAPC11	ALAD	1		AKAP4	ADGRA3	1		CACNG2	CDC7
SEC61A1		2		OSMR		2		MTDH		2		TWF2		2		ABL2	ACOT8	1		UGT2A3		2		ALG5	CAD	1		ANKRD66	COL5A1	1		AMDHD1	ASXL1	1		ANK3-DT	C1R	1		ANAPC2	ALDH18A1	1		AKTIP	ADH1C	1		CBX6	CDCA3
SERPINE2		2		PGF		2		MYC		2		UTP3		2		ABLIM3	ACOX1	1		USH1C		2		ALX3	CALML3	1		AP1S1	COL5A2	1		AMPD3	ATAD2	1		ANKLE1	CA4	1		ANGPTL8	ANK3	1		ALDH7A1	AFG3L2	1		CCDC107	CDCA4
SERPINH1		2		PLXDC2		2		NBN		2		VAT1		2		ACAD11	ACSF2	1		ZNF395		2		AMDHD1	CAND1	1		AP5S1	COL6A3	1		ANAPC11	ATIC	1		ANKRD33	CASKIN2	1		ANK3-DT	ANKH	1		ALG5	AGFG2	1		CCDC142	CDCA5
SFXN1		2		PMEPA1		2		NIFK		2		A2M-AS1	ABI3	1		ACAP1	ADAM22	1		A2M-AS1	A1CF	1		AMPD3	CASK	1		APLP1	COLGALT1	1		ANAPC2	ATP11A	1		ANKRD39	CD22	1		ANKLE1	ANKMY2	1		ALX3	AGMAT	1		CCDC50	CDCA7
SHC1		2		PRPF4		2		NOP16		2		A4GALT	ACKR4	1		ACAP2	ADCY6	1		A4GALT	ABCA5	1		ANAPC11	CBLC	1		APOC3	CPXM1	1		ANGPTL8	AUNIP	1		ANKRD66	CD27	1		ANKRD33	ANKRD27	1		AMDHD1	AHCYL2	1		CCDC85A	CDCA8
SHMT2		2		PTPN12		2		NPM1		2		AATF	ACVRL1	1		ACE	ADCY9	1		AATF	ABCB1	1		ANAPC2	CCNA2	1		APOH	CRABP2	1		ANK3-DT	AURKA	1		AP1S1	CD82	1		ANKRD39	ANO10	1		AMPD3	AIMP1	1		CCER2	CDCP1
SLC1A4		2		RAB31		2		NQO2		2		ABCA1	ADARB1	1		ACER3	ADD3	1		ABCA1	ABCG2	1		ANGPTL8	CCNB1	1		APOO	CSE1L	1		ANKLE1	AXIN2	1		AP5S1	CDC25B	1		ANKRD66	ANO5	1		ANAPC11	AK2	1		ccr-miR-16a	CDH3
SLC2A1		2		RRS1		2		NRP2		2		ABCB6	ADCY4	1		ACKR3	ADH1C	1		ABCB6	ABHD11	1		ANK3-DT	CCNB2	1		AQP4-AS1	CST1	1		ANKRD33	B3GALT6	1		APLP1	CDH5	1		AP1S1	APLP2	1		ANAPC2	AK3	1		ccr-miR-22b	CDK4
SLC6A8		2		SERPINE1		2		OAS3		2		ABCC3	ADRA1A	1		ACLY	ADPRHL1	1		ABCC3	ACADM	1		ANKLE1	CCNE1	1		ARFGEF2	CST2	1		ANKRD39	BAIAP2	1		APOC3	CEPT1	1		AP5S1	APPL1	1		ANGPTL8	AKAP1	1		ccr-mir-92b	CDKN3
SLC7A5		2		SERPINH1		2		PANX1		2		ABCG1	ADRB1	1		ACOT7	AFG3L2	1		ABCG1	ACADSB	1		ANKRD33	CCNE2	1		ARHGAP15	CST4	1		ANKRD66	BBX	1		APOH	CHTOP	1		APLP1	APPL2	1		ANK3-DT	AKAP9	1		CD180	CENPA
SMARCB1		2		SNRPB		2		PCDH17		2		ABCG2	ADRM1	1		ACP2	AFTPH	1		ABHD17A	ACO2	1		ANKRD39	CCNF	1		ARHGAP17	CSTF2	1		AP1S1	BCAT1	1		APOO	CLDN10	1		APOC3	ARHGAP35	1		ANKLE1	AKR1B10	1		CD74	CENPE
SPP1		2		SPARC		2		PDCD5		2		ABHD17A	AEBP1	1		ACP5	AGAP1	1		ABHD6	ACOT11	1		ANKRD66	CCT3	1		ARHGAP42-AS1	CTHRC1	1		AP5S1	BGN	1		AQP4-AS1	CLN3	1		APOH	ARHGEF9	1		ANKRD33	ALAD	1		CDC26	CENPF
SRM		2		SPP1		2		PEA15		2		ABHD6	AES	1		ACSL5	AGFG2	1		ABI3	ACOT13	1		AP5S1	CCT5	1		ARHGEF3-AS1	CTSB	1		APLP1	BID	1		ARFGEF2	CLTA	1		APOO	ARMC7	1		ANKRD39	ALDH18A1	1		CDK7	CENPI
SRPRB		2		SULF1		2		PES1		2		ABI3BP	AJAP1	1		ACTR3	AGMAT	1		ABI3BP	ACOT8	1		APLP1	CCT7	1		ARL1	CXCL1	1		APOC3	BIRC5	1		ARHGAP15	COG2	1		AQP4-AS1	ARRDC4	1		ANKRD66	ALDH3A2	1		CEBPZ-AS1	CENPM
SSR4		2		SULF2		2		PHLDA1		2		ABL2	AKR1A1	1		ACVRL1	AGPAT3	1		ABL2	ACOX1	1		APOC3	CDC20	1		ARL5C	CXCL8	1		APOH	BLACAT1	1		ARHGAP17	CORO1A	1		ARFGEF2	ASB13	1		AP1S1	ALDH5A1	1		cfa-miR-6529	CENPN
SULF1		2		TGM2		2		PLTP		2		ABLIM3	ALS2CL	1		ACY3	AK3	1		ABLIM3	ACOX2	1		APOH	CDC25A	1		ARLNC1	DGKH	1		APOO	BMP7	1		ARHGAP42-AS1	COX6B1	1		ARHGAP15	ATG4D	1		AP5S1	ALDH6A1	1		CFHR5	CENPO
TACC3		2		THBS2		2		POLR1D		2		ACAD11	ANXA7	1		ADA2	AKAP1	1		ACAD11	ACSF2	1		APOO	CDC6	1		ARPC1A	DTL	1		AQP4-AS1	BRAT1	1		ARHGEF3-AS1	CTDSP1	1		ARHGAP17	ATL2	1		APLP1	ANK3	1		cgr-miR-300	CEP55
TARS1		2		THY1		2		PRPF4		2		ACADS	AOC3	1		ADAM28	AKAP9	1		ACADS	ACSL5	1		AQP4-AS1	CDC7	1		ARSD	DUSP14	1		ARFGEF2	BUB1	1		ARL1	CX3CR1	1		ARHGAP42-AS1	ATP9A	1		APOC3	ANKH	1		CHD8	CHAF1A
THBS2		2		TIMP1		2		PSMA7		2		ACAP1	AP2M1	1		ADAM9	ALAD	1		ACAP1	ACSS2	1		ARFGEF2	CDCA3	1		ARSJ	ECT2	1		ARHGAP15	BUB3	1		ARL5C	CYP4F12	1		ARHGEF3-AS1	ATPAF1	1		APOH	ANKMY2	1		chi-miR-1468-5p	CHAF1B
THY1		2		TNFAIP2		2		PTP4A3		2		ACAP2	APBB3	1		ADAMDEC1	ALDH18A1	1		ACAP2	ACVR1B	1		ARHGAP15	CDCA4	1		ASB11	EDNRA	1		ARHGAP17	BYSL	1		ARLNC1	DACH1	1		ARL1	AUTS2	1		APOO	ANO10	1		chi-mir-30d	CHEK1
TMEM14A		2		TNFRSF10B		2		PUS7		2		ACE	ARHGAP23	1		ADAMTS1	ANK3	1		ACE	ACVR2A	1		ARHGAP17	CDCA5	1		ASB16-AS1	ENC1	1		ARHGAP42-AS1	C12orf29	1		ARPC1A	DAG1	1		ARL5C	BCL2L13	1		AQP4-AS1	ANPEP	1		CHKB-CPT1B	CHEK2
TNFRSF21		2		TNFRSF12A		2		RAB31		2		ACER3	ARHGEF25	1		ADAMTS10	ANKH	1		ACER3	ADAL	1		ARHGAP42-AS1	CDCA7	1		ASF1A	EPHB2	1		ARHGEF3-AS1	C12orf66	1		ARSD	DCTN3	1		ARLNC1	BDH1	1		ARFGEF2	ANXA11	1		CIAO3	CHPF
TOMM40		2		TOP2A		2		RGS1		2		ACKR3	ASPH	1		ADAMTS4	ANKMY2	1		ACKR3	ADCY6	1		ARHGEF3-AS1	CDCA8	1		ASRGL1	ESM1	1		ARL1	C1orf198	1		ARSJ	DEXI	1		ARPC1A	BLCAP	1		ARHGAP15	APLP2	1		CLCN7	CHRNA5
TOP2A		2		TREM2		2		RHOB		2		ACLY	ATP6V0B	1		ADAMTS5	ANKRD27	1		ACLY	ADCY9	1		ARL1	CDCP1	1		ATMIN	ETV4	1		ARL5C	C2	1		ASB11	DHTKD1	1		ARSD	BMPR1A	1		ARHGAP17	AQP11	1		CLMN	CIT
VCAN		2		VCAN		2		RPN2		2		ACOT7	ATP6V1F	1		ADAMTS9	ANO10	1		ACOT7	ADD3	1		ARL5C	CDH3	1		ATP2C2-AS1	EXO1	1		ARLNC1	C6orf223	1		ASB16-AS1	DLL4	1		ARSJ	BRWD1	1		ARHGAP42-AS1	AQP8	1		CLMP	CKAP2
A2M-AS1	AARS1	1		YBX3		2		RPS21		2		ACP2	AURKAIP1	1		ADAP2	ANO5	1		ACP2	ADGRA3	1		ARLNC1	CDK4	1		ATP5PD	FAM83D	1		ARPC1A	C9orf16	1		ASF1A	DOK2	1		ASB11	BTBD9	1		ARHGEF3-AS1	ARHGAP35	1		CNTN1	CKAP4
A4GALT	ABCA12	1		ZYX		2		RSL1D1		2		ACP5	BAP1	1		ADCK2	APLP2	1		ACP5	ADH1C	1		ARPC1A	CDKN3	1		ATP6V0D2	FANCI	1		ARSD	CADPS	1		ASRGL1	E2F4	1		ASB16-AS1	C11orf54	1		ARL1	ARHGAP44	1		COL25A1	CKAP5
AATF	ACTL6A	1		A2M-AS1	ACTN1	1		SCD		2		ACSL5	BCL6	1		ADCY3	APPL1	1		ACTR3	AFG3L2	1		ARSD	CENPA	1		ATPSCKMT	FAP	1		ARSJ	CALD1	1		ATMIN	EFHD2	1		ASF1A	C6orf136	1		ARL5C	ARHGEF9	1		COL3A1	CKS2
ABCA1	AHCY	1		A4GALT	ADAMTS9	1		SDC3		2		ACTR3	BCL7B	1		ADCY7	APPL2	1		ACVRL1	AGFG2	1		ARSJ	CENPE	1		ATXN7L3	FBN1	1		ASB11	CAMSAP2	1		ATP2C2-AS1	EFNB1	1		ASRGL1	CAMK2G	1		ARLNC1	ARRDC4	1		cpa-MIR171a	CNTNAP2
ABCB6	ALDH18A1	1		AATF	AGO2.	1		SERPINE1		2		ACY3	BTBD2	1		ADGRA2	ARHGAP35	1		ACY3	AGMAT	1		ASB11	CENPF	1		AURKAP1	FCER1G	1		ASB16-AS1	CAMTA1	1		ATP5PD	EFR3B	1		ATMIN	CAPN13	1		ARPC1A	ASB13	1		CPD	COL10A1
ABCC3	ALDOA	1		ABCA1	AHSA1	1		SEZ6L2		2		ADA2	C10orf54	1		ADGRE5	ARHGEF9	1		ADA2	AHCYL2	1		ASB16-AS1	CENPI	1		AVIL	FGD6	1		ASF1A	CARS2	1		ATP6V0D2	ELMSAN1	1		ATP2C2-AS1	CASP6	1		ARSD	ASTE1	1		CRAMP1	COL11A1
ABCG1	ALDOC	1		ABCB6	ANGPT2	1		SLC1A4		2		ADAM28	C11orf71	1		ADGRG6	ARMC7	1		ADAM28	AIMP1	1		ASF1A	CENPM	1		BAALC	FKBP10	1		ASRGL1	CASP2	1		ATPSCKMT	ESAM	1		ATP5PD	CCDC115	1		ARSJ	ATP23	1		CSRNP1	COL17A1
ABCG2	ALG3	1		ABCC3	ANTXR1	1		SLC7A5		2		ADAM9	C12orf75	1		ADGRL2	ARRDC4	1		ADAM9	AK2	1		ASRGL1	CENPN	1		BACE1-AS	FN1	1		ATMIN	CBFB	1		ATXN7L3	FADS3	1		ATP6V0D2	CCDC85C	1		ASB11	ATP2B1	1		DCAF10	COL1A1
ABHD17A	AP1S1	1		ABCG1	APOE	1		SND1		2		ADAMDEC1	C1orf115	1		ADGRL4	ASB13	1		ADAMDEC1	AK3	1		ATMIN	CENPO	1		BAG1	FOXM1	1		ATP2C2-AS1	CCL20	1		AURKAP1	FAM107A	1		ATPSCKMT	CD2AP	1		ASB16-AS1	ATP8A1	1		DCAF4L1	COL5A1
ABHD6	APEX1	1		ABCG2	AQP1	1		SNX10		2		ADAMTS1	C1QBP	1		ADIRF	ATG4D	1		ADAMTS1	AKAP1	1		ATP2C2-AS1	CEP55	1		BBC3	FSCN1	1		ATP5PD	CCNA2	1		AVIL	FAM122C	1		ATXN7L3	CDC14A	1		ASF1A	ATP9A	1		DCTN1-AS1	COL5A2
ABI3	ASF1B	1		ABHD17A	ASPN	1		SOCS3		2		ADAMTS10	C1R	1		ADM	ATL2	1		ADAMTS10	AKAP9	1		ATP5PD	CHAF1A	1		BCKDHA	FXYD5	1		ATP6V0D2	CCNB1	1		BAALC	FAM84A	1		AURKAP1	CDHR1	1		ASRGL1	ATPAF1	1		DIRC3	COL7A1
ABI3BP	ASPM	1		ABHD6	ATP1B3	1		SOX9		2		ADAMTS4	CA4	1		ADPGK	ATP9A	1		ADAMTS4	AKR1B10	1		ATP6V0D2	CHAF1B	1		BCL11B	GDF15	1		ATPSCKMT	CCND1	1		BACE1-AS	FEZ1	1		AVIL	CDK20	1		ATMIN	ATXN7L3B	1		DLG1-AS1	COX6B1
ABL2	ATAD2	1		ABI3	BGN	1		SPARC		2		ADAMTS5	CASKIN2	1		ADPRS	ATPAF1	1		ADAMTS5	ALAD	1		ATPSCKMT	CHEK1	1		BCL2L10	GGH	1		ATXN7L3	CCNF	1		BAG1	FOXF1	1		BAALC	CDKL1	1		ATP2C2-AS1	AUH	1		DLGAP1	CRABP2
ABLIM3	ATIC	1		ABI3BP	BHLHE40	1		SPP1		2		ADAMTS9	CD22	1		ADRM1	AUTS2	1		ADAMTS9	ALDH18A1	1		ATXN7L3	CHEK2	1		BCL7B	GINS1	1		AURKAP1	CCT2	1		BBC3	FOXK1	1		BACE1-AS	CDKN2B	1		ATP5PD	BAIAP2L2	1		DNA2	CSE1L
ACAD11	AURKA	1		ABL2	BIRC5	1		SRM		2		ADAP2	CD27	1		ADSS1	BCL2L13	1		ADAP2	ALDH3A2	1		AURKAP1	CHPF	1		BDKRB2	GJB2	1		AVIL	CD3EAP	1		BCKDHA	GALNT13	1		BAG1	CDS1	1		ATP6V0D2	BCAT2	1		DNAH11	CTHRC1
ACADS	AURKB	1		ABLIM3	BMP1	1		STC1		2		ADCK2	CD82	1		AEN	BDH1	1		ADCK2	ALDH5A1	1		AVIL	CHRNA5	1		BDNF	GM2A	1		BAALC	CD44	1		BCL11B	GATA2	1		BBC3	CENPV	1		ATPSCKMT	BCL2L13	1		DNAH14	CXCL13
ACAP1	B4GALT2	1		ACAD11	BUB1	1		SULF1		2		ADCY3	CDC25B	1		AFAP1L1	BLCAP	1		ADCY3	ALDH6A1	1		BAALC	CIT	1		BICC1	GPNMB	1		BACE1-AS	CD47	1		BCL2L10	GGA3	1		BCKDHA	CES2	1		ATXN7L3	BCS1L	1		dpu-bantam	CYC1
ACAP2	BIK	1		ACADS	C3	1		TACC3		2		ADCY7	CDH5	1		AGAP2-AS1	BMPR1A	1		ADCY7	ANK3	1		BACE1-AS	CKAP2	1		BLID	GREM1	1		BAG1	CD81	1		BDKRB2	GJA4	1		BCL11B	CFDP1	1		AURKAP1	BDH1	1		dpu-miR-100	DBN1
ACE	BIRC5	1		ACAP1	CBX3	1		TGFBI		2		ADGRA2	CEPT1	1		AGMO	BRWD1	1		ADGRA2	ANKH	1		BAG1	CKAP4	1		BMF	GRINA	1		BBC3	CDC25B	1		BDNF	GLMP	1		BCL2L10	CHMP4B	1		AVIL	BPHL	1		dre-miR-16a	DEPDC1
ACER3	BLM	1		ACAP2	CD44	1		TGIF2		2		ADGRE5	CHTOP	1		AGPAT5	BTBD9	1		ADGRE5	ANKMY2	1		BBC3	CKAP5	1		BOLA3	HSP90AB1	1		BCKDHA	CDC6	1		BICC1	GMPPA	1		BCL7B	CHP1	1		BAALC	BPNT1	1		dre-miR-22b-3p	DGUOK
ACKR3	BMAL2	1		ACE	CD9	1		TGM2		2		ADGRG6	CLDN10	1		AGT	C11orf54	1		ADGRG6	ANO10	1		BCKDHA	CKS2	1		BPHL	ICAM1	1		BCL11B	CDCA3	1		BLID	GNA14	1		BDKRB2	CHP2	1		BACE1-AS	BRINP3	1		dre-mir-27b	DLGAP5
ACLY	BRCA1	1		ACER3	CDC20	1		THEM6		2		ADGRL2	CLN3	1		AGTRAP	C6orf136	1		ADGRL2	ANPEP	1		BCL11B	CNTNAP2	1		BRF2	IFI6	1		BCL2L10	CDH11	1		BMF	GRK2	1		BDNF	CHPT1	1		BAG1	BRWD1	1		DSCAM	DLX5
ACOT7	BUB1	1		ACKR3	CDC25B	1		THY1		2		ADGRL4	CLTA	1		AGXT2	CAMK2G	1		ADGRL4	ANXA11	1		BCL2L10	COL10A1	1		BRPF3-AS1	IFITM1	1		BCL7B	CDH3	1		BOLA3	GSE1	1		BICC1	CIPC	1		BBC3	BSG	1		DYRK1A	DNAJA3
ACP2	BUB1B	1		ACLY	CDC6	1		TOP2A		2		ADIRF	COG2	1		AHCY	CAPN13	1		ADIRF	APLP2	1		BCL7B	COL11A1	1		BTC	IFITM2	1		BDKRB2	CDH6	1		BPHL	GTF3C2	1		BLID	CLCN2	1		BCKDHA	BZW2	1		EARS2	DNMT1
ACP5	BZW2	1		ACOT7	CDH11	1		TRIB3		2		ADM	CORO1A	1		AHNAK2	CASP6	1		ADM	AQP11	1		BDKRB2	COL17A1	1		C10orf62	IGFBP7	1		BDNF	CDK1	1		BRF2	HEY2	1		BMF	CLDN8	1		BCL11B	C11orf54	1		eca-mir-26a-2	DSCC1
ACSL5	C1QBP	1		ACP2	CDH3	1		TSR1		2		ADPGK	COX6B1	1		AHR	CCDC115	1		ADPGK	AQP8	1		BDNF	COL1A1	1		C12orf42-AS1	IL32	1		BICC1	CDK4	1		BRPF3-AS1	HIF3A	1		BOLA3	CLN8	1		BCL2L10	C2orf88	1		eca-mir-501	DSG2
ACTR3	CA9	1		ACP5	CEBPB	1		TUBB		2		ADPRS	CTDSP1	1		AIF1	CCDC85C	1		ADPRS	ARHGAP35	1		BICC1	COL5A1	1		C16orf78	INHBA	1		BLID	CDK6	1		BTC	HINT1	1		BPHL	CLYBL	1		BCL7B	CA12	1		eca-miR-541	DSP
ACVRL1	CAD	1		ACSL5	CEMIP	1		VEGFA		2		ADSS1	CYP4F12	1		AK4	CD2AP	1		ADRM1	ARHGAP44	1		BLID	COL5A2	1		C16orf92	ITGA5	1		BMF	CDKN3	1		BUB1	HMGCLL1	1		BRF2	CMBL	1		BDKRB2	CACNB2	1		eca-miR-6529	DTL
ACY3	CALML3	1		ACTR3	CHEK1	1		ZEB1		2		AEN	DACH1	1		AKAP13	CDC14A	1		ADSS1	ARHGEF9	1		BMF	COL7A1	1		C17orf100	ITGB5	1		BOLA3	CDR2L	1		C10orf62	HOXA2	1		BRPF3-AS1	CMTM4	1		BDNF	CALCOCO2	1		eca-miR-676	E2F1
ADA2	CAND1	1		ACVRL1	CKS1B	1		ZFAS1		2		AFAP1L1	DAG1	1		AKAP8	CDHR1	1		AEN	ARRDC4	1		BOLA3	COX6B1	1		C17orf78	ITGBL1	1		BPHL	CDT1	1		C12orf42-AS1	HYAL1	1		BTC	CNNM2	1		BICC1	CALM1	1		efu-miR-191	E2F3
ADAM28	CASK	1		ACY3	CLDN1	1		ZYX		2		AGAP2-AS1	DCTN3	1		AKIP1	CDK20	1		AFAP1L1	ASB13	1		BPHL	CRABP2	1		C19orf25	JPH1	1		BRF2	CEBPB	1		C16orf78	IFI6	1		BUB1	CNST	1		BLID	CAMK2D	1		efu-miR-23a	ECT2
ADAM9	CBLC	1		ADA2	CLEC5A	1		A2M-AS1	ABCE1	1		AGMO	DEXI	1		AKNA	CDKL1	1		AGAP2-AS1	ASTE1	1		BRF2	CSE1L	1		C19orf81	KIF23	1		BRPF3-AS1	CEMIP	1		C16orf92	IL11RA	1		C10orf62	COBL	1		BMF	CAMK2G	1		egr-miR-9	EEF1A2
ADAMDEC1	CCNA2	1		ADAM28	COL10A1	1		A4GALT	ABI2	1		AGPAT5	DHTKD1	1		AKR1A1	CDKN2B	1		AGMO	ATP23	1		BRPF3-AS1	CTHRC1	1		C1orf185	KIF2C	1		BTC	CFB	1		C17orf100	IL2RB	1		C12orf42-AS1	COX10	1		BOLA3	CAMK2N1	1		EHBP1-AS1	EIF2AK1
ADAMTS1	CCNB1	1		ADAM9	COL11A1	1		AATF	ABLIM2	1		AGT	DLL4	1		AKR1C3	CDS1	1		AGPAT5	ATP2B1	1		BTC	CXCL13	1		C20orf85	KLHL23	1		C10orf62	CHD7	1		C17orf78	INPP5A	1		C16orf78	COX11	1		BRF2	CASK	1		ELMOD1	EIF4EBP1
ADAMTS10	CCNB2	1		ADAMDEC1	COL12A1	1		ABCA1	ACLY	1		AGTRAP	DOK2	1		AKR7A2P1	CENPV	1		AGT	ATP8A1	1		C10orf62	DBN1	1		C2CD4A	KRT80	1		C12orf42-AS1	CHI3L1	1		C19orf25	IRF9	1		C16orf92	COX20	1		BRPF3-AS1	CAT	1		emu-miR-9	EIF4G1
ADAMTS4	CCNE1	1		ADAMTS1	COL1A1	1		ABCB6	ACTN1	1		AGXT2	E2F4	1		ALB	CES2	1		AGTRAP	ATP9A	1		C12orf42-AS1	DEPDC1	1		C2CD5-AS1	LAMA5	1		C16orf78	CHPF	1		C19orf81	ITIH3	1		C17orf100	CPEB3	1		BTC	CBFA2T2	1		ENTPD7	ENO2
ADAMTS5	CCNE2	1		ADAMTS10	COL1A2	1		ABCC3	ADAMTS1	1		AHCY	EFHD2	1		ALDH3B1	CFDP1	1		AGXT2	ATPAF1	1		C16orf78	DGUOK	1		C2orf15	LAMC2	1		C16orf92	CKAP2	1		C1orf185	ITIH5	1		C17orf78	CPT1A	1		BUB1	CCNG1	1		ETV6	EPN3
ADAMTS9	CCNF	1		ADAMTS4	COL3A1	1		ABCG1	ADGRG1	1		AHNAK2	EFNB1	1		ALDOA	CHMP4B	1		AHCY	ATXN7L3B	1		C16orf92	DLGAP5	1		C2orf27A	LBR	1		C17orf100	CKAP5	1		C20orf85	IZUMO1	1		C19orf25	CPT2	1		C10orf62	CCNJL	1		EVPL	EPRS1
ADAP2	CCT3	1		ADAMTS5	COL4A1	1		ABCG2	ADNP	1		AHR	EFR3B	1		ALDOC	CHP1	1		AHNAK2	AUH	1		C17orf100	DLX5	1		C2orf72	LGALS1	1		C17orf78	CKS1B	1		C2CD4A	KANK2	1		C19orf81	CRIPT	1		C12orf42-AS1	CCNT2	1		EXOC4	ERCC6L
ADCK2	CCT4	1		ADAP2	COL5A1	1		ABHD17A	AEBP1	1		AIF1	ELMSAN1	1		ALKBH5	CHP2	1		AHR	BAIAP2L2	1		C17orf78	DNAJA3	1		C2orf78	LIF	1		C19orf25	CLCN5	1		C2CD5-AS1	KANK3	1		C1orf185	CRKL	1		C16orf78	CDC14A	1		FADS2	ESPL1
ADCY3	CCT5	1		ADCK2	COL5A2	1		ABHD6	AGAP3	1		AK4	ESAM	1		ALOX5	CHPT1	1		AIF1	BCAT2	1		C19orf25	DNMT1	1		C2orf92	LIPG	1		C19orf81	CLDN1	1		C2orf15	KCNIP3	1		C20orf85	CRLS1	1		C16orf92	CDC42BPA	1		FAM189A1	ESRP1
ADCY7	CCT7	1		ADCY3	COL6A3	1		ABI3	AHCY	1		AKAP13	FADS3	1		ALPK2	CIPC	1		AK4	BCL2L13	1		C19orf81	DSCC1	1		C3orf49	LPCAT1	1		C1orf185	CNPY3	1		C2orf27A	KLRF1	1		C2CD4A	CTH	1		C17orf100	CDH17	1		FAM20A	ETV4
ADGRA2	CDC20	1		ADCY7	COLGALT1	1		ABI3BP	AHNAK2	1		AKAP8	FAM107A	1		AMACR	CLCN2	1		AKAP13	BCS1L	1		C1orf185	DSG2	1		C3orf62	LRP8	1		C20orf85	COL11A1	1		C2orf72	LIMS2	1		C2CD5-AS1	CYP2B6	1		C17orf78	CDK20	1		FAM66C	EXO1
ADGRE5	CDC25A	1		ADGRA2	CPXM1	1		ABL2	AJUBA	1		AKIP1	FAM122C	1		AMDHD2	CLDN8	1		AKAP8	BDH1	1		C20orf85	DSP	1		C5orf15	LY6E	1		C2CD4A	COL1A1	1		C2orf78	LINC01089	1		C2orf15	CYP2J2	1		C19orf25	CDKL1	1		FASN	EZH2
ADGRG6	CDC6	1		ADGRE5	CRABP2	1		ABLIM3	ALG5	1		AKNA	FAM84A	1		AMZ2	CLN8	1		AKIP1	BPHL	1		C2CD4A	DTL	1		C5orf22	MAD2L1	1		C2CD5-AS1	COL1A2	1		C2orf92	LRP10	1		C2orf27A	CYP2R1	1		C19orf81	CENPV	1		FBN1	FAM162A
ADGRL2	CDC7	1		ADGRG6	CSE1L	1		ACAD11	ALYREF	1		AKR1C3	FOXF1	1		ANAPC1P4	CLYBL	1		AKNA	BPNT1	1		C2CD5-AS1	E2F1	1		C5orf34	MCM2	1		C2orf15	COL4A1	1		C3orf49	LRRC32	1		C2orf72	CYP2S1	1		C1orf185	CEP70	1		FGD5-AS1	FAM83A
ADGRL4	CDCA3	1		ADGRL2	CST1	1		ACADS	AMMECR1	1		AKR7A2P1	FOXK1	1		ANG	CMBL	1		AKR1A1	BRINP3	1		C2orf15	E2F3	1		C5orf52	MCM4	1		C2orf27A	COL5A1	1		C3orf62	LRRN4	1		C2orf78	DGKD	1		C20orf85	CES3	1		FLJ42393	FANCE
ADIRF	CDCA4	1		ADGRL4	CST2	1		ACAP1	ANKRD16	1		ALB	GALNT13	1		ANGPT2	CMTM4	1		AKR1C3	BRWD1	1		C2orf27A	ECT2	1		C5orf64-AS1	MCM7	1		C2orf72	COL5A2	1		C5orf15	LTBP2	1		C2orf92	DHRS11	1		C2CD4A	CFDP1	1		FMN1	FANCG
ADM	CDCA5	1		ADIRF	CST4	1		ACAP2	ANLN	1		ALDH3B1	GATA2	1		ANGPTL4	CNNM2	1		AKR7A2P1	BSG	1		C2orf72	EEF1A2	1		C8orf34-AS1	MFAP2	1		C2orf78	CPLX1	1		C5orf22	M6PR	1		C3orf49	DIABLO	1		C2CD5-AS1	CHAD	1		FOXRED2	FANCI
ADPGK	CDCA7	1		ADM	CSTF2	1		ACE	ANO6	1		ALDOA	GGA3	1		ANKLE2	CNST	1		ALB	BZW2	1		C2orf78	EIF2AK1	1		C9orf43	MKI67	1		C2orf92	CRNDE	1		C5orf34	MAF	1		C3orf62	DISP2	1		C2orf15	CHKA	1		fru-miR-22b	FAP
ADPRS	CDCA8	1		ADPGK	CTHRC1	1		ACER3	ANTXR1	1		ALDOC	GIMAP6	1		ANKRD33B	COBL	1		ALDH3B1	C11orf54	1		C2orf92	EIF4EBP1	1		CA7	MMP11	1		C3orf49	CSE1L	1		C5orf52	MAN1C1	1		C5orf15	DNAJC19	1		C2orf27A	CHMP4B	1		FZD4	FARSA
ADRM1	CDCP1	1		ADPRS	CTSB	1		ACKR3	ANXA9	1		ALKBH5	GJA4	1		ANKRD36B	COX10	1		ALDOA	C2orf88	1		C3orf49	EIF4G1	1		CACNG3	MMP3	1		C3orf62	CSGALNACT1	1		C5orf64-AS1	MAN2B2	1		C5orf22	DNAJC22	1		C2orf72	CHP1	1		GALNT9-AS1	FEN1
ADSS1	CDH3	1		ADRM1	CXCL1	1		ACOT7	AP1S2	1		ALOX5	GLMP	1		ANKRD36BP2	COX11	1		ALDOC	CA12	1		C3orf62	ENO1	1		CADM4	MMP7	1		C5orf15	CSPP1	1		C8orf34-AS1	MAN2C1	1		C5orf34	DNMBP	1		C2orf78	CHP2	1		GCN1	FERMT1
AEN	CDK4	1		ADSS1	CXCL8	1		ACP2	AP1S3	1		ALPK2	GMPPA	1		ANKRD37	COX20	1		ALKBH5	CACNB2	1		C5orf15	ENO2	1		CALCA	MRTO4	1		C5orf22	CTHRC1	1		C9orf43	MANSC1	1		C5orf52	DPP10	1		C2orf92	CHPT1	1		GDF15	FIRRM
AFAP1L1	CDKN3	1		AEN	DGKH	1		ACP5	ARNTL2	1		AMACR	GNA14	1		ANKRD39	CPEB3	1		ALOX5	CALCOCO2	1		C5orf22	EPN3	1		CALCB	MSR1	1		C5orf34	CTPS1	1		CA7	MAPK3	1		C5orf64-AS1	DSP	1		C3orf49	CIPC	1		gga-miR-124b	FKBP3
AGAP2-AS1	CENPA	1		AFAP1L1	DTL	1		ACSL5	ASB9	1		AMDHD2	GRK2	1		ANKRD44	CPT1A	1		ALPK2	CALM1	1		C5orf34	EPRS1	1		CAP2	MYBL2	1		C5orf52	CTSV	1		CACNG3	METRNL	1		C8orf34-AS1	DTX4	1		C3orf62	CLCN2	1		gga-miR-16-5p	FKBP4
AGMO	CENPE	1		AGAP2-AS1	DUSP14	1		ACTR3	ASCL2	1		AMZ2	GSE1	1		ANKRD44-IT1	CPT2	1		AMACR	CAMK2D	1		C5orf52	ERCC6L	1		CAPN14	NEK2	1		C5orf64-AS1	CXCL10	1		CADM4	METTL7A	1		C9orf43	DUSP16	1		C5orf15	CLYBL	1		gga-mir-99a	FLAD1
AGPAT5	CENPF	1		AGMO	ECT2	1		ACVRL1	ASIC1	1		ANAPC1P4	GTF3C2	1		ANO6	CRIPT	1		AMDHD2	CAMK2G	1		C5orf64-AS1	ESPL1	1		CAPRIN2	NID2	1		C8orf34-AS1	CXCL11	1		CALCA	MFGE8	1		CA7	DYRK2	1		C5orf22	CMBL	1		GIN1	FOXE1
AGT	CENPI	1		AGPAT5	EDNRA	1		ACY3	ASUN	1		ANG	HEY2	1		ANPEP	CRKL	1		AMZ2	CAMK2N1	1		C8orf34-AS1	ESRP1	1		CARD11-AS1	NOTCH3	1		C9orf43	CXCL8	1		CALCB	MFNG	1		CACNG3	EAPP	1		C5orf34	CMTM4	1		GINM1	FOXM1
AGTRAP	CENPM	1		AGT	ENC1	1		ADA2	ASXL1	1		ANGPT2	HIF3A	1		ANXA1	CRLS1	1		ANAPC1P4	CAPN13	1		C9orf43	ETV4	1		CARD17P	NOX4	1		CA7	CXCL9	1		CAP2	MIER2	1		CADM4	ECHDC2	1		C5orf52	CNNM2	1		GIPR	FXR1
AGXT2	CENPN	1		AGTRAP	EPHB2	1		ADAM28	ATAD2	1		ANGPTL4	HINT1	1		ANXA2	CTH	1		ANG	CASK	1		CA7	EXO1	1		CASQ1	NT5DC2	1		CACNG3	CXXC5	1		CAPN14	MMRN2	1		CALCA	EIF4EBP2	1		C5orf64-AS1	CNTN3	1		GIT1	GARS1
AHNAK2	CEP55	1		AGXT2	ESM1	1		ADAM9	ATIC	1		ANKLE2	HMGCLL1	1		ANXA2P2	CYP2B6	1		ANGPT2	CAT	1		CACNG3	EZH2	1		CASTOR2	OLFML2B	1		CADM4	CYR61	1		CAPRIN2	MOCS3	1		CALCB	ENDOD1	1		C8orf34-AS1	CNTNAP2	1		gma-MIR1535a	GART
AHR	CHAF1A	1		AHCY	ETV4	1		ADAMDEC1	ATP11A	1		ANKRD33B	HOXA2	1		ANXA4	CYP2J2	1		ANGPTL4	CBFA2T2	1		CADM4	FAM162A	1		CAVIN2-AS1	OSGIN2	1		CALCA	DBF4	1		CARD11-AS1	MRPS34	1		CAP2	ENPP1	1		C9orf43	COBL	1		GNAO1	GFPT1
AIF1	CHAF1B	1		AHNAK2	EXO1	1		ADAMTS10	AURKA	1		ANKRD36B	HYAL1	1		ANXA6	CYP2R1	1		ANKLE2	CCNG1	1		CALCA	FAM83A	1		CCDC144CP	PCOLCE	1		CALCB	DBN1	1		CARD17P	MS4A15	1		CAPN14	ENTPD5	1		CA7	COG2	1		GPR37L1	GGCT
AK4	CHEK1	1		AHR	FAM83D	1		ADAMTS4	AXIN2	1		ANKRD36BP2	IFI6	1		AOAH	CYP2S1	1		ANKRD33B	CCNJL	1		CALCB	FANCE	1		CCDC180	PDLIM7	1		CAP2	DBNDD1	1		CASQ1	MUS81	1		CAPRIN2	EPB41L1	1		CACNG3	COQ9	1		GPR84	GGH
AKAP13	CHEK2	1		AIF1	FANCI	1		ADAMTS5	B3GALT6	1		ANKRD37	IL11RA	1		AP1B1	DGKD	1		ANKRD36B	CCNT2	1		CAP2	FANCG	1		CCDC43	PDPN	1		CAPN14	DDX11	1		CASTOR2	MXRA7	1		CARD11-AS1	EPB41L4B	1		CADM4	COX11	1		GUCY2F	GINS1
AKAP8	CHPF	1		AK4	FAP	1		ADAMTS9	BAIAP2	1		ANKRD39	IL2RB	1		AP1S1	DHRS11	1		ANKRD36BP2	CDC14A	1		CAPN14	FANCI	1		CCDC54	PGF	1		CAPRIN2	DEF8	1		CAVIN2-AS1	MYADM	1		CARD17P	EPHX1	1		CALCA	COX20	1		H3C1	GINS2
AKIP1	CHRNA5	1		AKAP13	FBN1	1		ADAP2	BBX	1		ANKRD44	INPP5A	1		AP2M1	DIABLO	1		ANKRD37	CDC42BPA	1		CAPRIN2	FAP	1		CCDC54-AS1	PHF19	1		CARD11-AS1	DIEXF	1		CBX3	MYO15B	1		CASQ1	ERBB2	1		CALCB	COX4I1	1		HAUS6	GINS3
AKNA	CIT	1		AKAP8	FCER1G	1		ADCK2	BCAT1	1		ANKRD44-IT1	IRF9	1		AP2S1	DISP2	1		ANKRD39	CDH17	1		CARD11-AS1	FARSA	1		CCDC66	PKM	1		CARD17P	DLGAP4	1		CCDC144CP	NDRG2	1		CASTOR2	ERLIN2	1		CAP2	COX5A	1		HCG4	GINS4
AKR1A1	CKAP2	1		AKIP1	FGD6	1		ADCY3	BGN	1		ANO6	ITIH3	1		AP3S1	DNAJC19	1		ANKRD44	CDK20	1		CARD17P	FEN1	1		CCDC9	PLA2G7	1		CASQ1	DNAAF5	1		CCDC180	NFAM1	1		CAVIN2-AS1	ERMP1	1		CAPN14	CPEB3	1		HCN4	GMNN
AKR1C3	CKAP4	1		AKNA	FKBP10	1		ADCY7	BID	1		ANPEP	ITIH5	1		APAF1	DNAJC22	1		ANKRD44-IT1	CDKL1	1		CASQ1	FERMT1	1		CCKBR	PLAU	1		CASTOR2	DNAJC10	1		CCDC43	NKD1	1		CBX3	ETFDH	1		CAPRIN2	CPT1A	1		HELB	GNG4
AKR7A2P1	CKAP5	1		AKR1A1	FN1	1		ADGRA2	BIRC5	1		ANXA1	IZUMO1	1		APBA3	DNMBP	1		ANO6	CENPV	1		CASTOR2	FIRRM	1		CCL1	PLXDC2	1		CAVIN2-AS1	DNM1	1		CCDC54	NMUR1	1		CCDC144CP	EXPH5	1		CARD11-AS1	CPT2	1		HG-1	GOLT1B
ALB	CKS2	1		AKR1C3	FOXM1	1		ADGRE5	BLACAT1	1		ANXA2	KANK2	1		APBB1IP	DPP10	1		ANXA1	CES3	1		CAVIN2-AS1	FKBP3	1		CCL14	PMEPA1	1		CBX3	DPY19L1	1		CCDC54-AS1	NOP10	1		CCDC180	EXT1	1		CARD17P	CRBN	1		HG983613	GORASP2
ALDH3B1	CNTNAP2	1		AKR7A2P1	FSCN1	1		ADGRG6	BMP7	1		ANXA2P2	KANK3	1		APEX1	DSP	1		ANXA2	CFDP1	1		CBX3	FKBP4	1		CCL23	PODXL	1		CCDC144CP	DRAM1	1		CCDC66	NOTCH4	1		CCDC43	FAHD1	1		CASQ1	CRLS1	1		HG983677	GPI
ALKBH5	COL17A1	1		ALB	FXYD5	1		ADGRL2	BRAT1	1		ANXA4	KCNIP3	1		APLN	DTX4	1		ANXA2P2	CHAD	1		CCDC144CP	FLAD1	1		CCL26	PRPF4	1		CCDC180	DUSP10	1		CCDC9	NRAS	1		CCDC54	FAM98C	1		CASTOR2	CROT	1		HG983734	GPR87
ALOX5	COL1A1	1		ALDH3B1	GDF15	1		ADGRL4	BUB1	1		ANXA6	KLRF1	1		APLNR	DUSP16	1		ANXA4	CHKA	1		CCDC180	FOXE1	1		CCNB1IP1	PRRX1	1		CCDC43	DUSP14	1		CCKBR	NSUN5	1		CCDC54-AS1	FASTKD1	1		CAVIN2-AS1	CRYL1	1		HG983789	GPX2
ALPK2	COL5A1	1		ALDOA	GGH	1		ADIRF	BUB3	1		AOAH	LIMS2	1		APOB	DYRK2	1		ANXA6	CHMP4B	1		CCDC43	FOXM1	1		CCND1	PTGS2	1		CCDC54	ECT2	1		CCL1	NTN5	1		CCDC66	FBXL3	1		CBX3	CTSA	1		HG983804	GREM1
AMACR	COL5A2	1		ALDOC	GINS1	1		ADM	BYSL	1		AP1B1	LINC01089	1		APOBEC3C	EAPP	1		AOAH	CHP1	1		CCDC54	FXR1	1		CCNF	PTPN12	1		CCDC54-AS1	EDNRA	1		CCL14	OR7E37P///MGC72080///OR7E5P///DAPL1///OR7E24///OR7E47P///OR7E12P///OR7E14P	1		CCDC9	FEZ2	1		CCDC144CP	CXADR	1		HIBADH	H1-0
AMDHD2	COL7A1	1		ALKBH5	GJB2	1		ADPGK	C12orf29	1		AP1S1	LRP10	1		APOBEC3G	ECHDC2	1		AP1B1	CHP2	1		CCDC54-AS1	GARS1	1		CCNG1	RAB31	1		CCDC66	EEF1E1	1		CCL23	OR7E37P///MGC72080///OR7E5P///DAPL1///OR7E47P///OR7E12P///OR7E14P	1		CCKBR	FGFR3	1		CCDC180	CYCS	1		HLA-F	H2AZ1
AMZ2	COX6B1	1		ALOX5	GM2A	1		ADPRS	C12orf66	1		AP2S1	LRRN4	1		APOC1	EIF4EBP2	1		AP1S1	CHPT1	1		CCDC66	GART	1		CCR5AS	RARRES1	1		CCDC9	EHBP1	1		CCL26	OR7E37P///OR7E35P///MGC72080///DAPL1///OR7E24///OR7E47P///OR7E12P///OR7E14P	1		CCL1	FH	1		CCDC43	CYP2J2	1		HMGCS1	H2BC5
ANAPC1P4	CRABP2	1		ALPK2	GPNMB	1		ADRM1	C1orf198	1		AP3S1	LTBP2	1		APOE	ENDOD1	1		AP2M1	CIPC	1		CCDC9	GFPT1	1		CCSER2	RASAL2	1		CCKBR	EIF2S2	1		CCNB1IP1	OR7E37P///OR7E35P///MGC72080///DAPL1///OR7E47P///OR7E12P///OR7E14P	1		CCL14	FHDC1	1		CCDC54	CYP2R1	1		HNRNPA2B1	HDAC1
ANG	CSE1L	1		AMACR	GREM1	1		ADSS1	C2	1		APAF1	M6PR	1		APOL1	ENPP1	1		AP2S1	CLCN2	1		CCKBR	GGCT	1		CD164L2	RCN3	1		CCL1	EIF3B	1		CCND1	OR7E37P///OR7E35P///MGC72080///OR7E5P///DAPL1///OR7E24///OR7E47P///OR7E12P///OR7E14P	1		CCL23	FLNB	1		CCDC54-AS1	CYP4F12	1		HNRNPDL	HDAC2
ANGPT2	CTHRC1	1		AMDHD2	GRINA	1		AEN	C6orf223	1		APBA3	MAF	1		APOL2	ENTPD5	1		AP3S1	CLYBL	1		CCL1	GGH	1		CD86	RRS1	1		CCL14	ELK1	1		CCNF	PCDHB9	1		CCL26	FMO4	1		CCDC66	DBT	1		HNRNPLL	HDGF
ANGPTL4	CXCL13	1		AMZ2	HSP90AB1	1		AFAP1L1	C9orf16	1		APBB1IP	MAN1C1	1		APOL3	EPB41L1	1		APAF1	CMBL	1		CCL14	GINS1	1		CDC42-AS1	RTKN	1		CCL23	EMC8	1		CCNG1	PECAM1	1		CCNB1IP1	FMO5	1		CCDC9	DDC	1		HOXA5	HJURP
ANKLE2	CYC1	1		ANAPC1P4	ICAM1	1		AGAP2-AS1	CADPS	1		APEX1	MAN2B2	1		APOL6	EPB41L4B	1		APBA3	CMTM4	1		CCL23	GINS2	1		CDC42P3	RUVBL1	1		CCL26	ENC1	1		CCR5AS	PGGHG	1		CCND1	FOXJ3	1		CCKBR	DEFB1	1		HOXB1	HMGA1
ANKRD33B	DBN1	1		ANG	IFI6	1		AGMO	CALD1	1		APLN	MAN2C1	1		APOLD1	EPHX1	1		APBB1IP	CNNM2	1		CCL26	GINS3	1		CDCA3	S100A10	1		CCNB1IP1	EPB41L2	1		CCSER2	PHB	1		CCNF	FOXN3	1		CCL1	DENND4C	1		hsa_piR_001040	HMGB3
ANKRD36B	DEPDC1	1		ANGPTL4	IFITM2	1		AGPAT5	CAMSAP2	1		APLNR	MANSC1	1		APOM	ERBB2	1		APEX1	CNTN3	1		CCNB1IP1	GINS4	1		CDH5	S100A9	1		CCNG1	ETV4	1		CD164L2	PHF1	1		CCNG1	FZD5	1		CCL14	DEPDC7	1		hsa_piR_001042	HMMR
ANKRD36BP2	DGUOK	1		ANKLE2	IFITM3	1		AGT	CAMTA1	1		APOB	MAPK3	1		APRT	ERLIN2	1		APLN	CNTNAP2	1		CCND1	GMNN	1		CDK1	SERPINE1	1		CCR5AS	ETV5	1		CD86	PIGZ	1		CCR5AS	GCNT2	1		CCL23	DLD	1		hsa_piR_001356	HNRNPAB
ANKRD37	DLGAP5	1		ANKRD33B	IGFBP7	1		AGTRAP	CARS2	1		APOBEC3C	METRNL	1		AQP9	ERMP1	1		APLNR	COBL	1		CCNG1	GOLT1B	1		CDK5R2	SERPINH1	1		CCSER2	EXOSC5	1		CDC42-AS1	PIK3CD	1		CCSER2	GGT7	1		CCL26	DLEU1	1		hsa_piR_003074	HOXA10
ANKRD39	DLX5	1		ANKRD36B	IL32	1		AGXT2	CASP2	1		APOBEC3G	METTL7A	1		ARAP1	ETFDH	1		APOB	COG2	1		CCR5AS	GORASP2	1		CDKN2B	SFRP4	1		CD164L2	EXOSC8	1		CDC42P3	PKIG	1		CD164L2	GJB1	1		CCNB1IP1	DLG1	1		hsa_piR_004308	HOXC6
ANKRD44	DNAJA3	1		ANKRD36BP2	INHBA	1		AHR	CCNA2	1		APOC1	MFGE8	1		ARF1	EXPH5	1		APOBEC3C	COQ9	1		CCSER2	GPI	1		CDR2	SKP2	1		CD86	FAIM2	1		CDCA3	PKN1	1		CD86	GLOD4	1		CCND1	DNAJA3	1		hsa_piR_004987	HPRT1
ANKRD44-IT1	DNMT1	1		ANKRD37	ITGA5	1		AIF1	CCNB1	1		APOE	MFNG	1		ARHGAP15	EXT1	1		APOBEC3G	COX11	1		CD164L2	GPR87	1		CEACAM16-AS1	SLCO3A1	1		CDC42-AS1	FANCI	1		CDK1	PLCD3	1		CDC42-AS1	GLTP	1		CCNF	DNAJC11	1		hsa_piR_006890	HROB
ANO6	DSCC1	1		ANKRD39	ITGB5	1		AK4	CCND1	1		APOL1	MIER2	1		ARHGAP25	FAHD1	1		APOC1	COX20	1		CD86	GPX2	1		CEACAM20	SNRPB	1		CDC42P3	FBN1	1		CDK5R2	PLEKHB1	1		CDC42P3	GNG4	1		CCR5AS	DOLPP1	1		hsa_piR_008984	IARS1
ANPEP	DSG2	1		ANKRD44	ITGBL1	1		AKAP13	CCNF	1		APOL2	MMRN2	1		ARHGAP26	FAM98C	1		APOE	COX4I1	1		CDC42-AS1	GREM1	1		CEBPA-DT	SPARC	1		CDH5	FERMT1	1		CDKN2B	PPP1R11	1		CDCA3	GON7	1		CCSER2	DPP10	1		hsa_piR_013393	ILF2
ANXA1	DSP	1		ANKRD44-IT1	JPH1	1		AKAP8	CCT2	1		APOL3	MOCS3	1		ARHGAP27P1-BPTFP1-KPNA2P3	FASTKD1	1		APOL1	COX5A	1		CDC42P3	H1-0	1		CEBPB-AS1	SPHK1	1		CDK5R2	FOXM1	1		CDR2	PPP1R14A	1		CDH5	GPA33	1		CD164L2	DQX1	1		hsa_piR_013575	IRAK1
ANXA2	DTL	1		ANO6	KIF23	1		AKIP1	CD3EAP	1		APOL6	MRPS34	1		ARHGAP30	FBXL3	1		APOL2	CPEB3	1		CDH5	H2BC5	1		CENPO	SPP1	1		CDKN2B	FOXQ1	1		CEACAM16-AS1	PRUNE1	1		CDK1	GPAM	1		CD86	DUSP16	1		hsa_piR_017723	ITGB4
ANXA2P2	E2F1	1		ANPEP	KIF2C	1		AKNA	CD44	1		APOLD1	MS4A15	1		ARHGAP4	FEZ2	1		APOL3	CPT1A	1		CDK1	HDAC1	1		CEP55	SRPX2	1		CDR2	FOXRED2	1		CEACAM20	PSEN2	1		CDK5R2	GPAT3	1		CDC42-AS1	DYRK2	1		hsa_piR_018489	ITPKA
ANXA4	E2F3	1		ANXA1	KLHL23	1		AKR1A1	CD47	1		APOM	MUS81	1		ARHGAP42	FGFR3	1		APOL6	CPT2	1		CDK5R2	HDAC2	1		CEP89	STAT1	1		CEACAM16-AS1	FZD3	1		CEBPA-DT	PSMG3	1		CDR2	GPD1L	1		CDC42P3	EAPP	1		hsa_piR_019420	JUP
ANXA6	ECT2	1		ANXA2	KRT80	1		AKR1C3	CD81	1		APRT	MXRA7	1		ARHGAP42-AS1	FH	1		APOLD1	CRBN	1		CDKN2B	HDGF	1		CES5AP1	STIP1	1		CEACAM20	GARS	1		CEBPB-AS1	PTCH2	1		CEACAM16-AS1	GPR160	1		CDCA3	ECH1	1		hsa_piR_020326	KDELR1
AOAH	EEF1A2	1		ANXA2P2	LAMA5	1		AKR7A2P1	CDC25B	1		AQP9	MYADM	1		ARHGAP45	FHDC1	1		APOM	CRLS1	1		CDR2	HJURP	1		CFAP141	STK3	1		CEBPA-DT	GART	1		CENPO	PTEN	1		CEACAM20	GTF3C2	1		CDH5	EDN3	1		hsa_piR_020364	KDM5B
AP1B1	EIF2AK1	1		ANXA4	LAMC2	1		ALB	CDC6	1		ARAP1	MYO15B	1		ARHGDIA	FLNB	1		APRT	CROT	1		CEACAM16-AS1	HMGA1	1		CFAP418-AS1	SULF1	1		CEBPB-AS1	GDF15	1		CEP55	PTPRE	1		CEBPA-DT	HADHA	1		CDK1	EFL1	1		hsa_piR_020497	KIF11
AP2M1	EIF4G1	1		ANXA6	LBR	1		ALDH3B1	CDCA3	1		ARF1	NDRG2	1		ARHGDIB	FMO4	1		AQP9	CRYL1	1		CEACAM20	HMGB3	1		CFAP92	SULF2	1		CENPO	GDPD5	1		CEP89	PTPRS	1		CEBPB-AS1	HECTD3	1		CDK5R2	EFNA1	1		hsa-let-7a-3	KIF14
AP2S1	ENO1	1		AOAH	LGALS1	1		ALDOA	CDH11	1		ARHGAP15	NFAM1	1		ARHGEF6	FMO5	1		ARAP1	CTSA	1		CEBPA-DT	HMMR	1		CFHR2	TEAD4	1		CEP55	GEMIN4	1		CES5AP1	PXN	1		CENPO	HEXIM1	1		CDKN2B	EFNA5	1		hsa-let-7a-5p	KIF15
[truncated: 2,344 more rows]
[truncated: 25 more columns]

## Sheet: ALLUPS
GC	LC	CC		LCEXO	GCEXO	CCEXO		PAH	CD	UC		LCEXOTFs	GCEXOTFs	CCEXOTFs	COMEXOTFs	COMEXOTFs	COMEXOTFs
[truncated: 2,520 more rows]

[truncated: 1 more sheets: ALLTFs]
