# Supplementary material for: The Exosome-Mediated Epigenome: Non-Coding RNA and mRNA-Coding Networks in Microbiome–Cellular Communication, Inflammation, and Tumorigenesis Along the Oral–Gut–Lung Axis
Source: Epigenomes. 2025 Dec 16;9(4):52. doi: 10.3390/epigenomes9040052 (PMC12731705; doi:10.3390/epigenomes9040052)
Supplement: Supplementary file 1 [file epigenomes-09-00052-s001.zip › Table S6_INFGRNs.xlsx]

## Sheet: PAHGRN
Regulator	Target		IRF9 Targets		Category	Term	Count	%	P-Value	Benjamini		GLMP Targets	VAT1,ATP6V0B,ADRM1,AKR1A1,CLTA,SCAMP3,CLN3,TMEM138,GMPPA,TNFRSF14,AURKAIP1,TNS3,RAB8A,NOP10,S100A11,ATP6V1F		Category	Term	Count	%	P-Value	Benjamini		MAF Targets		Category	Term	Count	%	P-Value	Benjamini		ZNF346 Targets		Category	Term	Count	%	P-Value	Benjamini		ZNF503 Targets		Category	Term	Count	%	P-Value	Benjamini
AEBP1	ACKR4		ANXA7		GOTERM_CC_DIRECT	extracellular exosome	48	26.4	1.7e-09	4.8e-07					GOTERM_BP_DIRECT	lysosomal lumen acidification	3	18.8	0.00015	0.022		AP2M1		GOTERM_CC_DIRECT	extracellular exosome	47	26	4.4e-09	1.2e-06		BAP1		GOTERM_CC_DIRECT	extracellular exosome	44	25.4	2.6e-08	6.9e-06		BLVRB		GOTERM_CC_DIRECT	extracellular exosome	44	25.7	1.8e-08	4.6e-06
AEBP1	ACVRL1		AOC3		GOTERM_CC_DIRECT	plasma membrane	74	40.7	7.7e-06	0.0011					UP_KW_CELLULAR_COMPONENT	Cytoplasmic vesicle	5	31.2	0.0028	0.054		APBB3		GOTERM_CC_DIRECT	plasma membrane	72	39.8	2.5e-05	0.0034		BCL7B		GOTERM_CC_DIRECT	external side of plasma membrane	14	8.1	3e-05	0.004		BTBD2		GOTERM_CC_DIRECT	external side of plasma membrane	14	8.2	2.7e-05	0.0033
AEBP1	ADARB1		AP2M1		UP_KW_CELLULAR_COMPONENT	Membrane	100	54.9	0.00012	0.0035					KEGG_PATHWAY	Synaptic vesicle cycle	3	18.8	0.0027	0.12		ARHGAP23		GOTERM_CC_DIRECT	external side of plasma membrane	14	7.7	5e-05	0.0046		BLVRB		GOTERM_CC_DIRECT	plasma membrane	68	39.3	6.1e-05	0.0053		C10orf54		GOTERM_CC_DIRECT	plasma membrane	68	39.8	3.9e-05	0.0033
AEBP1	ADCY4		APBB3		GOTERM_CC_DIRECT	external side of plasma membrane	14	7.7	5.3e-05	0.0049					KEGG_PATHWAY	Lysosome	3	18.8	0.0074	0.16		ARHGEF25		UP_KW_CELLULAR_COMPONENT	Membrane	99	54.7	0.00021	0.0064		BTBD2		UP_KW_CELLULAR_COMPONENT	Membrane	95	54.9	0.00025	0.0075		C11orf71		UP_KW_CELLULAR_COMPONENT	Membrane	95	55.6	0.00018	0.0052
AEBP1	ADRB1		ARHGAP23		GOTERM_CC_DIRECT	membrane	70	38.5	8.1e-05	0.0056					GOTERM_CC_DIRECT	trans-Golgi network membrane	3	18.8	0.0029	0.16		ATP6V0B		UP_KW_DOMAIN	Transmembrane helix	68	37.6	0.00097	0.013		C10orf54		UP_KW_DOMAIN	Transmembrane helix	67	38.7	0.00075	0.0098		C12orf75		UP_KW_DOMAIN	Transmembrane helix	67	39.2	0.00055	0.0072
AEBP1	ADRM1		ARHGEF25		UP_KW_DOMAIN	Transmembrane helix	69	37.9	0.0007	0.0097					GOTERM_CC_DIRECT	extracellular exosome	7	43.8	0.0034	0.16		ATP6V1F		UP_KW_DOMAIN	Transmembrane	68	37.6	0.0013	0.013		C11orf71		UP_KW_DOMAIN	Transmembrane	67	38.7	0.001	0.0098		C1orf115		UP_KW_DOMAIN	Transmembrane	67	39.2	0.00076	0.0072
AEBP1	AES		ATP6V0B		UP_KW_DOMAIN	Transmembrane	69	37.9	0.00097	0.0097					GOTERM_CC_DIRECT	proton-transporting V-type ATPase complex	2	12.5	0.01	0.32		AURKAIP1		GOTERM_CC_DIRECT	membrane	68	37.6	0.00023	0.016		C12orf75		GOTERM_CC_DIRECT	membrane	65	37.6	0.0003	0.019		C1QBP		GOTERM_CC_DIRECT	membrane	65	38	0.0002	0.013
AEBP1	AJAP1		ATP6V1F		UP_KW_DOMAIN	EGF-like domain	8	4.4	0.006	0.04					GOTERM_CC_DIRECT	Golgi membrane	4	25	0.014	0.32		BAP1		UP_KW_DOMAIN	EGF-like domain	8	4.4	0.0058	0.037		C1orf115		UP_KW_DOMAIN	EGF-like domain	8	4.6	0.0051	0.032		C1R		UP_KW_DOMAIN	EGF-like domain	8	4.7	0.0048	0.031
AEBP1	AKR1A1		AURKAIP1		UP_KW_CELLULAR_COMPONENT	Cell junction	11	6	0.0045	0.068					GOTERM_CC_DIRECT	endosome membrane	3	18.8	0.018	0.34		BCL7B		UP_KW_DOMAIN	Signal	50	27.6	0.014	0.065		C1QBP		UP_KW_CELLULAR_COMPONENT	Cell junction	11	6.4	0.0033	0.05		CA4		UP_KW_CELLULAR_COMPONENT	Cell junction	11	6.4	0.0032	0.046
AEBP1	ALS2CL		BAP1		UP_KW_CELLULAR_COMPONENT	Cytoplasmic vesicle	15	8.2	0.0079	0.079					UP_KW_PTM	Phosphoprotein	10	62.5	0.04	0.36		BLVRB		UP_KW_CELLULAR_COMPONENT	Cell junction	11	6.1	0.0045	0.068		C1R		UP_KW_DOMAIN	Signal	49	28.3	0.013	0.064		CASKIN2		UP_KW_DOMAIN	Signal	49	28.7	0.011	0.054
AEBP1	ANXA7		BCL7B		UP_KW_DOMAIN	Signal	50	27.5	0.016	0.081					GOTERM_CC_DIRECT	clathrin-coated vesicle membrane	2	12.5	0.024	0.37		BTBD2		UP_KW_CELLULAR_COMPONENT	Cytoplasmic vesicle	15	8.3	0.0079	0.079		CA4		UP_KW_PTM	Glycoprotein	60	34.7	0.011	0.099		CD22		GOTERM_CC_DIRECT	Golgi apparatus	19	11.1	0.0026	0.13
AEBP1	AOC3		BLVRB		GOTERM_MF_DIRECT	calcium ion binding	18	9.9	0.00028	0.12					GOTERM_BP_DIRECT	Golgi lumen acidification	2	12.5	0.0077	0.38		C10orf54		GOTERM_CC_DIRECT	Golgi membrane	15	8.3	0.0026	0.15		CASKIN2		UP_KW_PTM	Phosphoprotein	94	54.3	0.011	0.099		CD27		UP_KW_PTM	Glycoprotein	60	35.1	0.0075	0.14
AEBP1	AP2M1		BTBD2		GOTERM_CC_DIRECT	Golgi apparatus	20	11	0.0023	0.13					GOTERM_BP_DIRECT	endosomal lumen acidification	2	12.5	0.011	0.38		C11orf71		UP_KW_PTM	Phosphoprotein	96	53	0.011	0.16		CD22		GOTERM_CC_DIRECT	Golgi apparatus	19	11	0.003	0.15		CD82		UP_KW_PTM	Phosphoprotein	92	53.8	0.015	0.14
AEBP1	APBB3		C10orf54		GOTERM_CC_DIRECT	Golgi membrane	15	8.2	0.0028	0.13					GOTERM_BP_DIRECT	intracellular pH reduction	2	12.5	0.011	0.38		C12orf75		UP_KW_PTM	Glycoprotein	60	33.1	0.018	0.16		CD27		UP_KW_PTM	Prenylation	6	3.5	0.026	0.16		CDC25B		UP_KW_PTM	Prenylation	6	3.5	0.025	0.15
AEBP1	ARHGAP23		C11orf71		UP_KW_PTM	Glycoprotein	61	33.5	0.014	0.13					GOTERM_CC_DIRECT	lysosomal membrane	3	18.8	0.033	0.45		C1orf115		UP_KW_PTM	Prenylation	6	3.3	0.028	0.17		CD82		SMART	S_100	4	2.3	0.0017	0.18		CDH5		SMART	S_100	4	2.3	0.0017	0.18
AEBP1	ARHGEF25		C12orf75		UP_KW_PTM	Phosphoprotein	96	52.7	0.014	0.13					GOTERM_BP_DIRECT	vacuolar acidification	2	12.5	0.018	0.5		C1QBP		UP_KW_BIOLOGICAL_PROCESS	Transport	32	17.7	0.0028	0.2		CDC25B		GOTERM_CC_DIRECT	cell-cell junction	7	4	0.0046	0.2		CEPT1		GOTERM_CC_DIRECT	cell-cell junction	7	4.1	0.0043	0.19
AEBP1	ATP6V0B		C1orf115		GOTERM_MF_DIRECT	calcium-dependent protein binding	6	3.3	0.00074	0.15					UP_KW_BIOLOGICAL_PROCESS	Hydrogen ion transport	2	12.5	0.045	0.53		C1R		SMART	S_100	4	2.2	0.002	0.23		CDH5		UP_KW_MOLECULAR_FUNCTION	Protein phosphatase	6	3.5	0.0077	0.21		CHTOP		UP_KW_PTM	Disulfide bond	47	27.5	0.041	0.19
AEBP1	ATP6V1F		C1QBP		UP_KW_PTM	Prenylation	6	3.3	0.029	0.18					UP_KW_BIOLOGICAL_PROCESS	Transport	5	31.2	0.067	0.53		CA4		GOTERM_CC_DIRECT	Golgi apparatus	19	10.5	0.0049	0.23		CEPT1		UP_KW_MOLECULAR_FUNCTION	Hydrolase	26	15	0.0094	0.21		CLDN10		UP_SEQ_FEATURE	TRANSMEM:Helical	65	38	0.00036	0.25
AEBP1	AURKAIP1		C1R		UP_KW_BIOLOGICAL_PROCESS	Transport	32	17.6	0.0028	0.2					GOTERM_CC_DIRECT	phagocytic vesicle membrane	2	12.5	0.061	0.71		CASKIN2		GOTERM_CC_DIRECT	cell-cell junction	7	3.9	0.0058	0.23		CHTOP		UP_KW_MOLECULAR_FUNCTION	Growth factor binding	3	1.7	0.012	0.21		CLN3		UP_SEQ_FEATURE	CARBOHYD:N-linked (GlcNAc...) asparagine	55	32.2	0.00056	0.25
AEBP1	BAP1		CA4		GOTERM_CC_DIRECT	collagen-containing extracellular matrix	10	5.5	0.0058	0.21					KEGG_PATHWAY	Vibrio cholerae infection	2	12.5	0.051	0.73		CD22		UP_KW_MOLECULAR_FUNCTION	Protein phosphatase	6	3.3	0.009	0.27		CLDN10		UP_KW_PTM	Disulfide bond	47	27.2	0.053	0.24		COG2		GOTERM_CC_DIRECT	membrane raft	7	4.1	0.007	0.26
AEBP1	BCL7B		CASKIN2		GOTERM_CC_DIRECT	cell-cell junction	7	3.8	0.006	0.21					GOTERM_CC_DIRECT	recycling endosome membrane	2	12.5	0.08	0.74		CD27		UP_KW_MOLECULAR_FUNCTION	Growth factor binding	3	1.7	0.013	0.27		CLN3		GOTERM_CC_DIRECT	membrane raft	7	4	0.0073	0.27		CORO1A		UP_KW_CELLULAR_COMPONENT	Cytoplasmic vesicle	13	7.6	0.028	0.27
AEBP1	BLVRB		CD22		SMART	S_100	4	2.2	0.002	0.23					GOTERM_CC_DIRECT	cytosol	8	50	0.081	0.74		CD82		UP_KW_MOLECULAR_FUNCTION	Hydrolase	26	14.4	0.015	0.27		COG2		UP_KW_CELLULAR_COMPONENT	Cytoplasmic vesicle	13	7.5	0.029	0.29		COX6B1		UP_KW_MOLECULAR_FUNCTION	Protein phosphatase	6	3.5	0.0074	0.27
AEBP1	BTBD2		CD27		GOTERM_CC_DIRECT	membrane raft	7	3.8	0.0094	0.26					GOTERM_CC_DIRECT	synaptic vesicle	2	12.5	0.09	0.74		CDC25B		GOTERM_CC_DIRECT	membrane raft	7	3.9	0.0092	0.32		CORO1A		GOTERM_CC_DIRECT	Golgi membrane	13	7.5	0.012	0.31		CTDSP1		UP_KW_MOLECULAR_FUNCTION	Growth factor binding	3	1.8	0.012	0.27
AEBP1	C10orf54		CD82		GOTERM_CC_DIRECT	endoplasmic reticulum membrane	19	10.4	0.01	0.26					GOTERM_CC_DIRECT	synaptic vesicle membrane	2	12.5	0.095	0.74		CDH5		UP_KW_PTM	Disulfide bond	47	26	0.073	0.33		COX6B1		GOTERM_CC_DIRECT	trans-Golgi network membrane	5	2.9	0.012	0.31		CX3CR1		UP_KW_MOLECULAR_FUNCTION	Hydrolase	25	14.6	0.016	0.27
AEBP1	C11orf71		CDC25B		GOTERM_CC_DIRECT	cell surface	13	7.1	0.01	0.26					KEGG_PATHWAY	Epithelial cell signaling in Helicobacter pylori infection	2	12.5	0.07	0.75		CEPT1		KEGG_PATHWAY	Leukocyte transendothelial migration	6	3.3	0.0055	0.42		CTDSP1		GOTERM_CC_DIRECT	endoplasmic reticulum membrane	18	10.4	0.013	0.31		CYP4F12		GOTERM_CC_DIRECT	Golgi membrane	13	7.6	0.011	0.28
AEBP1	C12orf75		CDH5		UP_KW_PTM	Disulfide bond	48	26.4	0.057	0.27					KEGG_PATHWAY	Rheumatoid arthritis	2	12.5	0.092	0.8		CHTOP		KEGG_PATHWAY	Breast cancer	6	3.3	0.015	0.42		CX3CR1		GOTERM_CC_DIRECT	collagen-containing extracellular matrix	9	5.2	0.013	0.31		DAG1		GOTERM_CC_DIRECT	endoplasmic reticulum membrane	18	10.5	0.011	0.28
AEBP1	C1orf115		CEPT1		UP_KW_MOLECULAR_FUNCTION	Protein phosphatase	6	3.3	0.009	0.27					GOTERM_MF_DIRECT	proton-transporting ATPase activity, rotational mechanism	2	12.5	0.018	0.92		CLDN10		KEGG_PATHWAY	Endocrine resistance	5	2.8	0.016	0.42		CYP4F12		SMART	EGF	7	4	0.0067	0.35		DEXI		GOTERM_CC_DIRECT	trans-Golgi network membrane	5	2.9	0.012	0.28
AEBP1	C1QBP		CHTOP		UP_KW_MOLECULAR_FUNCTION	Growth factor binding	3	1.6	0.013	0.27					GOTERM_MF_DIRECT	protein binding	14	87.5	0.057	0.99		CLN3		KEGG_PATHWAY	Human papillomavirus infection	9	5	0.016	0.42		DAG1		UP_SEQ_FEATURE	TRANSMEM:Helical	65	37.6	0.00052	0.36		DHTKD1		GOTERM_CC_DIRECT	collagen-containing extracellular matrix	9	5.3	0.012	0.28
AEBP1	C1R		CLDN10		UP_KW_MOLECULAR_FUNCTION	Hydrolase	26	14.3	0.015	0.27					GOTERM_MF_DIRECT	calcium-dependent protein binding	2	12.5	0.058	0.99		COG2		KEGG_PATHWAY	Efferocytosis	6	3.3	0.019	0.42		DEXI		UP_SEQ_FEATURE	CARBOHYD:N-linked (GlcNAc...) asparagine	55	31.8	0.00077	0.36		DLL4		GOTERM_CC_DIRECT	cell surface	12	7	0.016	0.34
AEBP1	CA4		CLN3		GOTERM_MF_DIRECT	protein binding	136	74.7	0.0027	0.34												CORO1A		KEGG_PATHWAY	mTOR signaling pathway	6	3.3	0.019	0.42		DHTKD1		GOTERM_CC_DIRECT	cell surface	12	6.9	0.017	0.38		EFHD2		SMART	EGF	7	4.1	0.0067	0.35
AEBP1	CASKIN2		COG2		GOTERM_MF_DIRECT	retromer complex binding	3	1.6	0.0032	0.34												COX6B1		KEGG_PATHWAY	Cell adhesion molecules	6	3.3	0.019	0.42		DLL4		GOTERM_CC_DIRECT	phagocytic vesicle	4	2.3	0.022	0.39		EFR3B		UP_SEQ_FEATURE	TOPO_DOM:Cytoplasmic	49	28.7	0.0012	0.36
AEBP1	CD22		CORO1A		GOTERM_CC_DIRECT	trans-Golgi network membrane	5	2.7	0.015	0.34												CTDSP1		KEGG_PATHWAY	Phagosome	6	3.3	0.02	0.42		EFHD2		GOTERM_CC_DIRECT	focal adhesion	9	5.2	0.022	0.39		ELMSAN1		GOTERM_CC_DIRECT	focal adhesion	9	5.3	0.021	0.37
AEBP1	CD27		COX6B1		UP_KW_CELLULAR_COMPONENT	Cell membrane	47	25.8	0.053	0.4												CX3CR1		KEGG_PATHWAY	Endometrial cancer	4	2.2	0.02	0.42		EFR3B		GOTERM_CC_DIRECT	growth cone	5	2.9	0.023	0.39		ESAM		GOTERM_CC_DIRECT	phagocytic vesicle	4	2.3	0.021	0.37
AEBP1	CD82		CTDSP1		UP_KW_BIOLOGICAL_PROCESS	Protein transport	13	7.1	0.012	0.44												CYP4F12		KEGG_PATHWAY	VEGF signaling pathway	4	2.2	0.021	0.42		ELMSAN1		GOTERM_MF_DIRECT	calcium ion binding	16	9.2	0.0013	0.4		FADS3		GOTERM_CC_DIRECT	growth cone	5	2.9	0.022	0.37
AEBP1	CDC25B		CX3CR1		KEGG_PATHWAY	Leukocyte transendothelial migration	6	3.3	0.0058	0.44												DAG1		KEGG_PATHWAY	Notch signaling pathway	4	2.2	0.023	0.42		ESAM		GOTERM_MF_DIRECT	retromer complex binding	3	1.7	0.0029	0.4		FAM107A		INTERPRO	S100/CaBP7/8-like_CS	4	2.3	0.0011	0.41
AEBP1	CDH5		CYP4F12		KEGG_PATHWAY	Breast cancer	6	3.3	0.016	0.44												DEXI		KEGG_PATHWAY	Autophagy - animal	6	3.3	0.025	0.42		FADS3		GOTERM_MF_DIRECT	protein binding	129	74.6	0.003	0.4		FAM84A		INTERPRO	S100_Ca-bd_sub	4	2.3	0.0015	0.41
AEBP1	CEPT1		DAG1		KEGG_PATHWAY	Endocrine resistance	5	2.7	0.017	0.44												DHTKD1		KEGG_PATHWAY	Neurotrophin signaling pathway	5	2.8	0.03	0.42		FAM107A		INTERPRO	S100/CaBP7/8-like_CS	4	2.3	0.0011	0.45		FEZ1		INTERPRO	EF-hand-dom_pair	9	5.3	0.002	0.41
AEBP1	CHTOP		DEXI		KEGG_PATHWAY	Human papillomavirus infection	9	4.9	0.017	0.44												DLL4		KEGG_PATHWAY	Sphingolipid signaling pathway	5	2.8	0.032	0.42		FAM84A		INTERPRO	S100_Ca-bd_sub	4	2.3	0.0016	0.45		GALNT13		KEGG_PATHWAY	Leukocyte transendothelial migration	6	3.5	0.0041	0.41
AEBP1	CLDN10		DHTKD1		KEGG_PATHWAY	Efferocytosis	6	3.3	0.02	0.44												EFHD2		KEGG_PATHWAY	Thyroid hormone signaling pathway	5	2.8	0.032	0.42		FEZ1		INTERPRO	EF-hand-dom_pair	9	5.2	0.0022	0.45		GGA3		KEGG_PATHWAY	Breast cancer	6	3.5	0.011	0.41
AEBP1	CLN3		DLL4		KEGG_PATHWAY	Cell adhesion molecules	6	3.3	0.02	0.44												EFR3B		KEGG_PATHWAY	Central carbon metabolism in cancer	4	2.2	0.032	0.42		GALNT13		KEGG_PATHWAY	Leukocyte transendothelial migration	6	3.5	0.0045	0.45		GIMAP6		KEGG_PATHWAY	Endocrine resistance	5	2.9	0.013	0.41
AEBP1	COG2		EFHD2		KEGG_PATHWAY	mTOR signaling pathway	6	3.3	0.02	0.44												ELMSAN1		KEGG_PATHWAY	Inositol phosphate metabolism	4	2.2	0.035	0.42		GGA3		KEGG_PATHWAY	Breast cancer	6	3.5	0.012	0.45		GJA4		KEGG_PATHWAY	Efferocytosis	6	3.5	0.014	0.41
AEBP1	CORO1A		EFR3B		KEGG_PATHWAY	Endometrial cancer	4	2.2	0.021	0.44												ESAM		KEGG_PATHWAY	Melanoma	4	2.2	0.035	0.42		GIMAP6		KEGG_PATHWAY	Endocrine resistance	5	2.9	0.014	0.45		GMPPA		KEGG_PATHWAY	Cell adhesion molecules	6	3.5	0.015	0.41
AEBP1	COX6B1		ELMSAN1		KEGG_PATHWAY	Phagosome	6	3.3	0.021	0.44												FADS3		KEGG_PATHWAY	Glioma	4	2.2	0.038	0.42		GJA4		KEGG_PATHWAY	Efferocytosis	6	3.5	0.016	0.45		GSE1		KEGG_PATHWAY	Endometrial cancer	4	2.3	0.017	0.41
AEBP1	CTDSP1		ESAM		KEGG_PATHWAY	VEGF signaling pathway	4	2.2	0.022	0.44												FAM107A		KEGG_PATHWAY	Lysosome	5	2.8	0.041	0.42		GMPPA		KEGG_PATHWAY	Cell adhesion molecules	6	3.5	0.016	0.45		GTF3C2		KEGG_PATHWAY	VEGF signaling pathway	4	2.3	0.017	0.41
AEBP1	CX3CR1		FADS3		KEGG_PATHWAY	Notch signaling pathway	4	2.2	0.023	0.44												FAM84A		KEGG_PATHWAY	Chemokine signaling pathway	6	3.3	0.041	0.42		GSE1		KEGG_PATHWAY	Endometrial cancer	4	2.3	0.018	0.45		HINT1		KEGG_PATHWAY	Notch signaling pathway	4	2.3	0.019	0.41
AEBP1	CYP4F12		FAM107A		KEGG_PATHWAY	Autophagy - animal	6	3.3	0.026	0.44												FEZ1		KEGG_PATHWAY	FoxO signaling pathway	5	2.8	0.042	0.42		GTF3C2		KEGG_PATHWAY	VEGF signaling pathway	4	2.3	0.018	0.45		HMGCLL1		KEGG_PATHWAY	Autophagy - animal	6	3.5	0.019	0.41
AEBP1	DAG1		FAM84A		KEGG_PATHWAY	Neurotrophin signaling pathway	5	2.7	0.031	0.44												GALNT13		KEGG_PATHWAY	Synaptic vesicle cycle	4	2.2	0.042	0.42		HINT1		KEGG_PATHWAY	Notch signaling pathway	4	2.3	0.02	0.45		HYAL1		KEGG_PATHWAY	Neurotrophin signaling pathway	5	2.9	0.024	0.41
AEBP1	DEXI		FEZ1		KEGG_PATHWAY	Sphingolipid signaling pathway	5	2.7	0.033	0.44												GGA3		KEGG_PATHWAY	EGFR tyrosine kinase inhibitor resistance	4	2.2	0.044	0.42		HMGCLL1		KEGG_PATHWAY	Autophagy - animal	6	3.5	0.021	0.45		IFI6		KEGG_PATHWAY	Thyroid hormone signaling pathway	5	2.9	0.025	0.41
AEBP1	DHTKD1		GALNT13		KEGG_PATHWAY	Thyroid hormone signaling pathway	5	2.7	0.033	0.44												GIMAP6		UP_KW_BIOLOGICAL_PROCESS	Protein transport	13	7.2	0.012	0.44		HYAL1		KEGG_PATHWAY	Neurotrophin signaling pathway	5	2.9	0.026	0.45		IL2RB		KEGG_PATHWAY	Sphingolipid signaling pathway	5	2.9	0.025	0.41
AEBP1	DLL4		GGA3		KEGG_PATHWAY	Central carbon metabolism in cancer	4	2.2	0.033	0.44												GJA4		GOTERM_MF_DIRECT	calcium ion binding	16	8.8	0.0021	0.44		IFI6		KEGG_PATHWAY	Thyroid hormone signaling pathway	5	2.9	0.027	0.45		INPP5A		KEGG_PATHWAY	Central carbon metabolism in cancer	4	2.3	0.027	0.41
AEBP1	EFHD2		GIMAP6		KEGG_PATHWAY	Inositol phosphate metabolism	4	2.2	0.036	0.44												GMPPA		GOTERM_MF_DIRECT	protein binding	135	74.6	0.0031	0.44		IL2RB		KEGG_PATHWAY	Sphingolipid signaling pathway	5	2.9	0.027	0.45		ITIH3		KEGG_PATHWAY	Melanoma	4	2.3	0.029	0.41
AEBP1	EFR3B		GJA4		KEGG_PATHWAY	Melanoma	4	2.2	0.036	0.44												GSE1		GOTERM_MF_DIRECT	retromer complex binding	3	1.7	0.0032	0.44		INPP5A		KEGG_PATHWAY	Central carbon metabolism in cancer	4	2.3	0.029	0.45		ITIH5		KEGG_PATHWAY	Inositol phosphate metabolism	4	2.3	0.029	0.41
AEBP1	ELMSAN1		GMPPA		KEGG_PATHWAY	Glioma	4	2.2	0.04	0.44												GTF3C2		GOTERM_CC_DIRECT	trans-Golgi network membrane	5	2.8	0.014	0.44		ITIH3		KEGG_PATHWAY	Melanoma	4	2.3	0.031	0.45		IZUMO1		KEGG_PATHWAY	Chemokine signaling pathway	6	3.5	0.031	0.41
AEBP1	ESAM		GSE1		KEGG_PATHWAY	Lysosome	5	2.7	0.042	0.44												HINT1		GOTERM_CC_DIRECT	collagen-containing extracellular matrix	9	5	0.017	0.47		ITIH5		KEGG_PATHWAY	Inositol phosphate metabolism	4	2.3	0.031	0.45		KANK2		KEGG_PATHWAY	Glioma	4	2.3	0.032	0.41
AEBP1	FADS3		GTF3C2		KEGG_PATHWAY	Chemokine signaling pathway	6	3.3	0.043	0.44												HMGCLL1		SMART	EGF	7	3.9	0.0086	0.48		IZUMO1		KEGG_PATHWAY	Glioma	4	2.3	0.034	0.45		KANK3		KEGG_PATHWAY	FoxO signaling pathway	5	2.9	0.033	0.41
AEBP1	FAM107A		HINT1		KEGG_PATHWAY	FoxO signaling pathway	5	2.7	0.043	0.44												HYAL1		KEGG_PATHWAY	Aldosterone-regulated sodium reabsorption	3	1.7	0.053	0.49		KANK2		KEGG_PATHWAY	Chemokine signaling pathway	6	3.5	0.034	0.45		KLRF1		KEGG_PATHWAY	EGFR tyrosine kinase inhibitor resistance	4	2.3	0.037	0.43
AEBP1	FAM84A		HMGCLL1		KEGG_PATHWAY	Synaptic vesicle cycle	4	2.2	0.044	0.44												IFI6		GOTERM_CC_DIRECT	endoplasmic reticulum membrane	18	9.9	0.02	0.49		KANK3		KEGG_PATHWAY	FoxO signaling pathway	5	2.9	0.036	0.45		LIMS2		UP_SEQ_FEATURE	DOMAIN:EGF-like	8	4.7	0.002	0.45
AEBP1	FEZ1		HYAL1		KEGG_PATHWAY	EGFR tyrosine kinase inhibitor resistance	4	2.2	0.045	0.44												IL2RB		KEGG_PATHWAY	PD-L1 expression and PD-1 checkpoint pathway in cancer	4	2.2	0.058	0.51		KLRF1		KEGG_PATHWAY	EGFR tyrosine kinase inhibitor resistance	4	2.3	0.039	0.46		LINC01089		GOTERM_MF_DIRECT	calcium ion binding	16	9.4	0.0011	0.45
AEBP1	GALNT13		IFI6		SMART	EGF	7	3.8	0.0086	0.48												INPP5A		KEGG_PATHWAY	B cell receptor signaling pathway	4	2.2	0.06	0.51		LIMS2		UP_KW_MOLECULAR_FUNCTION	Glycosidase	4	2.3	0.036	0.47		LRP10		GOTERM_MF_DIRECT	retromer complex binding	3	1.8	0.0028	0.45
AEBP1	GGA3		IL2RB		UP_SEQ_FEATURE	TRANSMEM:Helical	66	36.3	0.0012	0.48												ITIH3		KEGG_PATHWAY	Th1 and Th2 cell differentiation	4	2.2	0.063	0.52		LINC01089		GOTERM_MF_DIRECT	calcium-dependent protein binding	5	2.9	0.0047	0.47		LRRC32		GOTERM_MF_DIRECT	protein binding	127	74.3	0.004	0.45
AEBP1	GIMAP6		INPP5A		UP_SEQ_FEATURE	CARBOHYD:N-linked (GlcNAc...) asparagine	56	30.8	0.0015	0.48												ITIH5		KEGG_PATHWAY	Hepatitis C	5	2.8	0.071	0.52		LRP10		UP_SEQ_FEATURE	TOPO_DOM:Cytoplasmic	49	28.3	0.0016	0.5		LRRN4		GOTERM_MF_DIRECT	calcium-dependent protein binding	5	2.9	0.0045	0.45
AEBP1	GJA4		ITIH3		UP_SEQ_FEATURE	TOPO_DOM:Cytoplasmic	51	28	0.0015	0.48												IZUMO1		KEGG_PATHWAY	Phosphatidylinositol signaling system	4	2.2	0.071	0.52		LRRC32		UP_SEQ_FEATURE	DOMAIN:EGF-like	8	4.6	0.0021	0.5		LTBP2		UP_KW_MOLECULAR_FUNCTION	Glycosidase	4	2.3	0.035	0.45
AEBP1	GMPPA		ITIH5		KEGG_PATHWAY	Aldosterone-regulated sodium reabsorption	3	1.6	0.054	0.51												KANK2		KEGG_PATHWAY	Prostate cancer	4	2.2	0.071	0.52		LRRN4		GOTERM_MF_DIRECT	protein phosphatase binding	5	2.9	0.0063	0.5		M6PR		GOTERM_MF_DIRECT	protein phosphatase binding	5	2.9	0.006	0.48
AEBP1	GSE1		IZUMO1		UP_KW_MOLECULAR_FUNCTION	Glycosidase	4	2.2	0.04	0.52												KANK3		KEGG_PATHWAY	Chemical carcinogenesis - reactive oxygen species	6	3.3	0.072	0.52		LTBP2		GOTERM_CC_DIRECT	Holliday junction resolvase complex	2	1.2	0.031	0.51		MAN1C1		KEGG_PATHWAY	Aldosterone-regulated sodium reabsorption	3	1.8	0.047	0.48
AEBP1	GTF3C2		KANK2		KEGG_PATHWAY	PD-L1 expression and PD-1 checkpoint pathway in cancer	4	2.2	0.06	0.53												KLRF1		GOTERM_CC_DIRECT	cell surface	12	6.6	0.024	0.52		M6PR		KEGG_PATHWAY	Aldosterone-regulated sodium reabsorption	3	1.7	0.049	0.51		MAN2B2		KEGG_PATHWAY	PD-L1 expression and PD-1 checkpoint pathway in cancer	4	2.3	0.049	0.48
AEBP1	HINT1		KANK3		KEGG_PATHWAY	B cell receptor signaling pathway	4	2.2	0.062	0.53												LIMS2		GOTERM_CC_DIRECT	phagocytic vesicle	4	2.2	0.025	0.52		MAN1C1		KEGG_PATHWAY	PD-L1 expression and PD-1 checkpoint pathway in cancer	4	2.3	0.052	0.51		MAN2C1		KEGG_PATHWAY	B cell receptor signaling pathway	4	2.3	0.05	0.48
AEBP1	HMGCLL1		KLRF1		GOTERM_CC_DIRECT	phagocytic vesicle	4	2.2	0.025	0.54												LINC01089		GOTERM_CC_DIRECT	growth cone	5	2.8	0.026	0.52		MAN2B2		KEGG_PATHWAY	B cell receptor signaling pathway	4	2.3	0.053	0.51		MANSC1		KEGG_PATHWAY	Pathways in cancer	10	5.8	0.053	0.48
AEBP1	HYAL1		LIMS2		GOTERM_CC_DIRECT	growth cone	5	2.7	0.027	0.54												LRP10		GOTERM_CC_DIRECT	focal adhesion	9	5	0.028	0.52		MAN2C1		KEGG_PATHWAY	mTOR signaling pathway	5	2.9	0.061	0.51		MAPK3		KEGG_PATHWAY	mTOR signaling pathway	5	2.9	0.056	0.48
AEBP1	IFI6		LINC01089		GOTERM_CC_DIRECT	focal adhesion	9	4.9	0.029	0.54												LRRC32		KEGG_PATHWAY	AGE-RAGE signaling pathway in diabetic complications	4	2.2	0.077	0.52		MANSC1		KEGG_PATHWAY	Pathways in cancer	10	5.8	0.061	0.51		METRNL		KEGG_PATHWAY	Chemical carcinogenesis - reactive oxygen species	6	3.5	0.056	0.48
AEBP1	IL2RB		LRP10		GOTERM_CC_DIRECT	Holliday junction resolvase complex	2	1.1	0.033	0.55												LRRN4		KEGG_PATHWAY	Pathways in cancer	10	5.5	0.077	0.52		MAPK3		KEGG_PATHWAY	Chemical carcinogenesis - reactive oxygen species	6	3.5	0.061	0.51		METTL7A		KEGG_PATHWAY	Hepatitis C	5	2.9	0.057	0.48
AEBP1	INPP5A		LRRC32		GOTERM_CC_DIRECT	endosome membrane	7	3.8	0.036	0.55												LTBP2		UP_KW_MOLECULAR_FUNCTION	Glycosidase	4	2.2	0.04	0.52		METRNL		KEGG_PATHWAY	Hepatitis C	5	2.9	0.062	0.51		MFGE8		KEGG_PATHWAY	Prostate cancer	4	2.3	0.06	0.48
AEBP1	ITIH3		LRRN4		GOTERM_CC_DIRECT	phagocytic vesicle membrane	4	2.2	0.036	0.55												M6PR		GOTERM_CC_DIRECT	Holliday junction resolvase complex	2	1.1	0.033	0.54		METTL7A		KEGG_PATHWAY	Prostate cancer	4	2.3	0.064	0.51		MFNG		KEGG_PATHWAY	Phosphatidylinositol signaling system	4	2.3	0.06	0.48
AEBP1	ITIH5		LTBP2		KEGG_PATHWAY	Hepatitis C	5	2.7	0.073	0.56												MAN1C1		GOTERM_CC_DIRECT	endosome membrane	7	3.9	0.035	0.54		MFGE8		KEGG_PATHWAY	Phosphatidylinositol signaling system	4	2.3	0.064	0.51		MMRN2		KEGG_PATHWAY	AGE-RAGE signaling pathway in diabetic complications	4	2.3	0.065	0.49
AEBP1	IZUMO1		M6PR		KEGG_PATHWAY	Phosphatidylinositol signaling system	4	2.2	0.073	0.56												MAN2B2		GOTERM_CC_DIRECT	phagocytic vesicle membrane	4	2.2	0.035	0.54		MFNG		GOTERM_MF_DIRECT	phosphoprotein phosphatase activity	4	2.3	0.0081	0.52		MOCS3		KEGG_PATHWAY	MicroRNAs in cancer	7	4.1	0.065	0.49
AEBP1	KANK2		MAN1C1		KEGG_PATHWAY	Prostate cancer	4	2.2	0.073	0.56												MAN2C1		KEGG_PATHWAY	MicroRNAs in cancer	7	3.9	0.086	0.55		MMRN2		GOTERM_MF_DIRECT	protein kinase C binding	4	2.3	0.009	0.52		MRPS34		GOTERM_MF_DIRECT	phosphoprotein phosphatase activity	4	2.3	0.0078	0.5
AEBP1	KANK3		MAN2B2		KEGG_PATHWAY	Chemical carcinogenesis - reactive oxygen species	6	3.3	0.075	0.56												MANSC1		KEGG_PATHWAY	Hepatocellular carcinoma	5	2.8	0.086	0.55		MOCS3		GOTERM_MF_DIRECT	G protein activity	4	2.3	0.01	0.53		MS4A15		GOTERM_MF_DIRECT	protein kinase C binding	4	2.3	0.0087	0.5
AEBP1	KLRF1		MAN2C1		KEGG_PATHWAY	AGE-RAGE signaling pathway in diabetic complications	4	2.2	0.079	0.58												MAPK3		UP_KW_CELLULAR_COMPONENT	Cell membrane	46	25.4	0.076	0.57		MRPS34		KEGG_PATHWAY	AGE-RAGE signaling pathway in diabetic complications	4	2.3	0.069	0.53		MUS81		GOTERM_CC_DIRECT	Holliday junction resolvase complex	2	1.2	0.031	0.5
AEBP1	LIMS2		MANSC1		KEGG_PATHWAY	Pathways in cancer	10	5.5	0.081	0.58												METRNL		GOTERM_MF_DIRECT	calcium-dependent protein binding	5	2.8	0.0056	0.58		MS4A15		KEGG_PATHWAY	MicroRNAs in cancer	7	4	0.072	0.54		MXRA7		KEGG_PATHWAY	Hepatocellular carcinoma	5	2.9	0.07	0.5
AEBP1	LINC01089		MAPK3		KEGG_PATHWAY	Hepatocellular carcinoma	5	2.7	0.088	0.6												METTL7A		INTERPRO	S100/CaBP7/8-like_CS	4	2.2	0.0013	0.58		MUS81		KEGG_PATHWAY	Hepatocellular carcinoma	5	2.9	0.075	0.54		MYADM		GOTERM_MF_DIRECT	G protein activity	4	2.3	0.01	0.51
AEBP1	LRP10		METRNL		KEGG_PATHWAY	MicroRNAs in cancer	7	3.8	0.089	0.6												MFGE8		INTERPRO	S100_Ca-bd_sub	4	2.2	0.0018	0.58		MXRA7		SMART	PTPc_motif	4	2.3	0.017	0.6		MYO15B		UP_KW_CELLULAR_COMPONENT	Cell membrane	44	25.7	0.076	0.55
AEBP1	LRRC32		METTL7A		INTERPRO	S100/CaBP7/8-like_CS	4	2.2	0.0013	0.6												MFNG		GOTERM_MF_DIRECT	protein phosphatase binding	5	2.8	0.0074	0.61		MYADM		GOTERM_CC_DIRECT	perinuclear region of cytoplasm	12	6.9	0.039	0.6		NDRG2		GOTERM_CC_DIRECT	perinuclear region of cytoplasm	12	7	0.036	0.55
AEBP1	LRRN4		MFGE8		INTERPRO	S100_Ca-bd_sub	4	2.2	0.0018	0.6												MMRN2		GOTERM_MF_DIRECT	phosphoprotein phosphatase activity	4	2.2	0.0092	0.61		MYO15B		GOTERM_CC_DIRECT	endosome	7	4	0.042	0.6		NFAM1		KEGG_PATHWAY	Salmonella infection	6	3.5	0.079	0.55
AEBP1	LTBP2		MFNG		GOTERM_MF_DIRECT	protein phosphatase binding	5	2.7	0.0076	0.62												MOCS3		GOTERM_MF_DIRECT	protein kinase C binding	4	2.2	0.01	0.61		NDRG2		KEGG_PATHWAY	Salmonella infection	6	3.5	0.086	0.6		NKD1		GOTERM_CC_DIRECT	endosome	7	4.1	0.04	0.57
AEBP1	M6PR		MMRN2		GOTERM_MF_DIRECT	phosphoprotein phosphatase activity	4	2.2	0.0094	0.62												MRPS34		GOTERM_MF_DIRECT	G protein activity	4	2.2	0.012	0.62		NFAM1		UP_KW_CELLULAR_COMPONENT	Cell membrane	44	25.4	0.083	0.62		NMUR1		KEGG_PATHWAY	Human papillomavirus infection	7	4.1	0.083	0.57
AEBP1	MAN1C1		MOCS3		GOTERM_MF_DIRECT	protein kinase C binding	4	2.2	0.01	0.62												MS4A15		INTERPRO	EF-hand-dom_pair	9	5	0.0029	0.63		NKD1		KEGG_PATHWAY	Human papillomavirus infection	7	4	0.091	0.62		NOP10		UP_KW_BIOLOGICAL_PROCESS	Transport	29	17	0.0081	0.58
AEBP1	MAN2B2		MRPS34		GOTERM_MF_DIRECT	G protein activity	4	2.2	0.012	0.63												MUS81		UP_SEQ_FEATURE	TRANSMEM:Helical	66	36.5	0.001	0.64		NMUR1		GOTERM_CC_DIRECT	apical plasma membrane	8	4.6	0.047	0.64		NOTCH4		GOTERM_CC_DIRECT	apical plasma membrane	8	4.7	0.044	0.6
AEBP1	MAN2C1		MS4A15		INTERPRO	EF-hand-dom_pair	9	4.9	0.003	0.65												MXRA7		UP_SEQ_FEATURE	CARBOHYD:N-linked (GlcNAc...) asparagine	55	30.4	0.0022	0.64		NOP10		SMART	EGF_CA	5	2.9	0.026	0.7		NRAS		SMART	PTPc_motif	4	2.3	0.017	0.6
AEBP1	MANSC1		MUS81		UP_SEQ_FEATURE	DOMAIN:EGF-like	8	4.4	0.0027	0.67												MYADM		UP_SEQ_FEATURE	TOPO_DOM:Cytoplasmic	50	27.6	0.0023	0.64		NOTCH4		SMART	RAS	5	2.9	0.035	0.73		NSUN5		UP_KW_BIOLOGICAL_PROCESS	Protein transport	12	7	0.019	0.68
AEBP1	MAPK3		MXRA7		GOTERM_CC_DIRECT	early endosome	7	3.8	0.047	0.68												MYO15B		UP_SEQ_FEATURE	DOMAIN:EGF-like	8	4.4	0.0026	0.64		NRAS		SMART	Alpha-mann_mid	2	1.2	0.042	0.73		NTN5		SMART	EGF_CA	5	2.9	0.026	0.7
AEBP1	METRNL		MYADM		GOTERM_CC_DIRECT	endosome	7	3.8	0.052	0.68												NDRG2		GOTERM_CC_DIRECT	endosome	7	3.9	0.051	0.69		NSUN5		SMART	RAB	5	2.9	0.048	0.73		PCDHB9		UP_SEQ_FEATURE	DOMAIN:EF-hand 2	7	4.1	0.0044	0.73
AEBP1	METTL7A		MYO15B		GOTERM_CC_DIRECT	lysosomal membrane	8	4.4	0.052	0.68												NFAM1		GOTERM_CC_DIRECT	lysosomal membrane	8	4.4	0.051	0.69		NTN5		UP_KW_BIOLOGICAL_PROCESS	Transport	29	16.8	0.011	0.78		PECAM1		UP_SEQ_FEATURE	TOPO_DOM:Extracellular	38	22.2	0.0048	0.73
AEBP1	MFGE8		NDRG2		GOTERM_CC_DIRECT	perinuclear region of cytoplasm	12	6.6	0.054	0.68												NKD1		GOTERM_CC_DIRECT	perinuclear region of cytoplasm	12	6.6	0.052	0.69		PCDHB9		UP_KW_BIOLOGICAL_PROCESS	Protein transport	12	6.9	0.022	0.79		PHB		SMART	RAS	5	2.9	0.035	0.73
AEBP1	MFNG		NFAM1		GOTERM_CC_DIRECT	apical plasma membrane	8	4.4	0.059	0.71												NMUR1		GOTERM_CC_DIRECT	apical plasma membrane	8	4.4	0.057	0.72		PECAM1		SMART	VIT	2	1.2	0.067	0.81		PIGZ		SMART	Alpha-mann_mid	2	1.2	0.042	0.73
AEBP1	MMRN2		NKD1		SMART	PTPc_motif	4	2.2	0.019	0.73												NOP10		SMART	PTPc_motif	4	2.2	0.019	0.73		PHB		SMART	PTEN_C2	2	1.2	0.075	0.81		PIK3CD		SMART	RAB	5	2.9	0.048	0.73
AEBP1	MOCS3		NMUR1		UP_KW_LIGAND	Calcium	17	9.3	0.032	0.8												NOTCH4		SMART	EGF_CA	5	2.8	0.031	0.83		PIGZ		SMART	CUB	3	1.7	0.076	0.81		PKIG		GOTERM_BP_DIRECT	negative regulation of actin filament polymerization	4	2.3	0.00066	0.76
AEBP1	MRPS34		NOP10		SMART	EGF_CA	5	2.7	0.031	0.83												NRAS		SMART	RAS	5	2.8	0.041	0.83		PIK3CD		GOTERM_BP_DIRECT	negative regulation of actin filament polymerization	4	2.3	0.00069	0.81		PKN1		UP_KW_BIOLOGICAL_PROCESS	Angiogenesis	5	2.9	0.032	0.76
AEBP1	MS4A15		NOTCH4		SMART	RAS	5	2.7	0.041	0.83												NSUN5		SMART	Alpha-mann_mid	2	1.1	0.045	0.83		PKIG		UP_KW_BIOLOGICAL_PROCESS	Angiogenesis	5	2.9	0.034	0.81		PLAC8		GOTERM_CC_DIRECT	recycling endosome membrane	4	2.3	0.062	0.8
AEBP1	MUS81		NRAS		SMART	Alpha-mann_mid	2	1.1	0.045	0.83												NTN5		GOTERM_CC_DIRECT	recycling endosome membrane	4	2.2	0.071	0.86		PKN1		GOTERM_CC_DIRECT	recycling endosome membrane	4	2.3	0.064	0.83		PLCD3		SMART	VIT	2	1.2	0.067	0.81
AEBP1	MXRA7		NSUN5		GOTERM_CC_DIRECT	recycling endosome membrane	4	2.2	0.072	0.84												PCDHB9		SMART	RAB	5	2.8	0.057	0.91		PLAC8		UP_SEQ_FEATURE	DOMAIN:EF-hand 2	7	4	0.0047	0.89		PLEKHB1		SMART	PTEN_C2	2	1.2	0.075	0.81
AEBP1	MYADM		NTN5		SMART	RAB	5	2.7	0.057	0.91												PECAM1		UP_KW_BIOLOGICAL_PROCESS	Angiogenesis	5	2.8	0.038	0.93		PLCD3		UP_SEQ_FEATURE	TOPO_DOM:Extracellular	38	22	0.0059	0.93		PPP1R11		SMART	CUB	3	1.8	0.076	0.81
AEBP1	MYO15B		PCDHB9		UP_KW_BIOLOGICAL_PROCESS	Angiogenesis	5	2.7	0.038	0.93												PHB		SMART	VIT	2	1.1	0.07	0.94		PLEKHB1		UP_KW_MOLECULAR_FUNCTION	Protease inhibitor	4	2.3	0.099	0.95		PPP1R14A		UP_KW_MOLECULAR_FUNCTION	Protease inhibitor	4	2.3	0.097	0.94
AEBP1	NDRG2		PECAM1		SMART	VIT	2	1.1	0.07	0.94												PIGZ		SMART	PTEN_C2	2	1.1	0.079	0.94		PPP1R11		GOTERM_CC_DIRECT	nuclear inner membrane	3	1.7	0.08	0.99		PSEN2		GOTERM_CC_DIRECT	nuclear inner membrane	3	1.8	0.078	0.95
AEBP1	NFAM1		PHB		SMART	PTEN_C2	2	1.1	0.079	0.94												PIK3CD		SMART	CUB	3	1.7	0.084	0.94		PPP1R14A		GOTERM_BP_DIRECT	hyaluronan metabolic process	3	1.7	0.0017	1		PSMG3		GOTERM_CC_DIRECT	cytoskeleton	9	5.3	0.082	0.95
AEBP1	NKD1		PIGZ		SMART	CUB	3	1.6	0.084	0.94												PKIG		GOTERM_BP_DIRECT	negative regulation of actin filament polymerization	4	2.2	0.0008	0.95		PSEN2		GOTERM_BP_DIRECT	leukocyte chemotaxis	3	1.7	0.0054	1		PTCH2		GOTERM_BP_DIRECT	hyaluronan metabolic process	3	1.8	0.0017	0.96
AEBP1	NMUR1		PIK3CD		GOTERM_BP_DIRECT	negative regulation of actin filament polymerization	4	2.2	0.00081	0.97												PKN1		GOTERM_CC_DIRECT	nuclear inner membrane	3	1.7	0.087	1		PSMG3		GOTERM_BP_DIRECT	cell migration	8	4.6	0.0067	1		PTEN		GOTERM_BP_DIRECT	leukocyte chemotaxis	3	1.8	0.0053	1
AEBP1	NOP10		PKIG		GOTERM_CC_DIRECT	nuclear inner membrane	3	1.6	0.087	0.98												PLAC8		GOTERM_BP_DIRECT	hyaluronan metabolic process	3	1.7	0.0019	1		PTCH2		GOTERM_BP_DIRECT	bicellular tight junction assembly	4	2.3	0.0074	1		PTPRE		GOTERM_BP_DIRECT	cell migration	8	4.7	0.0062	1
AEBP1	NOTCH4		PKN1		GOTERM_BP_DIRECT	hyaluronan metabolic process	3	1.6	0.0019	1												PLCD3		UP_SEQ_FEATURE	DOMAIN:EF-hand 2	7	3.9	0.0057	1		PTEN		GOTERM_BP_DIRECT	signal transduction	20	11.6	0.0095	1		PTPRS		GOTERM_BP_DIRECT	bicellular tight junction assembly	4	2.3	0.0072	1
AEBP1	NRAS		PLAC8		UP_SEQ_FEATURE	DOMAIN:EF-hand 2	7	3.8	0.0059	1												PLEKHB1		GOTERM_BP_DIRECT	leukocyte chemotaxis	3	1.7	0.006	1		PTPRE		UP_SEQ_FEATURE	DOMAIN:EGF-like 9; calcium-binding	3	1.7	0.01	1		PXN		GOTERM_BP_DIRECT	signal transduction	20	11.7	0.0083	1
AEBP1	NSUN5		PLCD3		GOTERM_BP_DIRECT	leukocyte chemotaxis	3	1.6	0.006	1												PPP1R11		GOTERM_BP_DIRECT	signal transduction	21	11.6	0.0078	1		PTPRS		GOTERM_BP_DIRECT	negative regulation of G1/S transition of mitotic cell cycle	4	2.3	0.011	1		RAB1B		UP_SEQ_FEATURE	DOMAIN:EGF-like 9; calcium-binding	3	1.8	0.01	1
AEBP1	NTN5		PLEKHB1		GOTERM_BP_DIRECT	cell adhesion	12	6.6	0.0065	1												PPP1R14A		UP_SEQ_FEATURE	REGION:Disordered	132	72.9	0.0082	1		PXN		GOTERM_BP_DIRECT	cell adhesion	11	6.4	0.012	1		RAB7A		GOTERM_BP_DIRECT	negative regulation of G1/S transition of mitotic cell cycle	4	2.3	0.011	1
AEBP1	PCDHB9		PPP1R11		UP_SEQ_FEATURE	REGION:Disordered	133	73.1	0.0071	1												PSEN2		GOTERM_BP_DIRECT	bicellular tight junction assembly	4	2.2	0.0085	1		RAB1B		UP_SEQ_FEATURE	REGION:Disordered	126	72.8	0.013	1		RAB8A		GOTERM_BP_DIRECT	cell adhesion	11	6.4	0.011	1
AEBP1	PECAM1		PPP1R14A		UP_SEQ_FEATURE	TOPO_DOM:Extracellular	39	21.4	0.0075	1												PSMG3		GOTERM_BP_DIRECT	cell migration	8	4.4	0.0087	1		RAB7A		INTERPRO	Tyr_Pase_cat	4	2.3	0.015	1		RASGRP2		INTERPRO	Tyr_Pase_cat	4	2.3	0.015	1
AEBP1	PHB		PSEN2		GOTERM_BP_DIRECT	signal transduction	21	11.5	0.0084	1												PTCH2		UP_SEQ_FEATURE	DOMAIN:EGF-like 9; calcium-binding	3	1.7	0.011	1		RAB8A		INTERPRO	EGF-like_dom	7	4	0.017	1		RERGL		INTERPRO	EGF-like_dom	7	4.1	0.016	1
AEBP1	PIGZ		PSMG3		GOTERM_BP_DIRECT	bicellular tight junction assembly	4	2.2	0.0087	1												PTEN		UP_SEQ_FEATURE	TOPO_DOM:Extracellular	38	21	0.012	1		RASGRP2		INTERPRO	EF_Hand_1_Ca_BS	6	3.5	0.018	1		RGL2		INTERPRO	EF_Hand_1_Ca_BS	6	3.5	0.017	1
AEBP1	PIK3CD		PTCH2		GOTERM_BP_DIRECT	cell migration	8	4.4	0.009	1												PTPRE		GOTERM_BP_DIRECT	negative regulation of G1/S transition of mitotic cell cycle	4	2.2	0.013	1		RERGL		UP_SEQ_FEATURE	DOMAIN:EGF-like 4	4	2.3	0.019	1		RHBDF1		UP_SEQ_FEATURE	REGION:Disordered	124	72.5	0.017	1
AEBP1	PKIG		PTEN		UP_SEQ_FEATURE	DOMAIN:EGF-like 9; calcium-binding	3	1.6	0.011	1												PTPRS		GOTERM_BP_DIRECT	cell adhesion	11	6.1	0.017	1		RGL2		UP_SEQ_FEATURE	DOMAIN:EF-hand 1	6	3.5	0.019	1		RNF182		UP_SEQ_FEATURE	DOMAIN:EF-hand 1	6	3.5	0.018	1
AEBP1	PKN1		PTPRE		GOTERM_BP_DIRECT	negative regulation of G1/S transition of mitotic cell cycle	4	2.2	0.013	1												PXN		GOTERM_BP_DIRECT	lysosomal lumen acidification	3	1.7	0.017	1		RHBDF1		UP_SEQ_FEATURE	DOMAIN:Tyrosine specific protein phosphatases	4	2.3	0.02	1		RPL23		UP_SEQ_FEATURE	DOMAIN:EGF-like 4	4	2.3	0.018	1
AEBP1	PLAC8		PTPRS		GOTERM_BP_DIRECT	lysosomal lumen acidification	3	1.6	0.017	1												RAB1B		INTERPRO	Tyr_Pase_cat	4	2.2	0.017	1		RNF182		UP_SEQ_FEATURE	DOMAIN:EGF-like 8; calcium-binding	3	1.7	0.02	1		RPS5		UP_SEQ_FEATURE	DOMAIN:Tyrosine specific protein phosphatases	4	2.3	0.019	1
AEBP1	PLCD3		PXN		INTERPRO	Tyr_Pase_cat	4	2.2	0.018	1												RAB7A		INTERPRO	EF_Hand_1_Ca_BS	6	3.3	0.021	1		RPL23		GOTERM_BP_DIRECT	protein targeting to lysosome	3	1.7	0.021	1		RUVBL2		UP_SEQ_FEATURE	DOMAIN:EGF-like 8; calcium-binding	3	1.8	0.02	1
AEBP1	PLEKHB1		RAB1B		UP_SEQ_FEATURE	DOMAIN:EGF-like 4	4	2.2	0.021	1												RAB8A		UP_SEQ_FEATURE	DOMAIN:EGF-like 4	4	2.2	0.021	1		RPS5		GOTERM_BP_DIRECT	cell surface receptor signaling pathway	8	4.6	0.023	1		S100A11		GOTERM_BP_DIRECT	protein targeting to lysosome	3	1.8	0.02	1
AEBP1	PPP1R11		RAB7A		INTERPRO	EF_Hand_1_Ca_BS	6	3.3	0.021	1												RASGRP2		INTERPRO	EGF-like_dom	7	3.9	0.021	1		RUVBL2		INTERPRO	EGF-like_Ca-bd_dom	5	2.9	0.024	1		S100A16		GOTERM_BP_DIRECT	cell surface receptor signaling pathway	8	4.7	0.021	1
AEBP1	PPP1R14A		RAB8A		INTERPRO	EGF-like_dom	7	3.8	0.022	1												RERGL		UP_SEQ_FEATURE	DOMAIN:Tyrosine specific protein phosphatases	4	2.2	0.022	1		S100A11		GOTERM_BP_DIRECT	regulation of cell growth	4	2.3	0.024	1		S100A3		INTERPRO	EGF-like_Ca-bd_dom	5	2.9	0.023	1
AEBP1	PSEN2		RASGRP2		UP_SEQ_FEATURE	DOMAIN:Tyrosine specific protein phosphatases	4	2.2	0.022	1												RGL2		UP_SEQ_FEATURE	DOMAIN:EGF-like 8; calcium-binding	3	1.7	0.022	1		S100A16		UP_SEQ_FEATURE	DOMAIN:EGF-like 7; calcium-binding	3	1.7	0.025	1		S100A4		UP_SEQ_FEATURE	DOMAIN:EGF-like 7; calcium-binding	3	1.8	0.024	1
AEBP1	PSMG3		RERGL		UP_SEQ_FEATURE	DOMAIN:EGF-like 8; calcium-binding	3	1.6	0.022	1												RHBDF1		UP_SEQ_FEATURE	DOMAIN:EF-hand 1	6	3.3	0.022	1		S100A3		GOTERM_BP_DIRECT	positive regulation of cell migration	7	4	0.027	1		S1PR1		GOTERM_BP_DIRECT	positive regulation of cell migration	7	4.1	0.026	1
AEBP1	PTCH2		RGL2		UP_SEQ_FEATURE	DOMAIN:EF-hand 1	6	3.3	0.023	1												RNF182		GOTERM_BP_DIRECT	protein targeting to lysosome	3	1.7	0.023	1		S100A4		GOTERM_BP_DIRECT	negative regulation of protein phosphorylation	4	2.3	0.027	1		SCAMP2		GOTERM_BP_DIRECT	negative regulation of protein phosphorylation	4	2.3	0.026	1
AEBP1	PTEN		RHBDF1		GOTERM_BP_DIRECT	protein targeting to lysosome	3	1.6	0.023	1												RPL23		UP_SEQ_FEATURE	DOMAIN:EGF-like 7; calcium-binding	3	1.7	0.027	1		S1PR1		GOTERM_BP_DIRECT	protein dephosphorylation	4	2.3	0.028	1		SCAMP3		GOTERM_BP_DIRECT	protein dephosphorylation	4	2.3	0.027	1
AEBP1	PTPRE		RNF182		UP_SEQ_FEATURE	DOMAIN:EGF-like 7; calcium-binding	3	1.6	0.027	1												RPS5		GOTERM_BP_DIRECT	regulation of cell growth	4	2.2	0.027	1		SCAMP2		GOTERM_BP_DIRECT	maintenance of blood-brain barrier	3	1.7	0.03	1		SCN4B		GOTERM_BP_DIRECT	maintenance of blood-brain barrier	3	1.8	0.029	1
AEBP1	PTPRS		RPL23		GOTERM_BP_DIRECT	regulation of cell growth	4	2.2	0.027	1												RUVBL2		INTERPRO	EGF-like_Ca-bd_dom	5	2.8	0.027	1		SCAMP3		GOTERM_BP_DIRECT	response to intra-S DNA damage checkpoint signaling	2	1.2	0.032	1		SCNN1B		INTERPRO	Small_GTPase	5	2.9	0.031	1
AEBP1	PXN		RPS5		INTERPRO	EGF-like_Ca-bd_dom	5	2.7	0.028	1												S100A11		GOTERM_BP_DIRECT	cell surface receptor signaling pathway	8	4.4	0.029	1		SCN4B		GOTERM_BP_DIRECT	brown fat cell differentiation	3	1.7	0.032	1		SCUBE1		GOTERM_BP_DIRECT	brown fat cell differentiation	3	1.8	0.031	1
AEBP1	RAB1B		RUVBL2		GOTERM_BP_DIRECT	cell surface receptor signaling pathway	8	4.4	0.03	1												S100A16		GOTERM_BP_DIRECT	negative regulation of protein phosphorylation	4	2.2	0.031	1		SCNN1B		INTERPRO	Small_GTPase	5	2.9	0.032	1		SDHC		GOTERM_BP_DIRECT	response to intra-S DNA damage checkpoint signaling	2	1.2	0.031	1
AEBP1	RAB7A		S100A11		GOTERM_BP_DIRECT	negative regulation of protein phosphorylation	4	2.2	0.031	1												S100A3		GOTERM_BP_DIRECT	protein dephosphorylation	4	2.2	0.032	1		SCUBE1		INTERPRO	KANK1-4	2	1.2	0.033	1		SEC24C		INTERPRO	KN_motif	2	1.2	0.032	1
AEBP1	RAB8A		S100A16		GOTERM_BP_DIRECT	protein dephosphorylation	4	2.2	0.032	1												S100A4		GOTERM_BP_DIRECT	maintenance of blood-brain barrier	3	1.7	0.033	1		SDHC		INTERPRO	KN_motif	2	1.2	0.033	1		SERPINA3		INTERPRO	KANK1-4	2	1.2	0.032	1
AEBP1	RASGRP2		S100A3		GOTERM_BP_DIRECT	maintenance of blood-brain barrier	3	1.6	0.033	1												S1PR1		GOTERM_BP_DIRECT	response to intra-S DNA damage checkpoint signaling	2	1.1	0.033	1		SEC24C		GOTERM_BP_DIRECT	negative regulation of cytokine production	3	1.7	0.035	1		SH3D21		GOTERM_BP_DIRECT	negative regulation of cytokine production	3	1.8	0.034	1
AEBP1	RERGL		S100A4		GOTERM_BP_DIRECT	response to intra-S DNA damage checkpoint signaling	2	1.1	0.033	1												SCAMP2		GOTERM_BP_DIRECT	positive regulation of cell migration	7	3.9	0.034	1		SERPINA3		GOTERM_BP_DIRECT	calcium ion transport	4	2.3	0.036	1		SIGIRR		GOTERM_BP_DIRECT	calcium ion transport	4	2.3	0.035	1
AEBP1	RGL2		S1PR1		INTERPRO	KANK1-4	2	1.1	0.034	1												SCAMP3		INTERPRO	KN_motif	2	1.1	0.034	1		SH3D21		GOTERM_MF_DIRECT	protein tyrosine phosphatase activity, metal-dependent	4	2.3	0.037	1		SLC12A8		GOTERM_MF_DIRECT	protein tyrosine phosphatase activity, metal-dependent	4	2.3	0.036	1
AEBP1	RHBDF1		SCAMP2		INTERPRO	KN_motif	2	1.1	0.034	1												SCN4B		INTERPRO	KANK1-4	2	1.1	0.034	1		SIGIRR		GOTERM_MF_DIRECT	non-membrane spanning protein tyrosine phosphatase activity	4	2.3	0.038	1		SLC29A1		GOTERM_MF_DIRECT	histone H2AXY142 phosphatase activity	4	2.3	0.037	1
AEBP1	RNF182		SCAMP3		GOTERM_BP_DIRECT	positive regulation of cell migration	7	3.8	0.035	1												SCNN1B		GOTERM_BP_DIRECT	brown fat cell differentiation	3	1.7	0.035	1		SLC12A8		GOTERM_MF_DIRECT	histone H2AXY142 phosphatase activity	4	2.3	0.038	1		SLC39A13		GOTERM_MF_DIRECT	non-membrane spanning protein tyrosine phosphatase activity	4	2.3	0.037	1
AEBP1	RPL23		SCN4B		GOTERM_BP_DIRECT	brown fat cell differentiation	3	1.6	0.035	1												SCUBE1		INTERPRO	Small_GTPase	5	2.8	0.037	1		SLC29A1		INTERPRO	Tyr_Pase_dom	4	2.3	0.039	1		SLC3A2		INTERPRO	Tyr_Pase_dom	4	2.3	0.038	1
AEBP1	RPS5		SCNN1B		INTERPRO	Small_GTPase	5	2.7	0.037	1												SDHC		GOTERM_BP_DIRECT	negative regulation of cytokine production	3	1.7	0.039	1		SLC39A13		GOTERM_BP_DIRECT	positive regulation of epithelial tube formation	2	1.2	0.039	1		SLC6A9		GOTERM_BP_DIRECT	positive regulation of epithelial tube formation	2	1.2	0.039	1
AEBP1	RUVBL2		SCUBE1		GOTERM_BP_DIRECT	negative regulation of cytokine production	3	1.6	0.039	1												SEC24C		GOTERM_BP_DIRECT	calcium ion transport	4	2.2	0.041	1		SLC3A2		GOTERM_BP_DIRECT	protein to membrane docking	2	1.2	0.039	1		SLC9A3R2		GOTERM_BP_DIRECT	protein to membrane docking	2	1.2	0.039	1
AEBP1	S100A11		SDHC		GOTERM_BP_DIRECT	protein to membrane docking	2	1.1	0.042	1												SERPINA3		GOTERM_BP_DIRECT	positive regulation of epithelial tube formation	2	1.1	0.041	1		SLC6A9		UP_SEQ_FEATURE	DOMAIN:Glycoside hydrolase family 38 central	2	1.2	0.04	1		SLX4		UP_SEQ_FEATURE	DOMAIN:Glycoside hydrolase family 38 central	2	1.2	0.04	1
AEBP1	S100A16		SEC24C		GOTERM_BP_DIRECT	positive regulation of epithelial tube formation	2	1.1	0.042	1												SH3D21		GOTERM_BP_DIRECT	protein to membrane docking	2	1.1	0.041	1		SLC9A3R2		INTERPRO	Glyco_hydro_38_cen	2	1.2	0.041	1		SMDT1		INTERPRO	Glyco_hydro_57/38_cen_sf	2	1.2	0.04	1
AEBP1	S100A3		SERPINA3		GOTERM_BP_DIRECT	calcium ion transport	4	2.2	0.042	1												SIGIRR		UP_SEQ_FEATURE	DOMAIN:Glycoside hydrolase family 38 central	2	1.1	0.042	1		SLX4		INTERPRO	Glyco_hydro_38_C	2	1.2	0.041	1		SMPDL3A		INTERPRO	Glyco_hydro_38_cen	2	1.2	0.04	1
AEBP1	S100A4		SH3D21		UP_SEQ_FEATURE	DOMAIN:Glycoside hydrolase family 38 central	2	1.1	0.042	1												SLC12A8		GOTERM_MF_DIRECT	protein tyrosine phosphatase activity, metal-dependent	4	2.2	0.042	1		SMDT1		INTERPRO	SCAMP	2	1.2	0.041	1		SNRPC		INTERPRO	SCAMP	2	1.2	0.04	1
AEBP1	S1PR1		SIGIRR		GOTERM_MF_DIRECT	protein tyrosine phosphatase activity, metal-dependent	4	2.2	0.043	1												SLC29A1		INTERPRO	Glyco_hydro_38_cen_sf	2	1.1	0.043	1		SMPDL3A		INTERPRO	Glyco_hydro_38_cen_sf	2	1.2	0.041	1		SNX3		INTERPRO	Glyco_hydro_38_C	2	1.2	0.04	1
AEBP1	SCAMP2		SLC12A8		INTERPRO	SCAMP	2	1.1	0.043	1												SLC39A13		INTERPRO	Glyco_hydro_57/38_cen_sf	2	1.1	0.043	1		SNRPC		INTERPRO	Glyco_hydro_57/38_cen_sf	2	1.2	0.041	1		SNX33		INTERPRO	Glyco_hydro_38_cen_sf	2	1.2	0.04	1
AEBP1	SCAMP3		SLC29A1		INTERPRO	Glyco_hydro_57/38_cen_sf	2	1.1	0.043	1												SLC3A2		INTERPRO	Glyco_hydro_38_cen	2	1.1	0.043	1		SNX3		GOTERM_BP_DIRECT	regulation of cytosolic calcium ion concentration	3	1.7	0.042	1		SOSTDC1		GOTERM_BP_DIRECT	positive regulation of angiogenesis	5	2.9	0.041	1
AEBP1	SCN4B		SLC39A13		INTERPRO	Glyco_hydro_38_C	2	1.1	0.043	1												SLC6A9		INTERPRO	Glyco_hydro_38_C	2	1.1	0.043	1		SNX33		GOTERM_BP_DIRECT	positive regulation of angiogenesis	5	2.9	0.043	1		SUN2		GOTERM_BP_DIRECT	regulation of cytosolic calcium ion concentration	3	1.8	0.041	1
AEBP1	SCNN1B		SLC3A2		INTERPRO	Glyco_hydro_38_cen	2	1.1	0.043	1												SLC9A3R2		INTERPRO	SCAMP	2	1.1	0.043	1		SOSTDC1		INTERPRO	EF_hand_dom	6	3.5	0.045	1		TACO1		INTERPRO	EF_hand_dom	6	3.5	0.044	1
AEBP1	SCUBE1		SLC6A9		INTERPRO	Glyco_hydro_38_cen_sf	2	1.1	0.043	1												SLX4		GOTERM_MF_DIRECT	histone H2AXY142 phosphatase activity	4	2.2	0.043	1		SUN2		UP_SEQ_FEATURE	MOTIF:Effector region	4	2.3	0.046	1		TAF1C		UP_SEQ_FEATURE	MOTIF:Effector region	4	2.3	0.045	1
AEBP1	SDHC		SLC9A3R2		GOTERM_MF_DIRECT	non-membrane spanning protein tyrosine phosphatase activity	4	2.2	0.044	1												SMDT1		GOTERM_MF_DIRECT	non-membrane spanning protein tyrosine phosphatase activity	4	2.2	0.043	1		TACO1		GOTERM_BP_DIRECT	neutrophil extravasation	2	1.2	0.047	1		TALDO1		GOTERM_BP_DIRECT	neutrophil extravasation	2	1.2	0.046	1
AEBP1	SEC24C		SLX4		GOTERM_MF_DIRECT	histone H2AXY142 phosphatase activity	4	2.2	0.044	1												SMPDL3A		INTERPRO	Tyr_Pase_dom	4	2.2	0.043	1		TAF1C		GOTERM_MF_DIRECT	protein tyrosine phosphatase activity	4	2.3	0.048	1		TARS2		GOTERM_MF_DIRECT	protein tyrosine phosphatase activity	4	2.3	0.047	1
AEBP1	SERPINA3		SMDT1		INTERPRO	Tyr_Pase_dom	4	2.2	0.044	1												SNRPC		GOTERM_BP_DIRECT	regulation of cytosolic calcium ion concentration	3	1.7	0.046	1		TALDO1		INTERPRO	ITIH	2	1.2	0.049	1		TEX261		GOTERM_BP_DIRECT	transforming growth factor beta receptor signaling pathway	4	2.3	0.048	1
AEBP1	SH3D21		SMPDL3A		GOTERM_BP_DIRECT	regulation of cytosolic calcium ion concentration	3	1.6	0.047	1												SNX3		GOTERM_BP_DIRECT	neutrophil extravasation	2	1.1	0.049	1		TARS2		INTERPRO	Glyco_hydro_38_N_sf	2	1.2	0.049	1		TIE1		INTERPRO	ITI_HC_C	2	1.2	0.048	1
AEBP1	SIGIRR		SNRPC		GOTERM_BP_DIRECT	neutrophil extravasation	2	1.1	0.05	1												SNX33		GOTERM_BP_DIRECT	positive regulation of angiogenesis	5	2.8	0.05	1		TEX261		INTERPRO	Glyco_hydro_38_N	2	1.2	0.049	1		TIMM17A		INTERPRO	Glyco_hydro_38_N	2	1.2	0.048	1
AEBP1	SLC12A8		SNX3		GOTERM_BP_DIRECT	positive regulation of angiogenesis	5	2.7	0.051	1												SOSTDC1		INTERPRO	ITIH	2	1.1	0.051	1		TIE1		INTERPRO	ITI_HC_C	2	1.2	0.049	1		TIMP3		INTERPRO	ITIH	2	1.2	0.048	1
AEBP1	SLC29A1		SNX33		INTERPRO	ITI_HC_C	2	1.1	0.051	1												SUN2		INTERPRO	Glyco_hydro_38_N	2	1.1	0.051	1		TIMM17A		GOTERM_BP_DIRECT	transforming growth factor beta receptor signaling pathway	4	2.3	0.05	1		TM2D1		INTERPRO	Glyco_hydro_38_N_sf	2	1.2	0.048	1
AEBP1	SLC39A13		SOSTDC1		INTERPRO	Glyco_hydro_38_N_sf	2	1.1	0.051	1												TACO1		INTERPRO	ITI_HC_C	2	1.1	0.051	1		TIMP3		UP_SEQ_FEATURE	DOMAIN:EGF-like 2	4	2.3	0.051	1		TMA7		UP_SEQ_FEATURE	DOMAIN:EGF-like 2	4	2.3	0.049	1
AEBP1	SLC3A2		SUN2		INTERPRO	Glyco_hydro_38_N	2	1.1	0.051	1												TAF1C		INTERPRO	Glyco_hydro_38_N_sf	2	1.1	0.051	1		TM2D1		GOTERM_BP_DIRECT	regulation of actin cytoskeleton organization	4	2.3	0.052	1		TMEM119		GOTERM_BP_DIRECT	regulation of actin cytoskeleton organization	4	2.3	0.05	1
AEBP1	SLC6A9		TACO1		INTERPRO	ITIH	2	1.1	0.051	1												TALDO1		UP_SEQ_FEATURE	MOTIF:Effector region	4	2.2	0.051	1		TMA7		GOTERM_BP_DIRECT	positive regulation of substrate adhesion-dependent cell spreading	3	1.7	0.052	1		TMEM120A		GOTERM_BP_DIRECT	positive regulation of substrate adhesion-dependent cell spreading	3	1.8	0.051	1
AEBP1	SLC9A3R2		TAF1C		UP_SEQ_FEATURE	MOTIF:Effector region	4	2.2	0.052	1												TARS2		INTERPRO	EF_hand_dom	6	3.3	0.053	1		TMEM119		GOTERM_BP_DIRECT	telomerase RNA localization to Cajal body	2	1.2	0.055	1		TMEM138		INTERPRO	EGF-type_Asp/Asn_hydroxyl_site	4	2.3	0.054	1
AEBP1	SLX4		TALDO1		INTERPRO	EF_hand_dom	6	3.3	0.054	1												TEX261		GOTERM_MF_DIRECT	protein tyrosine phosphatase activity	4	2.2	0.055	1		TMEM120A		INTERPRO	EGF-type_Asp/Asn_hydroxyl_site	4	2.3	0.055	1		TMEM178A		GOTERM_BP_DIRECT	telomerase RNA localization to Cajal body	2	1.2	0.054	1
AEBP1	SMDT1		TARS2		GOTERM_MF_DIRECT	protein tyrosine phosphatase activity	4	2.2	0.055	1												TIE1		GOTERM_BP_DIRECT	transforming growth factor beta receptor signaling pathway	4	2.2	0.056	1		TMEM138		UP_SEQ_FEATURE	DOMAIN:Ig-like C2-type	4	2.3	0.056	1		TNFRSF14		UP_SEQ_FEATURE	DOMAIN:Ig-like C2-type	4	2.3	0.054	1
AEBP1	SMPDL3A		TEX261		GOTERM_BP_DIRECT	transforming growth factor beta receptor signaling pathway	4	2.2	0.057	1												TIMM17A		UP_SEQ_FEATURE	DOMAIN:EGF-like 2	4	2.2	0.056	1		TMEM178A		GOTERM_MF_DIRECT	mitochondrial ribosome binding	2	1.2	0.056	1		TNS3		GOTERM_BP_DIRECT	substantia nigra development	3	1.8	0.055	1
AEBP1	SNRPC		TIE1		UP_SEQ_FEATURE	DOMAIN:EGF-like 2	4	2.2	0.057	1												TIMP3		GOTERM_BP_DIRECT	positive regulation of substrate adhesion-dependent cell spreading	3	1.7	0.057	1		TNFRSF14		GOTERM_BP_DIRECT	substantia nigra development	3	1.7	0.056	1		TPPP		INTERPRO	Prot-tyrosine_phosphatase-like	4	2.3	0.055	1
AEBP1	SNX3		TIMM17A		GOTERM_BP_DIRECT	positive regulation of substrate adhesion-dependent cell spreading	3	1.6	0.058	1												TM2D1		GOTERM_BP_DIRECT	telomerase RNA localization to Cajal body	2	1.1	0.057	1		TNS3		INTERPRO	Prot-tyrosine_phosphatase-like	4	2.3	0.057	1		TRIB2		GOTERM_MF_DIRECT	mitochondrial ribosome binding	2	1.2	0.055	1
AEBP1	SNX33		TIMP3		GOTERM_BP_DIRECT	telomerase RNA localization to Cajal body	2	1.1	0.058	1												TMA7		GOTERM_BP_DIRECT	regulation of actin cytoskeleton organization	4	2.2	0.059	1		TPPP		INTERPRO	EGF_Ca-bd_CS	4	2.3	0.058	1		TRIM62		INTERPRO	EGF_Ca-bd_CS	4	2.3	0.056	1
AEBP1	SOSTDC1		TM2D1		GOTERM_MF_DIRECT	mitochondrial ribosome binding	2	1.1	0.059	1												TMEM119		GOTERM_MF_DIRECT	mitochondrial ribosome binding	2	1.1	0.059	1		TRIB2		UP_SEQ_FEATURE	DOMAIN:EGF-like 6	3	1.7	0.058	1		TRMT1		UP_SEQ_FEATURE	DOMAIN:EGF-like 6	3	1.8	0.057	1
AEBP1	SUN2		TMA7		GOTERM_BP_DIRECT	regulation of actin cytoskeleton organization	4	2.2	0.059	1												TMEM120A		GOTERM_BP_DIRECT	substantia nigra development	3	1.7	0.061	1		TRIM62		BIOCARTA	Signaling of Hepatocyte Growth Factor Receptor	3	1.7	0.059	1		TSEN15		INTERPRO	C2_domain_sf	5	2.9	0.057	1
AEBP1	TACO1		TMEM119		GOTERM_BP_DIRECT	substantia nigra development	3	1.6	0.062	1												TMEM138		UP_SEQ_FEATURE	DOMAIN:Ig-like C2-type	4	2.2	0.062	1		TRMT1		GOTERM_MF_DIRECT	actin binding	7	4	0.059	1		TWF2		GOTERM_BP_DIRECT	angiogenesis	6	3.5	0.058	1
AEBP1	TAF1C		TMEM120A		UP_SEQ_FEATURE	DOMAIN:Ig-like C2-type	4	2.2	0.062	1												TMEM178A		INTERPRO	EGF-type_Asp/Asn_hydroxyl_site	4	2.2	0.062	1		TSEN15		INTERPRO	Aldolase_TIM	3	1.7	0.06	1		TXNRD1		BIOCARTA	Signaling of Hepatocyte Growth Factor Receptor	3	1.8	0.059	1
AEBP1	TALDO1		TMEM138		INTERPRO	EGF-type_Asp/Asn_hydroxyl_site	4	2.2	0.063	1												TNFRSF14		UP_SEQ_FEATURE	DOMAIN:EGF-like 6	3	1.7	0.063	1		TWF2		INTERPRO	C2_domain_sf	5	2.9	0.06	1		UHRF1		INTERPRO	Aldolase_TIM	3	1.8	0.059	1
AEBP1	TARS2		TMEM178A		UP_SEQ_FEATURE	DOMAIN:EGF-like 6	3	1.6	0.063	1												TNS3		INTERPRO	Prot-tyrosine_phosphatase-like	4	2.2	0.063	1		TXNRD1		GOTERM_BP_DIRECT	angiogenesis	6	3.5	0.061	1		USHBP1		GOTERM_BP_DIRECT	blood vessel maturation	2	1.2	0.061	1
AEBP1	TEX261		TNFRSF14		INTERPRO	Prot-tyrosine_phosphatase-like	4	2.2	0.064	1												TPPP		UP_SEQ_FEATURE	TOPO_DOM:Lumenal	11	6.1	0.064	1		UHRF1		BIOCARTA	Agrin in Postsynaptic Differentiation	3	1.7	0.062	1		UTP3		UP_SEQ_FEATURE	DOMAIN:CUB	3	1.8	0.061	1
AEBP1	TIE1		TNS3		BIOCARTA	Signaling of Hepatocyte Growth Factor Receptor	3	1.6	0.065	1												TRIB2		INTERPRO	EGF_Ca-bd_CS	4	2.2	0.065	1		USHBP1		GOTERM_BP_DIRECT	blood vessel maturation	2	1.2	0.062	1		VAT1		BIOCARTA	Agrin in Postsynaptic Differentiation	3	1.8	0.062	1
AEBP1	TIMM17A		TPPP		INTERPRO	EGF_Ca-bd_CS	4	2.2	0.065	1												TRIM62		INTERPRO	Aldolase_TIM	3	1.7	0.065	1		UTP3		UP_SEQ_FEATURE	DOMAIN:CUB	3	1.7	0.063	1		WBP2		GOTERM_BP_DIRECT	negative regulation of cell migration	5	2.9	0.062	1
AEBP1	TIMP3		TRIB2		INTERPRO	Aldolase_TIM	3	1.6	0.066	1												TRMT1		GOTERM_BP_DIRECT	blood vessel maturation	2	1.1	0.065	1		VAT1		GOTERM_MF_DIRECT	alpha-mannosidase activity	2	1.2	0.064	1		WISP2		GOTERM_MF_DIRECT	alpha-mannosidase activity	2	1.2	0.063	1
AEBP1	TM2D1		TRIM62		GOTERM_BP_DIRECT	blood vessel maturation	2	1.1	0.066	1												TSEN15		GOTERM_MF_DIRECT	alpha-mannosidase activity	2	1.1	0.067	1		WBP2		GOTERM_BP_DIRECT	negative regulation of cell migration	5	2.9	0.064	1		YWHAE		INTERPRO	Glyco_hydro/deAcase_b/a-brl	2	1.2	0.064	1
AEBP1	TMA7		TRMT1		UP_SEQ_FEATURE	TOPO_DOM:Lumenal	11	6	0.066	1												TWF2		INTERPRO	Glyco_hydro/deAcase_b/a-brl	2	1.1	0.067	1		WISP2		INTERPRO	Glyco_hydro/deAcase_b/a-brl	2	1.2	0.064	1				GOTERM_BP_DIRECT	establishment of protein localization to chromatin	2	1.2	0.069	1
AEBP1	TMEM119		TSEN15		GOTERM_MF_DIRECT	alpha-mannosidase activity	2	1.1	0.067	1												TXNRD1		UP_SEQ_FEATURE	DOMAIN:CUB	3	1.7	0.067	1		YWHAE		GOTERM_BP_DIRECT	establishment of protein localization to chromatin	2	1.2	0.07	1				UP_SEQ_FEATURE	DOMAIN:Phosphatase tensin-type	2	1.2	0.07	1
AEBP1	TMEM120A		TWF2		INTERPRO	Glyco_hydro/deAcase_b/a-brl	2	1.1	0.068	1												UHRF1		INTERPRO	C2_domain_sf	5	2.8	0.068	1				UP_SEQ_FEATURE	DOMAIN:Phosphatase tensin-type	2	1.2	0.071	1				GOTERM_MF_DIRECT	transmembrane signaling receptor activity	5	2.9	0.07	1
AEBP1	TMEM138		TXNRD1		BIOCARTA	Agrin in Postsynaptic Differentiation	3	1.6	0.068	1												USHBP1		BIOCARTA	Signaling of Hepatocyte Growth Factor Receptor	3	1.7	0.071	1				INTERPRO	Tensin_phosphatase	2	1.2	0.072	1				UP_KW_BIOLOGICAL_PROCESS	Innate immunity	8	4.7	0.071	1
AEBP1	TMEM178A		UHRF1		UP_SEQ_FEATURE	DOMAIN:CUB	3	1.6	0.068	1												UTP3		GOTERM_MF_DIRECT	actin binding	7	3.9	0.071	1				GOTERM_MF_DIRECT	transmembrane signaling receptor activity	5	2.9	0.073	1				INTERPRO	Tensin_phosphatase	2	1.2	0.071	1
AEBP1	TNFRSF14		USHBP1		INTERPRO	C2_domain_sf	5	2.7	0.069	1												VAT1		GOTERM_BP_DIRECT	angiogenesis	6	3.3	0.072	1				INTERPRO	CUB_dom	3	1.7	0.076	1				GOTERM_BP_DIRECT	protein transport	8	4.7	0.072	1
AEBP1	TNS3		UTP3		GOTERM_MF_DIRECT	actin binding	7	3.8	0.073	1												WBP2		GOTERM_BP_DIRECT	establishment of protein localization to chromatin	2	1.1	0.073	1				GOTERM_BP_DIRECT	protein transport	8	4.6	0.076	1				UP_KW_BIOLOGICAL_PROCESS	Notch signaling pathway	3	1.8	0.074	1
AEBP1	TPPP		VAT1		GOTERM_BP_DIRECT	establishment of protein localization to chromatin	2	1.1	0.074	1												WISP2		UP_SEQ_FEATURE	DOMAIN:Phosphatase tensin-type	2	1.1	0.074	1				UP_KW_BIOLOGICAL_PROCESS	Notch signaling pathway	3	1.7	0.077	1				INTERPRO	CUB_dom	3	1.8	0.075	1
AEBP1	TRIB2		WBP2		GOTERM_BP_DIRECT	angiogenesis	6	3.3	0.074	1												YWHAE		GOTERM_BP_DIRECT	negative regulation of cell migration	5	2.8	0.074	1				GOTERM_BP_DIRECT	mannose metabolic process	2	1.2	0.077	1				GOTERM_BP_DIRECT	mannose metabolic process	2	1.2	0.076	1
AEBP1	TRIM62		WISP2		UP_SEQ_FEATURE	DOMAIN:Phosphatase tensin-type	2	1.1	0.074	1														BIOCARTA	Agrin in Postsynaptic Differentiation	3	1.7	0.074	1				UP_KW_BIOLOGICAL_PROCESS	Innate immunity	8	4.6	0.078	1				GOTERM_BP_DIRECT	cell-cell adhesion	5	2.9	0.076	1
AEBP1	TRMT1		YWHAE		GOTERM_BP_DIRECT	negative regulation of cell migration	5	2.7	0.075	1														INTERPRO	Tensin_phosphatase	2	1.1	0.075	1				GOTERM_BP_DIRECT	cognition	3	1.7	0.078	1				GOTERM_BP_DIRECT	cognition	3	1.8	0.077	1
AEBP1	TSEN15				UP_KW_BIOLOGICAL_PROCESS	Cell adhesion	9	4.9	0.076	1														GOTERM_BP_DIRECT	Golgi lumen acidification	2	1.1	0.081	1				UP_SEQ_FEATURE	DOMAIN:C2 tensin-type	2	1.2	0.079	1				GOTERM_BP_DIRECT	intracellular signal transduction	8	4.7	0.077	1
AEBP1	TWF2				INTERPRO	Tensin_phosphatase	2	1.1	0.076	1														GOTERM_BP_DIRECT	mannose metabolic process	2	1.1	0.081	1				UP_SEQ_FEATURE	DOMAIN:VIT	2	1.2	0.079	1				UP_SEQ_FEATURE	DOMAIN:C2 tensin-type	2	1.2	0.078	1
AEBP1	TXNRD1				GOTERM_BP_DIRECT	Golgi lumen acidification	2	1.1	0.081	1														UP_SEQ_FEATURE	DOMAIN:VIT	2	1.1	0.082	1				GOTERM_BP_DIRECT	cell-cell adhesion	5	2.9	0.079	1				UP_SEQ_FEATURE	DOMAIN:VIT	2	1.2	0.078	1
AEBP1	UHRF1				GOTERM_BP_DIRECT	mannose metabolic process	2	1.1	0.081	1														UP_SEQ_FEATURE	DOMAIN:C2 tensin-type	2	1.1	0.082	1				INTERPRO	Tensin_C2-dom	2	1.2	0.08	1				GOTERM_BP_DIRECT	innate immune response	9	5.3	0.078	1
AEBP1	USHBP1				UP_SEQ_FEATURE	DOMAIN:C2 tensin-type	2	1.1	0.082	1														INTERPRO	CUB_dom	3	1.7	0.082	1				INTERPRO	VIT	2	1.2	0.08	1				UP_SEQ_FEATURE	DOMAIN:EF-hand	5	2.9	0.078	1
AEBP1	UTP3				UP_SEQ_FEATURE	DOMAIN:VIT	2	1.1	0.082	1														UP_KW_BIOLOGICAL_PROCESS	Notch signaling pathway	3	1.7	0.082	1				UP_SEQ_FEATURE	DOMAIN:EF-hand	5	2.9	0.081	1				INTERPRO	VIT	2	1.2	0.079	1
AEBP1	VAT1				UP_KW_BIOLOGICAL_PROCESS	Notch signaling pathway	3	1.6	0.082	1														INTERPRO	VIT	2	1.1	0.083	1				UP_KW_LIGAND	Calcium	15	8.7	0.082	1				INTERPRO	Tensin_C2-dom	2	1.2	0.079	1
AEBP1	WBP2				INTERPRO	CUB_dom	3	1.6	0.083	1														INTERPRO	Tensin_C2-dom	2	1.1	0.083	1				GOTERM_BP_DIRECT	intracellular signal transduction	8	4.6	0.082	1				UP_KW_LIGAND	Calcium	15	8.8	0.082	1
AEBP1	WISP2				INTERPRO	VIT	2	1.1	0.084	1														GOTERM_MF_DIRECT	transmembrane signaling receptor activity	5	2.8	0.084	1				GOTERM_BP_DIRECT	innate immune response	9	5.2	0.083	1				INTERPRO	Sperma_CUB_dom_sf	3	1.8	0.082	1
AEBP1	YWHAE				INTERPRO	Tensin_C2-dom	2	1.1	0.084	1														GOTERM_BP_DIRECT	cognition	3	1.7	0.085	1				INTERPRO	Sperma_CUB_dom_sf	3	1.7	0.083	1				UP_SEQ_FEATURE	LIPID:S-farnesyl cysteine	3	1.8	0.082	1
BCL6	ACVRL1				GOTERM_MF_DIRECT	transmembrane signaling receptor activity	5	2.7	0.085	1														GOTERM_BP_DIRECT	intracellular protein transport	6	3.3	0.085	1				UP_SEQ_FEATURE	LIPID:S-farnesyl cysteine	3	1.7	0.084	1				UP_SEQ_FEATURE	DOMAIN:LIM zinc-binding 4	2	1.2	0.085	1
BCL6	ADARB1				GOTERM_BP_DIRECT	cognition	3	1.6	0.086	1														GOTERM_BP_DIRECT	megakaryocyte differentiation	2	1.1	0.089	1				UP_SEQ_FEATURE	DOMAIN:LIM zinc-binding 4	2	1.2	0.086	1				GOTERM_MF_DIRECT	protein homodimerization activity	11	6.4	0.087	1
BCL6	ADCY4				GOTERM_BP_DIRECT	intracellular protein transport	6	3.3	0.087	1														UP_SEQ_FEATURE	DOMAIN:LIM zinc-binding 4	2	1.1	0.09	1				GOTERM_CC_DIRECT	cytoskeleton	9	5.2	0.086	1				GOTERM_MF_DIRECT	carbohydrate binding	5	2.9	0.087	1
BCL6	ADRB1				UP_SEQ_FEATURE	DOMAIN:LIM zinc-binding 4	2	1.1	0.09	1														UP_SEQ_FEATURE	LIPID:S-farnesyl cysteine	3	1.7	0.09	1				GOTERM_MF_DIRECT	carbohydrate binding	5	2.9	0.091	1				GOTERM_BP_DIRECT	regulation of epidermal growth factor receptor signaling pathway	2	1.2	0.091	1
BCL6	ADRM1				UP_SEQ_FEATURE	LIPID:S-farnesyl cysteine	3	1.6	0.09	1														INTERPRO	Sperma_CUB_dom_sf	3	1.7	0.09	1				GOTERM_BP_DIRECT	oligosaccharide catabolic process	2	1.2	0.092	1				GOTERM_BP_DIRECT	oligosaccharide catabolic process	2	1.2	0.091	1
BCL6	AES				INTERPRO	Sperma_CUB_dom_sf	3	1.6	0.091	1														UP_KW_LIGAND	Calcium	15	8.3	0.09	1				GOTERM_BP_DIRECT	blood vessel endothelial cell migration	2	1.2	0.092	1				GOTERM_BP_DIRECT	blood vessel endothelial cell migration	2	1.2	0.091	1
BCL6	AJAP1				UP_KW_BIOLOGICAL_PROCESS	Innate immunity	8	4.4	0.091	1														GOTERM_BP_DIRECT	cell-cell adhesion	5	2.8	0.091	1				GOTERM_BP_DIRECT	regulation of epidermal growth factor receptor signaling pathway	2	1.2	0.092	1				UP_SEQ_FEATURE	DOMAIN:EGF-like 1	4	2.3	0.091	1
BCL6	AKR1A1				GOTERM_BP_DIRECT	cell-cell adhesion	5	2.7	0.092	1														UP_SEQ_FEATURE	DOMAIN:EF-hand	5	2.8	0.091	1				GOTERM_MF_DIRECT	protein homodimerization activity	11	6.4	0.093	1				UP_SEQ_FEATURE	DOMAIN:Tyrosine-protein phosphatase 2	2	1.2	0.092	1
BCL6	ALS2CL				UP_SEQ_FEATURE	DOMAIN:EF-hand	5	2.7	0.092	1														UP_KW_BIOLOGICAL_PROCESS	Innate immunity	8	4.4	0.091	1				UP_SEQ_FEATURE	DOMAIN:EGF-like 1	4	2.3	0.093	1				UP_SEQ_FEATURE	DOMAIN:Tyrosine-protein phosphatase 1	2	1.2	0.092	1
BCL6	ANXA7				GOTERM_BP_DIRECT	protein transport	8	4.4	0.096	1														GOTERM_BP_DIRECT	protein transport	8	4.4	0.093	1				UP_SEQ_FEATURE	DOMAIN:Tyrosine-protein phosphatase 1	2	1.2	0.094	1				GOTERM_MF_DIRECT	vinculin binding	2	1.2	0.093	1
BCL6	AOC3				GOTERM_CC_DIRECT	synaptic vesicle	4	2.2	0.096	1														GOTERM_CC_DIRECT	synaptic vesicle	4	2.2	0.095	1				UP_SEQ_FEATURE	DOMAIN:Tyrosine-protein phosphatase 2	2	1.2	0.094	1				GOTERM_CC_DIRECT	early endosome	6	3.5	0.097	1
BCL6	AP2M1				GOTERM_BP_DIRECT	blood vessel endothelial cell migration	2	1.1	0.097	1														GOTERM_BP_DIRECT	oligosaccharide catabolic process	2	1.1	0.096	1				GOTERM_MF_DIRECT	vinculin binding	2	1.2	0.094	1				UP_SEQ_FEATURE	TOPO_DOM:Lumenal	10	5.8	0.098	1
BCL6	APBB3				GOTERM_BP_DIRECT	oligosaccharide catabolic process	2	1.1	0.097	1														GOTERM_BP_DIRECT	regulation of epidermal growth factor receptor signaling pathway	2	1.1	0.096	1				GOTERM_BP_DIRECT	renal system process	2	1.2	0.099	1				GOTERM_BP_DIRECT	renal system process	2	1.2	0.098	1
BCL6	ARHGAP23				GOTERM_BP_DIRECT	regulation of epidermal growth factor receptor signaling pathway	2	1.1	0.097	1														GOTERM_BP_DIRECT	blood vessel endothelial cell migration	2	1.1	0.096	1
BCL6	ARHGEF25				UP_SEQ_FEATURE	DOMAIN:Tyrosine-protein phosphatase 1	2	1.1	0.098	1														UP_SEQ_FEATURE	DOMAIN:Tyrosine-protein phosphatase 1	2	1.1	0.097	1
BCL6	ATP6V0B				UP_SEQ_FEATURE	DOMAIN:Tyrosine-protein phosphatase 2	2	1.1	0.098	1														UP_SEQ_FEATURE	DOMAIN:Tyrosine-protein phosphatase 2	2	1.1	0.097	1
BCL6	ATP6V1F				GOTERM_MF_DIRECT	vinculin binding	2	1.1	0.1	1														INTERPRO	PH-like_dom_sf	8	4.4	0.099	1
BCL6	AURKAIP1																							GOTERM_MF_DIRECT	vinculin binding	2	1.1	0.099	1
BCL6	BAP1																							GOTERM_BP_DIRECT	intracellular signal transduction	8	4.4	0.1	1
BCL6	BCL7B
BCL6	BLVRB
BCL6	BTBD2
BCL6	C10orf54
BCL6	C11orf71
BCL6	C12orf75
BCL6	C1orf115
BCL6	C1QBP
BCL6	C1R
BCL6	CA4
BCL6	CASKIN2
BCL6	CD22
BCL6	CD27
BCL6	CD82
BCL6	CDC25B
BCL6	CDH5
BCL6	CEPT1
BCL6	CHTOP
BCL6	CLDN10
BCL6	CLN3
BCL6	COG2
BCL6	CORO1A
BCL6	COX6B1
BCL6	CTDSP1
BCL6	CX3CR1
BCL6	CYP4F12
BCL6	DAG1
BCL6	DEXI
BCL6	DHTKD1
BCL6	DLL4
BCL6	EFHD2
BCL6	EFR3B
BCL6	ELMSAN1
BCL6	ESAM
BCL6	FADS3
BCL6	FAM107A
BCL6	FAM84A
BCL6	FEZ1
BCL6	GALNT13
BCL6	GGA3
BCL6	GIMAP6
BCL6	GJA4
BCL6	GMPPA
BCL6	GSE1
BCL6	GTF3C2
BCL6	HINT1
BCL6	HMGCLL1
BCL6	HYAL1
BCL6	IFI6
BCL6	IL2RB
BCL6	INPP5A
BCL6	ITIH3
BCL6	ITIH5
BCL6	IZUMO1
BCL6	KANK2
BCL6	KANK3
BCL6	KLRF1
BCL6	LIMS2
BCL6	LINC01089
BCL6	LRP10
BCL6	LRRC32
BCL6	LRRN4
BCL6	LTBP2
BCL6	M6PR
BCL6	MAN1C1
BCL6	MAN2B2
BCL6	MAN2C1
BCL6	MANSC1
BCL6	MAPK3
BCL6	METRNL
BCL6	METTL7A
BCL6	MFGE8
BCL6	MFNG
BCL6	MMRN2
BCL6	MOCS3
BCL6	MRPS34
BCL6	MS4A15
BCL6	MUS81
BCL6	MXRA7
BCL6	MYADM
BCL6	MYO15B
BCL6	NDRG2
BCL6	NFAM1
BCL6	NKD1
BCL6	NMUR1
BCL6	NOP10
BCL6	NOTCH4
BCL6	NRAS
BCL6	NSUN5
BCL6	NTN5
BCL6	PCDHB9
BCL6	PECAM1
BCL6	PHB
BCL6	PIGZ
BCL6	PIK3CD
BCL6	PKIG
BCL6	PKN1
BCL6	PLAC8
BCL6	PLCD3
BCL6	PLEKHB1
BCL6	PPP1R11
BCL6	PPP1R14A
BCL6	PSEN2
BCL6	PSMG3
BCL6	PTCH2
BCL6	PTEN
BCL6	PTPRE
BCL6	PTPRS
BCL6	PXN
BCL6	RAB1B
BCL6	RAB7A
BCL6	RAB8A
BCL6	RASGRP2
BCL6	RERGL
BCL6	RGL2
BCL6	RHBDF1
BCL6	RNF182
BCL6	RPL23
BCL6	RPS5
BCL6	RUVBL2
BCL6	S100A11
BCL6	S100A16
BCL6	S100A3
BCL6	S100A4
BCL6	S1PR1
BCL6	SCAMP2
BCL6	SCAMP3
BCL6	SCN4B
BCL6	SCNN1B
BCL6	SCUBE1
BCL6	SDHC
BCL6	SEC24C
BCL6	SERPINA3
BCL6	SH3D21
BCL6	SIGIRR
BCL6	SLC12A8
BCL6	SLC29A1
BCL6	SLC39A13
BCL6	SLC3A2
BCL6	SLC6A9
BCL6	SLC9A3R2
BCL6	SLX4
BCL6	SMDT1
BCL6	SMPDL3A
BCL6	SNRPC
BCL6	SNX3
BCL6	SNX33
BCL6	SOSTDC1
BCL6	SUN2
BCL6	TACO1
BCL6	TAF1C
BCL6	TALDO1
BCL6	TARS2
BCL6	TEX261
BCL6	TIE1
BCL6	TIMM17A
BCL6	TIMP3
BCL6	TM2D1
BCL6	TMA7
BCL6	TMEM119
BCL6	TMEM120A
BCL6	TMEM138
BCL6	TMEM178A
BCL6	TNFRSF14
BCL6	TNS3
BCL6	TPPP
BCL6	TRIB2
BCL6	TRIM62
BCL6	TRMT1
BCL6	TSEN15
BCL6	TWF2
BCL6	TXNRD1
BCL6	UHRF1
BCL6	USHBP1
BCL6	UTP3
BCL6	VAT1
BCL6	WBP2
BCL6	WISP2
BCL6	YWHAE
DACH1	ADARB1
DACH1	ADCY4
DACH1	ADRB1
DACH1	ADRM1
DACH1	AES
DACH1	AJAP1
DACH1	AKR1A1
DACH1	ALS2CL
DACH1	ANXA7
DACH1	AOC3
DACH1	AP2M1
DACH1	APBB3
DACH1	ARHGAP23
DACH1	ARHGEF25
DACH1	ATP6V0B
DACH1	ATP6V1F
DACH1	AURKAIP1
DACH1	BAP1
DACH1	BCL7B
DACH1	BLVRB
DACH1	BTBD2
DACH1	C10orf54
DACH1	C11orf71
DACH1	C12orf75
DACH1	C1orf115
DACH1	C1QBP
DACH1	C1R
DACH1	CA4
DACH1	CASKIN2
DACH1	CD22
DACH1	CD27
DACH1	CD82
DACH1	CDC25B
DACH1	CDH5
DACH1	CEPT1
DACH1	CHTOP
DACH1	CLDN10
DACH1	CLN3
DACH1	COG2
DACH1	CORO1A
DACH1	COX6B1
DACH1	CTDSP1
DACH1	CX3CR1
DACH1	CYP4F12
DACH1	DAG1
DACH1	DEXI
DACH1	DHTKD1
DACH1	DLL4
DACH1	EFHD2
DACH1	EFR3B
DACH1	ELMSAN1
DACH1	ESAM
DACH1	FADS3
DACH1	FAM107A
DACH1	FAM84A
DACH1	FEZ1
DACH1	GALNT13
DACH1	GGA3
DACH1	GIMAP6
DACH1	GJA4
DACH1	GMPPA
DACH1	GSE1
DACH1	GTF3C2
DACH1	HINT1
DACH1	HMGCLL1
DACH1	HYAL1
DACH1	IFI6
DACH1	IL2RB
DACH1	INPP5A
DACH1	ITIH3
DACH1	ITIH5
DACH1	IZUMO1
DACH1	KANK2
DACH1	KANK3
DACH1	KLRF1
DACH1	LIMS2
DACH1	LINC01089
DACH1	LRP10
DACH1	LRRC32
DACH1	LRRN4
DACH1	LTBP2
DACH1	M6PR
DACH1	MAN1C1
DACH1	MAN2B2
DACH1	MAN2C1
DACH1	MANSC1
DACH1	MAPK3
DACH1	METRNL
DACH1	METTL7A
DACH1	MFGE8
DACH1	MFNG
DACH1	MMRN2
DACH1	MOCS3
DACH1	MRPS34
DACH1	MS4A15
DACH1	MUS81
DACH1	MXRA7
DACH1	MYADM
DACH1	MYO15B
DACH1	NDRG2
DACH1	NFAM1
DACH1	NKD1
DACH1	NMUR1
DACH1	NOP10
DACH1	NOTCH4
DACH1	NRAS
DACH1	NSUN5
DACH1	NTN5
DACH1	PCDHB9
DACH1	PECAM1
DACH1	PHB
DACH1	PIGZ
DACH1	PIK3CD
DACH1	PKIG
DACH1	PKN1
DACH1	PLAC8
DACH1	PLCD3
DACH1	PLEKHB1
DACH1	PPP1R11
DACH1	PPP1R14A
DACH1	PSEN2
DACH1	PSMG3
DACH1	PTCH2
DACH1	PTEN
DACH1	PTPRE
DACH1	PTPRS
DACH1	PXN
DACH1	RAB1B
DACH1	RAB7A
DACH1	RAB8A
DACH1	RASGRP2
DACH1	RERGL
DACH1	RGL2
DACH1	RHBDF1
DACH1	RNF182
DACH1	RPL23
DACH1	RPS5
DACH1	RUVBL2
DACH1	S100A11
DACH1	S100A16
DACH1	S100A3
DACH1	S100A4
DACH1	S1PR1
DACH1	SCAMP2
DACH1	SCAMP3
DACH1	SCN4B
DACH1	SCNN1B
DACH1	SCUBE1
DACH1	SDHC
DACH1	SEC24C
DACH1	SERPINA3
DACH1	SH3D21
DACH1	SIGIRR
DACH1	SLC12A8
DACH1	SLC29A1
DACH1	SLC39A13
DACH1	SLC3A2
DACH1	SLC6A9
DACH1	SLC9A3R2
DACH1	SLX4
DACH1	SMDT1
DACH1	SMPDL3A
DACH1	SNRPC
DACH1	SNX3
DACH1	SNX33
DACH1	SOSTDC1
DACH1	SUN2
DACH1	TACO1
DACH1	TAF1C
DACH1	TALDO1
DACH1	TARS2
DACH1	TEX261
DACH1	TIE1
DACH1	TIMM17A
DACH1	TIMP3
DACH1	TM2D1
DACH1	TMA7
DACH1	TMEM119
DACH1	TMEM120A
DACH1	TMEM138
DACH1	TMEM178A
DACH1	TNFRSF14
DACH1	TNS3
DACH1	TPPP
DACH1	TRIB2
DACH1	TRIM62
DACH1	TRMT1
DACH1	TSEN15
DACH1	TWF2
DACH1	TXNRD1
DACH1	UHRF1
DACH1	USHBP1
DACH1	UTP3
DACH1	VAT1
DACH1	WBP2
DACH1	WISP2
DACH1	YWHAE
E2F4	ADCY4
E2F4	ADRB1
E2F4	ADRM1
E2F4	AES
E2F4	AJAP1
E2F4	AKR1A1
E2F4	ALS2CL
E2F4	ANXA7
E2F4	AOC3
E2F4	AP2M1
E2F4	APBB3
E2F4	ARHGAP23
E2F4	ARHGEF25
E2F4	ATP6V0B
E2F4	ATP6V1F
E2F4	AURKAIP1
E2F4	BAP1
E2F4	BCL7B
E2F4	BLVRB
E2F4	BTBD2
E2F4	C10orf54
E2F4	C11orf71
E2F4	C12orf75
E2F4	C1orf115
E2F4	C1QBP
E2F4	C1R
E2F4	CA4
E2F4	CASKIN2
E2F4	CD22
E2F4	CD27
E2F4	CD82
E2F4	CDC25B
E2F4	CDH5
E2F4	CEPT1
E2F4	CHTOP
E2F4	CLDN10
E2F4	CLN3
E2F4	COG2
E2F4	CORO1A
E2F4	COX6B1
E2F4	CTDSP1
E2F4	CX3CR1
E2F4	CYP4F12
E2F4	DAG1
E2F4	DEXI
E2F4	DHTKD1
E2F4	DLL4
E2F4	EFHD2
E2F4	EFR3B
E2F4	ELMSAN1
E2F4	ESAM
E2F4	FADS3
E2F4	FAM107A
E2F4	FAM84A
E2F4	FEZ1
E2F4	GALNT13
E2F4	GGA3
E2F4	GIMAP6
E2F4	GJA4
E2F4	GMPPA
E2F4	GSE1
E2F4	GTF3C2
E2F4	HINT1
E2F4	HMGCLL1
E2F4	HYAL1
E2F4	IFI6
E2F4	IL2RB
E2F4	INPP5A
E2F4	ITIH3
E2F4	ITIH5
E2F4	IZUMO1
E2F4	KANK2
E2F4	KANK3
E2F4	KLRF1
E2F4	LIMS2
E2F4	LINC01089
E2F4	LRP10
E2F4	LRRC32
E2F4	LRRN4
E2F4	LTBP2
E2F4	M6PR
E2F4	MAN1C1
E2F4	MAN2B2
E2F4	MAN2C1
E2F4	MANSC1
E2F4	MAPK3
E2F4	METRNL
E2F4	METTL7A
E2F4	MFGE8
E2F4	MFNG
E2F4	MMRN2
E2F4	MOCS3
E2F4	MRPS34
E2F4	MS4A15
E2F4	MUS81
E2F4	MXRA7
E2F4	MYADM
E2F4	MYO15B
E2F4	NDRG2
E2F4	NFAM1
E2F4	NKD1
E2F4	NMUR1
E2F4	NOP10
E2F4	NOTCH4
E2F4	NRAS
E2F4	NSUN5
E2F4	NTN5
E2F4	PCDHB9
E2F4	PECAM1
E2F4	PHB
E2F4	PIGZ
E2F4	PIK3CD
E2F4	PKIG
E2F4	PKN1
E2F4	PLAC8
E2F4	PLCD3
E2F4	PLEKHB1
E2F4	PPP1R11
E2F4	PPP1R14A
E2F4	PSEN2
E2F4	PSMG3
E2F4	PTCH2
E2F4	PTEN
E2F4	PTPRE
E2F4	PTPRS
E2F4	PXN
E2F4	RAB1B
E2F4	RAB7A
E2F4	RAB8A
E2F4	RASGRP2
E2F4	RERGL
E2F4	RGL2
E2F4	RHBDF1
E2F4	RNF182
E2F4	RPL23
E2F4	RPS5
E2F4	RUVBL2
E2F4	S100A11
E2F4	S100A16
E2F4	S100A3
E2F4	S100A4
E2F4	S1PR1
E2F4	SCAMP2
E2F4	SCAMP3
E2F4	SCN4B
E2F4	SCNN1B
E2F4	SCUBE1
E2F4	SDHC
E2F4	SEC24C
E2F4	SERPINA3
E2F4	SH3D21
E2F4	SIGIRR
E2F4	SLC12A8
E2F4	SLC29A1
E2F4	SLC39A13
E2F4	SLC3A2
E2F4	SLC6A9
E2F4	SLC9A3R2
E2F4	SLX4
E2F4	SMDT1
E2F4	SMPDL3A
E2F4	SNRPC
E2F4	SNX3
E2F4	SNX33
E2F4	SOSTDC1
E2F4	SUN2
E2F4	TACO1
E2F4	TAF1C
E2F4	TALDO1
E2F4	TARS2
E2F4	TEX261
E2F4	TIE1
E2F4	TIMM17A
E2F4	TIMP3
E2F4	TM2D1
E2F4	TMA7
E2F4	TMEM119
E2F4	TMEM120A
E2F4	TMEM138
E2F4	TMEM178A
E2F4	TNFRSF14
E2F4	TNS3
E2F4	TPPP
E2F4	TRIB2
E2F4	TRIM62
E2F4	TRMT1
E2F4	TSEN15
E2F4	TWF2
E2F4	TXNRD1
E2F4	UHRF1
E2F4	USHBP1
E2F4	UTP3
E2F4	VAT1
E2F4	WBP2
E2F4	WISP2
E2F4	YWHAE
FOXF1	ADRB1
FOXF1	ADRM1
FOXF1	AES
FOXF1	AJAP1
FOXF1	AKR1A1
FOXF1	ALS2CL
FOXF1	ANXA7
FOXF1	AOC3
FOXF1	AP2M1
FOXF1	APBB3
FOXF1	ARHGAP23
FOXF1	ARHGEF25
FOXF1	ATP6V0B
FOXF1	ATP6V1F
FOXF1	AURKAIP1
FOXF1	BAP1
FOXF1	BCL7B
FOXF1	BLVRB
FOXF1	BTBD2
FOXF1	C10orf54
FOXF1	C11orf71
FOXF1	C12orf75
FOXF1	C1orf115
FOXF1	C1QBP
FOXF1	C1R
FOXF1	CA4
FOXF1	CASKIN2
FOXF1	CD22
FOXF1	CD27
FOXF1	CD82
FOXF1	CDC25B
FOXF1	CDH5
FOXF1	CEPT1
FOXF1	CHTOP
FOXF1	CLDN10
FOXF1	CLN3
FOXF1	COG2
FOXF1	CORO1A
FOXF1	COX6B1
FOXF1	CTDSP1
FOXF1	CX3CR1
FOXF1	CYP4F12
FOXF1	DAG1
FOXF1	DEXI
FOXF1	DHTKD1
FOXF1	DLL4
FOXF1	EFHD2
FOXF1	EFR3B
FOXF1	ELMSAN1
FOXF1	ESAM
FOXF1	FADS3
FOXF1	FAM107A
FOXF1	FAM84A
FOXF1	FEZ1
FOXF1	GALNT13
FOXF1	GGA3
FOXF1	GIMAP6
FOXF1	GJA4
FOXF1	GMPPA
FOXF1	GSE1
FOXF1	GTF3C2
FOXF1	HINT1
FOXF1	HMGCLL1
FOXF1	HYAL1
FOXF1	IFI6
FOXF1	IL2RB
FOXF1	INPP5A
FOXF1	ITIH3
FOXF1	ITIH5
FOXF1	IZUMO1
FOXF1	KANK2
FOXF1	KANK3
FOXF1	KLRF1
FOXF1	LIMS2
FOXF1	LINC01089
FOXF1	LRP10
FOXF1	LRRC32
FOXF1	LRRN4
FOXF1	LTBP2
FOXF1	M6PR
FOXF1	MAN1C1
FOXF1	MAN2B2
FOXF1	MAN2C1
FOXF1	MANSC1
FOXF1	MAPK3
FOXF1	METRNL
FOXF1	METTL7A
FOXF1	MFGE8
FOXF1	MFNG
FOXF1	MMRN2
FOXF1	MOCS3
FOXF1	MRPS34
FOXF1	MS4A15
FOXF1	MUS81
FOXF1	MXRA7
FOXF1	MYADM
FOXF1	MYO15B
FOXF1	NDRG2
FOXF1	NFAM1
FOXF1	NKD1
FOXF1	NMUR1
FOXF1	NOP10
FOXF1	NOTCH4
FOXF1	NRAS
FOXF1	NSUN5
FOXF1	NTN5
FOXF1	PCDHB9
FOXF1	PECAM1
FOXF1	PHB
FOXF1	PIGZ
FOXF1	PIK3CD
FOXF1	PKIG
FOXF1	PKN1
FOXF1	PLAC8
FOXF1	PLCD3
FOXF1	PLEKHB1
FOXF1	PPP1R11
FOXF1	PPP1R14A
FOXF1	PSEN2
FOXF1	PSMG3
FOXF1	PTCH2
FOXF1	PTEN
FOXF1	PTPRE
FOXF1	PTPRS
FOXF1	PXN
FOXF1	RAB1B
FOXF1	RAB7A
FOXF1	RAB8A
FOXF1	RASGRP2
FOXF1	RERGL
FOXF1	RGL2
FOXF1	RHBDF1
FOXF1	RNF182
FOXF1	RPL23
FOXF1	RPS5
FOXF1	RUVBL2
FOXF1	S100A11
FOXF1	S100A16
FOXF1	S100A3
FOXF1	S100A4
FOXF1	S1PR1
FOXF1	SCAMP2
FOXF1	SCAMP3
FOXF1	SCN4B
FOXF1	SCNN1B
FOXF1	SCUBE1
FOXF1	SDHC
FOXF1	SEC24C
FOXF1	SERPINA3
FOXF1	SH3D21
FOXF1	SIGIRR
FOXF1	SLC12A8
FOXF1	SLC29A1
FOXF1	SLC39A13
FOXF1	SLC3A2
FOXF1	SLC6A9
FOXF1	SLC9A3R2
FOXF1	SLX4
FOXF1	SMDT1
FOXF1	SMPDL3A
FOXF1	SNRPC
FOXF1	SNX3
FOXF1	SNX33
FOXF1	SOSTDC1
FOXF1	SUN2
FOXF1	TACO1
FOXF1	TAF1C
FOXF1	TALDO1
FOXF1	TARS2
FOXF1	TEX261
FOXF1	TIE1
FOXF1	TIMM17A
FOXF1	TIMP3
FOXF1	TM2D1
FOXF1	TMA7
FOXF1	TMEM119
FOXF1	TMEM120A
FOXF1	TMEM138
FOXF1	TMEM178A
FOXF1	TNFRSF14
FOXF1	TNS3
FOXF1	TPPP
FOXF1	TRIB2
FOXF1	TRIM62
FOXF1	TRMT1
FOXF1	TSEN15
FOXF1	TWF2
FOXF1	TXNRD1
FOXF1	UHRF1
FOXF1	USHBP1
FOXF1	UTP3
FOXF1	VAT1
FOXF1	WBP2
FOXF1	WISP2
FOXF1	YWHAE
FOXK1	ADRM1
FOXK1	AES
FOXK1	AJAP1
FOXK1	AKR1A1
FOXK1	ALS2CL
FOXK1	ANXA7
FOXK1	AOC3
FOXK1	AP2M1
FOXK1	APBB3
FOXK1	ARHGAP23
FOXK1	ARHGEF25
FOXK1	ATP6V0B
FOXK1	ATP6V1F
FOXK1	AURKAIP1
FOXK1	BAP1
FOXK1	BCL7B
FOXK1	BLVRB
FOXK1	BTBD2
FOXK1	C10orf54
FOXK1	C11orf71
FOXK1	C12orf75
FOXK1	C1orf115
FOXK1	C1QBP
FOXK1	C1R
FOXK1	CA4
FOXK1	CASKIN2
FOXK1	CD22
FOXK1	CD27
FOXK1	CD82
FOXK1	CDC25B
FOXK1	CDH5
FOXK1	CEPT1
FOXK1	CHTOP
FOXK1	CLDN10
FOXK1	CLN3
FOXK1	COG2
FOXK1	CORO1A
FOXK1	COX6B1
FOXK1	CTDSP1
FOXK1	CX3CR1
FOXK1	CYP4F12
FOXK1	DAG1
FOXK1	DEXI
FOXK1	DHTKD1
FOXK1	DLL4
FOXK1	EFHD2
FOXK1	EFR3B
FOXK1	ELMSAN1
FOXK1	ESAM
FOXK1	FADS3
FOXK1	FAM107A
FOXK1	FAM84A
FOXK1	FEZ1
FOXK1	GALNT13
FOXK1	GGA3
FOXK1	GIMAP6
FOXK1	GJA4
FOXK1	GMPPA
FOXK1	GSE1
FOXK1	GTF3C2
FOXK1	HINT1
FOXK1	HMGCLL1
FOXK1	HYAL1
FOXK1	IFI6
FOXK1	IL2RB
FOXK1	INPP5A
FOXK1	ITIH3
FOXK1	ITIH5
FOXK1	IZUMO1
FOXK1	KANK2
FOXK1	KANK3
FOXK1	KLRF1
FOXK1	LIMS2
FOXK1	LINC01089
FOXK1	LRP10
FOXK1	LRRC32
FOXK1	LRRN4
FOXK1	LTBP2
FOXK1	M6PR
FOXK1	MAN1C1
FOXK1	MAN2B2
FOXK1	MAN2C1
FOXK1	MANSC1
FOXK1	MAPK3
FOXK1	METRNL
FOXK1	METTL7A
FOXK1	MFGE8
FOXK1	MFNG
FOXK1	MMRN2
FOXK1	MOCS3
FOXK1	MRPS34
FOXK1	MS4A15
FOXK1	MUS81
FOXK1	MXRA7
FOXK1	MYADM
FOXK1	MYO15B
FOXK1	NDRG2
FOXK1	NFAM1
FOXK1	NKD1
FOXK1	NMUR1
FOXK1	NOP10
FOXK1	NOTCH4
FOXK1	NRAS
FOXK1	NSUN5
FOXK1	NTN5
FOXK1	PCDHB9
FOXK1	PECAM1
FOXK1	PHB
FOXK1	PIGZ
FOXK1	PIK3CD
FOXK1	PKIG
FOXK1	PKN1
FOXK1	PLAC8
FOXK1	PLCD3
FOXK1	PLEKHB1
FOXK1	PPP1R11
FOXK1	PPP1R14A
FOXK1	PSEN2
FOXK1	PSMG3
FOXK1	PTCH2
FOXK1	PTEN
FOXK1	PTPRE
FOXK1	PTPRS
FOXK1	PXN
FOXK1	RAB1B
FOXK1	RAB7A
FOXK1	RAB8A
FOXK1	RASGRP2
FOXK1	RERGL
FOXK1	RGL2
FOXK1	RHBDF1
FOXK1	RNF182
FOXK1	RPL23
FOXK1	RPS5
FOXK1	RUVBL2
FOXK1	S100A11
FOXK1	S100A16
FOXK1	S100A3
FOXK1	S100A4
FOXK1	S1PR1
FOXK1	SCAMP2
FOXK1	SCAMP3
FOXK1	SCN4B
FOXK1	SCNN1B
FOXK1	SCUBE1
FOXK1	SDHC
FOXK1	SEC24C
FOXK1	SERPINA3
FOXK1	SH3D21
FOXK1	SIGIRR
FOXK1	SLC12A8
FOXK1	SLC29A1
FOXK1	SLC39A13
FOXK1	SLC3A2
FOXK1	SLC6A9
FOXK1	SLC9A3R2
FOXK1	SLX4
FOXK1	SMDT1
FOXK1	SMPDL3A
FOXK1	SNRPC
FOXK1	SNX3
FOXK1	SNX33
FOXK1	SOSTDC1
FOXK1	SUN2
FOXK1	TACO1
FOXK1	TAF1C
FOXK1	TALDO1
FOXK1	TARS2
FOXK1	TEX261
FOXK1	TIE1
FOXK1	TIMM17A
FOXK1	TIMP3
FOXK1	TM2D1
FOXK1	TMA7
FOXK1	TMEM119
FOXK1	TMEM120A
FOXK1	TMEM138
FOXK1	TMEM178A
FOXK1	TNFRSF14
FOXK1	TNS3
FOXK1	TPPP
FOXK1	TRIB2
FOXK1	TRIM62
FOXK1	TRMT1
FOXK1	TSEN15
FOXK1	TWF2
FOXK1	TXNRD1
FOXK1	UHRF1
FOXK1	USHBP1
FOXK1	UTP3
FOXK1	VAT1
FOXK1	WBP2
FOXK1	WISP2
FOXK1	YWHAE
GATA2	AES
GATA2	AJAP1
GATA2	AKR1A1
GATA2	ALS2CL
GATA2	ANXA7
GATA2	AOC3
GATA2	AP2M1
GATA2	APBB3
GATA2	ARHGAP23
GATA2	ARHGEF25
GATA2	ATP6V0B
GATA2	ATP6V1F
GATA2	AURKAIP1
GATA2	BAP1
GATA2	BCL7B
GATA2	BLVRB
GATA2	BTBD2
GATA2	C10orf54
GATA2	C11orf71
GATA2	C12orf75
GATA2	C1orf115
GATA2	C1QBP
GATA2	C1R
GATA2	CA4
GATA2	CASKIN2
GATA2	CD22
GATA2	CD27
GATA2	CD82
GATA2	CDC25B
GATA2	CDH5
GATA2	CEPT1
GATA2	CHTOP
GATA2	CLDN10
GATA2	CLN3
GATA2	COG2
GATA2	CORO1A
GATA2	COX6B1
GATA2	CTDSP1
GATA2	CX3CR1
GATA2	CYP4F12
GATA2	DAG1
GATA2	DEXI
GATA2	DHTKD1
GATA2	DLL4
GATA2	EFHD2
GATA2	EFR3B
GATA2	ELMSAN1
GATA2	ESAM
GATA2	FADS3
GATA2	FAM107A
GATA2	FAM84A
GATA2	FEZ1
GATA2	GALNT13
GATA2	GGA3
GATA2	GIMAP6
GATA2	GJA4
GATA2	GMPPA
GATA2	GSE1
GATA2	GTF3C2
GATA2	HINT1
GATA2	HMGCLL1
GATA2	HYAL1
GATA2	IFI6
GATA2	IL2RB
GATA2	INPP5A
GATA2	ITIH3
GATA2	ITIH5
GATA2	IZUMO1
GATA2	KANK2
GATA2	KANK3
GATA2	KLRF1
GATA2	LIMS2
GATA2	LINC01089
GATA2	LRP10
GATA2	LRRC32
GATA2	LRRN4
GATA2	LTBP2
GATA2	M6PR
GATA2	MAN1C1
GATA2	MAN2B2
GATA2	MAN2C1
GATA2	MANSC1
GATA2	MAPK3
GATA2	METRNL
GATA2	METTL7A
GATA2	MFGE8
GATA2	MFNG
GATA2	MMRN2
GATA2	MOCS3
GATA2	MRPS34
GATA2	MS4A15
GATA2	MUS81
GATA2	MXRA7
GATA2	MYADM
GATA2	MYO15B
GATA2	NDRG2
GATA2	NFAM1
GATA2	NKD1
GATA2	NMUR1
GATA2	NOP10
GATA2	NOTCH4
GATA2	NRAS
GATA2	NSUN5
GATA2	NTN5
GATA2	PCDHB9
GATA2	PECAM1
GATA2	PHB
GATA2	PIGZ
GATA2	PIK3CD
GATA2	PKIG
GATA2	PKN1
GATA2	PLAC8
GATA2	PLCD3
GATA2	PLEKHB1
GATA2	PPP1R11
GATA2	PPP1R14A
GATA2	PSEN2
GATA2	PSMG3
GATA2	PTCH2
GATA2	PTEN
GATA2	PTPRE
GATA2	PTPRS
GATA2	PXN
GATA2	RAB1B
GATA2	RAB7A
GATA2	RAB8A
GATA2	RASGRP2
GATA2	RERGL
GATA2	RGL2
GATA2	RHBDF1
GATA2	RNF182
GATA2	RPL23
GATA2	RPS5
GATA2	RUVBL2
GATA2	S100A11
GATA2	S100A16
GATA2	S100A3
GATA2	S100A4
GATA2	S1PR1
GATA2	SCAMP2
GATA2	SCAMP3
GATA2	SCN4B
GATA2	SCNN1B
GATA2	SCUBE1
GATA2	SDHC
GATA2	SEC24C
GATA2	SERPINA3
GATA2	SH3D21
GATA2	SIGIRR
GATA2	SLC12A8
GATA2	SLC29A1
GATA2	SLC39A13
GATA2	SLC3A2
GATA2	SLC6A9
GATA2	SLC9A3R2
GATA2	SLX4
GATA2	SMDT1
GATA2	SMPDL3A
GATA2	SNRPC
GATA2	SNX3
GATA2	SNX33
GATA2	SOSTDC1
GATA2	SUN2
GATA2	TACO1
GATA2	TAF1C
GATA2	TALDO1
GATA2	TARS2
GATA2	TEX261
GATA2	TIE1
GATA2	TIMM17A
GATA2	TIMP3
GATA2	TM2D1
GATA2	TMA7
GATA2	TMEM119
GATA2	TMEM120A
GATA2	TMEM138
GATA2	TMEM178A
GATA2	TNFRSF14
GATA2	TNS3
GATA2	TPPP
GATA2	TRIB2
GATA2	TRIM62
GATA2	TRMT1
GATA2	TSEN15
GATA2	TWF2
GATA2	TXNRD1
GATA2	UHRF1
GATA2	USHBP1
GATA2	UTP3
GATA2	VAT1
GATA2	WBP2
GATA2	WISP2
GATA2	YWHAE
HEY2	AJAP1
HEY2	AKR1A1
HEY2	ALS2CL
HEY2	ANXA7
HEY2	AOC3
HEY2	AP2M1
HEY2	APBB3
HEY2	ARHGAP23
HEY2	ARHGEF25
HEY2	ATP6V0B
HEY2	ATP6V1F
HEY2	AURKAIP1
HEY2	BAP1
HEY2	BCL7B
HEY2	BLVRB
HEY2	BTBD2
HEY2	C10orf54
HEY2	C11orf71
HEY2	C12orf75
HEY2	C1orf115
HEY2	C1QBP
HEY2	C1R
HEY2	CA4
HEY2	CASKIN2
HEY2	CD22
HEY2	CD27
HEY2	CD82
HEY2	CDC25B
HEY2	CDH5
HEY2	CEPT1
HEY2	CHTOP
HEY2	CLDN10
HEY2	CLN3
HEY2	COG2
HEY2	CORO1A
HEY2	COX6B1
HEY2	CTDSP1
HEY2	CX3CR1
HEY2	CYP4F12
HEY2	DAG1
HEY2	DEXI
HEY2	DHTKD1
HEY2	DLL4
HEY2	EFHD2
HEY2	EFR3B
HEY2	ELMSAN1
HEY2	ESAM
HEY2	FADS3
HEY2	FAM107A
HEY2	FAM84A
HEY2	FEZ1
HEY2	GALNT13
HEY2	GGA3
HEY2	GIMAP6
HEY2	GJA4
HEY2	GMPPA
HEY2	GSE1
HEY2	GTF3C2
HEY2	HINT1
HEY2	HMGCLL1
HEY2	HYAL1
HEY2	IFI6
HEY2	IL2RB
HEY2	INPP5A
HEY2	ITIH3
HEY2	ITIH5
HEY2	IZUMO1
HEY2	KANK2
HEY2	KANK3
HEY2	KLRF1
HEY2	LIMS2
HEY2	LINC01089
HEY2	LRP10
HEY2	LRRC32
HEY2	LRRN4
HEY2	LTBP2
HEY2	M6PR
HEY2	MAN1C1
HEY2	MAN2B2
HEY2	MAN2C1
HEY2	MANSC1
HEY2	MAPK3
HEY2	METRNL
HEY2	METTL7A
HEY2	MFGE8
HEY2	MFNG
HEY2	MMRN2
HEY2	MOCS3
HEY2	MRPS34
HEY2	MS4A15
HEY2	MUS81
HEY2	MXRA7
HEY2	MYADM
HEY2	MYO15B
HEY2	NDRG2
HEY2	NFAM1
HEY2	NKD1
HEY2	NMUR1
HEY2	NOP10
HEY2	NOTCH4
HEY2	NRAS
HEY2	NSUN5
HEY2	NTN5
HEY2	PCDHB9
HEY2	PECAM1
HEY2	PHB
HEY2	PIGZ
HEY2	PIK3CD
HEY2	PKIG
HEY2	PKN1
HEY2	PLAC8
HEY2	PLCD3
HEY2	PLEKHB1
HEY2	PPP1R11
HEY2	PPP1R14A
HEY2	PSEN2
HEY2	PSMG3
HEY2	PTCH2
HEY2	PTEN
HEY2	PTPRE
HEY2	PTPRS
HEY2	PXN
HEY2	RAB1B
HEY2	RAB7A
HEY2	RAB8A
HEY2	RASGRP2
HEY2	RERGL
HEY2	RGL2
HEY2	RHBDF1
HEY2	RNF182
HEY2	RPL23
HEY2	RPS5
HEY2	RUVBL2
HEY2	S100A11
HEY2	S100A16
HEY2	S100A3
HEY2	S100A4
HEY2	S1PR1
HEY2	SCAMP2
HEY2	SCAMP3
HEY2	SCN4B
HEY2	SCNN1B
HEY2	SCUBE1
HEY2	SDHC
HEY2	SEC24C
HEY2	SERPINA3
HEY2	SH3D21
HEY2	SIGIRR
HEY2	SLC12A8
HEY2	SLC29A1
HEY2	SLC39A13
HEY2	SLC3A2
HEY2	SLC6A9
HEY2	SLC9A3R2
HEY2	SLX4
HEY2	SMDT1
HEY2	SMPDL3A
HEY2	SNRPC
HEY2	SNX3
HEY2	SNX33
HEY2	SOSTDC1
HEY2	SUN2
HEY2	TACO1
HEY2	TAF1C
HEY2	TALDO1
HEY2	TARS2
HEY2	TEX261
HEY2	TIE1
HEY2	TIMM17A
HEY2	TIMP3
HEY2	TM2D1
HEY2	TMA7
HEY2	TMEM119
HEY2	TMEM120A
HEY2	TMEM138
HEY2	TMEM178A
HEY2	TNFRSF14
HEY2	TNS3
HEY2	TPPP
HEY2	TRIB2
HEY2	TRIM62
HEY2	TRMT1
HEY2	TSEN15
HEY2	TWF2
HEY2	TXNRD1
HEY2	UHRF1
HEY2	USHBP1
HEY2	UTP3
HEY2	VAT1
HEY2	WBP2
HEY2	WISP2
HEY2	YWHAE
HIF3A	AKR1A1
HIF3A	ALS2CL
HIF3A	ANXA7
HIF3A	AOC3
HIF3A	AP2M1
HIF3A	APBB3
HIF3A	ARHGAP23
HIF3A	ARHGEF25
HIF3A	ATP6V0B
HIF3A	ATP6V1F
HIF3A	AURKAIP1
HIF3A	BAP1
HIF3A	BCL7B
HIF3A	BLVRB
HIF3A	BTBD2
HIF3A	C10orf54
HIF3A	C11orf71
HIF3A	C12orf75
HIF3A	C1orf115
HIF3A	C1QBP
HIF3A	C1R
HIF3A	CA4
HIF3A	CASKIN2
HIF3A	CD22
HIF3A	CD27
HIF3A	CD82
HIF3A	CDC25B
HIF3A	CDH5
HIF3A	CEPT1
HIF3A	CHTOP
HIF3A	CLDN10
HIF3A	CLN3
HIF3A	COG2
HIF3A	CORO1A
HIF3A	COX6B1
HIF3A	CTDSP1
HIF3A	CX3CR1
HIF3A	CYP4F12
HIF3A	DAG1
HIF3A	DEXI
HIF3A	DHTKD1
HIF3A	DLL4
HIF3A	EFHD2
HIF3A	EFR3B
HIF3A	ELMSAN1
HIF3A	ESAM
HIF3A	FADS3
HIF3A	FAM107A
HIF3A	FAM84A
HIF3A	FEZ1
HIF3A	GALNT13
HIF3A	GGA3
HIF3A	GIMAP6
HIF3A	GJA4
HIF3A	GMPPA
HIF3A	GSE1
HIF3A	GTF3C2
HIF3A	HINT1
HIF3A	HMGCLL1
HIF3A	HYAL1
HIF3A	IFI6
HIF3A	IL2RB
HIF3A	INPP5A
HIF3A	ITIH3
HIF3A	ITIH5
HIF3A	IZUMO1
HIF3A	KANK2
HIF3A	KANK3
HIF3A	KLRF1
HIF3A	LIMS2
HIF3A	LINC01089
HIF3A	LRP10
HIF3A	LRRC32
HIF3A	LRRN4
HIF3A	LTBP2
HIF3A	M6PR
HIF3A	MAN1C1
HIF3A	MAN2B2
HIF3A	MAN2C1
HIF3A	MANSC1
HIF3A	MAPK3
HIF3A	METRNL
HIF3A	METTL7A
HIF3A	MFGE8
HIF3A	MFNG
HIF3A	MMRN2
HIF3A	MOCS3
HIF3A	MRPS34
HIF3A	MS4A15
HIF3A	MUS81
HIF3A	MXRA7
HIF3A	MYADM
HIF3A	MYO15B
HIF3A	NDRG2
HIF3A	NFAM1
HIF3A	NKD1
HIF3A	NMUR1
HIF3A	NOP10
HIF3A	NOTCH4
HIF3A	NRAS
HIF3A	NSUN5
HIF3A	NTN5
HIF3A	PCDHB9
HIF3A	PECAM1
HIF3A	PHB
HIF3A	PIGZ
HIF3A	PIK3CD
HIF3A	PKIG
HIF3A	PKN1
HIF3A	PLAC8
HIF3A	PLCD3
HIF3A	PLEKHB1
HIF3A	PPP1R11
HIF3A	PPP1R14A
HIF3A	PSEN2
HIF3A	PSMG3
HIF3A	PTCH2
HIF3A	PTEN
HIF3A	PTPRE
HIF3A	PTPRS
HIF3A	PXN
HIF3A	RAB1B
HIF3A	RAB7A
HIF3A	RAB8A
HIF3A	RASGRP2
HIF3A	RERGL
HIF3A	RGL2
HIF3A	RHBDF1
HIF3A	RNF182
HIF3A	RPL23
HIF3A	RPS5
HIF3A	RUVBL2
HIF3A	S100A11
HIF3A	S100A16
HIF3A	S100A3
HIF3A	S100A4
HIF3A	S1PR1
HIF3A	SCAMP2
HIF3A	SCAMP3
HIF3A	SCN4B
HIF3A	SCNN1B
HIF3A	SCUBE1
HIF3A	SDHC
HIF3A	SEC24C
HIF3A	SERPINA3
HIF3A	SH3D21
HIF3A	SIGIRR
HIF3A	SLC12A8
HIF3A	SLC29A1
HIF3A	SLC39A13
HIF3A	SLC3A2
HIF3A	SLC6A9
HIF3A	SLC9A3R2
HIF3A	SLX4
HIF3A	SMDT1
HIF3A	SMPDL3A
HIF3A	SNRPC
HIF3A	SNX3
HIF3A	SNX33
HIF3A	SOSTDC1
HIF3A	SUN2
HIF3A	TACO1
HIF3A	TAF1C
HIF3A	TALDO1
HIF3A	TARS2
HIF3A	TEX261
HIF3A	TIE1
HIF3A	TIMM17A
HIF3A	TIMP3
HIF3A	TM2D1
HIF3A	TMA7
HIF3A	TMEM119
HIF3A	TMEM120A
HIF3A	TMEM138
HIF3A	TMEM178A
HIF3A	TNFRSF14
HIF3A	TNS3
HIF3A	TPPP
HIF3A	TRIB2
HIF3A	TRIM62
HIF3A	TRMT1
HIF3A	TSEN15
HIF3A	TWF2
HIF3A	TXNRD1
HIF3A	UHRF1
HIF3A	USHBP1
HIF3A	UTP3
HIF3A	VAT1
HIF3A	WBP2
HIF3A	WISP2
HIF3A	YWHAE
HOXA2	ALS2CL
HOXA2	ANXA7
HOXA2	AOC3
HOXA2	AP2M1
HOXA2	APBB3
HOXA2	ARHGAP23
HOXA2	ARHGEF25
HOXA2	ATP6V0B
HOXA2	ATP6V1F
HOXA2	AURKAIP1
HOXA2	BAP1
HOXA2	BCL7B
HOXA2	BLVRB
HOXA2	BTBD2
HOXA2	C10orf54
HOXA2	C11orf71
HOXA2	C12orf75
HOXA2	C1orf115
HOXA2	C1QBP
HOXA2	C1R
HOXA2	CA4
HOXA2	CASKIN2
HOXA2	CD22
HOXA2	CD27
HOXA2	CD82
HOXA2	CDC25B
HOXA2	CDH5
HOXA2	CEPT1
HOXA2	CHTOP
HOXA2	CLDN10
HOXA2	CLN3
HOXA2	COG2
HOXA2	CORO1A
HOXA2	COX6B1
HOXA2	CTDSP1
HOXA2	CX3CR1
HOXA2	CYP4F12
HOXA2	DAG1
HOXA2	DEXI
HOXA2	DHTKD1
HOXA2	DLL4
HOXA2	EFHD2
HOXA2	EFR3B
HOXA2	ELMSAN1
HOXA2	ESAM
HOXA2	FADS3
HOXA2	FAM107A
HOXA2	FAM84A
HOXA2	FEZ1
HOXA2	GALNT13
HOXA2	GGA3
HOXA2	GIMAP6
HOXA2	GJA4
HOXA2	GMPPA
HOXA2	GSE1
HOXA2	GTF3C2
HOXA2	HINT1
HOXA2	HMGCLL1
HOXA2	HYAL1
HOXA2	IFI6
HOXA2	IL2RB
HOXA2	INPP5A
HOXA2	ITIH3
HOXA2	ITIH5
HOXA2	IZUMO1
HOXA2	KANK2
HOXA2	KANK3
HOXA2	KLRF1
HOXA2	LIMS2
HOXA2	LINC01089
HOXA2	LRP10
HOXA2	LRRC32
HOXA2	LRRN4
HOXA2	LTBP2
HOXA2	M6PR
HOXA2	MAN1C1
HOXA2	MAN2B2
HOXA2	MAN2C1
HOXA2	MANSC1
HOXA2	MAPK3
HOXA2	METRNL
HOXA2	METTL7A
HOXA2	MFGE8
HOXA2	MFNG
HOXA2	MMRN2
HOXA2	MOCS3
HOXA2	MRPS34
HOXA2	MS4A15
HOXA2	MUS81
HOXA2	MXRA7
HOXA2	MYADM
HOXA2	MYO15B
HOXA2	NDRG2
HOXA2	NFAM1
HOXA2	NKD1
HOXA2	NMUR1
HOXA2	NOP10
HOXA2	NOTCH4
HOXA2	NRAS
HOXA2	NSUN5
HOXA2	NTN5
HOXA2	PCDHB9
HOXA2	PECAM1
HOXA2	PHB
HOXA2	PIGZ
HOXA2	PIK3CD
HOXA2	PKIG
HOXA2	PKN1
HOXA2	PLAC8
HOXA2	PLCD3
HOXA2	PLEKHB1
HOXA2	PPP1R11
HOXA2	PPP1R14A
HOXA2	PSEN2
HOXA2	PSMG3
HOXA2	PTCH2
HOXA2	PTEN
HOXA2	PTPRE
HOXA2	PTPRS
HOXA2	PXN
HOXA2	RAB1B
HOXA2	RAB7A
HOXA2	RAB8A
HOXA2	RASGRP2
HOXA2	RERGL
HOXA2	RGL2
HOXA2	RHBDF1
HOXA2	RNF182
HOXA2	RPL23
HOXA2	RPS5
HOXA2	RUVBL2
HOXA2	S100A11
HOXA2	S100A16
HOXA2	S100A3
HOXA2	S100A4
HOXA2	S1PR1
HOXA2	SCAMP2
HOXA2	SCAMP3
HOXA2	SCN4B
HOXA2	SCNN1B
HOXA2	SCUBE1
HOXA2	SDHC
HOXA2	SEC24C
HOXA2	SERPINA3
HOXA2	SH3D21
HOXA2	SIGIRR
HOXA2	SLC12A8
HOXA2	SLC29A1
HOXA2	SLC39A13
HOXA2	SLC3A2
HOXA2	SLC6A9
HOXA2	SLC9A3R2
HOXA2	SLX4
HOXA2	SMDT1
HOXA2	SMPDL3A
HOXA2	SNRPC
HOXA2	SNX3
HOXA2	SNX33
HOXA2	SOSTDC1
HOXA2	SUN2
HOXA2	TACO1
HOXA2	TAF1C
HOXA2	TALDO1
HOXA2	TARS2
HOXA2	TEX261
HOXA2	TIE1
HOXA2	TIMM17A
HOXA2	TIMP3
HOXA2	TM2D1
HOXA2	TMA7
HOXA2	TMEM119
HOXA2	TMEM120A
HOXA2	TMEM138
HOXA2	TMEM178A
HOXA2	TNFRSF14
HOXA2	TNS3
HOXA2	TPPP
HOXA2	TRIB2
HOXA2	TRIM62
HOXA2	TRMT1
HOXA2	TSEN15
HOXA2	TWF2
HOXA2	TXNRD1
HOXA2	UHRF1
HOXA2	USHBP1
HOXA2	UTP3
HOXA2	VAT1
HOXA2	WBP2
HOXA2	WISP2
HOXA2	YWHAE
IRF9	ANXA7
IRF9	AOC3
IRF9	AP2M1
IRF9	APBB3
IRF9	ARHGAP23
IRF9	ARHGEF25
IRF9	ATP6V0B
IRF9	ATP6V1F
IRF9	AURKAIP1
IRF9	BAP1
IRF9	BCL7B
IRF9	BLVRB
IRF9	BTBD2
IRF9	C10orf54
IRF9	C11orf71
IRF9	C12orf75
IRF9	C1orf115
IRF9	C1QBP
IRF9	C1R
IRF9	CA4
IRF9	CASKIN2
IRF9	CD22
IRF9	CD27
IRF9	CD82
IRF9	CDC25B
IRF9	CDH5
IRF9	CEPT1
IRF9	CHTOP
IRF9	CLDN10
IRF9	CLN3
IRF9	COG2
IRF9	CORO1A
IRF9	COX6B1
IRF9	CTDSP1
IRF9	CX3CR1
IRF9	CYP4F12
IRF9	DAG1
IRF9	DEXI
IRF9	DHTKD1
IRF9	DLL4
IRF9	EFHD2
IRF9	EFR3B
IRF9	ELMSAN1
IRF9	ESAM
IRF9	FADS3
IRF9	FAM107A
IRF9	FAM84A
IRF9	FEZ1
IRF9	GALNT13
IRF9	GGA3
IRF9	GIMAP6
IRF9	GJA4
IRF9	GMPPA
IRF9	GSE1
[truncated: 2,143 more rows]

## Sheet: CDGRN
Regulator	Target		Regulator		FOXJ3 Targets		Category	Term	Count	%	P-Value	Benjamini		OVOL2 Targets		Category	Term	Count	%	P-Value	Benjamini		ZNF395 Targets		Category	Term	Count	%	P-Value	Benjamini
ARHGAP35	CDC14A		ARHGAP35		A1CF		UP_KW_DOMAIN	Transit peptide	50	12.5	1.5e-17	3.1e-16		SLC16A5		UP_KW_DOMAIN	Transit peptide	47	12.1	7.2e-16	1.5e-14		LPAR5		UP_KW_DOMAIN	Transit peptide	45	11.9	5.4e-15	1.1e-13
ARHGAP35	DYRK2		FOXJ3		ABCA8		UP_KW_CELLULAR_COMPONENT	Mitochondrion	77	19.2	2.7e-16	9.2e-15		SIPA1L3		UP_KW_CELLULAR_COMPONENT	Mitochondrion	73	18.7	4.9e-15	1.7e-13		MT1F		UP_KW_CELLULAR_COMPONENT	Mitochondrion	70	18.5	3.7e-14	1.2e-12
ARHGAP35	RMDN2		FOXN3		ABCB1		UP_SEQ_FEATURE	TRANSIT:Mitochondrion	48	12	1.2e-17	2e-14		COBL		UP_SEQ_FEATURE	TRANSIT:Mitochondrion	45	11.5	7e-16	1.2e-12		ABHD15		UP_SEQ_FEATURE	TRANSIT:Mitochondrion	43	11.4	5.7e-15	9.4e-12
ARHGAP35	SPAG9		GPBP1L1		ABCB7		GOTERM_CC_DIRECT	mitochondrion	83	20.7	3e-15	1.1e-12		AFG3L2		GOTERM_CC_DIRECT	mitochondrion	80	20.5	1.6e-14	5.9e-12		BLCAP		GOTERM_CC_DIRECT	mitochondrion	76	20.1	2.5e-13	9.2e-11
ARHGAP35	MAST2		HINFP		ABCD3		UP_KW_BIOLOGICAL_PROCESS	Lipid metabolism	48	12	6.4e-13	6.5e-11		MTMR11		KEGG_PATHWAY	Metabolic pathways	75	19.2	4.9e-12	1.3e-09		TMEM161B		UP_KW_BIOLOGICAL_PROCESS	Lipid metabolism	43	11.4	6.5e-11	6.3e-09
ARHGAP35	WSCD1		ID3		ABHD11		KEGG_PATHWAY	Metabolic pathways	78	19.5	1.9e-12	5.1e-10		MPND		UP_KW_BIOLOGICAL_PROCESS	Lipid metabolism	44	11.3	4.5e-11	4.5e-09		PGAP2		KEGG_PATHWAY	Metabolic pathways	71	18.8	3.8e-11	1e-08
ARHGAP35	NOL4L		ISX		ABHD12		GOTERM_CC_DIRECT	mitochondrial matrix	33	8.2	1.1e-10	2.1e-08		RETSAT		GOTERM_CC_DIRECT	mitochondrial matrix	30	7.7	4.2e-09	7.7e-07		MT1M		GOTERM_CC_DIRECT	mitochondrial matrix	29	7.7	8.9e-09	1.6e-06
ARHGAP35	RUNDC3B		KLF5		ABHD15		GOTERM_CC_DIRECT	membrane	155	38.7	1.7e-08	2.1e-06		VSIG10		UP_SEQ_FEATURE	TOPO_DOM:Mitochondrial intermembrane	18	4.6	1.8e-09	1.5e-06		SCAP		GOTERM_CC_DIRECT	membrane	147	38.9	2.9e-08	3.5e-06
ARHGAP35	COBL		MIER3		ACAA1		UP_SEQ_FEATURE	TOPO_DOM:Mitochondrial intermembrane	18	4.5	2.6e-09	2.3e-06		CPT1A		GOTERM_CC_DIRECT	membrane	151	38.7	2.2e-08	2.7e-06		CRKL		UP_SEQ_FEATURE	TOPO_DOM:Mitochondrial intermembrane	17	4.5	8.2e-09	6.8e-06
ARHGAP35	IST1		MLX		ACADM		GOTERM_CC_DIRECT	mitochondrial inner membrane	31	7.7	5.5e-08	5.2e-06		OAF		GOTERM_CC_DIRECT	mitochondrial inner membrane	30	7.7	1e-07	9.5e-06		THSD4		UP_KW_MOLECULAR_FUNCTION	Transferase	72	19	4.5e-07	2.9e-05
ARHGAP35	PLEKHA1		NFYC		ACADS		UP_KW_MOLECULAR_FUNCTION	Transferase	76	19	4.4e-07	2.9e-05		TUBAL3		UP_KW_CELLULAR_COMPONENT	Mitochondrion inner membrane	22	5.6	5.8e-06	9.8e-05		IST1		GOTERM_CC_DIRECT	mitochondrial inner membrane	28	7.4	6.6e-07	6e-05
ARHGAP35	ABCB1		OVOL1		ACOT11		UP_KW_CELLULAR_COMPONENT	Mitochondrion inner membrane	23	5.7	2.7e-06	4.5e-05		CMBL		UP_KW_BIOLOGICAL_PROCESS	Transport	69	17.7	2e-06	9.9e-05		PEX26		UP_KW_BIOLOGICAL_PROCESS	Transport	66	17.5	6.2e-06	0.0003
ARHGAP35	NDUFA2		OVOL2		ACOT8		UP_KW_BIOLOGICAL_PROCESS	Transport	70	17.5	3.3e-06	0.00011		PRUNE1		UP_KW_MOLECULAR_FUNCTION	Transferase	72	18.5	1.8e-06	0.00012		GTF3C2		UP_KW_CELLULAR_COMPONENT	Mitochondrion inner membrane	20	5.3	4.2e-05	0.00072
ARHGAP35	CENPV		PPARG		ACOX1		UP_KW_BIOLOGICAL_PROCESS	Fatty acid metabolism	15	3.7	3.4e-06	0.00011		PTPN21		UP_KW_PTM	Acetylation	103	26.4	2.1e-05	0.00042		GGT7		UP_KW_BIOLOGICAL_PROCESS	Phospholipid metabolism	9	2.4	2.5e-05	0.00081
ARHGAP35	BTBD9		PPARGC1A		ACSF2		UP_KW_PTM	Acetylation	106	26.4	1.5e-05	0.00029		DSP		UP_KW_CELLULAR_COMPONENT	Membrane	198	50.8	6.2e-05	0.00071		TMTC4		UP_KW_CELLULAR_COMPONENT	Membrane	191	50.5	0.00014	0.0016
ARHGAP35	PPM1A		SMAD4		ADAL		UP_KW_CELLULAR_COMPONENT	Membrane	205	51.1	3.4e-05	0.00039		DYRK2		UP_KW_BIOLOGICAL_PROCESS	Phospholipid metabolism	9	2.3	3.1e-05	0.001		DIABLO		UP_KW_PTM	Acetylation	97	25.7	0.00013	0.0025
ARHGAP35	CYP2R1		TFDP2		ADAM22		UP_KW_BIOLOGICAL_PROCESS	Phospholipid metabolism	9	2.2	3.9e-05	0.00098		DHRS11		UP_KW_BIOLOGICAL_PROCESS	Tricarboxylic acid cycle	6	1.5	0.00013	0.0032		RRAS2		UP_KW_BIOLOGICAL_PROCESS	Phospholipid biosynthesis	7	1.9	0.00018	0.0038
ARHGAP35	ABHD12		THRB		ADCY6		UP_SEQ_FEATURE	TOPO_DOM:Mitochondrial matrix	12	3	3.3e-06	0.0019		KBTBD11		UP_KW_BIOLOGICAL_PROCESS	Phospholipid biosynthesis	7	1.8	0.00021	0.0041		PCK1		UP_KW_BIOLOGICAL_PROCESS	Fatty acid metabolism	12	3.2	0.0002	0.0038
ARHGAP35	HEXIM1		TSHZ1		ADCY9		UP_KW_MOLECULAR_FUNCTION	Lyase	14	3.5	7.8e-05	0.0026		XYLB		UP_KW_BIOLOGICAL_PROCESS	Fatty acid metabolism	12	3.1	0.00025	0.0042		OAF		UP_KW_MOLECULAR_FUNCTION	Lyase	13	3.4	0.00016	0.0052
ARHGAP35	CDS1		UBP1		ADD3		UP_KW_BIOLOGICAL_PROCESS	Tricarboxylic acid cycle	6	1.5	0.00015	0.003		TDP2		KEGG_PATHWAY	Citrate cycle (TCA cycle)	7	1.8	3.8e-05	0.0051		C6orf136		UP_KW_PTM	Phosphoprotein	190	50.3	0.0015	0.015
ARHGAP35	PDK2		VDR		ADH1C		UP_KW_BIOLOGICAL_PROCESS	Phospholipid biosynthesis	7	1.7	0.00025	0.0041		PAFAH2		UP_KW_MOLECULAR_FUNCTION	Lyase	13	3.3	0.00022	0.0071		PFN2		UP_KW_DOMAIN	Transmembrane helix	139	36.8	0.0015	0.016
ARHGAP35	RMND5A		ZFP3		ADPRHL1		KEGG_PATHWAY	Fatty acid degradation	8	2	4.5e-05	0.0043		PLPP6		UP_KW_DOMAIN	Transmembrane helix	145	37.2	0.00068	0.0072		ERBB2		UP_KW_DOMAIN	Transmembrane	139	36.8	0.0024	0.017
ARHGAP35	FAHD1		ZNF124		AFG3L2		KEGG_PATHWAY	Citrate cycle (TCA cycle)	7	1.7	4.8e-05	0.0043		HADHA		UP_KW_MOLECULAR_FUNCTION	Oxidoreductase	27	6.9	0.00033	0.0072		ROGDI		UP_KW_BIOLOGICAL_PROCESS	Lipid biosynthesis	11	2.9	0.0013	0.019
ARHGAP35	TRPM6		ZNF3		AFTPH		UP_KW_MOLECULAR_FUNCTION	Oxidoreductase	28	7	0.00025	0.0056		ATG4D		UP_KW_CELLULAR_COMPONENT	Endoplasmic reticulum	45	11.5	0.00088	0.0075		GJB1		UP_KW_BIOLOGICAL_PROCESS	Tricarboxylic acid cycle	5	1.3	0.0014	0.019
ARHGAP35	RAB3IP		ZNF395		AGAP1		GOTERM_BP_DIRECT	fatty acid beta-oxidation	9	2.2	4e-06	0.0057		CYP2R1		UP_KW_DOMAIN	Transmembrane	145	37.2	0.0011	0.0078		GNG4		UP_KW_MOLECULAR_FUNCTION	Oxidoreductase	25	6.6	0.0011	0.023
ARHGAP35	SLC36A1		ZNF564		AGFG2		GOTERM_BP_DIRECT	lipid metabolic process	18	4.5	5.8e-06	0.0057		WDR20		UP_KW_CELLULAR_COMPONENT	Peroxisome	9	2.3	0.0012	0.0081		SETD3		UP_KW_CELLULAR_COMPONENT	Endoplasmic reticulum	42	11.1	0.0028	0.024
ARHGAP35	PAFAH2		ZNF57		AGMAT		UP_SEQ_FEATURE	ACT_SITE:Proton acceptor	37	9.2	1.8e-05	0.0076		GJB1		UP_SEQ_FEATURE	TOPO_DOM:Mitochondrial matrix	11	2.8	1.7e-05	0.0096		XYLB		GOTERM_CC_DIRECT	basolateral plasma membrane	15	4	0.00039	0.025
ARHGAP35	LRRC75A		ZNF600		AGPAT3		UP_KW_CELLULAR_COMPONENT	Endoplasmic reticulum	46	11.5	0.00093	0.0079		CENPV		UP_KW_DISEASE	Primary mitochondrial disease	17	4.4	0.00021	0.012		ARMC7		GOTERM_CC_DIRECT	ruffle	9	2.4	0.00041	0.025
ARHGAP35	GLOD4		ZNF704		AK3		UP_KW_DOMAIN	Transmembrane helix	148	36.9	0.00086	0.0091		TMEM98		UP_KW_MOLECULAR_FUNCTION	Hydrolase	56	14.4	0.0011	0.019		TRPV1		UP_KW_CELLULAR_COMPONENT	Peroxisome	8	2.1	0.0043	0.029
ARHGAP35	CDKN2B		ZNF91		AKAP1		UP_KW_DOMAIN	Transmembrane	148	36.9	0.0014	0.0098		CHP1		UP_KW_LIGAND	Manganese	16	4.1	0.00069	0.024		MAPKAPK5		GOTERM_BP_DIRECT	phospholipid biosynthetic process	7	1.9	3.7e-05	0.04
ARHGAP35	IGF2BP2				AKAP9		UP_KW_CELLULAR_COMPONENT	Peroxisome	9	2.2	0.0015	0.0099		GPA33		UP_KW_BIOLOGICAL_PROCESS	Lipid biosynthesis	11	2.8	0.0017	0.024		KIAA1191		GOTERM_BP_DIRECT	lipid metabolic process	16	4.2	4.3e-05	0.04
ARHGAP35	CNST				ALAD		UP_KW_MOLECULAR_FUNCTION	Protein phosphatase	11	2.7	0.00088	0.013		MFSD9		UP_KW_PTM	Phosphoprotein	194	49.7	0.0028	0.028		MGAT4B		KEGG_PATHWAY	Citrate cycle (TCA cycle)	6	1.6	0.00035	0.043
ARHGAP35	CAMK2G				ALDH18A1		UP_KW_MOLECULAR_FUNCTION	Hydrolase	58	14.5	0.00097	0.013		NDUFA2		GOTERM_BP_DIRECT	lipid metabolic process	17	4.4	1.6e-05	0.031		AUTS2		KEGG_PATHWAY	Propanoate metabolism	6	1.6	0.00048	0.043
ARHGAP35	FBXL3				ANK3		KEGG_PATHWAY	Fatty acid metabolism	8	2	0.00028	0.015		AKAP1		GOTERM_CC_DIRECT	ruffle	9	2.3	0.00049	0.032		NAPEPLD		UP_SEQ_FEATURE	TOPO_DOM:Mitochondrial matrix	10	2.6	8.1e-05	0.045
ARHGAP35	TMEM192				ANKH		KEGG_PATHWAY	Thermogenesis	16	4	0.00028	0.015		LAD1		GOTERM_CC_DIRECT	basolateral plasma membrane	15	3.8	0.00052	0.032		DISP2		UP_KW_MOLECULAR_FUNCTION	Kinase	27	7.1	0.0031	0.051
ARHGAP35	NT5DC1				ANKMY2		UP_KW_DISEASE	Primary mitochondrial disease	17	4.2	0.00032	0.018		CDK20		UP_KW_MOLECULAR_FUNCTION	Protein phosphatase	10	2.6	0.0025	0.033		ADCY9		UP_KW_CELLULAR_COMPONENT	Mitochondrion outer membrane	9	2.4	0.011	0.058
ARHGAP35	KLHL8				ANKRD27		UP_KW_PTM	Phosphoprotein	200	49.9	0.002	0.02		PXMP2		GOTERM_BP_DIRECT	phospholipid biosynthetic process	7	1.8	4.5e-05	0.043		MPC2		UP_KW_CELLULAR_COMPONENT	Endosome	23	6.1	0.012	0.058
ARHGAP35	MED14				ANO10		UP_KW_MOLECULAR_FUNCTION	Kinase	29	7.2	0.0021	0.023		BTBD9		UP_KW_CELLULAR_COMPONENT	Microsome	8	2.1	0.0081	0.046		VIPR1		UP_KW_MOLECULAR_FUNCTION	Hydrolase	51	13.5	0.0068	0.078
ARHGAP35	EXT1				ANO5		UP_KW_BIOLOGICAL_PROCESS	Lipid biosynthesis	11	2.7	0.0021	0.03		VIPR1		KEGG_PATHWAY	Propanoate metabolism	6	1.5	0.00058	0.052		RNF167		UP_KW_MOLECULAR_FUNCTION	Protein phosphatase	9	2.4	0.0072	0.078
ARHGAP35	STRADB				APLP2		KEGG_PATHWAY	Propanoate metabolism	6	1.5	0.0007	0.032		ABHD15		UP_KW_MOLECULAR_FUNCTION	Kinase	27	6.9	0.0049	0.053		APLP2		UP_KW_DISEASE	Primary mitochondrial disease	15	4	0.0015	0.082
ARHGAP35	P2RY1				APPL1		UP_KW_LIGAND	Manganese	16	4	0.00093	0.032		C6orf136		UP_KW_CELLULAR_COMPONENT	Mitochondrion outer membrane	9	2.3	0.013	0.064		TDP2		UP_KW_MOLECULAR_FUNCTION	Acyltransferase	10	2.6	0.009	0.084
ARHGAP35	SETD9				APPL2		GOTERM_BP_DIRECT	phospholipid biosynthetic process	7	1.7	5.2e-05	0.034		DNAJC22		UP_SEQ_FEATURE	TRANSMEM:Helical	134	34.4	0.00015	0.065		CAPN13		KEGG_PATHWAY	Glycerophospholipid metabolism	9	2.4	0.0014	0.085
ARHGAP35	SFXN1				ARHGEF9		UP_KW_LIGAND	FAD	10	2.5	0.0025	0.043		SLC36A1		KEGG_PATHWAY	Glycerophospholipid metabolism	9	2.3	0.0018	0.069		TMEM192		KEGG_PATHWAY	Rap1 signaling pathway	13	3.4	0.0016	0.085
ARHGAP35	MAOA				ARMC7		GOTERM_CC_DIRECT	ruffle	9	2.2	0.00059	0.043		A1CF		KEGG_PATHWAY	Thermogenesis	14	3.6	0.0018	0.069		CIPC		KEGG_PATHWAY	Fatty acid degradation	6	1.6	0.0019	0.085
ARHGAP35	NAA40				ARRDC4		GOTERM_CC_DIRECT	basolateral plasma membrane	15	3.7	0.00069	0.043		GPAT3		KEGG_PATHWAY	Purine metabolism	10	2.6	0.0019	0.069		ABHD12		KEGG_PATHWAY	Butanoate metabolism	5	1.3	0.0022	0.085
ARHGAP35	PTPN21				ASB13		UP_KW_MOLECULAR_FUNCTION	Acyltransferase	11	2.7	0.0048	0.045		SGK2		KEGG_PATHWAY	Peroxisome	8	2.1	0.0021	0.069		HECTD3		COG_ONTOLOGY	Secondary metabolites biosynthesis, transport, and catabolism	6	1.6	0.0069	0.096
ARHGAP35	TUBAL3				ATG4D		UP_KW_CELLULAR_COMPONENT	Microsome	8	2	0.0095	0.054		PAQR8		KEGG_PATHWAY	Rap1 signaling pathway	13	3.3	0.0023	0.069		ANO5		UP_SEQ_FEATURE	TRANSMEM:Helical	129	34.1	0.00027	0.11
ARHGAP35	CTH				ATL2		UP_SEQ_FEATURE	TRANSMEM:Helical	137	34.2	0.00016	0.055		MTCH2		KEGG_PATHWAY	Fatty acid degradation	6	1.5	0.0023	0.069		HSD17B8		UP_SEQ_FEATURE	ACT_SITE:Proton acceptor	32	8.5	0.00034	0.11
ARHGAP35	APPL2				ATP9A		UP_KW_LIGAND	Flavoprotein	10	2.5	0.0052	0.058		SLC17A4		UP_KW_CELLULAR_COMPONENT	Endosome	23	5.9	0.016	0.069		CNNM2		UP_KW_LIGAND	Manganese	14	3.7	0.0043	0.14
ARHGAP35	ARMC7				ATPAF1		UP_KW_CELLULAR_COMPONENT	Mitochondrion outer membrane	9	2.2	0.016	0.076		SUGCT		KEGG_PATHWAY	Butanoate metabolism	5	1.3	0.0026	0.07		KALRN		GOTERM_CC_DIRECT	endoplasmic reticulum	36	9.5	0.0027	0.14
ARHGAP35	CDHR1				AUTS2		KEGG_PATHWAY	Glycerophospholipid metabolism	9	2.2	0.0023	0.078		TNNC2		UP_SEQ_FEATURE	ACT_SITE:Proton acceptor	33	8.5	0.00028	0.093		CYP2S1		KEGG_PATHWAY	Phosphatidylinositol signaling system	8	2.1	0.0043	0.14
ARHGAP35	BMPR1A				BCL2L13		KEGG_PATHWAY	Purine metabolism	10	2.5	0.0025	0.078		DISP2		UP_KW_MOLECULAR_FUNCTION	Acyltransferase	10	2.6	0.011	0.1		TNNC2		KEGG_PATHWAY	Biosynthesis of cofactors	10	2.6	0.0047	0.14
ARHGAP35	DNAJC22				BDH1		KEGG_PATHWAY	Peroxisome	8	2	0.0027	0.078		MAGI1		COG_ONTOLOGY	Secondary metabolites biosynthesis, transport, and catabolism	6	1.5	0.0077	0.11		DGKD		KEGG_PATHWAY	Purine metabolism	9	2.4	0.0053	0.14
ARHGAP35	SLC51B				BLCAP		KEGG_PATHWAY	Butanoate metabolism	5	1.2	0.003	0.078		ACSF2		GOTERM_CC_DIRECT	endoplasmic reticulum membrane	37	9.5	0.0022	0.11		SSTR1		UP_KW_BIOLOGICAL_PROCESS	Protein transport	21	5.6	0.013	0.16
ARHGAP35	PFN2				BMPR1A		KEGG_PATHWAY	Rap1 signaling pathway	13	3.2	0.0032	0.078		FAHD1		KEGG_PATHWAY	Drug metabolism - cytochrome P450	7	1.8	0.005	0.12		CCDC115		KEGG_PATHWAY	Fatty acid metabolism	6	1.6	0.0065	0.16
ARHGAP35	PEX11A				BRWD1		UP_KW_CELLULAR_COMPONENT	Endosome	23	5.7	0.022	0.094		ACOX1		KEGG_PATHWAY	Phosphatidylinositol signaling system	8	2.1	0.0054	0.12		ZFYVE19		KEGG_PATHWAY	Peroxisome	7	1.9	0.0076	0.17
ARHGAP35	USP30				BTBD9		KEGG_PATHWAY	Bile secretion	8	2	0.0042	0.096		CYP2B6		UP_KW_LIGAND	FAD	9	2.3	0.0074	0.13		NDUFA10		GOTERM_CC_DIRECT	cytosol	124	32.8	0.0043	0.19
ARHGAP35	OAF				C11orf54		GOTERM_CC_DIRECT	endoplasmic reticulum membrane	38	9.5	0.0019	0.1		MRPL48		KEGG_PATHWAY	Biosynthesis of cofactors	10	2.6	0.0061	0.13		LRRC75A		KEGG_PATHWAY	Thermogenesis	12	3.2	0.01	0.21
ARHGAP35	EIF4EBP2				C6orf136		COG_ONTOLOGY	Secondary metabolites biosynthesis, transport, and catabolism	6	1.5	0.0086	0.12		KCNK10		KEGG_PATHWAY	Fatty acid metabolism	6	1.5	0.0078	0.15		CAMK2G		UP_KW_BIOLOGICAL_PROCESS	Symport	7	1.9	0.023	0.24
ARHGAP35	PDP2				CAMK2G		GOTERM_CC_DIRECT	cytosol	132	32.9	0.0026	0.12		C11orf54		UP_KW_LIGAND	Flavoprotein	9	2.3	0.014	0.16		FHDC1		UP_KW_LIGAND	FAD	8	2.1	0.02	0.27
ARHGAP35	GPAM				CAPN13		KEGG_PATHWAY	Drug metabolism - cytochrome P450	7	1.7	0.0061	0.13		ATP9A		GOTERM_BP_DIRECT	fatty acid beta-oxidation	7	1.8	0.00029	0.17		MRPS33		UP_KW_LIGAND	NAD	11	2.9	0.025	0.27
ARHGAP35	CPT1A				CASP6		KEGG_PATHWAY	Phosphatidylinositol signaling system	8	2	0.0067	0.13		ANO10		GOTERM_BP_DIRECT	xenobiotic metabolic process	10	2.6	0.00035	0.17		CDHR1		UP_KW_LIGAND	Flavoprotein	8	2.1	0.034	0.27
ARHGAP35	AGPAT3				CCDC115		KEGG_PATHWAY	PPAR signaling pathway	7	1.7	0.0074	0.13		ETFDH		GOTERM_BP_DIRECT	tricarboxylic acid cycle	6	1.5	0.00048	0.17		ADPRHL1		GOTERM_BP_DIRECT	neuromuscular junction development	6	1.6	0.00046	0.28
ARHGAP35	VIPR1				CCDC85C		KEGG_PATHWAY	Biosynthesis of cofactors	10	2.5	0.008	0.14		FGFR3		GOTERM_BP_DIRECT	neuromuscular junction development	6	1.5	0.00054	0.17		HSD17B2		GOTERM_BP_DIRECT	protein transport	20	5.3	0.00059	0.28
ARHGAP35	KCNK5				CD2AP		GOTERM_BP_DIRECT	xenobiotic metabolic process	10	2.5	0.00043	0.17		ALDH18A1		GOTERM_CC_DIRECT	endoplasmic reticulum	36	9.2	0.0041	0.19		CENPV		UP_KW_LIGAND	Magnesium	25	6.6	0.045	0.29
ARHGAP35	PHLPP2				CDC14A		GOTERM_BP_DIRECT	tricarboxylic acid cycle	6	1.5	0.00054	0.17		ERBB2		GOTERM_CC_DIRECT	cytosol	127	32.6	0.0047	0.19		EXT1		UP_KW_CELLULAR_COMPONENT	Microsome	6	1.6	0.072	0.31
ARHGAP35	HSD17B2				CDHR1		GOTERM_BP_DIRECT	neuromuscular junction development	6	1.5	0.00061	0.17		ACAA1		UP_KW_BIOLOGICAL_PROCESS	Protein transport	21	5.4	0.017	0.21		NAA40		GOTERM_CC_DIRECT	endoplasmic reticulum membrane	34	9	0.0077	0.31
ARHGAP35	SLC22A5				CDK20		GOTERM_BP_DIRECT	intracellular signal transduction	21	5.2	0.00062	0.17		ACOT8		UP_KW_BIOLOGICAL_PROCESS	Electron transport	7	1.8	0.019	0.21		DNAJC22		UP_KW_BIOLOGICAL_PROCESS	Respiratory chain	5	1.3	0.034	0.33
ARHGAP35	TDP2				CDKL1		KEGG_PATHWAY	Longevity regulating pathway - multiple species	6	1.5	0.013	0.21		ZG16		KEGG_PATHWAY	Carbon metabolism	8	2.1	0.013	0.23		A1CF		KEGG_PATHWAY	Drug metabolism - cytochrome P450	6	1.6	0.018	0.35
ARHGAP35	RSBN1				CDKN2B		UP_KW_CELLULAR_COMPONENT	Tight junction	6	1.5	0.057	0.22		PHLPP1		KEGG_PATHWAY	Bile secretion	7	1.8	0.014	0.23		FH		GOTERM_BP_DIRECT	regulation of toll-like receptor 4 signaling pathway	3	0.8	0.00093	0.35
ARHGAP35	FEZ2				CDS1		GOTERM_CC_DIRECT	mitochondrial membrane	10	2.5	0.0053	0.22		CYP2S1		GOTERM_BP_DIRECT	protein transport	20	5.1	0.0009	0.24		THNSL1		GOTERM_BP_DIRECT	transmembrane transport	13	3.4	0.0012	0.37
ARHGAP35	AKAP9				CENPV		GOTERM_CC_DIRECT	extracellular exosome	60	15	0.0059	0.22		CHPT1		GOTERM_BP_DIRECT	regulation of toll-like receptor 4 signaling pathway	3	0.8	0.00099	0.24		AGFG2		GOTERM_BP_DIRECT	CDP-diacylglycerol biosynthetic process	4	1.1	0.0014	0.37
ARHGAP35	PCK1				CES2		GOTERM_CC_DIRECT	endoplasmic reticulum	36	9	0.0065	0.22		RIOK3		UP_KW_LIGAND	NAD	11	2.8	0.03	0.25		GPAM		GOTERM_BP_DIRECT	positive regulation of protein targeting to membrane	5	1.3	0.0018	0.39
ARHGAP35	TMEM170A				CFDP1		UP_KW_LIGAND	Magnesium	27	6.7	0.03	0.24		SEMA5A		UP_KW_LIGAND	Magnesium	26	6.7	0.037	0.25		KCNK10		GOTERM_BP_DIRECT	fatty acid beta-oxidation	6	1.6	0.0019	0.39
ARHGAP35	ACSF2				CHMP4B		UP_KW_LIGAND	NAD	11	2.7	0.035	0.24		ABCD3		UP_KW_BIOLOGICAL_PROCESS	Symport	7	1.8	0.026	0.26		KLHL12		INTERPRO	NAD(P)-bd_dom_sf	11	2.9	0.00075	0.4
ARHGAP35	SETD3				CHP1		KEGG_PATHWAY	Carbon metabolism	8	2	0.016	0.24		MOB3B		GOTERM_CC_DIRECT	peroxisomal membrane	6	1.5	0.0084	0.31		NTRK2		INTERPRO	FERM_CS	5	1.3	0.001	0.4
ARHGAP35	SPIN1				CHP2		GOTERM_BP_DIRECT	regulation of toll-like receptor 4 signaling pathway	3	0.7	0.001	0.26		FMO5		UP_KW_MOLECULAR_FUNCTION	Monooxygenase	6	1.5	0.038	0.31		FASTKD1		INTERPRO	FERM_N	5	1.3	0.0016	0.4
ARHGAP35	ACOX1				CHPT1		KEGG_PATHWAY	Diabetic cardiomyopathy	11	2.7	0.018	0.26		TMEM177		GOTERM_BP_DIRECT	CDP-diacylglycerol biosynthetic process	4	1	0.0015	0.31		IDH3B		INTERPRO	PH-like_dom_sf	19	5	0.0017	0.4
ARHGAP35	PATJ				CIPC		UP_KW_BIOLOGICAL_PROCESS	Electron transport	7	1.7	0.022	0.26		AK3		GOTERM_BP_DIRECT	transmembrane transport	13	3.3	0.0016	0.31		MRPL35		INTERPRO	Succinyl-CoA_synth-like	3	0.8	0.0019	0.4
ARHGAP35	SLC17A4				CLCN2		UP_KW_BIOLOGICAL_PROCESS	Protein transport	21	5.2	0.023	0.26		LPAR5		UP_KW_BIOLOGICAL_PROCESS	Respiratory chain	5	1.3	0.037	0.34		SLC36A1		INTERPRO	SUCC_ACL_C	3	0.8	0.0019	0.4
ARHGAP35	MT1F				CLDN8		GOTERM_BP_DIRECT	protein transport	20	5	0.0012	0.27		DNMBP		GOTERM_BP_DIRECT	positive regulation of protein targeting to membrane	5	1.3	0.0021	0.36		ACOX1		UP_KW_LIGAND	Steroid-binding	3	0.8	0.076	0.41
ARHGAP35	PTPN3				CLN8		GOTERM_CC_DIRECT	peroxisomal membrane	6	1.5	0.0094	0.29		ZSWIM5		GOTERM_CC_DIRECT	mitochondrial membrane	9	2.3	0.014	0.43		HPGDS		GOTERM_CC_DIRECT	endosome	13	3.4	0.013	0.46
ARHGAP35	COX10				CLYBL		GOTERM_CC_DIRECT	cytoplasm	134	33.4	0.01	0.29		IGSF9		GOTERM_CC_DIRECT	peroxisomal matrix	5	1.3	0.015	0.43		TINAG		SMART	PP2Cc	4	1.1	0.0043	0.46
ARHGAP35	PDCD6IP				CMBL		UP_KW_BIOLOGICAL_PROCESS	Symport	7	1.7	0.029	0.3		TINAG		GOTERM_CC_DIRECT	endosome	13	3.3	0.015	0.43		MBNL3		SMART	FERM_C	4	1.1	0.0089	0.46
ARHGAP35	ADCY9				CMTM4		KEGG_PATHWAY	Valine, leucine and isoleucine degradation	5	1.2	0.023	0.31		SCAP		GOTERM_CC_DIRECT	peroxisome	7	1.8	0.017	0.44		RAB3IP		SMART	PH	11	2.9	0.011	0.46
ARHGAP35	ZSWIM5				CNNM2		KEGG_PATHWAY	Chemical carcinogenesis - receptor activation	11	2.7	0.024	0.31		ASB13		UP_KW_LIGAND	Steroid-binding	3	0.8	0.08	0.45		SLC4A4		SMART	B41	5	1.3	0.011	0.46
ARHGAP35	SLC25A5				CNST		KEGG_PATHWAY	Inflammatory mediator regulation of TRP channels	7	1.7	0.025	0.31		SDR42E1		KEGG_PATHWAY	Metabolism of xenobiotics by cytochrome P450	6	1.5	0.029	0.45		GLTP		UP_KW_BIOLOGICAL_PROCESS	Electron transport	6	1.6	0.054	0.47
ARHGAP35	L2HGDH				COBL		GOTERM_BP_DIRECT	CDP-diacylglycerol biosynthetic process	4	1	0.0017	0.32		ARMC7		UP_KW_LIGAND	4Fe-4S	4	1	0.096	0.46		ECHDC2		GOTERM_CC_DIRECT	extracellular exosome	55	14.6	0.014	0.48
ARHGAP35	HECTD3				COX10		KEGG_PATHWAY	Ovarian steroidogenesis	5	1.2	0.03	0.35		DUSP16		INTERPRO	NAD(P)-bd_dom_sf	11	2.8	0.00095	0.51		ANO10		KEGG_PATHWAY	ErbB signaling pathway	6	1.6	0.034	0.52
ARHGAP35	SLC35F2				COX11		UP_KW_MOLECULAR_FUNCTION	Monooxygenase	6	1.5	0.044	0.36		LRRC8D		INTERPRO	FERM_CS	5	1.3	0.0011	0.51		NT5E		KEGG_PATHWAY	Carbon metabolism	7	1.9	0.034	0.52
ARHGAP35	GNG4				COX20		GOTERM_BP_DIRECT	transmembrane transport	13	3.2	0.0021	0.37		PRR15		INTERPRO	FERM_N	5	1.3	0.0018	0.51		KBTBD11		KEGG_PATHWAY	Phospholipase D signaling pathway	8	2.1	0.036	0.52
ARHGAP35	NUDT9				CPEB3		UP_KW_BIOLOGICAL_PROCESS	Respiratory chain	5	1.2	0.041	0.38		SLC4A4		INTERPRO	Succinyl-CoA_synth-like	3	0.8	0.0021	0.51		LRPPRC		KEGG_PATHWAY	Tyrosine metabolism	4	1.1	0.039	0.52
ARHGAP35	CYP2J2				CPT1A		GOTERM_CC_DIRECT	bicellular tight junction	8	2	0.014	0.38		AGPAT3		INTERPRO	SUCC_ACL_C	3	0.8	0.0021	0.51		KRAS		KEGG_PATHWAY	PI3K-Akt signaling pathway	14	3.7	0.04	0.52
ARHGAP35	ETFDH				CPT2		KEGG_PATHWAY	Metabolism of xenobiotics by cytochrome P450	6	1.5	0.033	0.38		CLCN2		INTERPRO	PH-like_dom_sf	19	4.9	0.0024	0.51		MOB3B		KEGG_PATHWAY	Bile secretion	6	1.6	0.04	0.52
ARHGAP35	EPB41L4B				CRIPT		GOTERM_BP_DIRECT	positive regulation of protein targeting to membrane	5	1.2	0.0023	0.38		SLC22A5		KEGG_PATHWAY	Diabetic cardiomyopathy	10	2.6	0.035	0.53		ASB13		KEGG_PATHWAY	Longevity regulating pathway - multiple species	5	1.3	0.04	0.52
ARHGAP35	SNRNP48				CRKL		UP_KW_LIGAND	Pyridoxal phosphate	5	1.2	0.077	0.39		TAT		GOTERM_CC_DIRECT	brush border	5	1.3	0.022	0.53		NAP1L2		UP_SEQ_FEATURE	DOMAIN:PH	14	3.7	0.0019	0.52
ARHGAP35	PEX26				CRLS1		UP_KW_LIGAND	Steroid-binding	3	0.7	0.084	0.39		EPB41L4B		GOTERM_CC_DIRECT	extracellular exosome	55	14.1	0.024	0.53		AK3		GOTERM_CC_DIRECT	brush border	5	1.3	0.02	0.54
ARHGAP35	A1CF				CTH		UP_KW_PTM	Myristate	9	2.2	0.063	0.42		EPHX1		GOTERM_CC_DIRECT	mitochondrial outer membrane	10	2.6	0.025	0.53		TUBAL3		GOTERM_CC_DIRECT	mitochondrial outer membrane	10	2.6	0.021	0.54
ARHGAP35	GPAT3				CYP2B6		GOTERM_CC_DIRECT	peroxisomal matrix	5	1.2	0.017	0.42		TLN2		GOTERM_CC_DIRECT	dendrite	16	4.1	0.026	0.53		SEPSECS		GOTERM_CC_DIRECT	dendrite	16	4.2	0.021	0.54
ARHGAP35	CCDC85C				CYP2J2		GOTERM_CC_DIRECT	endosome	13	3.2	0.019	0.42		SH3BGRL2		GOTERM_CC_DIRECT	brush border membrane	5	1.3	0.027	0.53		PHYH		GOTERM_CC_DIRECT	early endosome	12	3.2	0.025	0.54
ARHGAP35	CPEB3				CYP2R1		GOTERM_CC_DIRECT	peroxisome	7	1.7	0.019	0.42		MYO1D		GOTERM_CC_DIRECT	early endosome	12	3.1	0.03	0.53		ENPP1		GOTERM_CC_DIRECT	brush border membrane	5	1.3	0.025	0.54
ARHGAP35	PLCL2				CYP2S1		KEGG_PATHWAY	Progesterone-mediated oocyte maturation	7	1.7	0.04	0.44		SRI		GOTERM_CC_DIRECT	Golgi stack	4	1	0.03	0.53		PLEKHA1		GOTERM_CC_DIRECT	Golgi stack	4	1.1	0.028	0.54
ARHGAP35	TAT				DGKD		KEGG_PATHWAY	Proteoglycans in cancer	10	2.5	0.042	0.44		P2RY1		GOTERM_CC_DIRECT	photoreceptor outer segment membrane	3	0.8	0.034	0.54		DNMBP		GOTERM_CC_DIRECT	photoreceptor outer segment membrane	3	0.8	0.033	0.54
ARHGAP35	RAVER2				DHRS11		KEGG_PATHWAY	ErbB signaling pathway	6	1.5	0.045	0.45		SLC35F2		GOTERM_CC_DIRECT	succinate-CoA ligase complex	2	0.5	0.037	0.54		USP7		GOTERM_CC_DIRECT	peroxisomal membrane	5	1.3	0.034	0.54
ARHGAP35	ENTPD5				DIABLO		KEGG_PATHWAY	Tyrosine metabolism	4	1	0.047	0.45		IGF2BP2		GOTERM_CC_DIRECT	succinate-CoA ligase complex (GDP-forming)	2	0.5	0.037	0.54		EPB41L4B		GOTERM_CC_DIRECT	bicellular tight junction	7	1.9	0.034	0.54
ARHGAP35	PTP4A1				DISP2		KEGG_PATHWAY	Cholinergic synapse	7	1.7	0.048	0.45		SUCLG1		GOTERM_CC_DIRECT	succinate-CoA ligase complex (ADP-forming)	2	0.5	0.037	0.54		IP6K2		GOTERM_CC_DIRECT	mitochondrial membrane	8	2.1	0.034	0.54
ARHGAP35	THSD4				DNAJC19		KEGG_PATHWAY	Retrograde endocannabinoid signaling	8	2	0.053	0.45		THSD4		KEGG_PATHWAY	ErbB signaling pathway	6	1.5	0.039	0.54		TMEM177		GOTERM_CC_DIRECT	succinate-CoA ligase complex	2	0.5	0.035	0.54
ARHGAP35	FMO4				DNAJC22		KEGG_PATHWAY	Phospholipase D signaling pathway	8	2	0.053	0.45		TPRKB		KEGG_PATHWAY	Tyrosine metabolism	4	1	0.043	0.54		FGFR3		GOTERM_CC_DIRECT	succinate-CoA ligase complex (GDP-forming)	2	0.5	0.035	0.54
ARHGAP35	MKKS				DNMBP		KEGG_PATHWAY	Longevity regulating pathway	6	1.5	0.053	0.45		LIMA1		KEGG_PATHWAY	Phospholipase D signaling pathway	8	2.1	0.044	0.54		TMEM170A		GOTERM_CC_DIRECT	succinate-CoA ligase complex (ADP-forming)	2	0.5	0.035	0.54
ARHGAP35	LRRC8D				DPP10		KEGG_PATHWAY	Selenocompound metabolism	3	0.7	0.056	0.45		ENPP1		KEGG_PATHWAY	Chemical carcinogenesis - receptor activation	10	2.6	0.045	0.54		CDK20		GOTERM_CC_DIRECT	cytoplasm	122	32.3	0.041	0.59
ARHGAP35	ALDH18A1				DSP		KEGG_PATHWAY	Taurine and hypotaurine metabolism	3	0.7	0.056	0.45		PLEKHA1		KEGG_PATHWAY	Longevity regulating pathway - multiple species	5	1.3	0.046	0.54		KAT6B		KEGG_PATHWAY	Retinol metabolism	5	1.3	0.053	0.63
ARHGAP35	SMPDL3A				DTX4		SMART	PTPc_motif	6	1.5	0.0043	0.45		SNX24		GOTERM_CC_DIRECT	bicellular tight junction	7	1.8	0.038	0.54		TRIM3		KEGG_PATHWAY	Inflammatory mediator regulation of TRP channels	6	1.6	0.056	0.63
ARHGAP35	DNAJC19				DUSP16		SMART	PP2Cc	4	1	0.0052	0.45		ADCY6		SMART	PP2Cc	4	1	0.0046	0.54		BMPR1A		KEGG_PATHWAY	Choline metabolism in cancer	6	1.6	0.056	0.63
ARHGAP35	AUTS2				DYRK2		KEGG_PATHWAY	Growth hormone synthesis, secretion and action	7	1.7	0.059	0.46		TGFA		SMART	FERM_C	4	1	0.0095	0.54		P2RY1		KEGG_PATHWAY	Renal cell carcinoma	5	1.3	0.058	0.63
ARHGAP35	PGAP3				EAPP		KEGG_PATHWAY	Cushing syndrome	8	2	0.062	0.47		CASP6		SMART	B41	5	1.3	0.012	0.54		PLCL2		KEGG_PATHWAY	Proteoglycans in cancer	9	2.4	0.064	0.64
ARHGAP35	SUCLA2				ECHDC2		KEGG_PATHWAY	Calcium signaling pathway	11	2.7	0.064	0.47		BDH1		SMART	PH	11	2.8	0.012	0.54		VSTM2A		KEGG_PATHWAY	Diabetic cardiomyopathy	9	2.4	0.065	0.64
ARHGAP35	ACADM				EIF4EBP2		KEGG_PATHWAY	PI3K-Akt signaling pathway	14	3.5	0.068	0.47		BLCAP		KEGG_PATHWAY	Taurine and hypotaurine metabolism	3	0.8	0.052	0.57		CCDC85C		KEGG_PATHWAY	Pantothenate and CoA biosynthesis	3	0.8	0.07	0.64
ARHGAP35	KALRN				ENDOD1		KEGG_PATHWAY	Retinol metabolism	5	1.2	0.068	0.47		KIAA1191		KEGG_PATHWAY	PI3K-Akt signaling pathway	14	3.6	0.052	0.57		SLC20A2		KEGG_PATHWAY	PPAR signaling pathway	5	1.3	0.074	0.64
ARHGAP35	SRI				ENPP1		KEGG_PATHWAY	Chemical carcinogenesis - reactive oxygen species	10	2.5	0.073	0.47		GTF3C2		KEGG_PATHWAY	Chemical carcinogenesis - reactive oxygen species	10	2.6	0.06	0.59		SIRT5		KEGG_PATHWAY	Valine, leucine and isoleucine degradation	4	1.1	0.078	0.64
ARHGAP35	RIOK3				ENTPD5		KEGG_PATHWAY	Choline metabolism in cancer	6	1.5	0.074	0.47		FHDC1		KEGG_PATHWAY	Retinol metabolism	5	1.3	0.06	0.59		CHP1		KEGG_PATHWAY	Virion - Hepatitis viruses	4	1.1	0.078	0.64
ARHGAP35	AFTPH				EPB41L1		KEGG_PATHWAY	Endocrine resistance	6	1.5	0.074	0.47		ZCCHC14		KEGG_PATHWAY	Inflammatory mediator regulation of TRP channels	6	1.5	0.065	0.59		KIF21A		KEGG_PATHWAY	Chemical carcinogenesis - receptor activation	9	2.4	0.081	0.64
ARHGAP35	TMTC4				EPB41L4B		KEGG_PATHWAY	Renal cell carcinoma	5	1.2	0.074	0.47		ADPRHL1		KEGG_PATHWAY	Choline metabolism in cancer	6	1.5	0.065	0.59		BTBD9		KEGG_PATHWAY	Progesterone-mediated oocyte maturation	6	1.6	0.082	0.64
ARHGAP35	RRAS2				EPHX1		KEGG_PATHWAY	MAPK signaling pathway	12	3	0.078	0.47		IQGAP2		KEGG_PATHWAY	Renal cell carcinoma	5	1.3	0.066	0.59		TCEA3		KEGG_PATHWAY	Metabolism of xenobiotics by cytochrome P450	5	1.3	0.083	0.64
ARHGAP35	PPFIBP2				ERBB2		KEGG_PATHWAY	Melanogenesis	6	1.5	0.079	0.47		PTPN3		GOTERM_CC_DIRECT	cytoplasm	125	32.1	0.045	0.6		NT5DC1		KEGG_PATHWAY	Calcium signaling pathway	10	2.6	0.084	0.64
ARHGAP35	PRR15				ERLIN2		KEGG_PATHWAY	Pantothenate and CoA biosynthesis	3	0.7	0.081	0.47		IP6K2		KEGG_PATHWAY	ABC transporters	4	1	0.074	0.63		SLC19A3		KEGG_PATHWAY	EGFR tyrosine kinase inhibitor resistance	5	1.3	0.086	0.64
ARHGAP35	SEMA5A				ERMP1		KEGG_PATHWAY	ABC transporters	4	1	0.081	0.47		USP30		KEGG_PATHWAY	Pantothenate and CoA biosynthesis	3	0.8	0.076	0.63		PAQR5		KEGG_PATHWAY	Retrograde endocannabinoid signaling	7	1.9	0.091	0.66
ARHGAP35	ALAD				ETFDH		GOTERM_CC_DIRECT	neuromuscular junction	6	1.5	0.023	0.47		FEZ2		KEGG_PATHWAY	Proteoglycans in cancer	9	2.3	0.077	0.63		PADI2		KEGG_PATHWAY	Ovarian steroidogenesis	4	1.1	0.094	0.66
ARHGAP35	MOCS1				EXPH5		GOTERM_CC_DIRECT	brush border	5	1.2	0.024	0.48		PGAP3		KEGG_PATHWAY	Oxidative phosphorylation	7	1.8	0.081	0.63		FBXL3		KEGG_PATHWAY	Cholinergic synapse	6	1.6	0.095	0.66
ARHGAP35	DUSP16				EXT1		GOTERM_CC_DIRECT	mitochondrial outer membrane	10	2.5	0.029	0.5		UQCRC2		KEGG_PATHWAY	PPAR signaling pathway	5	1.3	0.084	0.63		MAGI1		KEGG_PATHWAY	MAPK signaling pathway	11	2.9	0.097	0.66
ARHGAP35	CHPT1				FAHD1		GOTERM_CC_DIRECT	brush border membrane	5	1.2	0.03	0.5		FLNB		KEGG_PATHWAY	Valine, leucine and isoleucine degradation	4	1	0.086	0.63		SLC16A5		GOTERM_CC_DIRECT	peroxisome	6	1.6	0.049	0.67
ARHGAP35	ACADS				FAM98C		GOTERM_CC_DIRECT	Golgi stack	4	1	0.033	0.5		TMTC4		KEGG_PATHWAY	Virion - Hepatitis viruses	4	1	0.086	0.63		ABCB1		GOTERM_CC_DIRECT	cytoplasmic vesicle	11	2.9	0.05	0.67
ARHGAP35	ABHD11				FASTKD1		GOTERM_CC_DIRECT	dendrite	16	4	0.033	0.5		LPCAT3		SMART	PTPc_motif	5	1.3	0.02	0.66		ABHD11		GOTERM_CC_DIRECT	inner mitochondrial membrane protein complex	2	0.5	0.053	0.67
ARHGAP35	OTOP2				FBXL3		GOTERM_CC_DIRECT	early endosome	12	3	0.035	0.5		CMTM4		SMART	PLCYc	3	0.8	0.024	0.66		UGDH		GOTERM_CC_DIRECT	endoplasmic reticulum-Golgi intermediate compartment	5	1.3	0.055	0.67
ARHGAP35	C11orf54				FEZ2		GOTERM_CC_DIRECT	photoreceptor outer segment membrane	3	0.7	0.036	0.5		LSG1		SMART	RhoGEF	5	1.3	0.028	0.66		PHLPP2		GOTERM_CC_DIRECT	cytoplasmic side of plasma membrane	6	1.6	0.056	0.67
ARHGAP35	UGT2A3				FGFR3		GOTERM_CC_DIRECT	succinate-CoA ligase complex	2	0.5	0.038	0.5		GCNT2		SMART	PlsC	3	0.8	0.031	0.66		MRPS25		GOTERM_CC_DIRECT	plasma membrane	114	30.2	0.057	0.67
ARHGAP35	ECHDC2				FH		GOTERM_CC_DIRECT	succinate-CoA ligase complex (GDP-forming)	2	0.5	0.038	0.5		FAM98C		SMART	PLCXc	3	0.8	0.034	0.66		ADH1C		GOTERM_CC_DIRECT	actin cytoskeleton	10	2.6	0.064	0.69
ARHGAP35	ATPAF1				FHDC1		GOTERM_CC_DIRECT	succinate-CoA ligase complex (ADP-forming)	2	0.5	0.038	0.5		KLB		KEGG_PATHWAY	Progesterone-mediated oocyte maturation	6	1.5	0.094	0.67		CMTM4		GOTERM_CC_DIRECT	peroxisomal matrix	4	1.1	0.066	0.69
ARHGAP35	DHRS11				FLNB		KEGG_PATHWAY	Tight junction	8	2	0.091	0.5		ROGDI		KEGG_PATHWAY	EGFR tyrosine kinase inhibitor resistance	5	1.3	0.096	0.67		COX10		GOTERM_CC_DIRECT	neuromuscular junction	5	1.3	0.066	0.69
ARHGAP35	ANKRD27				FMO4		KEGG_PATHWAY	Oxidative phosphorylation	7	1.7	0.094	0.5		SEPSECS		GOTERM_CC_DIRECT	inner mitochondrial membrane protein complex	2	0.5	0.054	0.69		ABCB7		GOTERM_CC_DIRECT	axon initial segment	3	0.8	0.068	0.69
ARHGAP35	ARRDC4				FMO5		KEGG_PATHWAY	Gastric acid secretion	5	1.2	0.094	0.5		CCDC115		GOTERM_CC_DIRECT	cytoplasmic vesicle	11	2.8	0.058	0.69		MAOA		GOTERM_CC_DIRECT	mitochondrial ribosome	3	0.8	0.068	0.69
ARHGAP35	TP53TG1				FZD5		KEGG_PATHWAY	Virion - Hepatitis viruses	4	1	0.095	0.5		CES2		GOTERM_CC_DIRECT	intracellular membrane-bounded organelle	25	6.4	0.058	0.69		RAB11FIP1		GOTERM_BP_DIRECT	tricarboxylic acid cycle	5	1.3	0.0036	0.69
ARHGAP35	KMT5B				GCNT2		GOTERM_BP_DIRECT	fatty acid metabolic process	8	2	0.0036	0.54		DTX4		GOTERM_CC_DIRECT	plasma membrane	117	30	0.059	0.69		MTMR11		SMART	PLCYc	3	0.8	0.023	0.7
ARHGAP35	SLC16A5				GGT7		SMART	FERM_C	4	1	0.011	0.56		IGBP1		GOTERM_CC_DIRECT	endoplasmic reticulum-Golgi intermediate compartment	5	1.3	0.06	0.69		VSIG10		SMART	RhoGEF	5	1.3	0.026	0.7
ARHGAP35	IFT88				GJB1		SMART	B41	5	1.2	0.013	0.56		KIF21A		GOTERM_CC_DIRECT	cytoplasmic side of plasma membrane	6	1.5	0.062	0.69		FMO5		SMART	PlsC	3	0.8	0.03	0.7
ARHGAP35	ERLIN2				GLOD4		SMART	PH	11	2.7	0.016	0.56		ECHDC2		GOTERM_CC_DIRECT	axon initial segment	3	0.8	0.072	0.69		MED14		SMART	PLCXc	3	0.8	0.033	0.7
ARHGAP35	HSDL2				GLTP		INTERPRO	NAD(P)-bd_dom_sf	11	2.7	0.0012	0.57		COX10		GOTERM_CC_DIRECT	intracellular membraneless organelle	3	0.8	0.072	0.69		RNF157		GOTERM_BP_DIRECT	succinyl-CoA catabolic process	3	0.8	0.0045	0.77
ARHGAP35	NIPAL3				GNG4		INTERPRO	FERM_CS	5	1.2	0.0013	0.57		USP7		GOTERM_CC_DIRECT	mitochondrial ribosome	3	0.8	0.072	0.69		DUSP16		GOTERM_CC_DIRECT	early endosome membrane	8	2.1	0.079	0.78
ARHGAP35	MFSD9				GON7		INTERPRO	FERM_N	5	1.2	0.0019	0.57		IDH3B		GOTERM_CC_DIRECT	kinociliary basal body	2	0.5	0.072	0.69		SLC35G1		INTERPRO	Sc_DH/Rdtase_CS	5	1.3	0.0044	0.79
ARHGAP35	CES2				GPA33		INTERPRO	SUCC_ACL_C	3	0.7	0.0022	0.57		MOCS1		GOTERM_CC_DIRECT	neuromuscular junction	5	1.3	0.072	0.69		MPND		GOTERM_CC_DIRECT	tubular endosome	2	0.5	0.086	0.8
ARHGAP35	PANK1				GPAM		INTERPRO	Succinyl-CoA_synth-like	3	0.7	0.0022	0.57		SLC35G1		GOTERM_CC_DIRECT	actin cytoskeleton	10	2.6	0.074	0.69		TSPAN7		GOTERM_CC_DIRECT	EKC/KEOPS complex	2	0.5	0.086	0.8
ARHGAP35	TMEM9B				GPAT3		GOTERM_CC_DIRECT	axon	13	3.2	0.048	0.61		SLC20A2		UP_SEQ_FEATURE	DOMAIN:PH	14	3.6	0.0025	0.7		ADAM22		GOTERM_CC_DIRECT	dendrite cytoplasm	3	0.8	0.089	0.81
ARHGAP35	NGEF				GPD1L		GOTERM_CC_DIRECT	plasma membrane	121	30.2	0.049	0.61		KLHL12		GOTERM_BP_DIRECT	succinyl-CoA catabolic process	3	0.8	0.0048	0.76		ARRDC4		GOTERM_BP_DIRECT	xenobiotic metabolic process	8	2.1	0.0053	0.84
ARHGAP35	VIL1				GPR160		UP_SEQ_FEATURE	DOMAIN:Tyrosine specific protein phosphatases	7	1.7	0.0022	0.63		ANO5		GOTERM_CC_DIRECT	EKC/KEOPS complex	2	0.5	0.089	0.78		PIK3R1		GOTERM_BP_DIRECT	prostaglandin metabolic process	4	1.1	0.0058	0.84
ARHGAP35	ZC3H14				GTF3C2		GOTERM_CC_DIRECT	inner mitochondrial membrane protein complex	2	0.5	0.056	0.67		NAPEPLD		GOTERM_CC_DIRECT	tubular endosome	2	0.5	0.089	0.78		RNF32		SMART	L51_S25_CI-B8	2	0.5	0.047	0.9
ARHGAP35	ROGDI				HADHA		INTERPRO	PH-like_dom_sf	19	4.7	0.0032	0.7		CFDP1		GOTERM_CC_DIRECT	early endosome membrane	8	2.1	0.089	0.78		PXMP2		GOTERM_MF_DIRECT	transmembrane transporter activity	10	2.6	0.0022	0.98
ARHGAP35	GPR160				HECTD3		GOTERM_BP_DIRECT	succinyl-CoA catabolic process	3	0.7	0.0051	0.71		SPRYD7		GOTERM_CC_DIRECT	dendrite cytoplasm	3	0.8	0.094	0.8		CLN8		GOTERM_MF_DIRECT	catalytic activity	7	1.9	0.0059	0.98
ARHGAP35	MGAT4B				HEXIM1		SMART	PLCYc	3	0.7	0.026	0.72		FZD5		SMART	L51_S25_CI-B8	2	0.5	0.048	0.84		OTOP2		GOTERM_MF_DIRECT	magnesium ion binding	12	3.2	0.0065	0.98
ARHGAP35	ADAL				HMGCS2		SMART	RhoGEF	5	1.2	0.031	0.72		ABCB7		INTERPRO	Sc_DH/Rdtase_CS	5	1.3	0.005	0.85		SMIM19		GOTERM_MF_DIRECT	1-acylglycerol-3-phosphate O-acyltransferase activity	4	1.1	0.0072	0.98
ARHGAP35	APPL1				HPGDS		SMART	PlsC	3	0.7	0.033	0.72		CDKN2B		INTERPRO	FAD/NAD-bd_sf	6	1.5	0.0053	0.85		PEX11A		GOTERM_MF_DIRECT	oxidoreductase activity, acting on the CH-OH group of donors, NAD or NADP as acceptor	5	1.3	0.0084	0.98
ARHGAP35	TMEM98				HSD17B2		SMART	PLCXc	3	0.7	0.037	0.72		DIABLO		GOTERM_BP_DIRECT	intracellular signal transduction	18	4.6	0.0061	0.87		TRAK2		GOTERM_MF_DIRECT	nucleotide binding	8	2.1	0.0085	0.98
ARHGAP35	ANO5				HSD17B8		GOTERM_MF_DIRECT	magnesium ion binding	14	3.5	0.0012	0.72		AGFG2		GOTERM_BP_DIRECT	prostaglandin metabolic process	4	1	0.0064	0.87		SIPA1L3		GOTERM_MF_DIRECT	ATP binding	44	11.6	0.009	0.98
ARHGAP35	MRPL34				HSDL2		GOTERM_MF_DIRECT	flavin adenine dinucleotide binding	7	1.7	0.0021	0.72		SDHB		GOTERM_MF_DIRECT	transmembrane transporter activity	10	2.6	0.0027	0.96		SNX5		UP_SEQ_FEATURE	DOMAIN:PPM-type phosphatase	4	1.1	0.0078	1
ARHGAP35	ZDHHC23				IDH3B		GOTERM_MF_DIRECT	transmembrane transporter activity	10	2.5	0.0032	0.72		CLYBL		GOTERM_MF_DIRECT	catalytic activity	7	1.8	0.0068	0.96		FAHD1		INTERPRO	Cytochrome_P450_fam2	4	1.1	0.0081	1
ARHGAP35	TTC19				IFT88		GOTERM_MF_DIRECT	ATP binding	48	12	0.0037	0.72		TRIM3		GOTERM_MF_DIRECT	1-acylglycerol-3-phosphate O-acyltransferase activity	4	1	0.0078	0.96		HADHA		INTERPRO	PPM-type-like_dom_sf	4	1.1	0.0081	1
ARHGAP35	TMEM177				IGBP1		GOTERM_CC_DIRECT	endoplasmic reticulum-Golgi intermediate compartment	5	1.2	0.066	0.73		LRRC75A		GOTERM_MF_DIRECT	magnesium ion binding	12	3.1	0.008	0.96		LARGE1		INTERPRO	PPM-type_phosphatase-like_dom	4	1.1	0.0081	1
ARHGAP35	HSD17B8				IGF2BP2		GOTERM_CC_DIRECT	cytoplasmic vesicle	11	2.7	0.068	0.73		UGT2A3		GOTERM_MF_DIRECT	flavin adenine dinucleotide binding	6	1.5	0.0092	0.96		TMEM131		GOTERM_BP_DIRECT	intracellular signal transduction	17	4.5	0.0097	1
ARHGAP35	LARGE1				IGSF9		GOTERM_CC_DIRECT	cytoplasmic side of plasma membrane	6	1.5	0.068	0.73		KRAS		GOTERM_MF_DIRECT	ATP binding	45	11.5	0.0093	0.96		HSDL2		GOTERM_BP_DIRECT	fatty acid metabolic process	7	1.9	0.011	1
ARHGAP35	IGSF9				IMMT		GOTERM_CC_DIRECT	kinociliary basal body	2	0.5	0.074	0.73		KALRN		GOTERM_MF_DIRECT	oxidoreductase activity, acting on the CH-OH group of donors, NAD or NADP as acceptor	5	1.3	0.0093	0.96		SDR42E1		GOTERM_BP_DIRECT	midbody abscission	4	1.1	0.011	1
ARHGAP35	SIRT5				IP6K2		GOTERM_CC_DIRECT	mitochondrial ribosome	3	0.7	0.075	0.73		TMEM131		GOTERM_MF_DIRECT	nucleotide binding	8	2.1	0.0099	0.96		ADD3		UP_SEQ_FEATURE	TOPO_DOM:Lumenal	22	5.8	0.012	1
ARHGAP35	NDUFA6				IQGAP2		GOTERM_CC_DIRECT	axon initial segment	3	0.7	0.075	0.73		RAB11FIP1		UP_SEQ_FEATURE	DOMAIN:PPM-type phosphatase	4	1	0.0086	1		AGPAT3		GOTERM_MF_DIRECT	acetylglucosaminyltransferase activity	4	1.1	0.012	1
ARHGAP35	PAQR8				IST1		GOTERM_CC_DIRECT	intracellular membraneless organelle	3	0.7	0.075	0.73		SLC26A2		GOTERM_BP_DIRECT	aerobic respiration	6	1.5	0.0087	1		NUDT9		INTERPRO	PH_domain	12	3.2	0.013	1
ARHGAP35	AGMAT				KALRN		GOTERM_CC_DIRECT	intracellular membrane-bounded organelle	25	6.2	0.076	0.73		ABCA8		INTERPRO	Cytochrome_P450_fam2	4	1	0.0088	1		SETD9		INTERPRO	FERM_PH-like_C	4	1.1	0.013	1
ARHGAP35	PTPRF				KAT6B		UP_KW_BIOLOGICAL_PROCESS	GPI-anchor biosynthesis	3	0.7	0.09	0.76		AGAP1		INTERPRO	PPM-type-like_dom_sf	4	1	0.0088	1		ANKRD27		GOTERM_BP_DIRECT	regulation of cholesterol biosynthetic process	3	0.8	0.013	1
ARHGAP35	CRLS1				KBTBD11		UP_SEQ_FEATURE	DOMAIN:PH	14	3.5	0.0031	0.77		TRPM6		INTERPRO	PPM-type_phosphatase-like_dom	4	1	0.0088	1		RPP14		INTERPRO	PLC_EF-hand-like	3	0.8	0.013	1
ARHGAP35	CRIPT				KCNK10		GOTERM_CC_DIRECT	actin cytoskeleton	10	2.5	0.084	0.78		PHYH		INTERPRO	AB_hydrolase	8	2.1	0.0094	1		SPIN1		GOTERM_BP_DIRECT	estrogen biosynthetic process	3	0.8	0.015	1
ARHGAP35	LIMA1				KCNK5		INTERPRO	Prot-tyrosine_phosphatase-like	8	2	0.0043	0.8		L2HGDH		UP_SEQ_FEATURE	DOMAIN:Tyrosine specific protein phosphatases	6	1.5	0.0097	1		LYRM7		UP_SEQ_FEATURE	TRANSMEM:Helical; Name=8	7	1.9	0.017	1
ARHGAP35	FMO5				KIAA1191		SMART	S_TKc	12	3	0.048	0.8		GPR160		GOTERM_BP_DIRECT	protein hexamerization	3	0.8	0.011	1		RSBN1		INTERPRO	FERM_central	5	1.3	0.017	1
ARHGAP35	AKAP1				KIF21A		SMART	L51_S25_CI-B8	2	0.5	0.05	0.8		GPAM		GOTERM_BP_DIRECT	midbody abscission	4	1	0.012	1		RETSAT		INTERPRO	Band_41_domain	5	1.3	0.017	1
ARHGAP35	ANKH				KLB		GOTERM_CC_DIRECT	EKC/KEOPS complex	2	0.5	0.091	0.81		PEX26		GOTERM_BP_DIRECT	fatty acid metabolic process	7	1.8	0.012	1		ACAA1		INTERPRO	FERM_2	5	1.3	0.017	1
ARHGAP35	KAT6B				KLHL12		GOTERM_CC_DIRECT	tubular endosome	2	0.5	0.091	0.81		ZFYVE19		GOTERM_MF_DIRECT	acetylglucosaminyltransferase activity	4	1	0.013	1		CHMP4B		GOTERM_BP_DIRECT	insulin receptor signaling pathway	7	1.9	0.017	1
ARHGAP35	MIEF1				KLHL8		GOTERM_CC_DIRECT	apical plasma membrane	13	3.2	0.093	0.81		GLOD4		GOTERM_MF_DIRECT	protein binding	291	74.6	0.013	1		NDUFA6		GOTERM_MF_DIRECT	potassium channel regulator activity	5	1.3	0.018	1
ARHGAP35	TMCO1				KMT5B		GOTERM_CC_DIRECT	dendrite cytoplasm	3	0.7	0.098	0.83		SMAP1		GOTERM_BP_DIRECT	regulation of cholesterol biosynthetic process	3	0.8	0.014	1		AKAP9		INTERPRO	FERM_domain	5	1.3	0.018	1
ARHGAP35	AGAP1				KRAS		INTERPRO	Sc_DH/Rdtase_CS	5	1.2	0.0055	0.87		RNF167		INTERPRO	FERM_PH-like_C	4	1	0.014	1		DNAJC19		GOTERM_BP_DIRECT	peroxisome fission	3	0.8	0.018	1
ARHGAP35	SH3BGRL2				L2HGDH		INTERPRO	FAD/NAD-bd_sf	6	1.5	0.006	0.87		NAA40		INTERPRO	Prot-tyrosine_phosphatase-like	7	1.8	0.014	1		LRRC57		GOTERM_BP_DIRECT	fatty acid beta-oxidation using acyl-CoA oxidase	3	0.8	0.018	1
ARHGAP35	CD2AP				LAD1		INTERPRO	Tyr_Pase_cat	6	1.5	0.0074	0.89		TRAF3IP2		INTERPRO	PLC_EF-hand-like	3	0.8	0.014	1		AFTPH		INTERPRO	FERM/acyl-CoA-bd_prot_sf	5	1.3	0.019	1
ARHGAP35	ADCY6				LARGE1		INTERPRO	Tyr_Pase_dom	7	1.7	0.008	0.89		TRPV1		GOTERM_MF_DIRECT	protein homodimerization activity	25	6.4	0.015	1		SLC17A4		UP_SEQ_FEATURE	DOMAIN:FERM	5	1.3	0.019	1
ARHGAP35	TMEM171				LCMT1		INTERPRO	Cytochrome_P450_fam2	4	1	0.0095	0.89		IMMT		INTERPRO	PH_domain	12	3.1	0.016	1		PTPN3		GOTERM_BP_DIRECT	social behavior	5	1.3	0.019	1
ARHGAP35	HMGCS2				LETM1		INTERPRO	PPM-type_phosphatase-like_dom	4	1	0.0095	0.89		HPGDS		UP_SEQ_FEATURE	TOPO_DOM:Lumenal	22	5.6	0.016	1		KLB		GOTERM_MF_DIRECT	structural constituent of cytoskeleton	7	1.9	0.019	1
ARHGAP35	PLEKHG6				LIAS		INTERPRO	PPM-type-like_dom_sf	4	1	0.0095	0.89		SMIM19		GOTERM_BP_DIRECT	estrogen biosynthetic process	3	0.8	0.017	1		BDH1		GOTERM_MF_DIRECT	protein homodimerization activity	24	6.3	0.02	1
ARHGAP35	MPC2				LIMA1		GOTERM_BP_DIRECT	prostaglandin metabolic process	4	1	0.0069	0.9		KAT6B		INTERPRO	FERM_2	5	1.3	0.019	1		SFXN1		GOTERM_BP_DIRECT	bone mineralization	5	1.3	0.021	1
ARHGAP35	ADH1C				LPAR5		INTERPRO	AB_hydrolase	8	2	0.011	0.94		PTP4A1		INTERPRO	Band_41_domain	5	1.3	0.019	1		FAM98C		GOTERM_MF_DIRECT	phosphatidylinositol binding	7	1.9	0.021	1
ARHGAP35	RAB11FIP1				LPCAT3		GOTERM_BP_DIRECT	response to starvation	5	1.2	0.0079	0.97		ZDHHC23		INTERPRO	FERM_central	5	1.3	0.019	1		SNRNP48		INTERPRO	SDR_fam	5	1.3	0.021	1
ARHGAP35	CYP2S1				LRPPRC		GOTERM_MF_DIRECT	catalytic activity	7	1.7	0.0078	1		APPL2		UP_SEQ_FEATURE	TRANSMEM:Helical; Name=8	7	1.8	0.019	1		PTP4A1		GOTERM_BP_DIRECT	phosphatidic acid biosynthetic process	4	1.1	0.022	1
ARHGAP35	RPS6KA6				LRRC57		UP_SEQ_FEATURE	ACT_SITE:Phosphocysteine intermediate	7	1.7	0.0079	1		HEXIM1		GOTERM_MF_DIRECT	potassium channel regulator activity	5	1.3	0.019	1		ANKMY2		INTERPRO	FAD/NAD-bd_sf	5	1.3	0.024	1
ARHGAP35	CRKL				LRRC75A		GOTERM_MF_DIRECT	1-acylglycerol-3-phosphate O-acyltransferase activity	4	1	0.0085	1		RRAS2		GOTERM_BP_DIRECT	peroxisome fission	3	0.8	0.02	1		FEZ2		UP_SEQ_FEATURE	DOMAIN:BAR	4	1.1	0.025	1
ARHGAP35	ABCD3				LRRC8D		UP_SEQ_FEATURE	DOMAIN:PPM-type phosphatase	4	1	0.0092	1		CDS1		GOTERM_BP_DIRECT	organic acid metabolic process	3	0.8	0.02	1		CYP2B6		GOTERM_BP_DIRECT	positive regulation of Rac protein signal transduction	3	0.8	0.025	1
ARHGAP35	LAD1				LSG1		GOTERM_BP_DIRECT	aerobic respiration	6	1.5	0.0097	1		SIRT5		GOTERM_BP_DIRECT	fatty acid beta-oxidation using acyl-CoA oxidase	3	0.8	0.02	1		STRBP		UP_SEQ_FEATURE	SITE:Important for substrate specificity	3	0.8	0.025	1
ARHGAP35	MYO1D				LYRM7		GOTERM_MF_DIRECT	oxidoreductase activity, acting on the CH-OH group of donors, NAD or NADP as acceptor	5	1.2	0.01	1		SSTR1		INTERPRO	FERM_domain	5	1.3	0.02	1		ALDH18A1		GOTERM_BP_DIRECT	response to oxidative stress	7	1.9	0.026	1
ARHGAP35	IQGAP2				LZIC		UP_SEQ_FEATURE	TOPO_DOM:Lumenal	23	5.7	0.011	1		MRPL35		GOTERM_BP_DIRECT	insulin receptor signaling pathway	7	1.8	0.02	1		PAFAH2		INTERPRO	6-PGluconate_DH-like_C_sf	3	0.8	0.026	1
ARHGAP35	SMIM19				MAGI1		GOTERM_BP_DIRECT	acyl-CoA metabolic process	4	1	0.011	1		NTRK2		INTERPRO	FERM/acyl-CoA-bd_prot_sf	5	1.3	0.021	1		C11orf54		INTERPRO	AB_hydrolase	7	1.9	0.027	1
ARHGAP35	FZD5				MAOA		GOTERM_MF_DIRECT	nucleotide binding	8	2	0.011	1		NDUFA6		UP_SEQ_FEATURE	DOMAIN:FERM	5	1.3	0.021	1		SLC16A1		GOTERM_BP_DIRECT	cellular response to hepatocyte growth factor stimulus	3	0.8	0.028	1
ARHGAP35	DPP10				MAPKAPK5		GOTERM_BP_DIRECT	protein hexamerization	3	0.7	0.012	1		RMDN2		GOTERM_BP_DIRECT	social behavior	5	1.3	0.022	1		DYRK2		UP_SEQ_FEATURE	DOMAIN:Phospholipid/glycerol acyltransferase	3	0.8	0.029	1
ARHGAP35	WDR20				MAST2		GOTERM_BP_DIRECT	midbody abscission	4	1	0.013	1		CD2AP		GOTERM_MF_DIRECT	structural constituent of cytoskeleton	7	1.8	0.022	1		PDP2		UP_SEQ_FEATURE	DOMAIN:PI-PLC Y-box	3	0.8	0.029	1
ARHGAP35	RNF32				MBNL3		GOTERM_MF_DIRECT	acetylglucosaminyltransferase activity	4	1	0.014	1		MRPS33		GOTERM_BP_DIRECT	bone mineralization	5	1.3	0.023	1		PHLPP1		GOTERM_MF_DIRECT	oxidoreductase activity, acting on paired donors, with incorporation or reduction of molecular oxygen, reduced flavin or flavoprotein as one donor, and incorporation of one atom of oxygen	4	1.1	0.029	1
ARHGAP35	SLC22A23				MED14		GOTERM_MF_DIRECT	protein binding	299	74.6	0.014	1		WSCD1		INTERPRO	SDR_fam	5	1.3	0.023	1		CYP2R1		INTERPRO	PLipase_C_Pinositol-sp_Y	3	0.8	0.03	1
ARHGAP35	MBNL3				METAP1		GOTERM_BP_DIRECT	response to temperature stimulus	3	0.7	0.014	1		MGAT4B		INTERPRO	LRR_domain-containing	4	1	0.024	1		ATPAF1		INTERPRO	PI-PLC_fam	3	0.8	0.03	1
ARHGAP35	ARHGEF9				MFSD9		GOTERM_BP_DIRECT	regulation of cholesterol biosynthetic process	3	0.7	0.014	1		MRPL34		GOTERM_MF_DIRECT	phosphatidylinositol binding	7	1.8	0.024	1		ADAL		INTERPRO	EF-hand-dom_pair	11	2.9	0.03	1
ARHGAP35	MRPL48				MGAT4B		GOTERM_MF_DIRECT	manganese ion binding	6	1.5	0.015	1		REPS1		GOTERM_BP_DIRECT	phosphatidic acid biosynthetic process	4	1	0.024	1		PAPSS2		GOTERM_MF_DIRECT	protein binding	280	74.1	0.031	1
ARHGAP35	GCNT2				MIEF1		INTERPRO	FERM_PH-like_C	4	1	0.015	1		CHP2		GOTERM_BP_DIRECT	positive regulation of Rac protein signal transduction	3	0.8	0.026	1		CASP6		GOTERM_BP_DIRECT	actin filament polymerization	4	1.1	0.031	1
ARHGAP35	SUGCT				MKKS		GOTERM_BP_DIRECT	chromatin remodeling	28	7	0.015	1		OCRL		UP_SEQ_FEATURE	DOMAIN:BAR	4	1	0.027	1		RPS6KA6		GOTERM_BP_DIRECT	establishment of protein localization	4	1.1	0.031	1
ARHGAP35	IGBP1				MMP28		INTERPRO	PLC_EF-hand-like	3	0.7	0.015	1		COX11		UP_SEQ_FEATURE	SITE:Important for substrate specificity	3	0.8	0.027	1		PLCE1		GOTERM_BP_DIRECT	mitochondrial calcium ion homeostasis	3	0.8	0.032	1
ARHGAP35	PARP16				MOB3B		INTERPRO	Tyr_Pase_AS	6	1.5	0.017	1		TMEM161B		INTERPRO	Tyr_Pase_dom	6	1.5	0.027	1		BRWD1		GOTERM_BP_DIRECT	cristae formation	3	0.8	0.032	1
ARHGAP35	XYLB				MOCS1		UP_SEQ_FEATURE	DOMAIN:Tyrosine-protein phosphatase	6	1.5	0.017	1		ALAD		UP_SEQ_FEATURE	ACT_SITE:Phosphocysteine intermediate	6	1.5	0.027	1		TMEM38B		UP_SEQ_FEATURE	TOPO_DOM:Cytoplasmic	86	22.8	0.032	1
ARHGAP35	MOB3B				MPC2		GOTERM_BP_DIRECT	fatty acid beta-oxidation using acyl-CoA dehydrogenase	3	0.7	0.017	1		COX20		INTERPRO	6-PGluconate_DH-like_C_sf	3	0.8	0.028	1		DPP10		UP_SEQ_FEATURE	DOMAIN:Major facilitator superfamily (MFS) profile	5	1.3	0.033	1
ARHGAP35	MRPL35				MPND		GOTERM_BP_DIRECT	estrogen biosynthetic process	3	0.7	0.017	1		ADAL		UP_SEQ_FEATURE	TOPO_DOM:Cytoplasmic	89	22.8	0.028	1		AGAP1		GOTERM_MF_DIRECT	sodium channel regulator activity	4	1.1	0.034	1
ARHGAP35	LRPPRC				MRPL34		INTERPRO	PH_domain	12	3	0.019	1		PGRMC1		GOTERM_BP_DIRECT	response to oxidative stress	7	1.8	0.03	1		PANK3		GOTERM_BP_DIRECT	aerobic respiration	5	1.3	0.034	1
ARHGAP35	ANK3				MRPL35		INTERPRO	FERM_2	5	1.2	0.02	1		STRBP		GOTERM_BP_DIRECT	cellular response to hepatocyte growth factor stimulus	3	0.8	0.03	1		TP53TG1		INTERPRO	MFS_dom	6	1.6	0.035	1
ARHGAP35	MAGI1				MRPL48		INTERPRO	Band_41_domain	5	1.2	0.02	1		IST1		INTERPRO	Tyr_Pase_cat	5	1.3	0.031	1		COX11		GOTERM_BP_DIRECT	positive regulation of macropinocytosis	2	0.5	0.035	1
ARHGAP35	PHLPP1				MRPS25		INTERPRO	FERM_central	5	1.2	0.02	1		TMEM9B		UP_SEQ_FEATURE	DOMAIN:Phospholipid/glycerol acyltransferase	3	0.8	0.031	1		ZC3H14		GOTERM_BP_DIRECT	regulation of membrane depolarization during action potential	2	0.5	0.035	1
ARHGAP35	TMEM38B				MRPS33		GOTERM_BP_DIRECT	organic acid metabolic process	3	0.7	0.021	1		SLC22A23		UP_SEQ_FEATURE	DOMAIN:PI-PLC Y-box	3	0.8	0.031	1		IFT88		GOTERM_BP_DIRECT	ADP catabolic process	2	0.5	0.035	1
ARHGAP35	C6orf136				MRRF		GOTERM_BP_DIRECT	peroxisome fission	3	0.7	0.021	1		HSDL2		INTERPRO	PI-PLC_fam	3	0.8	0.031	1		LSG1		UP_SEQ_FEATURE	DOMAIN:ATP-grasp fold succinyl-CoA synthetase-type	2	0.5	0.036	1
ARHGAP35	SNX24				MT1F		GOTERM_BP_DIRECT	fatty acid beta-oxidation using acyl-CoA oxidase	3	0.7	0.021	1		PLEKHG6		INTERPRO	PLipase_C_Pinositol-sp_Y	3	0.8	0.031	1		ZCCHC14		UP_SEQ_FEATURE	LIPID:N6-palmitoyl lysine	2	0.5	0.036	1
ARHGAP35	PAPSS2				MT1M		GOTERM_MF_DIRECT	protein homodimerization activity	25	6.2	0.021	1		SETD3		GOTERM_MF_DIRECT	oxidoreductase activity, acting on paired donors, with incorporation or reduction of molecular oxygen, reduced flavin or flavoprotein as one donor, and incorporation of one atom of oxygen	4	1	0.032	1		MFSD9		UP_SEQ_FEATURE	REGION:Interaction with NHERF1	2	0.5	0.036	1
ARHGAP35	ZCCHC14				MTCH2		UP_SEQ_FEATURE	DOMAIN:Acyl-CoA oxidase/dehydrogenase middle	3	0.7	0.021	1		SLC25A5		GOTERM_BP_DIRECT	chromatin remodeling	26	6.7	0.032	1		MOCS1		UP_SEQ_FEATURE	REGION:Required for RAB5A binding	2	0.5	0.036	1
ARHGAP35	DIABLO				MTM1		GOTERM_MF_DIRECT	potassium channel regulator activity	5	1.2	0.021	1		PLCD1		GOTERM_BP_DIRECT	cristae formation	3	0.8	0.034	1		TRAF3IP2		UP_SEQ_FEATURE	DOMAIN:ATP-citrate synthase/succinyl-CoA ligase C-terminal	2	0.5	0.036	1
ARHGAP35	KCNK10				MTMR11		UP_SEQ_FEATURE	TRANSMEM:Helical; Name=8	7	1.7	0.021	1		CNNM2		GOTERM_BP_DIRECT	mitochondrial calcium ion homeostasis	3	0.8	0.034	1		RUNDC3B		INTERPRO	ATP-grasp_succ-CoA_synth-type	2	0.5	0.036	1
ARHGAP35	SEPSECS				MYO1D		INTERPRO	FERM_domain	5	1.2	0.022	1		KCNK5		GOTERM_BP_DIRECT	actin filament polymerization	4	1	0.034	1		UQCRC2		INTERPRO	PH_DP13A/B	2	0.5	0.036	1
ARHGAP35	PANK3				NAA40		GOTERM_MF_DIRECT	acyltransferase activity	5	1.2	0.023	1		VSTM2A		GOTERM_BP_DIRECT	establishment of protein localization	4	1	0.034	1		PHF3		INTERPRO	Succ_CoA_ligase-like_bsu	2	0.5	0.036	1
ARHGAP35	PRKACB				NAP1L2		GOTERM_BP_DIRECT	insulin receptor signaling pathway	7	1.7	0.023	1		RAB3IP		UP_SEQ_FEATURE	DOMAIN:Major facilitator superfamily (MFS) profile	5	1.3	0.036	1		SUGCT		INTERPRO	DP13A/B	2	0.5	0.036	1
ARHGAP35	PGRMC1				NAPEPLD		INTERPRO	FERM/acyl-CoA-bd_prot_sf	5	1.2	0.023	1		CDKL1		GOTERM_BP_DIRECT	ADP catabolic process	2	0.5	0.036	1		PAG1		INTERPRO	PTB_APPL	2	0.5	0.036	1
ARHGAP35	MRRF				NDUFA10		UP_SEQ_FEATURE	DOMAIN:FERM	5	1.2	0.023	1		BMPR1A		GOTERM_BP_DIRECT	positive regulation of macropinocytosis	2	0.5	0.036	1		ZG16		GOTERM_MF_DIRECT	flavin adenine dinucleotide binding	5	1.3	0.036	1
ARHGAP35	FGFR3				NDUFA2		GOTERM_BP_DIRECT	social behavior	5	1.2	0.024	1		CRKL		GOTERM_BP_DIRECT	regulation of membrane depolarization during action potential	2	0.5	0.036	1		SPAG9		GOTERM_BP_DIRECT	lipid catabolic process	6	1.6	0.036	1
ARHGAP35	NDUFA10				NDUFA6		GOTERM_MF_DIRECT	structural constituent of cytoskeleton	7	1.7	0.025	1		SPAG9		GOTERM_MF_DIRECT	sodium channel regulator activity	4	1	0.036	1		ATG4D		UP_SEQ_FEATURE	MOTIF:HXXXXD motif	3	0.8	0.037	1
ARHGAP35	VSIG10				NEDD4L		GOTERM_BP_DIRECT	bone mineralization	5	1.2	0.025	1		AGMAT		INTERPRO	EF-hand-dom_pair	11	2.8	0.037	1		WSCD1		GOTERM_BP_DIRECT	chromatin remodeling	25	6.6	0.037	1
ARHGAP35	TMEM161B				NFS1		INTERPRO	AcylCoA_DH/ox_N_sf	3	0.7	0.025	1		PAPSS2		UP_SEQ_FEATURE	DOMAIN:ATP-grasp fold succinyl-CoA synthetase-type	2	0.5	0.037	1		MKKS		UP_SEQ_FEATURE	DOMAIN:Tyrosine specific protein phosphatases	5	1.3	0.037	1
ARHGAP35	PGAP2				NGEF		INTERPRO	LRR_domain-containing	4	1	0.025	1		UGDH		UP_SEQ_FEATURE	REGION:Interaction with NHERF1	2	0.5	0.037	1		L2HGDH		GOTERM_BP_DIRECT	proton transmembrane transport	8	2.1	0.038	1
ARHGAP35	SPRYD7				NOL4L		INTERPRO	SDR_fam	5	1.2	0.026	1		PLCE1		UP_SEQ_FEATURE	REGION:Required for RAB5A binding	2	0.5	0.037	1		PPFIBP2		GOTERM_MF_DIRECT	succinate-CoA ligase (ADP-forming) activity	2	0.5	0.038	1
ARHGAP35	AFG3L2				NT5DC1		GOTERM_BP_DIRECT	phosphatidic acid biosynthetic process	4	1	0.026	1		PANK1		UP_SEQ_FEATURE	LIPID:N6-palmitoyl lysine	2	0.5	0.037	1		PDCD6IP		GOTERM_MF_DIRECT	succinate-CoA ligase (GDP-forming) activity	2	0.5	0.038	1
ARHGAP35	LRRC57				NT5E		GOTERM_BP_DIRECT	protein export from nucleus	4	1	0.026	1		CNST		UP_SEQ_FEATURE	DOMAIN:ATP-citrate synthase/succinyl-CoA ligase C-terminal	2	0.5	0.037	1		TLN2		GOTERM_BP_DIRECT	response to starvation	4	1.1	0.038	1
ARHGAP35	PHYH				NTRK2		GOTERM_MF_DIRECT	phosphatidylinositol binding	7	1.7	0.027	1		PIK3R1		INTERPRO	PTB_APPL	2	0.5	0.037	1		CMBL		GOTERM_MF_DIRECT	cysteine-type endopeptidase activity	5	1.3	0.038	1
ARHGAP35	OCRL				NUDT9		GOTERM_BP_DIRECT	positive regulation of Rac protein signal transduction	3	0.7	0.028	1		LARGE1		INTERPRO	ATP-grasp_succ-CoA_synth-type	2	0.5	0.037	1		CPT1A		GOTERM_BP_DIRECT	2-oxoglutarate metabolic process	3	0.8	0.04	1
ARHGAP35	SDR42E1				OAF		UP_SEQ_FEATURE	SITE:Important for substrate specificity	3	0.7	0.028	1		CIPC		INTERPRO	DP13A/B	2	0.5	0.037	1		ALAD		GOTERM_BP_DIRECT	stabilization of membrane potential	3	0.8	0.04	1
ARHGAP35	TNNC2				OCRL		UP_SEQ_FEATURE	DOMAIN:BAR	4	1	0.029	1		ARHGEF9		INTERPRO	Succ_CoA_ligase-like_bsu	2	0.5	0.037	1		KLHL8		GOTERM_BP_DIRECT	chondrocyte proliferation	3	0.8	0.04	1
ARHGAP35	SMAP1				OTOP2		UP_SEQ_FEATURE	TOPO_DOM:Cytoplasmic	91	22.7	0.029	1		LIAS		INTERPRO	PH_DP13A/B	2	0.5	0.037	1		EAPP		GOTERM_BP_DIRECT	regulation of signal transduction by p53 class mediator	4	1.1	0.04	1
ARHGAP35	LSG1				P2RY1		INTERPRO	Acyl-CoA_Oxase/DH_mid-dom	3	0.7	0.029	1		CCDC85C		INTERPRO	MFS_dom	6	1.5	0.039	1		EPB41L1		UP_SEQ_FEATURE	DOMAIN:DH	5	1.3	0.041	1
ARHGAP35	DISP2				PADI2		INTERPRO	6-PGluconate_DH-like_C_sf	3	0.7	0.029	1		MT1M		GOTERM_MF_DIRECT	ATPase-coupled transmembrane transporter activity	4	1	0.039	1		DTX4		UP_SEQ_FEATURE	DOMAIN:PI-PLC X-box	3	0.8	0.041	1
ARHGAP35	SDHB				PAFAH2		GOTERM_BP_DIRECT	cellular response to hepatocyte growth factor stimulus	3	0.7	0.032	1		HMGCS2		UP_SEQ_FEATURE	MOTIF:HXXXXD motif	3	0.8	0.039	1		PLEKHG6		GOTERM_MF_DIRECT	arachidonate epoxygenase activity	3	0.8	0.041	1
ARHGAP35	THNSL1				PAG1		GOTERM_MF_DIRECT	fatty acyl-CoA hydrolase activity	3	0.7	0.032	1		PCK1		GOTERM_MF_DIRECT	succinate-CoA ligase (GDP-forming) activity	2	0.5	0.039	1		PPP2R3A		INTERPRO	Plipid/glycerol_acylTrfase	3	0.8	0.042	1
ARHGAP35	DGKD				PANK1		UP_SEQ_FEATURE	DOMAIN:PI-PLC Y-box	3	0.7	0.032	1		RUNDC3B		GOTERM_MF_DIRECT	succinate-CoA ligase (ADP-forming) activity	2	0.5	0.039	1		WDR20		INTERPRO	PLipase_C_PInositol-sp_X_dom	3	0.8	0.042	1
ARHGAP35	SLC19A3				PANK3		UP_SEQ_FEATURE	DOMAIN:Phospholipid/glycerol acyltransferase	3	0.7	0.032	1		ABHD12		GOTERM_BP_DIRECT	lipid catabolic process	6	1.5	0.041	1		MIEF1		INTERPRO	Ez/rad/moesin-like	3	0.8	0.042	1
ARHGAP35	SGK2				PAPSS2		INTERPRO	PLipase_C_Pinositol-sp_Y	3	0.7	0.033	1		LETM1		GOTERM_BP_DIRECT	response to starvation	4	1	0.041	1		CRIPT		INTERPRO	DH-domain	5	1.3	0.042	1
ARHGAP35	KBTBD11				PAQR5		INTERPRO	AcylCo_DH-like_C	3	0.7	0.033	1		ENDOD1		GOTERM_MF_DIRECT	cysteine-type endopeptidase activity	5	1.3	0.042	1		MRRF		INTERPRO	MFS	5	1.3	0.042	1
ARHGAP35	ATL2				PAQR8		INTERPRO	AcylCoA_DH/oxidase_NM_dom_sf	3	0.7	0.033	1		IFT88		GOTERM_BP_DIRECT	stabilization of membrane potential	3	0.8	0.042	1		IGF2BP2		UP_SEQ_FEATURE	TRANSMEM:Helical; Name=9	6	1.6	0.043	1
ARHGAP35	DTX4				PARP16		INTERPRO	Acyl-CoA_Oxase/DH_mid-dom_sf	3	0.7	0.033	1		DGKD		GOTERM_BP_DIRECT	chondrocyte proliferation	3	0.8	0.042	1		PGAP3		GOTERM_BP_DIRECT	multicellular organism development	4	1.1	0.043	1
ARHGAP35	TRAK2				PATJ		INTERPRO	PI-PLC_fam	3	0.7	0.033	1		RPS6KA6		GOTERM_BP_DIRECT	2-oxoglutarate metabolic process	3	0.8	0.042	1		LAD1		INTERPRO	Prot-tyrosine_phosphatase-like	6	1.6	0.043	1
ARHGAP35	TPRKB				PCK1		GOTERM_BP_DIRECT	response to oxidative stress	7	1.7	0.033	1		PLCL2		UP_SEQ_FEATURE	DOMAIN:PI-PLC X-box	3	0.8	0.043	1		NFS1		GOTERM_MF_DIRECT	lyase activity	4	1.1	0.044	1
ARHGAP35	SUCLG2				PDCD4		GOTERM_MF_DIRECT	oxidoreductase activity, acting on paired donors, with incorporation or reduction of molecular oxygen, reduced flavin or flavoprotein as one donor, and incorporation of one atom of oxygen	4	1	0.034	1		TSPAN7		GOTERM_BP_DIRECT	proton transmembrane transport	8	2.1	0.044	1		CRLS1		GOTERM_BP_DIRECT	androgen metabolic process	3	0.8	0.044	1
ARHGAP35	KLHL12				PDCD6IP		GOTERM_MF_DIRECT	carboxylic ester hydrolase activity	4	1	0.034	1		EXT1		GOTERM_MF_DIRECT	arachidonate epoxygenase activity	3	0.8	0.044	1		MRPL48		INTERPRO	DBL_dom_sf	5	1.3	0.044	1
ARHGAP35	ACOT8				PDE8A		GOTERM_MF_DIRECT	protein tyrosine phosphatase activity, metal-dependent	6	1.5	0.035	1		METAP1		GOTERM_BP_DIRECT	regulation of signal transduction by p53 class mediator	4	1	0.044	1		APPL1		GOTERM_BP_DIRECT	phosphatidylinositol 3-kinase/protein kinase B signal transduction	5	1.3	0.046	1
ARHGAP35	SNX5				PDK2		GOTERM_BP_DIRECT	cristae formation	3	0.7	0.036	1		MKKS		INTERPRO	Plipid/glycerol_acylTrfase	3	0.8	0.044	1		ACSF2		GOTERM_MF_DIRECT	hydrolase activity, acting on ester bonds	3	0.8	0.046	1
ARHGAP35	PHF3				PDP2		GOTERM_BP_DIRECT	mitochondrial calcium ion homeostasis	3	0.7	0.036	1		ADCY9		INTERPRO	PLipase_C_PInositol-sp_X_dom	3	0.8	0.044	1		TGFA		GOTERM_MF_DIRECT	monooxygenase activity	5	1.3	0.048	1
ARHGAP35	ADPRHL1				PEX11A		GOTERM_MF_DIRECT	histone H2AXY142 phosphatase activity	6	1.5	0.037	1		DPP10		INTERPRO	Ez/rad/moesin-like	3	0.8	0.044	1		GCNT2		GOTERM_MF_DIRECT	manganese ion binding	5	1.3	0.048	1
ARHGAP35	EXPH5				PEX26		GOTERM_MF_DIRECT	non-membrane spanning protein tyrosine phosphatase activity	6	1.5	0.037	1		CYP2J2		UP_SEQ_FEATURE	DOMAIN:DH	5	1.3	0.045	1		GPR160		GOTERM_BP_DIRECT	epoxygenase P450 pathway	3	0.8	0.048	1
ARHGAP35	CYP2B6				PFN2		GOTERM_BP_DIRECT	actin filament polymerization	4	1	0.037	1		KLHL8		INTERPRO	MFS	5	1.3	0.046	1		TMEM98		GOTERM_BP_DIRECT	glycosaminoglycan biosynthetic process	3	0.8	0.048	1
ARHGAP35	FHDC1				PGAP2		GOTERM_BP_DIRECT	establishment of protein localization	4	1	0.037	1		MAPKAPK5		INTERPRO	DH-domain	5	1.3	0.046	1		LPCAT3		UP_SEQ_FEATURE	DOMAIN:SH3 2	4	1.1	0.05	1
ARHGAP35	PIK3R1				PGAP3		GOTERM_BP_DIRECT	positive regulation of macropinocytosis	2	0.5	0.037	1		PDK2		GOTERM_BP_DIRECT	multicellular organism development	4	1	0.047	1		ATP9A		PIR_SUPERFAMILY	SucCS_beta	2	0.5	0.052	1
ARHGAP35	ANKMY2				PGRMC1		GOTERM_BP_DIRECT	regulation of membrane depolarization during action potential	2	0.5	0.037	1		HSD17B8		GOTERM_BP_DIRECT	androgen metabolic process	3	0.8	0.047	1		ZSWIM5		GOTERM_BP_DIRECT	isoprenoid metabolic process	2	0.5	0.052	1
ARHGAP35	ATP9A				PHF3		GOTERM_BP_DIRECT	ADP catabolic process	2	0.5	0.037	1		CDC14A		GOTERM_MF_DIRECT	lyase activity	4	1	0.047	1		ABCA8		GOTERM_BP_DIRECT	inorganic diphosphate transport	2	0.5	0.052	1
ARHGAP35	ADAM22				PHLPP1		UP_SEQ_FEATURE	LIPID:N-myristoyl glycine	9	2.2	0.038	1		HECTD3		UP_SEQ_FEATURE	TRANSMEM:Helical; Name=9	6	1.5	0.048	1		MRPL34		INTERPRO	MFS_trans_sf	7	1.9	0.052	1
ARHGAP35	BLCAP				PHLPP2		UP_SEQ_FEATURE	LIPID:N6-palmitoyl lysine	2	0.5	0.038	1		TMCO1		INTERPRO	DBL_dom_sf	5	1.3	0.048	1		DHRS11		UP_SEQ_FEATURE	TRANSIT:Peroxisome	2	0.5	0.053	1
ARHGAP35	ENDOD1				PHYH		UP_SEQ_FEATURE	REGION:Required for RAB5A binding	2	0.5	0.038	1		GPD1L		GOTERM_MF_DIRECT	hydrolase activity, acting on ester bonds	3	0.8	0.048	1		COBL		INTERPRO	Succ-CoA_synthase_bsu_CS	2	0.5	0.054	1
ARHGAP35	RPP14				PIGV		UP_SEQ_FEATURE	DOMAIN:ATP-citrate synthase/succinyl-CoA ligase C-terminal	2	0.5	0.038	1		FMO4		BIOCARTA	Eicosanoid Metabolism	3	0.8	0.05	1		SLC51B		INTERPRO	Ribosomal_mL43/mS25/NADH_DH	2	0.5	0.054	1
ARHGAP35	KLB				PIK3R1		UP_SEQ_FEATURE	DOMAIN:ATP-grasp fold succinyl-CoA synthetase-type	2	0.5	0.038	1		ABCB1		GOTERM_BP_DIRECT	phosphatidylinositol 3-kinase/protein kinase B signal transduction	5	1.3	0.051	1		TRPM6		INTERPRO	Calcineurin_B_homologous	2	0.5	0.054	1
ARHGAP35	PXMP2				PLCD1		UP_SEQ_FEATURE	REGION:Interaction with NHERF1	2	0.5	0.038	1		NT5DC1		GOTERM_BP_DIRECT	glycosaminoglycan biosynthetic process	3	0.8	0.051	1		GLOD4		UP_KW_DISEASE	Cataract	7	1.9	0.055	1
ARHGAP35	ANO10				PLCE1		INTERPRO	DP13A/B	2	0.5	0.038	1		NGEF		GOTERM_BP_DIRECT	epoxygenase P450 pathway	3	0.8	0.051	1		ATL2		GOTERM_MF_DIRECT	estradiol 17-beta-dehydrogenase [NAD(P)+] activity	3	0.8	0.056	1
ARHGAP35	CMBL				PLCL2		INTERPRO	Succ_CoA_ligase-like_bsu	2	0.5	0.038	1		ACADS		GOTERM_BP_DIRECT	very long-chain fatty acid metabolic process	3	0.8	0.051	1		SNX24		GOTERM_MF_DIRECT	diacylglycerol cholinephosphotransferase activity	2	0.5	0.057	1
ARHGAP35	AK3				PLEKHA1		INTERPRO	PH_DP13A/B	2	0.5	0.038	1		OTOP2		GOTERM_MF_DIRECT	monooxygenase activity	5	1.3	0.052	1		PGRMC1		GOTERM_MF_DIRECT	acetyl-CoA binding	2	0.5	0.057	1
ARHGAP35	GTF3C2				PLEKHG6		INTERPRO	PTB_APPL	2	0.5	0.038	1		SUCLA2		GOTERM_MF_DIRECT	manganese ion binding	5	1.3	0.052	1		ZDHHC23		GOTERM_MF_DIRECT	carboxylic acid transmembrane transporter activity	2	0.5	0.057	1
ARHGAP35	IMMT				PLPP6		INTERPRO	ATP-grasp_succ-CoA_synth-type	2	0.5	0.038	1		MIEF1		GOTERM_MF_DIRECT	ABC-type transporter activity	4	1	0.053	1		CYP2J2		GOTERM_BP_DIRECT	protein dephosphorylation	5	1.3	0.058	1
ARHGAP35	LETM1				PPFIBP2		UP_SEQ_FEATURE	DOMAIN:Major facilitator superfamily (MFS) profile	5	1.2	0.039	1		CAPN13		UP_SEQ_FEATURE	DOMAIN:SH3 2	4	1	0.054	1		MTM1		GOTERM_BP_DIRECT	regulation of small GTPase mediated signal transduction	6	1.6	0.059	1
ARHGAP35	KIF21A				PPM1A		GOTERM_MF_DIRECT	sodium channel regulator activity	4	1	0.039	1		CHMP4B		GOTERM_BP_DIRECT	inorganic diphosphate transport	2	0.5	0.054	1		METAP1		GOTERM_MF_DIRECT	GDP binding	5	1.3	0.061	1
ARHGAP35	NAPEPLD				PPP2R3A		GOTERM_MF_DIRECT	succinate-CoA ligase (GDP-forming) activity	2	0.5	0.04	1		TRAK2		GOTERM_BP_DIRECT	isoprenoid metabolic process	2	0.5	0.054	1		PDE8A		GOTERM_BP_DIRECT	phosphatidylcholine biosynthetic process	3	0.8	0.062	1
ARHGAP35	HADHA				PRKACB		GOTERM_MF_DIRECT	succinate-CoA ligase (ADP-forming) activity	2	0.5	0.04	1		PEX11A		UP_SEQ_FEATURE	TRANSIT:Peroxisome	2	0.5	0.055	1		ARHGEF9		GOTERM_BP_DIRECT	Ras protein signal transduction	5	1.3	0.062	1
ARHGAP35	DNMBP				PRR15		GOTERM_MF_DIRECT	chondroitin sulfate proteoglycan binding	2	0.5	0.04	1		AFTPH		PIR_SUPERFAMILY	SucCS_beta	2	0.5	0.055	1		CPEB3		GOTERM_MF_DIRECT	oxidoreductase activity	9	2.4	0.064	1
ARHGAP35	GJB1				PRUNE1		UP_SEQ_FEATURE	MOTIF:HXXXXD motif	3	0.7	0.041	1		ANKRD27		INTERPRO	ABC_transporter-like_CS	4	1	0.055	1		CHPT1		GOTERM_BP_DIRECT	transport across blood-brain barrier	5	1.3	0.064	1
ARHGAP35	CLCN2				PTGDR		GOTERM_MF_DIRECT	ATPase-coupled transmembrane transporter activity	4	1	0.042	1		ADH1C		INTERPRO	Calcineurin_B_homologous	2	0.5	0.055	1		CES2		GOTERM_BP_DIRECT	ephrin receptor signaling pathway	5	1.3	0.064	1
ARHGAP35	TMEM131				PTP4A1		INTERPRO	EF-hand-dom_pair	11	2.7	0.043	1		TP53TG1		INTERPRO	Ribosomal_mL43/mS25/NADH_DH	2	0.5	0.055	1		SLC22A5		GOTERM_BP_DIRECT	heme biosynthetic process	3	0.8	0.067	1
ARHGAP35	NAP1L2				PTPN21		INTERPRO	MFS_dom	6	1.5	0.043	1		ADAM22		INTERPRO	Succ-CoA_synthase_bsu_CS	2	0.5	0.055	1		IGSF9		INTERPRO	Cyt_P450_E_grp-I	4	1.1	0.069	1
ARHGAP35	GON7				PTPN3		GOTERM_BP_DIRECT	2-oxoglutarate metabolic process	3	0.7	0.044	1		SMPDL3A		INTERPRO	Tyr_Pase_AS	5	1.3	0.057	1		SMAP1		GOTERM_BP_DIRECT	inhibition of non-skeletal tissue mineralization	2	0.5	0.069	1
ARHGAP35	LPCAT3				PTPRF		GOTERM_BP_DIRECT	stabilization of membrane potential	3	0.7	0.044	1		CLN8		UP_SEQ_FEATURE	DOMAIN:Tyrosine-protein phosphatase	5	1.3	0.057	1		GPD1L		GOTERM_BP_DIRECT	regulation of retrograde transport, endosome to Golgi	2	0.5	0.069	1
ARHGAP35	MTM1				PXMP2		GOTERM_BP_DIRECT	chondrocyte proliferation	3	0.7	0.044	1		HSD17B2		GOTERM_MF_DIRECT	diacylglycerol cholinephosphotransferase activity	2	0.5	0.058	1		TTC19		GOTERM_BP_DIRECT	negative regulation of protein kinase C signaling	2	0.5	0.069	1
ARHGAP35	COX11				RAB11FIP1		UP_SEQ_FEATURE	DOMAIN:PI-PLC X-box	3	0.7	0.045	1		PPM1A		GOTERM_MF_DIRECT	carboxylic acid transmembrane transporter activity	2	0.5	0.058	1		FZD5		UP_SEQ_FEATURE	LIPID:N-myristoyl glycine	8	2.1	0.069	1
ARHGAP35	COX20				RAB3IP		GOTERM_BP_DIRECT	lipid catabolic process	6	1.5	0.045	1		GGT7		GOTERM_MF_DIRECT	acetyl-CoA binding	2	0.5	0.058	1		KMT5B		GOTERM_BP_DIRECT	signal transduction	32	8.5	0.07	1
ARHGAP35	PAQR5				RAVER2		GOTERM_MF_DIRECT	cysteine-type endopeptidase activity	5	1.2	0.045	1		PHLPP2		GOTERM_MF_DIRECT	estradiol 17-beta-dehydrogenase [NAD(P)+] activity	3	0.8	0.059	1		SUCLA2		INTERPRO	Type_II_PanK	2	0.5	0.071	1
ARHGAP35	IDH3B				REPS1		GOTERM_MF_DIRECT	arachidonate epoxygenase activity	3	0.7	0.046	1		NEDD4L		INTERPRO	MFS_trans_sf	7	1.8	0.059	1		ETFDH		GOTERM_BP_DIRECT	memory	5	1.3	0.071	1
ARHGAP35	PRUNE1				RETSAT		INTERPRO	Ez/rad/moesin-like	3	0.7	0.046	1		GLTP		UP_SEQ_FEATURE	DOMAIN:ABC transporter	4	1	0.06	1		CFDP1		GOTERM_BP_DIRECT	acyl-CoA metabolic process	3	0.8	0.072	1
ARHGAP35	CFDP1				RIOK3		INTERPRO	Plipid/glycerol_acylTrfase	3	0.7	0.046	1		GON7		UP_KW_DISEASE	Cataract	7	1.8	0.062	1		CLCN2		GOTERM_BP_DIRECT	phosphatidylinositol-mediated signaling	3	0.8	0.072	1
ARHGAP35	CASP6				RMDN2		INTERPRO	PLipase_C_PInositol-sp_X_dom	3	0.7	0.046	1		LRPPRC		GOTERM_BP_DIRECT	protein dephosphorylation	5	1.3	0.064	1		SMPDL3A		GOTERM_MF_DIRECT	palmitoyl-CoA oxidase activity	2	0.5	0.075	1
ARHGAP35	TCEA3				RMND1		GOTERM_BP_DIRECT	regulation of signal transduction by p53 class mediator	4	1	0.047	1		MRRF		GOTERM_MF_DIRECT	4 iron, 4 sulfur cluster binding	4	1	0.066	1		LIMA1		GOTERM_MF_DIRECT	pantothenate kinase activity	2	0.5	0.075	1
ARHGAP35	RETSAT				RMND5A		UP_SEQ_FEATURE	DOMAIN:DH	5	1.2	0.049	1		LCMT1		GOTERM_BP_DIRECT	phosphatidylcholine biosynthetic process	3	0.8	0.066	1		NGEF		INTERPRO	PLC-like_Pdiesterase_TIM-brl	3	0.8	0.075	1
ARHGAP35	SSTR1				RNF157		GOTERM_BP_DIRECT	androgen metabolic process	3	0.7	0.049	1		NT5E		GOTERM_BP_DIRECT	regulation of small GTPase mediated signal transduction	6	1.5	0.066	1		RMDN2		GOTERM_BP_DIRECT	muscle cell cellular homeostasis	3	0.8	0.077	1
ARHGAP35	ERMP1				RNF167		GOTERM_BP_DIRECT	proton transmembrane transport	8	2	0.05	1		CRLS1		GOTERM_MF_DIRECT	GDP binding	5	1.3	0.066	1		IMMT		GOTERM_BP_DIRECT	multivesicular body sorting pathway	3	0.8	0.077	1
ARHGAP35	APLP2				RNF32		GOTERM_BP_DIRECT	multicellular organism development	4	1	0.05	1		EAPP		GOTERM_BP_DIRECT	Ras protein signal transduction	5	1.3	0.069	1		IQGAP2		SMART	ArfGap	3	0.8	0.078	1
ARHGAP35	CLYBL				ROGDI		INTERPRO	PyrdxlP-dep_Trfase_major	4	1	0.05	1		FASTKD1		INTERPRO	ABC_transporter-like_ATP-bd	4	1	0.071	1		AFG3L2		SMART	PTPc_motif	4	1.1	0.08	1
ARHGAP35	ABCA8				RPP14		GOTERM_MF_DIRECT	lyase activity	4	1	0.051	1		PHF3		GOTERM_BP_DIRECT	ephrin receptor signaling pathway	5	1.3	0.071	1		USP30		GOTERM_MF_DIRECT	acyltransferase activity	4	1.1	0.082	1
ARHGAP35	CIPC				RPS6KA6		INTERPRO	MFS	5	1.2	0.051	1		PARP16		GOTERM_BP_DIRECT	transport across blood-brain barrier	5	1.3	0.071	1		KCNK5		INTERPRO	Tyr_Pase_dom	5	1.3	0.082	1
ARHGAP35	NEDD4L				RRAS2		INTERPRO	DH-domain	5	1.2	0.051	1		RMND1		GOTERM_BP_DIRECT	heme biosynthetic process	3	0.8	0.071	1		REPS1		UP_SEQ_FEATURE	ACT_SITE:Phosphocysteine intermediate	5	1.3	0.082	1
ARHGAP35	EPHX1				RSBN1		GOTERM_MF_DIRECT	hydrolase activity, acting on ester bonds	3	0.7	0.051	1		LZIC		GOTERM_BP_DIRECT	inhibition of non-skeletal tissue mineralization	2	0.5	0.071	1		EIF4EBP2		GOTERM_BP_DIRECT	regulation of protein localization to plasma membrane	3	0.8	0.082	1
ARHGAP35	STRBP				RUNDC3B		UP_SEQ_FEATURE	TRANSMEM:Helical; Name=9	6	1.5	0.052	1		ANK3		GOTERM_BP_DIRECT	negative regulation of protein kinase C signaling	2	0.5	0.071	1		ADCY6		GOTERM_BP_DIRECT	positive regulation of protein localization to plasma membrane	4	1.1	0.084	1
ARHGAP35	TGFA				SAMD13		INTERPRO	DBL_dom_sf	5	1.2	0.053	1		RPP14		GOTERM_BP_DIRECT	regulation of retrograde transport, endosome to Golgi	2	0.5	0.071	1		SLC44A1		GOTERM_BP_DIRECT	succinyl-CoA metabolic process	2	0.5	0.086	1
ARHGAP35	PAG1				SCAP		GOTERM_BP_DIRECT	dendrite self-avoidance	3	0.7	0.054	1		EXPH5		UP_SEQ_FEATURE	DOMAIN:4Fe-4S ferredoxin-type	2	0.5	0.072	1		APPL2		GOTERM_BP_DIRECT	presynaptic actin cytoskeleton organization	2	0.5	0.086	1
ARHGAP35	TRIM3				SDHB		GOTERM_BP_DIRECT	very long-chain fatty acid metabolic process	3	0.7	0.054	1		PTGDR		INTERPRO	Type_II_PanK	2	0.5	0.073	1		PANK1		GOTERM_BP_DIRECT	succinate metabolic process	2	0.5	0.086	1
ARHGAP35	CHP2				SDR42E1		GOTERM_BP_DIRECT	glycosaminoglycan biosynthetic process	3	0.7	0.054	1		SETD9		GOTERM_MF_DIRECT	metal ion binding	68	17.4	0.073	1		ERLIN2		GOTERM_BP_DIRECT	positive regulation of protein glycosylation	2	0.5	0.086	1
ARHGAP35	GLTP				SEMA5A		GOTERM_BP_DIRECT	epoxygenase P450 pathway	3	0.7	0.054	1		SFXN1		GOTERM_MF_DIRECT	oxidoreductase activity	9	2.3	0.073	1		RMND1		GOTERM_BP_DIRECT	ubiquitin-independent protein catabolic process via the multivesicular body sorting pathway	2	0.5	0.086	1
ARHGAP35	PPP2R3A				SEPSECS		GOTERM_BP_DIRECT	phosphatidylinositol 3-kinase/protein kinase B signal transduction	5	1.2	0.055	1		RNF157		INTERPRO	Cyt_P450_E_grp-I	4	1	0.074	1		MTCH2		GOTERM_BP_DIRECT	tRNA threonylcarbamoyladenosine modification	2	0.5	0.086	1
ARHGAP35	ZFYVE19				SETD3		GOTERM_BP_DIRECT	isoprenoid metabolic process	2	0.5	0.055	1		MRPS25		GOTERM_BP_DIRECT	acyl-CoA metabolic process	3	0.8	0.076	1		SPRYD7		GOTERM_BP_DIRECT	mitochondrial translation	5	1.3	0.086	1
ARHGAP35	ACOT11				SETD9		GOTERM_BP_DIRECT	inorganic diphosphate transport	2	0.5	0.055	1		NUDT9		GOTERM_BP_DIRECT	phosphatidylinositol-mediated signaling	3	0.8	0.076	1		PDK2		OMIM_DISEASE	Bladder cancer, somatic	2	0.5	0.086	1
ARHGAP35	RNF167				SFXN1		INTERPRO	PyrdxlP-dep_Trfase	4	1	0.056	1		THNSL1		GOTERM_MF_DIRECT	RNA polymerase II CTD heptapeptide repeat S2 phosphatase activity	5	1.3	0.077	1		PDCD4		UP_SEQ_FEATURE	SITE:Cleavage; by PARL	2	0.5	0.087	1
ARHGAP35	USP7				SGK2		UP_SEQ_FEATURE	TRANSIT:Peroxisome	2	0.5	0.056	1		PFN2		GOTERM_MF_DIRECT	calmodulin-dependent protein phosphatase activity	5	1.3	0.077	1		HMGCS2		INTERPRO	MCT	2	0.5	0.088	1
ARHGAP35	CHMP4B				SH3BGRL2		GOTERM_MF_DIRECT	monooxygenase activity	5	1.2	0.057	1		VIL1		GOTERM_MF_DIRECT	RNA polymerase II CTD heptapeptide repeat T4 phosphatase activity	5	1.3	0.077	1		SLC22A23		GOTERM_MF_DIRECT	phosphatidylinositol phospholipase C activity	3	0.8	0.088	1
ARHGAP35	REPS1				SIPA1L3		GOTERM_MF_DIRECT	ABC-type transporter activity	4	1	0.057	1		ERLIN2		GOTERM_MF_DIRECT	histone H2AXS140 phosphatase activity	5	1.3	0.077	1		UGT2A3		GOTERM_BP_DIRECT	epidermal growth factor receptor signaling pathway	5	1.3	0.088	1
ARHGAP35	ZG16				SIRT5		INTERPRO	Ribosomal_mL43/mS25/NADH_DH	2	0.5	0.057	1		RNF32		GOTERM_MF_DIRECT	RNA polymerase II CTD heptapeptide repeat S7 phosphatase activity	5	1.3	0.077	1		SUCLG1		SMART	NUC	2	0.5	0.092	1
ARHGAP35	BRWD1				SLC16A1		INTERPRO	Calcineurin_B_homologous	2	0.5	0.057	1		SNX5		GOTERM_MF_DIRECT	RNA polymerase II CTD heptapeptide repeat S5 phosphatase activity	5	1.3	0.077	1		MMP28		SMART	Endonuclease_NS	2	0.5	0.092	1
ARHGAP35	MT1M				SLC16A5		INTERPRO	Succ-CoA_synthase_bsu_CS	2	0.5	0.057	1		SLC16A1		GOTERM_MF_DIRECT	RNA polymerase II CTD heptapeptide repeat Y1 phosphatase activity	5	1.3	0.077	1		OCRL		GOTERM_MF_DIRECT	glycerol-3-phosphate O-acyltransferase activity	2	0.5	0.092	1
ARHGAP35	ATG4D				SLC17A4		UP_SEQ_FEATURE	DOMAIN:SH3 2	4	1	0.057	1		MED14		GOTERM_MF_DIRECT	MAP kinase serine/threonine phosphatase activity	5	1.3	0.077	1		GPAT3		GOTERM_MF_DIRECT	ErbB-3 class receptor binding	2	0.5	0.092	1
ARHGAP35	DSP				SLC19A3		PIR_SUPERFAMILY	SucCS_beta	2	0.5	0.058	1		FBXL3		GOTERM_MF_DIRECT	pantothenate kinase activity	2	0.5	0.077	1		TAT		GOTERM_MF_DIRECT	cytoskeletal protein binding	4	1.1	0.093	1
ARHGAP35	MRPS25				SLC20A2		INTERPRO	ABC_transporter-like_CS	4	1	0.059	1		BRWD1		GOTERM_MF_DIRECT	palmitoyl-CoA oxidase activity	2	0.5	0.077	1		ENDOD1		GOTERM_BP_DIRECT	protein K63-linked ubiquitination	4	1.1	0.094	1
ARHGAP35	LIAS				SLC22A23		GOTERM_MF_DIRECT	acetyl-CoA binding	2	0.5	0.06	1		DNAJC19		GOTERM_BP_DIRECT	memory	5	1.3	0.078	1		ANK3		GOTERM_BP_DIRECT	translation	8	2.1	0.094	1
ARHGAP35	CDK20				SLC22A5		GOTERM_MF_DIRECT	diacylglycerol cholinephosphotransferase activity	2	0.5	0.06	1		LRRC57		UP_SEQ_FEATURE	LIPID:N-myristoyl glycine	8	2.1	0.079	1		TMEM171		UP_SEQ_FEATURE	DOMAIN:Arf-GAP	3	0.8	0.095	1
ARHGAP35	RMND1				SLC25A5		GOTERM_MF_DIRECT	carboxylic acid transmembrane transporter activity	2	0.5	0.06	1		RSBN1		INTERPRO	PLC-like_Pdiesterase_TIM-brl	3	0.8	0.079	1		AKAP1		INTERPRO	Cyt_P450_CS	4	1.1	0.096	1
ARHGAP35	SIPA1L3				SLC26A2		BIOCARTA	Eicosanoid Metabolism	3	0.7	0.061	1		ATL2		SMART	ArfGap	3	0.8	0.081	1		BCL2L13		INTERPRO	ArfGAP_dom	3	0.8	0.097	1
ARHGAP35	MTMR11				SLC35F2		GOTERM_MF_DIRECT	estradiol 17-beta-dehydrogenase [NAD(P)+] activity	3	0.7	0.062	1		SUCLG2		GOTERM_BP_DIRECT	multivesicular body sorting pathway	3	0.8	0.082	1		PLPP6		INTERPRO	ArfGAP_dom_sf	3	0.8	0.097	1
ARHGAP35	CHP1				SLC35G1		GOTERM_BP_DIRECT	signal transduction	34	8.5	0.062	1		ARRDC4		GOTERM_BP_DIRECT	muscle cell cellular homeostasis	3	0.8	0.082	1		SLC35F2		INTERPRO	ARFGAP/RecO	3	0.8	0.097	1
ARHGAP35	TRAF3IP2				SLC36A1		UP_SEQ_FEATURE	DOMAIN:ABC transporter	4	1	0.063	1		CLDN8		GOTERM_BP_DIRECT	regulation of protein localization to plasma membrane	3	0.8	0.087	1		SUCLG2		GOTERM_BP_DIRECT	positive regulation of lamellipodium assembly	3	0.8	0.098	1
ARHGAP35	PDE8A				SLC44A1		INTERPRO	MFS_trans_sf	7	1.7	0.066	1		GNG4		GOTERM_MF_DIRECT	acyltransferase activity	4	1	0.087	1		RIOK3
ARHGAP35	SLC20A2				SLC4A4		INTERPRO	Kinase-like_dom_sf	17	4.2	0.066	1		ENTPD5		GOTERM_BP_DIRECT	positive regulation of protein glycosylation	2	0.5	0.088	1		PTPN21
ARHGAP35	CAPN13				SLC51B		GOTERM_BP_DIRECT	phosphatidylcholine biosynthetic process	3	0.7	0.069	1		AUTS2		GOTERM_BP_DIRECT	succinate metabolic process	2	0.5	0.088	1		PLCD1
ARHGAP35	TSPAN7				SMAP1		GOTERM_BP_DIRECT	protein dephosphorylation	5	1.2	0.069	1		TTC19		GOTERM_BP_DIRECT	ubiquitin-independent protein catabolic process via the multivesicular body sorting pathway	2	0.5	0.088	1		PARP16
ARHGAP35	CLN8				SMIM19		GOTERM_MF_DIRECT	4 iron, 4 sulfur cluster binding	4	1	0.07	1		NOL4L		GOTERM_BP_DIRECT	tRNA threonylcarbamoyladenosine modification	2	0.5	0.088	1		RMND5A
ARHGAP35	BCL2L13				SMPDL3A		UP_KW_DISEASE	Cataract	7	1.7	0.071	1		SPIN1		GOTERM_BP_DIRECT	succinyl-CoA metabolic process	2	0.5	0.088	1		HEXIM1
ARHGAP35	TINAG				SNRNP48		BIOCARTA	Mitochondrial Carnitine Palmitoyltransferase (CPT) System	2	0.5	0.072	1		NFS1		GOTERM_BP_DIRECT	presynaptic actin cytoskeleton organization	2	0.5	0.088	1		VIL1
ARHGAP35	NFS1				SNX24		GOTERM_MF_DIRECT	GDP binding	5	1.2	0.072	1		SAMD13		OMIM_DISEASE	Bladder cancer, somatic	2	0.5	0.089	1		NDUFA2
ARHGAP35	RNF157				SNX5		GOTERM_BP_DIRECT	regulation of small GTPase mediated signal transduction	6	1.5	0.073	1		MAOA		UP_SEQ_FEATURE	DOMAIN:ABC transmembrane type-1	3	0.8	0.089	1		SEMA5A
ARHGAP35	UGDH				SPAG9		GOTERM_BP_DIRECT	regulation of retrograde transport, endosome to Golgi	2	0.5	0.073	1		RMND5A		UP_SEQ_FEATURE	SITE:Cleavage; by PARL	2	0.5	0.09	1		PRR15
ARHGAP35	LCMT1				SPIN1		GOTERM_BP_DIRECT	carnitine shuttle	2	0.5	0.073	1		EIF4EBP2		GOTERM_BP_DIRECT	positive regulation of protein localization to plasma membrane	4	1	0.09	1		SLC26A2
ARHGAP35	CDKL1				SPRYD7		GOTERM_BP_DIRECT	inhibition of non-skeletal tissue mineralization	2	0.5	0.073	1		ZC3H14		INTERPRO	MCT	2	0.5	0.09	1		CHP2
ARHGAP35	GGT7				SRI		GOTERM_BP_DIRECT	negative regulation of protein kinase C signaling	2	0.5	0.073	1		KMT5B		INTERPRO	4Fe4S_Fe-S-bd	2	0.5	0.09	1		CDKL1
ARHGAP35	SLC16A1				SSTR1		GOTERM_BP_DIRECT	cytoskeleton organization	7	1.7	0.074	1		PDE8A		GOTERM_MF_DIRECT	phosphatidylinositol phospholipase C activity	3	0.8	0.093	1		CD2AP
ARHGAP35	PIGV				STRADB		UP_SEQ_FEATURE	DOMAIN:4Fe-4S ferredoxin-type	2	0.5	0.074	1		CAMK2G		GOTERM_MF_DIRECT	myosin phosphatase activity	5	1.3	0.094	1		PAQR8
ARHGAP35	IP6K2				STRBP		GOTERM_BP_DIRECT	Ras protein signal transduction	5	1.2	0.074	1		APPL1		SMART	NUC	2	0.5	0.094	1		EXPH5
ARHGAP35	MTCH2				SUCLA2		GOTERM_BP_DIRECT	heme biosynthetic process	3	0.7	0.075	1		TMEM38B		SMART	Endonuclease_NS	2	0.5	0.094	1		TPRKB
ARHGAP35	METAP1				SUCLG1		INTERPRO	Type_II_PanK	2	0.5	0.075	1		ANKH		GOTERM_BP_DIRECT	mitochondrial translation	5	1.3	0.094	1		ERMP1
ARHGAP35	CCDC115				SUCLG2		INTERPRO	ABC_transporter-like_ATP-bd	4	1	0.075	1		MTM1		GOTERM_MF_DIRECT	ErbB-3 class receptor binding	2	0.5	0.095	1		TMEM9B
ARHGAP35	ADD3				SUGCT		GOTERM_BP_DIRECT	transport across blood-brain barrier	5	1.2	0.077	1		CPEB3		GOTERM_MF_DIRECT	glycerol-3-phosphate O-acyltransferase activity	2	0.5	0.095	1		FLNB
ARHGAP35	ABCB7				TAT		GOTERM_BP_DIRECT	ephrin receptor signaling pathway	5	1.2	0.077	1		PDP2		GOTERM_BP_DIRECT	epidermal growth factor receptor signaling pathway	5	1.3	0.097	1		SGK2
ARHGAP35	SLC35G1				TCEA3		GOTERM_BP_DIRECT	liver development	5	1.2	0.077	1		CDHR1		GOTERM_MF_DIRECT	cytoskeletal protein binding	4	1	0.099	1		ACOT8
ARHGAP35	NTRK2				TDP2		GOTERM_MF_DIRECT	carnitine O-palmitoyltransferase activity	2	0.5	0.079	1		CRIPT		GOTERM_BP_DIRECT	signal transduction	32	8.2	0.1	1		LIAS
ARHGAP35	VSTM2A				TGFA		GOTERM_MF_DIRECT	pantothenate kinase activity	2	0.5	0.079	1		MT1F									CDS1
ARHGAP35	FASTKD1				THNSL1		GOTERM_MF_DIRECT	palmitoyl-CoA oxidase activity	2	0.5	0.079	1		EPB41L1									ACADS
ARHGAP35	ABHD15				THSD4		INTERPRO	Cyt_P450_E_grp-I	4	1	0.079	1		PPFIBP2									SRI
ARHGAP35	CLDN8				TINAG		GOTERM_BP_DIRECT	phosphatidylinositol-mediated signaling	3	0.7	0.08	1		PANK3									ANKH
ARHGAP35	MRPS33				TLN2		GOTERM_MF_DIRECT	phosphoprotein phosphatase activity	4	1	0.081	1		SLC19A3									LETM1
ARHGAP35	TRPV1				TMCO1		GOTERM_MF_DIRECT	oxidoreductase activity	9	2.2	0.083	1		BCL2L13									GPA33
ARHGAP35	GPD1L				TMEM131		GOTERM_MF_DIRECT	RNA polymerase II CTD heptapeptide repeat T4 phosphatase activity	5	1.2	0.083	1		LYRM7									CDKN2B
ARHGAP35	SLC26A2				TMEM161B		GOTERM_MF_DIRECT	RNA polymerase II CTD heptapeptide repeat S2 phosphatase activity	5	1.2	0.083	1		PGAP2									LCMT1
ARHGAP35	FLNB				TMEM170A		GOTERM_MF_DIRECT	RNA polymerase II CTD heptapeptide repeat S5 phosphatase activity	5	1.2	0.083	1		SNRNP48									GON7
ARHGAP35	ACAA1				TMEM171		GOTERM_MF_DIRECT	MAP kinase serine/threonine phosphatase activity	5	1.2	0.083	1		ANKMY2									NEDD4L
ARHGAP35	PDCD4				TMEM177		GOTERM_MF_DIRECT	RNA polymerase II CTD heptapeptide repeat S7 phosphatase activity	5	1.2	0.083	1		MBNL3									CLYBL
ARHGAP35	FH				TMEM192		GOTERM_MF_DIRECT	RNA polymerase II CTD heptapeptide repeat Y1 phosphatase activity	5	1.2	0.083	1		NDUFA10									DSP
ARHGAP35	EPB41L1				TMEM38B		GOTERM_MF_DIRECT	histone H2AXS140 phosphatase activity	5	1.2	0.083	1		TMEM170A									CLDN8
ARHGAP35	ASB13				TMEM98		GOTERM_MF_DIRECT	calmodulin-dependent protein phosphatase activity	5	1.2	0.083	1		ABHD11									SH3BGRL2
ARHGAP35	NT5E				TMEM9B		INTERPRO	PLC-like_Pdiesterase_TIM-brl	3	0.7	0.083	1		ERMP1									TMCO1
ARHGAP35	CMTM4				TMTC4		GOTERM_BP_DIRECT	memory	5	1.2	0.085	1		FH									PTGDR
ARHGAP35	PTGDR				TNNC2		GOTERM_BP_DIRECT	endoplasmic reticulum unfolded protein response	4	1	0.085	1		SLC51B									MYO1D
ARHGAP35	LZIC				TP53TG1		PIR_SUPERFAMILY	HsaA	2	0.5	0.086	1		NAP1L2									PPM1A
ARHGAP35	SAMD13				TPRKB		GOTERM_BP_DIRECT	multivesicular body sorting pathway	3	0.7	0.086	1		MPC2									SLC25A5
ARHGAP35	PLCE1				TRAF3IP2		GOTERM_BP_DIRECT	muscle cell cellular homeostasis	3	0.7	0.086	1		ADD3									ENTPD5
ARHGAP35	AGFG2				TRAK2		SMART	ArfGap	3	0.7	0.087	1		PADI2									IGBP1
ARHGAP35	SUCLG1				TRIM3		BIOCARTA	Transcription factor CREB and its extracellular signals	3	0.7	0.087	1		TMEM192									NOL4L
ARHGAP35	KIAA1191				TRPM6		INTERPRO	Ser/Thr_kinase_AS	11	2.7	0.087	1		TCEA3
ARHGAP35	SLC4A4				TRPV1		GOTERM_BP_DIRECT	positive regulation of protein glycosylation	2	0.5	0.091	1		PAQR5
ARHGAP35	PLCD1				TSPAN7		GOTERM_BP_DIRECT	presynaptic actin cytoskeleton organization	2	0.5	0.091	1		PDCD6IP
ARHGAP35	UQCRC2				TTC19		GOTERM_BP_DIRECT	succinate metabolic process	2	0.5	0.091	1		MMP28
ARHGAP35	FAM98C				TUBAL3		GOTERM_BP_DIRECT	succinyl-CoA metabolic process	2	0.5	0.091	1		PDCD4
ARHGAP35	SCAP				UGDH		GOTERM_BP_DIRECT	ubiquitin-independent protein catabolic process via the multivesicular body sorting pathway	2	0.5	0.091	1		AKAP9
ARHGAP35	PLPP6				UGT2A3		GOTERM_BP_DIRECT	tRNA threonylcarbamoyladenosine modification	2	0.5	0.091	1		TMEM171
ARHGAP35	HPGDS				UQCRC2		GOTERM_BP_DIRECT	regulation of protein localization to plasma membrane	3	0.7	0.091	1		APLP2
ARHGAP35	TLN2				USP30		UP_SEQ_FEATURE	SITE:Cleavage; by PARL	2	0.5	0.092	1		SLC44A1
ARHGAP35	LYRM7				USP7		OMIM_DISEASE	Bladder cancer, somatic	2	0.5	0.093	1		PPP2R3A
ARHGAP35	BDH1				VIL1		INTERPRO	MCT	2	0.5	0.093	1		ATPAF1
ARHGAP35	CPT2				VIPR1		INTERPRO	4Fe4S_Fe-S-bd	2	0.5	0.093	1		PAG1
ARHGAP35	SLC44A1				VSIG10		UP_SEQ_FEATURE	DOMAIN:ABC transmembrane type-1	3	0.7	0.093	1
ARHGAP35	LPAR5				VSTM2A		GOTERM_BP_DIRECT	positive regulation of protein localization to plasma membrane	4	1	0.096	1
ARHGAP35	MMP28				WDR20		GOTERM_MF_DIRECT	phosphatidylinositol phospholipase C activity	3	0.7	0.098	1
ARHGAP35	CNNM2				WSCD1		GOTERM_MF_DIRECT	ErbB-3 class receptor binding	2	0.5	0.098	1
ARHGAP35	MPND				XYLB		GOTERM_MF_DIRECT	glycerol-3-phosphate O-acyltransferase activity	2	0.5	0.098	1
ARHGAP35	MAPKAPK5				ZC3H14		SMART	Endonuclease_NS	2	0.5	0.098	1
ARHGAP35	EAPP				ZCCHC14		SMART	NUC	2	0.5	0.098	1
ARHGAP35	KRAS				ZDHHC23
ARHGAP35	PADI2				ZFYVE19
ARHGAP35	GPA33				ZG16
ARHGAP35	ENPP1				ZSWIM5
ARHGAP35	ERBB2
FOXJ3	PARP16
FOXJ3	PPM1A
FOXJ3	TMEM161B
FOXJ3	GTF3C2
FOXJ3	LPCAT3
FOXJ3	REPS1
FOXJ3	PGAP2
FOXJ3	PDK2
FOXJ3	GNG4
FOXJ3	EXT1
FOXJ3	TMTC4
FOXJ3	ANK3
FOXJ3	CDK20
FOXJ3	ZCCHC14
FOXJ3	SPAG9
FOXJ3	ASB13
FOXJ3	SLC35G1
FOXJ3	CAMK2G
FOXJ3	WDR20
FOXJ3	MAST2
FOXJ3	MT1M
FOXJ3	HECTD3
FOXJ3	CYP2S1
FOXJ3	SLC19A3
FOXJ3	TUBAL3
FOXJ3	CYP2B6
FOXJ3	CRIPT
FOXJ3	GJB1
FOXJ3	PIK3R1
FOXJ3	CRLS1
FOXJ3	TAT
FOXJ3	DYRK2
FOXJ3	HEXIM1
FOXJ3	EIF4EBP2
FOXJ3	ABCB1
FOXJ3	ABHD12
FOXJ3	TPRKB
FOXJ3	SLC17A4
FOXJ3	CRKL
FOXJ3	DUSP16
FOXJ3	ACOT8
FOXJ3	PAG1
FOXJ3	SNX5
FOXJ3	ECHDC2
FOXJ3	AUTS2
FOXJ3	USP30
FOXJ3	CTH
FOXJ3	AGPAT3
FOXJ3	AGMAT
FOXJ3	SIPA1L3
FOXJ3	CNST
FOXJ3	SUCLA2
FOXJ3	IGBP1
FOXJ3	NAPEPLD
FOXJ3	ABHD15
FOXJ3	RRAS2
FOXJ3	PHLPP2
FOXJ3	PLCL2
FOXJ3	FAHD1
FOXJ3	TRPV1
FOXJ3	NAA40
FOXJ3	ATG4D
FOXJ3	SLC36A1
FOXJ3	GPAT3
FOXJ3	SEMA5A
FOXJ3	DISP2
FOXJ3	TMEM38B
FOXJ3	HPGDS
FOXJ3	MT1F
FOXJ3	MED14
FOXJ3	ANKMY2
FOXJ3	GCNT2
FOXJ3	ROGDI
FOXJ3	RNF157
FOXJ3	ADD3
FOXJ3	ATL2
FOXJ3	RUNDC3B
FOXJ3	TINAG
FOXJ3	SEPSECS
FOXJ3	PRUNE1
FOXJ3	KCNK5
FOXJ3	SNRNP48
FOXJ3	RNF167
FOXJ3	PHYH
FOXJ3	ADAM22
FOXJ3	ARRDC4
FOXJ3	SPIN1
FOXJ3	FBXL3
FOXJ3	COX20
FOXJ3	MTCH2
FOXJ3	ZSWIM5
FOXJ3	PTPN3
FOXJ3	TRIM3
FOXJ3	IDH3B
FOXJ3	LRRC8D
FOXJ3	COBL
FOXJ3	PLEKHA1
FOXJ3	DPP10
FOXJ3	SMAP1
FOXJ3	LPAR5
FOXJ3	SLC22A5
FOXJ3	IST1
FOXJ3	PLEKHG6
FOXJ3	LSG1
FOXJ3	FHDC1
FOXJ3	ADAL
FOXJ3	CHPT1
FOXJ3	CLN8
FOXJ3	PAQR5
FOXJ3	BLCAP
FOXJ3	ANO5
FOXJ3	ABCA8
FOXJ3	IMMT
FOXJ3	ZFYVE19
FOXJ3	CASP6
FOXJ3	MIEF1
FOXJ3	NFS1
FOXJ3	DGKD
FOXJ3	MRPS33
FOXJ3	TNNC2
FOXJ3	PGRMC1
FOXJ3	CAPN13
FOXJ3	RSBN1
FOXJ3	MOCS1
FOXJ3	MTMR11
FOXJ3	ADPRHL1
FOXJ3	CENPV
FOXJ3	APPL1
FOXJ3	LRPPRC
FOXJ3	MPC2
FOXJ3	VSTM2A
FOXJ3	DIABLO
FOXJ3	HSD17B8
FOXJ3	C6orf136
FOXJ3	BCL2L13
FOXJ3	HSD17B2
FOXJ3	ENPP1
FOXJ3	LRRC75A
FOXJ3	NUDT9
FOXJ3	CCDC115
FOXJ3	BRWD1
FOXJ3	NT5DC1
FOXJ3	NGEF
FOXJ3	UGDH
FOXJ3	AKAP9
FOXJ3	GLOD4
FOXJ3	PHLPP1
FOXJ3	THSD4
FOXJ3	IGF2BP2
FOXJ3	KBTBD11
FOXJ3	PTGDR
FOXJ3	COX11
FOXJ3	TP53TG1
FOXJ3	BTBD9
FOXJ3	MRPS25
FOXJ3	SPRYD7
FOXJ3	TLN2
FOXJ3	FH
FOXJ3	NT5E
FOXJ3	MRPL34
FOXJ3	RAB11FIP1
FOXJ3	DHRS11
FOXJ3	MBNL3
FOXJ3	NDUFA10
FOXJ3	TMEM131
FOXJ3	DNMBP
FOXJ3	ANO10
FOXJ3	SUGCT
FOXJ3	ENDOD1
FOXJ3	CDHR1
FOXJ3	SMPDL3A
FOXJ3	ABCB7
FOXJ3	ACOT11
FOXJ3	CDKL1
FOXJ3	PDCD4
FOXJ3	DNAJC19
FOXJ3	EPHX1
FOXJ3	IQGAP2
FOXJ3	ZC3H14
FOXJ3	CYP2R1
FOXJ3	USP7
FOXJ3	C11orf54
FOXJ3	FMO5
FOXJ3	TDP2
FOXJ3	KLHL12
FOXJ3	FLNB
FOXJ3	GPAM
FOXJ3	TRPM6
FOXJ3	ERBB2
FOXJ3	RAB3IP
FOXJ3	KRAS
FOXJ3	SETD3
FOXJ3	LAD1
FOXJ3	GGT7
FOXJ3	PDP2
FOXJ3	PFN2
FOXJ3	OAF
FOXJ3	KALRN
FOXJ3	ANKRD27
FOXJ3	IGSF9
FOXJ3	LIAS
FOXJ3	KAT6B
FOXJ3	NDUFA2
FOXJ3	ARMC7
FOXJ3	TMEM177
FOXJ3	DTX4
FOXJ3	CD2AP
FOXJ3	KIF21A
FOXJ3	APLP2
FOXJ3	XYLB
FOXJ3	CDC14A
FOXJ3	LYRM7
FOXJ3	TTC19
FOXJ3	PIGV
FOXJ3	CIPC
FOXJ3	PLCE1
FOXJ3	L2HGDH
FOXJ3	TCEA3
FOXJ3	SDHB
FOXJ3	WSCD1
FOXJ3	MRPL35
FOXJ3	THNSL1
FOXJ3	A1CF
FOXJ3	CHP1
FOXJ3	STRBP
FOXJ3	TMEM192
FOXJ3	UGT2A3
FOXJ3	VSIG10
FOXJ3	KLB
FOXJ3	LRRC57
FOXJ3	SLC35F2
FOXJ3	RIOK3
FOXJ3	ATPAF1
FOXJ3	RMND1
FOXJ3	COX10
FOXJ3	RMDN2
FOXJ3	RAVER2
FOXJ3	SLC25A5
FOXJ3	PAQR8
FOXJ3	BMPR1A
FOXJ3	SLC20A2
FOXJ3	PRR15
FOXJ3	LARGE1
FOXJ3	PEX26
FOXJ3	SLC51B
FOXJ3	PPFIBP2
FOXJ3	MAGI1
FOXJ3	MRRF
FOXJ3	ADH1C
FOXJ3	TRAK2
FOXJ3	ACAA1
FOXJ3	ANKH
FOXJ3	LZIC
FOXJ3	ERMP1
FOXJ3	PANK1
FOXJ3	BDH1
FOXJ3	MTM1
FOXJ3	NAP1L2
FOXJ3	KCNK10
FOXJ3	PHF3
FOXJ3	PTP4A1
FOXJ3	SETD9
FOXJ3	ALAD
FOXJ3	SFXN1
FOXJ3	MAOA
FOXJ3	TMCO1
FOXJ3	OCRL
FOXJ3	MFSD9
FOXJ3	SDR42E1
FOXJ3	ACADM
FOXJ3	SAMD13
FOXJ3	GON7
FOXJ3	SLC16A5
FOXJ3	AGAP1
FOXJ3	KIAA1191
FOXJ3	AFG3L2
FOXJ3	ACOX1
FOXJ3	HSDL2
FOXJ3	MRPL48
FOXJ3	TMEM98
FOXJ3	ZG16
FOXJ3	SRI
FOXJ3	GLTP
FOXJ3	DSP
FOXJ3	PDE8A
FOXJ3	ERLIN2
FOXJ3	ABCD3
FOXJ3	OTOP2
FOXJ3	NOL4L
FOXJ3	MGAT4B
FOXJ3	PEX11A
FOXJ3	MAPKAPK5
FOXJ3	ETFDH
FOXJ3	RPP14
FOXJ3	PADI2
FOXJ3	PRKACB
FOXJ3	CES2
FOXJ3	ABHD11
FOXJ3	METAP1
FOXJ3	PAFAH2
FOXJ3	RETSAT
FOXJ3	PANK3
FOXJ3	FZD5
FOXJ3	EPB41L1
FOXJ3	P2RY1
FOXJ3	FAM98C
FOXJ3	MMP28
FOXJ3	SLC22A23
FOXJ3	SSTR1
FOXJ3	HADHA
FOXJ3	SCAP
FOXJ3	STRADB
FOXJ3	CPEB3
FOXJ3	ATP9A
FOXJ3	SNX24
FOXJ3	FEZ2
FOXJ3	ALDH18A1
FOXJ3	CPT2
FOXJ3	PPP2R3A
FOXJ3	ACSF2
FOXJ3	TSPAN7
FOXJ3	CYP2J2
FOXJ3	SH3BGRL2
FOXJ3	FASTKD1
FOXJ3	GPR160
FOXJ3	NEDD4L
FOXJ3	PTPRF
FOXJ3	CFDP1
FOXJ3	KMT5B
FOXJ3	CCDC85C
FOXJ3	AGFG2
FOXJ3	TMEM9B
FOXJ3	RNF32
FOXJ3	FMO4
FOXJ3	HMGCS2
FOXJ3	MOB3B
FOXJ3	SLC16A1
FOXJ3	TMEM170A
FOXJ3	CPT1A
FOXJ3	UQCRC2
FOXJ3	VIPR1
FOXJ3	TRAF3IP2
FOXJ3	PGAP3
FOXJ3	IP6K2
FOXJ3	MPND
FOXJ3	AK3
FOXJ3	CLYBL
FOXJ3	MYO1D
FOXJ3	ADCY9
FOXJ3	ARHGEF9
FOXJ3	PXMP2
FOXJ3	PCK1
FOXJ3	IFT88
FOXJ3	SLC44A1
FOXJ3	LETM1
FOXJ3	NDUFA6
FOXJ3	EAPP
FOXJ3	CMTM4
FOXJ3	ENTPD5
FOXJ3	CLDN8
FOXJ3	VIL1
FOXJ3	SIRT5
FOXJ3	TGFA
FOXJ3	ADCY6
FOXJ3	PLPP6
FOXJ3	PDCD6IP
FOXJ3	PTPN21
FOXJ3	EXPH5
FOXJ3	CLCN2
FOXJ3	NTRK2
FOXJ3	LIMA1
FOXJ3	AKAP1
FOXJ3	SLC4A4
FOXJ3	RPS6KA6
FOXJ3	SUCLG2
FOXJ3	SUCLG1
FOXJ3	GPD1L
FOXJ3	CNNM2
FOXJ3	FGFR3
FOXJ3	RMND5A
FOXJ3	EPB41L4B
FOXJ3	SMIM19
FOXJ3	GPA33
FOXJ3	ZDHHC23
FOXJ3	DNAJC22
FOXJ3	TMEM171
FOXJ3	KLHL8
FOXJ3	SLC26A2
FOXJ3	CHMP4B
FOXJ3	PATJ
FOXJ3	CDKN2B
FOXJ3	AFTPH
FOXJ3	SGK2
FOXJ3	PLCD1
FOXJ3	ACADS
FOXJ3	LCMT1
FOXJ3	APPL2
FOXJ3	MKKS
FOXJ3	PAPSS2
FOXJ3	CDS1
FOXJ3	CHP2
FOXJ3	CMBL
FOXN3	MOCS1
FOXN3	TRPV1
FOXN3	PFN2
FOXN3	PARP16
FOXN3	SLC36A1
FOXN3	ABHD12
FOXN3	PGAP2
FOXN3	FAM98C
FOXN3	ACOX1
FOXN3	WDR20
FOXN3	NOL4L
FOXN3	ABHD15
FOXN3	HSD17B8
FOXN3	CYP2S1
FOXN3	ANO10
FOXN3	ACADM
FOXN3	RMND1
FOXN3	RNF167
FOXN3	ROGDI
FOXN3	CMBL
FOXN3	CRKL
FOXN3	SAMD13
FOXN3	RRAS2
FOXN3	FMO4
FOXN3	ECHDC2
FOXN3	ZSWIM5
FOXN3	PLEKHA1
FOXN3	TUBAL3
FOXN3	XYLB
FOXN3	CAMK2G
FOXN3	AGPAT3
FOXN3	ADPRHL1
FOXN3	SLC25A5
FOXN3	PIK3R1
FOXN3	ANKH
FOXN3	CYP2B6
FOXN3	PAPSS2
FOXN3	PDK2
FOXN3	CPEB3
FOXN3	CYP2J2
FOXN3	COBL
FOXN3	PGRMC1
FOXN3	HECTD3
FOXN3	A1CF
FOXN3	ABCB1
FOXN3	NUDT9
FOXN3	CES2
FOXN3	SSTR1
FOXN3	UGT2A3
FOXN3	SLC35G1
FOXN3	VSIG10
FOXN3	ASB13
FOXN3	ANK3
FOXN3	DNAJC22
FOXN3	MT1M
FOXN3	DHRS11
FOXN3	GPA33
FOXN3	MTMR11
FOXN3	PCK1
FOXN3	IDH3B
FOXN3	AGMAT
FOXN3	ANO5
FOXN3	CLYBL
FOXN3	HADHA
FOXN3	TNNC2
FOXN3	HSDL2
FOXN3	LPAR5
FOXN3	MIEF1
FOXN3	BLCAP
FOXN3	PHLPP2
FOXN3	CHP2
FOXN3	SIRT5
FOXN3	LETM1
FOXN3	DNMBP
FOXN3	FLNB
FOXN3	HPGDS
FOXN3	SDR42E1
FOXN3	ZCCHC14
FOXN3	SNX24
FOXN3	SETD3
FOXN3	TMEM98
FOXN3	TAT
FOXN3	PRUNE1
FOXN3	PDE8A
FOXN3	CDK20
FOXN3	UGDH
FOXN3	KCNK10
FOXN3	IFT88
FOXN3	SNRNP48
FOXN3	SLC51B
FOXN3	ZFYVE19
FOXN3	PTPN3
FOXN3	METAP1
FOXN3	FH
FOXN3	CDC14A
FOXN3	APPL1
FOXN3	RETSAT
FOXN3	ATP9A
FOXN3	TRIM3
FOXN3	ANKRD27
FOXN3	CLN8
FOXN3	MED14
FOXN3	SEMA5A
FOXN3	MAOA
FOXN3	ENDOD1
FOXN3	ADH1C
FOXN3	PLCE1
FOXN3	PADI2
FOXN3	ADCY9
FOXN3	RUNDC3B
FOXN3	SIPA1L3
FOXN3	KLHL12
FOXN3	STRADB
FOXN3	PPM1A
FOXN3	IMMT
FOXN3	VIL1
FOXN3	CAPN13
FOXN3	PLCL2
FOXN3	BCL2L13
FOXN3	LPCAT3
FOXN3	GCNT2
FOXN3	SPIN1
FOXN3	NGEF
FOXN3	AKAP1
FOXN3	RNF157
FOXN3	GPAT3
FOXN3	ADAM22
FOXN3	PRR15
FOXN3	TMEM38B
FOXN3	ARHGEF9
FOXN3	ANKMY2
FOXN3	HSD17B2
FOXN3	TRAF3IP2
FOXN3	MAGI1
FOXN3	CRIPT
FOXN3	NT5E
FOXN3	SUCLA2
FOXN3	PAG1
FOXN3	LRPPRC
FOXN3	FEZ2
FOXN3	ARRDC4
FOXN3	DNAJC19
FOXN3	SNX5
FOXN3	GPAM
FOXN3	SEPSECS
FOXN3	MPC2
FOXN3	LRRC75A
FOXN3	TMEM171
FOXN3	CENPV
FOXN3	LCMT1
FOXN3	NDUFA2
FOXN3	ADAL
FOXN3	PRKACB
FOXN3	GNG4
FOXN3	CD2AP
FOXN3	KCNK5
FOXN3	ERBB2
FOXN3	MRPS25
FOXN3	SUCLG1
FOXN3	ABHD11
FOXN3	FASTKD1
FOXN3	SMIM19
FOXN3	KAT6B
FOXN3	FMO5
FOXN3	EXT1
FOXN3	AFTPH
FOXN3	PTPRF
FOXN3	AGFG2
FOXN3	FBXL3
FOXN3	PAQR5
FOXN3	ACADS
FOXN3	REPS1
FOXN3	KIF21A
FOXN3	PTP4A1
FOXN3	RAVER2
FOXN3	ERLIN2
FOXN3	CIPC
FOXN3	TRPM6
FOXN3	BMPR1A
FOXN3	TMEM177
FOXN3	GLTP
FOXN3	UQCRC2
FOXN3	ADCY6
FOXN3	ABCB7
FOXN3	AUTS2
FOXN3	ENPP1
FOXN3	ERMP1
FOXN3	LRRC8D
FOXN3	KALRN
FOXN3	NAA40
FOXN3	PTPN21
FOXN3	CCDC115
FOXN3	BRWD1
FOXN3	MRPL34
FOXN3	RPS6KA6
FOXN3	ACAA1
FOXN3	ATG4D
FOXN3	FHDC1
FOXN3	TPRKB
FOXN3	NT5DC1
FOXN3	TP53TG1
FOXN3	LSG1
FOXN3	DPP10
FOXN3	MT1F
FOXN3	THNSL1
FOXN3	HEXIM1
FOXN3	ETFDH
FOXN3	THSD4
FOXN3	SGK2
FOXN3	SLC35F2
FOXN3	MRPL35
FOXN3	ADD3
FOXN3	MGAT4B
FOXN3	TTC19
FOXN3	GTF3C2
FOXN3	LARGE1
FOXN3	EXPH5
FOXN3	NTRK2
FOXN3	OCRL
FOXN3	GON7
FOXN3	EPB41L1
FOXN3	IGBP1
FOXN3	CLDN8
FOXN3	MAPKAPK5
FOXN3	SUGCT
FOXN3	MTCH2
FOXN3	APLP2
FOXN3	TMTC4
FOXN3	MRRF
FOXN3	PAQR8
FOXN3	MBNL3
FOXN3	SMPDL3A
FOXN3	MRPL48
FOXN3	NAPEPLD
FOXN3	PTGDR
FOXN3	COX20
FOXN3	KIAA1191
FOXN3	IGF2BP2
FOXN3	PPP2R3A
FOXN3	TINAG
FOXN3	CPT2
FOXN3	SLC16A1
FOXN3	SLC44A1
FOXN3	NEDD4L
FOXN3	GJB1
FOXN3	CRLS1
FOXN3	VIPR1
FOXN3	TMEM192
FOXN3	ALAD
FOXN3	AKAP9
FOXN3	CNST
FOXN3	EIF4EBP2
FOXN3	DIABLO
FOXN3	AK3
FOXN3	RIOK3
FOXN3	EPHX1
FOXN3	MRPS33
FOXN3	IST1
FOXN3	SLC17A4
FOXN3	PDCD4
FOXN3	ATL2
FOXN3	TMEM170A
FOXN3	MOB3B
FOXN3	IQGAP2
FOXN3	KRAS
FOXN3	BTBD9
FOXN3	TSPAN7
FOXN3	PHYH
FOXN3	TCEA3
FOXN3	CPT1A
FOXN3	GPR160
FOXN3	ABCA8
FOXN3	RMND5A
FOXN3	CHPT1
FOXN3	NDUFA6
FOXN3	SLC4A4
FOXN3	MYO1D
FOXN3	CDHR1
FOXN3	PANK1
FOXN3	SDHB
FOXN3	ACSF2
FOXN3	CMTM4
FOXN3	PHF3
FOXN3	DTX4
FOXN3	C6orf136
FOXN3	RNF32
FOXN3	MFSD9
FOXN3	SLC19A3
FOXN3	LAD1
FOXN3	MKKS
FOXN3	WSCD1
FOXN3	LZIC
FOXN3	COX10
FOXN3	RAB3IP
FOXN3	C11orf54
FOXN3	SLC20A2
FOXN3	USP30
FOXN3	SPAG9
FOXN3	PAFAH2
FOXN3	TLN2
FOXN3	DISP2
FOXN3	L2HGDH
FOXN3	FZD5
FOXN3	MMP28
FOXN3	GLOD4
FOXN3	AGAP1
FOXN3	ZG16
FOXN3	TGFA
FOXN3	CTH
FOXN3	ZC3H14
FOXN3	SUCLG2
FOXN3	CDS1
FOXN3	PXMP2
FOXN3	CFDP1
FOXN3	ATPAF1
FOXN3	KBTBD11
FOXN3	RPP14
FOXN3	TDP2
FOXN3	PANK3
FOXN3	CASP6
FOXN3	PEX11A
FOXN3	ALDH18A1
FOXN3	BDH1
FOXN3	TMEM131
FOXN3	SFXN1
FOXN3	CCDC85C
FOXN3	FGFR3
FOXN3	SLC16A5
FOXN3	SMAP1
FOXN3	DGKD
FOXN3	MPND
FOXN3	PDCD6IP
FOXN3	USP7
FOXN3	GPD1L
FOXN3	LIMA1
FOXN3	ARMC7
FOXN3	GGT7
FOXN3	NDUFA10
FOXN3	LIAS
FOXN3	TMEM9B
FOXN3	COX11
FOXN3	PLCD1
FOXN3	TMEM161B
FOXN3	OAF
FOXN3	ABCD3
FOXN3	SETD9
FOXN3	VSTM2A
FOXN3	PDP2
FOXN3	NFS1
FOXN3	OTOP2
FOXN3	NAP1L2
FOXN3	IGSF9
FOXN3	SLC26A2
FOXN3	SLC22A23
FOXN3	CLCN2
FOXN3	CHP1
FOXN3	DYRK2
FOXN3	CDKL1
FOXN3	LYRM7
FOXN3	CNNM2
FOXN3	FAHD1
FOXN3	PGAP3
FOXN3	PATJ
FOXN3	STRBP
FOXN3	ENTPD5
FOXN3	LRRC57
FOXN3	TRAK2
FOXN3	SPRYD7
FOXN3	EAPP
FOXN3	MAST2
FOXN3	SH3BGRL2
FOXN3	MTM1
FOXN3	P2RY1
FOXN3	ACOT11
FOXN3	CYP2R1
FOXN3	PEX26
FOXN3	IP6K2
FOXN3	RMDN2
FOXN3	DSP
FOXN3	PPFIBP2
FOXN3	KLB
FOXN3	DUSP16
FOXN3	SCAP
FOXN3	APPL2
FOXN3	RSBN1
FOXN3	CDKN2B
FOXN3	TMCO1
FOXN3	CHMP4B
FOXN3	RAB11FIP1
FOXN3	KLHL8
FOXN3	PLEKHG6
FOXN3	AFG3L2
FOXN3	SLC22A5
FOXN3	PLPP6
FOXN3	ACOT8
FOXN3	KMT5B
FOXN3	ZDHHC23
FOXN3	HMGCS2
FOXN3	EPB41L4B
FOXN3	PHLPP1
FOXN3	SRI
GPBP1L1	C11orf54
GPBP1L1	ATG4D
GPBP1L1	ADCY9
GPBP1L1	ERBB2
GPBP1L1	EIF4EBP2
GPBP1L1	HECTD3
GPBP1L1	LCMT1
GPBP1L1	ACOT8
GPBP1L1	RIOK3
GPBP1L1	ACADS
GPBP1L1	LRRC57
GPBP1L1	P2RY1
GPBP1L1	DUSP16
GPBP1L1	CASP6
GPBP1L1	FMO5
GPBP1L1	TP53TG1
GPBP1L1	DNMBP
GPBP1L1	PLEKHG6
GPBP1L1	CD2AP
GPBP1L1	MOB3B
GPBP1L1	FZD5
GPBP1L1	ATP9A
GPBP1L1	SEMA5A
GPBP1L1	MGAT4B
GPBP1L1	TDP2
GPBP1L1	IGSF9
GPBP1L1	BTBD9
GPBP1L1	ANKMY2
GPBP1L1	CDK20
GPBP1L1	ANKH
GPBP1L1	PATJ
GPBP1L1	ENTPD5
GPBP1L1	APPL2
GPBP1L1	SLC22A5
GPBP1L1	NDUFA2
GPBP1L1	SDR42E1
GPBP1L1	PANK1
GPBP1L1	ARMC7
GPBP1L1	TRPM6
GPBP1L1	SUGCT
GPBP1L1	TINAG
GPBP1L1	SUCLA2
GPBP1L1	RSBN1
GPBP1L1	RUNDC3B
GPBP1L1	PGRMC1
GPBP1L1	CCDC115
GPBP1L1	SETD9
GPBP1L1	CES2
GPBP1L1	IGF2BP2
GPBP1L1	ACAA1
GPBP1L1	TMEM170A
GPBP1L1	USP30
GPBP1L1	TMCO1
GPBP1L1	TMEM192
GPBP1L1	NEDD4L
GPBP1L1	MTMR11
GPBP1L1	APLP2
GPBP1L1	AGPAT3
GPBP1L1	SLC25A5
GPBP1L1	UQCRC2
GPBP1L1	TRIM3
GPBP1L1	SGK2
GPBP1L1	CCDC85C
GPBP1L1	MRPL34
GPBP1L1	SMAP1
GPBP1L1	RMND1
GPBP1L1	EAPP
GPBP1L1	ALAD
GPBP1L1	SCAP
GPBP1L1	SH3BGRL2
GPBP1L1	SMPDL3A
GPBP1L1	CMTM4
GPBP1L1	SNRNP48
GPBP1L1	PEX11A
GPBP1L1	COX10
GPBP1L1	SIPA1L3
GPBP1L1	CHP1
GPBP1L1	SETD3
GPBP1L1	MRPL48
GPBP1L1	FMO4
GPBP1L1	PANK3
GPBP1L1	ABCD3
GPBP1L1	LARGE1
GPBP1L1	PGAP3
GPBP1L1	AGFG2
GPBP1L1	PXMP2
GPBP1L1	TMEM98
GPBP1L1	CDKN2B
GPBP1L1	FGFR3
GPBP1L1	LIMA1
GPBP1L1	EPB41L4B
GPBP1L1	SNX24
GPBP1L1	GPD1L
GPBP1L1	SLC22A23
GPBP1L1	SDHB
GPBP1L1	PPFIBP2
GPBP1L1	NAPEPLD
GPBP1L1	PCK1
GPBP1L1	GJB1
GPBP1L1	MPND
GPBP1L1	RAB11FIP1
GPBP1L1	PAQR5
GPBP1L1	ENPP1
GPBP1L1	ANKRD27
GPBP1L1	CPEB3
GPBP1L1	SPIN1
GPBP1L1	CYP2B6
GPBP1L1	MAOA
GPBP1L1	HEXIM1
GPBP1L1	CHP2
GPBP1L1	ZG16
GPBP1L1	PHLPP2
GPBP1L1	HSD17B2
GPBP1L1	NUDT9
GPBP1L1	MMP28
GPBP1L1	TMEM9B
GPBP1L1	RMND5A
GPBP1L1	NOL4L
GPBP1L1	AGAP1
GPBP1L1	CHMP4B
GPBP1L1	NGEF
GPBP1L1	DNAJC19
GPBP1L1	RPP14
GPBP1L1	COX11
GPBP1L1	MYO1D
GPBP1L1	KCNK10
GPBP1L1	TPRKB
GPBP1L1	MAGI1
GPBP1L1	ZFYVE19
GPBP1L1	KBTBD11
GPBP1L1	ABCB7
GPBP1L1	GPAT3
GPBP1L1	PDP2
GPBP1L1	CLCN2
GPBP1L1	OCRL
GPBP1L1	FLNB
GPBP1L1	SLC35F2
GPBP1L1	SLC17A4
GPBP1L1	RAVER2
GPBP1L1	SUCLG2
GPBP1L1	MAPKAPK5
GPBP1L1	PPM1A
GPBP1L1	PAPSS2
GPBP1L1	ETFDH
GPBP1L1	NAA40
GPBP1L1	MOCS1
GPBP1L1	SFXN1
GPBP1L1	DTX4
GPBP1L1	PAFAH2
GPBP1L1	SSTR1
GPBP1L1	CDS1
GPBP1L1	EXT1
GPBP1L1	HPGDS
GPBP1L1	STRBP
GPBP1L1	IP6K2
GPBP1L1	RNF32
GPBP1L1	PHYH
GPBP1L1	PAG1
GPBP1L1	CTH
GPBP1L1	HMGCS2
GPBP1L1	TNNC2
GPBP1L1	MED14
GPBP1L1	MBNL3
GPBP1L1	SEPSECS
GPBP1L1	PTPN21
GPBP1L1	TAT
GPBP1L1	DSP
GPBP1L1	IGBP1
GPBP1L1	ADAL
GPBP1L1	BRWD1
GPBP1L1	GPR160
GPBP1L1	LIAS
GPBP1L1	FH
GPBP1L1	PADI2
GPBP1L1	KLHL8
GPBP1L1	LZIC
GPBP1L1	AFTPH
GPBP1L1	ACSF2
GPBP1L1	ACADM
GPBP1L1	ADPRHL1
GPBP1L1	ADAM22
GPBP1L1	TGFA
GPBP1L1	FEZ2
GPBP1L1	SLC51B
GPBP1L1	RAB3IP
GPBP1L1	NFS1
GPBP1L1	ABHD12
GPBP1L1	LSG1
GPBP1L1	KALRN
GPBP1L1	SAMD13
GPBP1L1	BCL2L13
GPBP1L1	ARRDC4
GPBP1L1	PRR15
GPBP1L1	TMTC4
GPBP1L1	MRRF
GPBP1L1	MTM1
GPBP1L1	CRKL
GPBP1L1	KIAA1191
GPBP1L1	LRRC8D
GPBP1L1	RMDN2
GPBP1L1	ZDHHC23
GPBP1L1	KLHL12
GPBP1L1	ABHD15
GPBP1L1	ALDH18A1
GPBP1L1	PEX26
GPBP1L1	VIPR1
GPBP1L1	CYP2R1
GPBP1L1	FHDC1
GPBP1L1	SLC44A1
GPBP1L1	KIF21A
GPBP1L1	VIL1
GPBP1L1	TMEM171
GPBP1L1	L2HGDH
GPBP1L1	IST1
GPBP1L1	SLC16A5
GPBP1L1	MKKS
GPBP1L1	HSDL2
GPBP1L1	PLPP6
GPBP1L1	SLC20A2
GPBP1L1	AK3
GPBP1L1	PLCD1
GPBP1L1	DIABLO
GPBP1L1	TCEA3
GPBP1L1	TUBAL3
GPBP1L1	AGMAT
GPBP1L1	AKAP9
GPBP1L1	OAF
GPBP1L1	CPT2
GPBP1L1	SPAG9
GPBP1L1	LAD1
GPBP1L1	SLC26A2
GPBP1L1	ERLIN2
GPBP1L1	IDH3B
GPBP1L1	SNX5
GPBP1L1	LRPPRC
GPBP1L1	LYRM7
GPBP1L1	SIRT5
GPBP1L1	DGKD
GPBP1L1	NT5DC1
GPBP1L1	PLEKHA1
GPBP1L1	CDKL1
GPBP1L1	ATL2
GPBP1L1	BDH1
GPBP1L1	MRPS33
GPBP1L1	SLC16A1
GPBP1L1	HADHA
GPBP1L1	CRLS1
GPBP1L1	CPT1A
GPBP1L1	DISP2
GPBP1L1	MPC2
GPBP1L1	ENDOD1
GPBP1L1	CYP2J2
GPBP1L1	TRPV1
GPBP1L1	GNG4
GPBP1L1	RETSAT
GPBP1L1	C6orf136
GPBP1L1	SUCLG1
GPBP1L1	KRAS
GPBP1L1	NT5E
GPBP1L1	TTC19
GPBP1L1	CFDP1
GPBP1L1	MT1F
GPBP1L1	MFSD9
GPBP1L1	TMEM131
GPBP1L1	GLTP
GPBP1L1	PDK2
GPBP1L1	SLC4A4
GPBP1L1	SMIM19
GPBP1L1	HSD17B8
GPBP1L1	CLYBL
GPBP1L1	APPL1
GPBP1L1	THNSL1
GPBP1L1	ZC3H14
GPBP1L1	CRIPT
GPBP1L1	TSPAN7
GPBP1L1	RNF167
GPBP1L1	DNAJC22
GPBP1L1	EXPH5
GPBP1L1	SRI
GPBP1L1	ABCB1
GPBP1L1	IFT88
GPBP1L1	NDUFA6
GPBP1L1	FBXL3
GPBP1L1	ADD3
GPBP1L1	ERMP1
GPBP1L1	IMMT
GPBP1L1	SLC19A3
GPBP1L1	BLCAP
GPBP1L1	METAP1
GPBP1L1	ROGDI
GPBP1L1	PTPN3
GPBP1L1	ASB13
GPBP1L1	A1CF
GPBP1L1	PLCL2
GPBP1L1	SLC35G1
GPBP1L1	TLN2
GPBP1L1	PAQR8
GPBP1L1	COX20
GPBP1L1	CNNM2
GPBP1L1	GGT7
GPBP1L1	ACOX1
GPBP1L1	WDR20
GPBP1L1	FASTKD1
GPBP1L1	TMEM177
GPBP1L1	VSTM2A
GPBP1L1	GON7
GPBP1L1	COBL
GPBP1L1	OTOP2
GPBP1L1	ABCA8
GPBP1L1	RPS6KA6
GPBP1L1	ANO10
GPBP1L1	PRUNE1
GPBP1L1	EPHX1
GPBP1L1	MIEF1
GPBP1L1	PGAP2
GPBP1L1	KCNK5
GPBP1L1	PTP4A1
GPBP1L1	CMBL
GPBP1L1	ARHGEF9
GPBP1L1	CDC14A
GPBP1L1	RNF157
GPBP1L1	PDCD4
GPBP1L1	LPCAT3
GPBP1L1	GPAM
GPBP1L1	MT1M
GPBP1L1	AUTS2
GPBP1L1	PIK3R1
GPBP1L1	ZCCHC14
GPBP1L1	GCNT2
GPBP1L1	GTF3C2
GPBP1L1	LETM1
GPBP1L1	MRPL35
GPBP1L1	FAM98C
GPBP1L1	WSCD1
GPBP1L1	KMT5B
GPBP1L1	ACOT11
GPBP1L1	CENPV
GPBP1L1	DPP10
GPBP1L1	LPAR5
GPBP1L1	PTGDR
GPBP1L1	PFN2
GPBP1L1	ANO5
GPBP1L1	LRRC75A
GPBP1L1	NTRK2
GPBP1L1	GLOD4
GPBP1L1	PARP16
GPBP1L1	ATPAF1
GPBP1L1	ADH1C
GPBP1L1	ADCY6
GPBP1L1	TRAK2
GPBP1L1	RRAS2
GPBP1L1	CHPT1
GPBP1L1	THSD4
GPBP1L1	STRADB
GPBP1L1	IQGAP2
GPBP1L1	TMEM161B
GPBP1L1	CDHR1
GPBP1L1	XYLB
GPBP1L1	DHRS11
GPBP1L1	MAST2
GPBP1L1	CLN8
GPBP1L1	DYRK2
GPBP1L1	NDUFA10
GPBP1L1	PHLPP1
GPBP1L1	UGDH
GPBP1L1	MRPS25
GPBP1L1	PHF3
GPBP1L1	ZSWIM5
GPBP1L1	VSIG10
GPBP1L1	CIPC
GPBP1L1	SPRYD7
GPBP1L1	CNST
GPBP1L1	CAPN13
GPBP1L1	CYP2S1
GPBP1L1	ECHDC2
GPBP1L1	KLB
GPBP1L1	USP7
GPBP1L1	MTCH2
GPBP1L1	PLCE1
GPBP1L1	FAHD1
GPBP1L1	SLC36A1
GPBP1L1	REPS1
GPBP1L1	ABHD11
GPBP1L1	ANK3
GPBP1L1	KAT6B
GPBP1L1	GPA33
GPBP1L1	PPP2R3A
GPBP1L1	PDCD6IP
GPBP1L1	NAP1L2
GPBP1L1	UGT2A3
GPBP1L1	AKAP1
GPBP1L1	PRKACB
GPBP1L1	PDE8A
GPBP1L1	EPB41L1
GPBP1L1	BMPR1A
GPBP1L1	TMEM38B
GPBP1L1	AFG3L2
GPBP1L1	CAMK2G
GPBP1L1	CLDN8
GPBP1L1	TRAF3IP2
HINFP	NFS1
HINFP	EPHX1
HINFP	PGAP3
HINFP	CNST
HINFP	ADCY9
HINFP	RSBN1
HINFP	MGAT4B
HINFP	PGAP2
HINFP	LCMT1
HINFP	SFXN1
HINFP	ACSF2
HINFP	NDUFA2
HINFP	SGK2
HINFP	SLC22A5
HINFP	ANKH
HINFP	NAA40
HINFP	CCDC115
HINFP	USP30
HINFP	MED14
HINFP	APLP2
HINFP	CRKL
HINFP	ADD3
HINFP	SEMA5A
HINFP	ACOX1
HINFP	ALAD
HINFP	SLC19A3
HINFP	TAT
HINFP	SLC17A4
HINFP	MAGI1
HINFP	ERLIN2
HINFP	SETD9
HINFP	TRAK2
HINFP	CLYBL
HINFP	IGSF9
HINFP	NUDT9
HINFP	DGKD
HINFP	MBNL3
HINFP	RETSAT
HINFP	SMPDL3A
HINFP	IGBP1
HINFP	EIF4EBP2
HINFP	SUGCT
HINFP	LRRC57
HINFP	OAF
HINFP	TMEM161B
HINFP	ANKRD27
HINFP	BLCAP
HINFP	RNF32
HINFP	HSD17B8
HINFP	TGFA
HINFP	PDK2
HINFP	RAB11FIP1
HINFP	PAQR5
HINFP	PXMP2
HINFP	CYP2B6
HINFP	TPRKB
HINFP	ETFDH
HINFP	ABHD12
HINFP	RMND5A
HINFP	CPT2
HINFP	GON7
HINFP	LIMA1
HINFP	SLC16A5
HINFP	SMIM19
HINFP	ECHDC2
HINFP	PLEKHG6
HINFP	EAPP
HINFP	CMBL
HINFP	DUSP16
HINFP	CDHR1
HINFP	BTBD9
HINFP	IST1
HINFP	AGFG2
HINFP	ZFYVE19
HINFP	PANK3
HINFP	DIABLO
HINFP	APPL1
HINFP	CPEB3
HINFP	ANKMY2
HINFP	AFG3L2
HINFP	RNF157
HINFP	IGF2BP2
HINFP	ABHD15
HINFP	RPP14
HINFP	RUNDC3B
HINFP	KLB
HINFP	SDR42E1
HINFP	ZSWIM5
HINFP	CDK20
HINFP	TUBAL3
HINFP	ANO10
HINFP	NT5DC1
HINFP	ABCB7
HINFP	ASB13
HINFP	KLHL8
HINFP	VIPR1
HINFP	CTH
HINFP	WSCD1
HINFP	GPAM
HINFP	LPAR5
HINFP	KAT6B
HINFP	KIAA1191
HINFP	PEX11A
HINFP	TMEM98
HINFP	ANO5
HINFP	MAPKAPK5
HINFP	AK3
HINFP	SNRNP48
HINFP	LYRM7
HINFP	TRAF3IP2
HINFP	SETD3
HINFP	PLEKHA1
HINFP	CAPN13
HINFP	SIRT5
HINFP	FAHD1
HINFP	SUCLA2
HINFP	CFDP1
HINFP	HSDL2
HINFP	HECTD3
HINFP	REPS1
HINFP	RNF167
HINFP	SLC35F2
HINFP	PAG1
HINFP	CD2AP
HINFP	MMP28
HINFP	NGEF
HINFP	EPB41L4B
HINFP	HMGCS2
HINFP	GJB1
HINFP	PHYH
HINFP	STRADB
HINFP	AFTPH
HINFP	FH
HINFP	TMEM38B
HINFP	SLC51B
HINFP	PAPSS2
HINFP	RAVER2
HINFP	ARHGEF9
HINFP	KALRN
HINFP	KCNK10
HINFP	UQCRC2
HINFP	ATL2
HINFP	MT1F
HINFP	KCNK5
HINFP	BRWD1
HINFP	HSD17B2
HINFP	TMTC4
HINFP	CHPT1
HINFP	FAM98C
HINFP	ALDH18A1
HINFP	SLC35G1
HINFP	ABCA8
HINFP	C6orf136
HINFP	HPGDS
HINFP	TINAG
HINFP	ADAL
HINFP	FZD5
HINFP	ABCD3
HINFP	VSIG10
HINFP	SDHB
HINFP	PPM1A
HINFP	PRUNE1
HINFP	MOCS1
HINFP	CPT1A
HINFP	ADAM22
HINFP	FBXL3
HINFP	DYRK2
HINFP	AGPAT3
HINFP	LARGE1
HINFP	ACAA1
HINFP	SPAG9
HINFP	MRPS33
HINFP	IMMT
HINFP	BCL2L13
HINFP	CLDN8
HINFP	MAOA
HINFP	ACADS
HINFP	ZCCHC14
HINFP	DPP10
HINFP	MOB3B
HINFP	COX11
HINFP	SNX5
HINFP	KIF21A
HINFP	SPIN1
HINFP	COX10
HINFP	KLHL12
HINFP	VIL1
HINFP	TMEM170A
HINFP	SNX24
HINFP	P2RY1
HINFP	CCDC85C
HINFP	MPC2
HINFP	SLC36A1
HINFP	SLC16A1
HINFP	CYP2J2
HINFP	ACOT8
HINFP	CDKN2B
HINFP	ADH1C
HINFP	IFT88
HINFP	GTF3C2
HINFP	DHRS11
HINFP	CNNM2
HINFP	CHP2
HINFP	SLC25A5
HINFP	TP53TG1
HINFP	CRIPT
HINFP	LSG1
HINFP	PIK3R1
HINFP	SSTR1
HINFP	RAB3IP
HINFP	GGT7
HINFP	METAP1
HINFP	PHLPP2
HINFP	GLOD4
HINFP	GNG4
HINFP	MRPL34
HINFP	MRPS25
HINFP	TSPAN7
HINFP	ACADM
HINFP	EXT1
HINFP	GPAT3
HINFP	MYO1D
HINFP	RMND1
HINFP	APPL2
HINFP	PARP16
HINFP	CDC14A
HINFP	AKAP9
HINFP	MPND
HINFP	TRPM6
HINFP	GPD1L
HINFP	L2HGDH
HINFP	PGRMC1
HINFP	MIEF1
HINFP	CHP1
HINFP	CIPC
HINFP	SLC20A2
HINFP	CRLS1
HINFP	NEDD4L
HINFP	MT1M
HINFP	LRRC8D
HINFP	GPR160
HINFP	ERBB2
HINFP	PATJ
HINFP	MTMR11
HINFP	DISP2
HINFP	SEPSECS
HINFP	FASTKD1
HINFP	MRRF
HINFP	FHDC1
HINFP	PDCD6IP
HINFP	ATG4D
HINFP	DTX4
HINFP	ANK3
HINFP	C11orf54
HINFP	LRRC75A
HINFP	DSP
HINFP	ACOT11
HINFP	NT5E
HINFP	NTRK2
HINFP	STRBP
HINFP	FEZ2
HINFP	AUTS2
HINFP	OCRL
HINFP	PRR15
HINFP	ABHD11
HINFP	THNSL1
HINFP	TNNC2
HINFP	ENTPD5
HINFP	LAD1
HINFP	LRPPRC
HINFP	EPB41L1
HINFP	ENPP1
HINFP	ATPAF1
HINFP	PFN2
HINFP	LIAS
HINFP	PHF3
HINFP	PANK1
HINFP	SUCLG1
HINFP	FLNB
HINFP	THSD4
HINFP	RIOK3
HINFP	ENDOD1
HINFP	TDP2
HINFP	TMCO1
HINFP	CYP2S1
HINFP	RMDN2
HINFP	MTCH2
HINFP	TMEM131
HINFP	CENPV
HINFP	UGT2A3
HINFP	CMTM4
HINFP	SCAP
HINFP	CYP2R1
HINFP	PLCE1
HINFP	PPFIBP2
HINFP	ADPRHL1
HINFP	GCNT2
HINFP	USP7
HINFP	IP6K2
HINFP	KMT5B
HINFP	MRPL35
HINFP	VSTM2A
HINFP	LZIC
HINFP	ARMC7
HINFP	FMO4
HINFP	FGFR3
HINFP	MFSD9
HINFP	PLPP6
HINFP	IDH3B
HINFP	PTP4A1
HINFP	SIPA1L3
HINFP	COX20
HINFP	PLCD1
HINFP	UGDH
HINFP	DNAJC22
HINFP	ARRDC4
HINFP	TTC19
HINFP	SMAP1
HINFP	WDR20
HINFP	PADI2
HINFP	RPS6KA6
HINFP	ROGDI
HINFP	ERMP1
HINFP	CAMK2G
HINFP	PTPN3
HINFP	TLN2
HINFP	DNAJC19
HINFP	HEXIM1
HINFP	CLCN2
HINFP	ZG16
HINFP	SRI
HINFP	FMO5
HINFP	KRAS
HINFP	NAPEPLD
HINFP	CASP6
HINFP	SLC26A2
HINFP	NOL4L
HINFP	TCEA3
HINFP	HADHA
HINFP	PDCD4
HINFP	TRIM3
HINFP	ATP9A
HINFP	TMEM9B
HINFP	ZC3H14
HINFP	CDS1
HINFP	PTGDR
HINFP	PLCL2
HINFP	ADCY6
HINFP	GLTP
HINFP	RRAS2
HINFP	NDUFA6
HINFP	PPP2R3A
HINFP	CES2
HINFP	PAQR8
HINFP	PDP2
HINFP	PAFAH2
HINFP	IQGAP2
HINFP	ZDHHC23
HINFP	XYLB
HINFP	AGMAT
HINFP	TMEM171
HINFP	TRPV1
HINFP	TMEM192
HINFP	PCK1
HINFP	PEX26
HINFP	AKAP1
HINFP	CDKL1
HINFP	SUCLG2
HINFP	SAMD13
HINFP	AGAP1
HINFP	CHMP4B
HINFP	DNMBP
HINFP	EXPH5
HINFP	COBL
HINFP	LETM1
HINFP	PTPN21
HINFP	PHLPP1
HINFP	SLC44A1
HINFP	KBTBD11
HINFP	NAP1L2
HINFP	A1CF
HINFP	OTOP2
HINFP	BMPR1A
HINFP	SLC4A4
HINFP	SPRYD7
HINFP	TMEM177
HINFP	MRPL48
HINFP	LPCAT3
HINFP	CLN8
HINFP	SH3BGRL2
HINFP	PRKACB
HINFP	ABCB1
HINFP	MKKS
[truncated: 9,656 more rows]

## Sheet: UCGRN
Regulator	Target		Regulator		ELF4 Targets		Category	Term	Count	%	P-Value	Benjamini		FOXJ3 Targets		Category	Term	Count	%	P-Value	Benjamini		HNF4G Targets		Category	Term	Count	%	P-Value	Benjamini		HOXA5 Targets		Category	Term	Count	%	P-Value	Benjamini		MXI1 Targets		Category	Term	Count	%	P-Value	Benjamini
ARHGAP35	ENPP1		ARHGAP35		GBA3		UP_KW_CELLULAR_COMPONENT	Mitochondrion	99	22.8	2.7e-27	9.2e-26		CXADR		UP_KW_CELLULAR_COMPONENT	Mitochondrion	99	22.8	2.7e-27	9.2e-26		DLG1		UP_KW_CELLULAR_COMPONENT	Mitochondrion	98	22.7	6.2e-27	2.1e-25		CCNJL		UP_KW_CELLULAR_COMPONENT	Mitochondrion	97	22.7	9e-27	3.1e-25		NOL4L		UP_KW_CELLULAR_COMPONENT	Mitochondrion	96	22.8	1.6e-26	5.6e-25
ARHGAP35	HOOK1		BZW2		ATP2B1		UP_KW_DOMAIN	Transit peptide	62	14.3	3.5e-26	8.1e-25		STX3		UP_KW_DOMAIN	Transit peptide	62	14.3	3.5e-26	8.1e-25		NFS1		UP_KW_DOMAIN	Transit peptide	61	14.1	1.6e-25	3.7e-24		SATB2-AS1		UP_KW_DOMAIN	Transit peptide	60	14.1	5e-25	1.2e-23		GRTP1		UP_KW_DOMAIN	Transit peptide	59	14	1.9e-24	4.3e-23
ARHGAP35	NMT2		CBFA2T2		DQX1		GOTERM_CC_DIRECT	mitochondrion	107	24.6	6e-26	2.4e-23		AK2		GOTERM_CC_DIRECT	mitochondrion	107	24.6	6e-26	2.4e-23		GAB1		GOTERM_CC_DIRECT	mitochondrion	106	24.5	1.3e-25	5e-23		COX4I1		GOTERM_CC_DIRECT	mitochondrion	104	24.4	6.8e-25	2.7e-22		PLCL2		GOTERM_CC_DIRECT	mitochondrion	103	24.5	9.4e-25	3.7e-22
ARHGAP35	PPIP5K1		ELF4		CMBL		UP_SEQ_FEATURE	TRANSIT:Mitochondrion	60	13.8	4e-25	8.2e-22		EPS8L2		UP_SEQ_FEATURE	TRANSIT:Mitochondrion	60	13.8	4e-25	8.2e-22		BSG		UP_SEQ_FEATURE	TRANSIT:Mitochondrion	59	13.7	1.8e-24	3.5e-21		MTMR11		UP_SEQ_FEATURE	TRANSIT:Mitochondrion	59	13.8	9.5e-25	1.9e-21		NGEF		UP_SEQ_FEATURE	TRANSIT:Mitochondrion	58	13.8	3.2e-24	6.2e-21
ARHGAP35	ANKMY2		FOXJ3		UGDH		KEGG_PATHWAY	Metabolic pathways	104	23.9	4.1e-20	1.2e-17		SPAG9		KEGG_PATHWAY	Metabolic pathways	104	23.9	4.1e-20	1.2e-17		PGGT1B		KEGG_PATHWAY	Metabolic pathways	104	24.1	2.8e-20	8.3e-18		SLC25A3		KEGG_PATHWAY	Metabolic pathways	103	24.1	3.4e-20	1e-17		PIP5K1B		KEGG_PATHWAY	Metabolic pathways	102	24.2	4.1e-20	1.2e-17
ARHGAP35	SPRYD7		GPBP1L1		SLC35F2		GOTERM_CC_DIRECT	mitochondrial matrix	45	10.3	3.3e-18	6.6e-16		CMTM4		GOTERM_CC_DIRECT	mitochondrial matrix	45	10.3	3.3e-18	6.5e-16		STX3		GOTERM_CC_DIRECT	mitochondrial matrix	44	10.2	1.4e-17	2.9e-15		SUCLG1		GOTERM_CC_DIRECT	mitochondrial matrix	44	10.3	9.2e-18	1.8e-15		MYO1D		GOTERM_CC_DIRECT	mitochondrial matrix	43	10.2	3.4e-17	6.7e-15
ARHGAP35	CYP2R1		HNF4A		PGAP3		UP_KW_BIOLOGICAL_PROCESS	Lipid metabolism	55	12.6	9.6e-15	1e-12		NFS1		UP_KW_BIOLOGICAL_PROCESS	Lipid metabolism	55	12.6	9.6e-15	1e-12		ZC3H14		UP_KW_BIOLOGICAL_PROCESS	Lipid metabolism	55	12.7	8e-15	8.6e-13		DNAJC19		UP_KW_BIOLOGICAL_PROCESS	Lipid metabolism	53	12.4	6.5e-14	7e-12		ADCY9		UP_KW_BIOLOGICAL_PROCESS	Lipid metabolism	53	12.6	3.9e-14	4.2e-12
ARHGAP35	PCBD2		HNF4G		TST		UP_KW_PTM	Acetylation	134	30.8	3.4e-10	7.6e-09		DBT		UP_KW_PTM	Acetylation	134	30.8	3.4e-10	7.6e-09		PPM1A		UP_KW_PTM	Acetylation	133	30.8	3.6e-10	7.9e-09		FASTKD1		UP_KW_BIOLOGICAL_PROCESS	Fatty acid metabolism	21	4.9	3.6e-10	1.9e-08		EFNA1		UP_KW_PTM	Acetylation	128	30.4	1.4e-09	3.1e-08
ARHGAP35	PTPN21		HOXA2		CHAD		UP_SEQ_FEATURE	ACT_SITE:Proton acceptor	53	12.2	1.3e-11	1.3e-08		LPAR5		UP_SEQ_FEATURE	ACT_SITE:Proton acceptor	53	12.2	1.3e-11	1.3e-08		PRKAR2A		GOTERM_CC_DIRECT	mitochondrial inner membrane	37	8.6	1.1e-10	1.5e-08		PDK2		UP_SEQ_FEATURE	ACT_SITE:Proton acceptor	52	12.2	2.1e-11	2.1e-08		PTPRF		GOTERM_CC_DIRECT	mitochondrial inner membrane	36	8.6	2.4e-10	3.1e-08
ARHGAP35	PHKA2		HOXA3		TACC2		GOTERM_CC_DIRECT	mitochondrial inner membrane	37	8.5	1.4e-10	1.9e-08		RMND1		GOTERM_CC_DIRECT	mitochondrial inner membrane	37	8.5	1.4e-10	1.9e-08		PIK3R1		UP_KW_BIOLOGICAL_PROCESS	Fatty acid metabolism	21	4.9	4.8e-10	2.6e-08		SLC26A2		UP_KW_PTM	Acetylation	130	30.4	1e-09	2.2e-08		CLCN2		UP_KW_CELLULAR_COMPONENT	Mitochondrion inner membrane	28	6.7	6.2e-09	1e-07
ARHGAP35	MOB3B		HOXA5		COBL		UP_KW_BIOLOGICAL_PROCESS	Fatty acid metabolism	21	4.8	5.1e-10	2.8e-08		PLD1		UP_KW_BIOLOGICAL_PROCESS	Fatty acid metabolism	21	4.8	5.1e-10	2.8e-08		PGRMC1		UP_SEQ_FEATURE	ACT_SITE:Proton acceptor	52	12	3.3e-11	3.3e-08		RAB11FIP1		GOTERM_CC_DIRECT	mitochondrial inner membrane	36	8.4	3.2e-10	4.3e-08		RBKS		UP_KW_BIOLOGICAL_PROCESS	Fatty acid metabolism	20	4.8	2e-09	1.1e-07
ARHGAP35	ACVR2A		KLF5		ACSS2		UP_KW_CELLULAR_COMPONENT	Mitochondrion inner membrane	29	6.7	2.9e-09	4.9e-08		RPP14		UP_KW_CELLULAR_COMPONENT	Mitochondrion inner membrane	29	6.7	2.9e-09	4.9e-08		SPAG9		UP_KW_CELLULAR_COMPONENT	Mitochondrion inner membrane	29	6.7	2.4e-09	4.1e-08		PLEKHA6		UP_KW_CELLULAR_COMPONENT	Mitochondrion inner membrane	28	6.6	7.7e-09	1.3e-07		CDC14A		GOTERM_CC_DIRECT	extracellular exosome	86	20.4	2.8e-09	2.7e-07
ARHGAP35	RHOU		LRRFIP2		CIPC		UP_KW_MOLECULAR_FUNCTION	Kinase	49	11.3	1.9e-09	1.6e-07		PGRMC1		UP_KW_MOLECULAR_FUNCTION	Kinase	49	11.3	1.9e-09	1.6e-07		DNAJC11		UP_KW_MOLECULAR_FUNCTION	Oxidoreductase	43	10	3.2e-09	2.8e-07		PEX11A		GOTERM_CC_DIRECT	extracellular exosome	87	20.4	2.3e-09	2.2e-07		SLC23A3		UP_SEQ_FEATURE	ACT_SITE:Proton acceptor	49	11.6	4.5e-10	4.3e-07
ARHGAP35	ZDHHC7		MLX		NGEF		UP_KW_MOLECULAR_FUNCTION	Oxidoreductase	43	9.9	4.4e-09	1.9e-07		EIF4EBP2		UP_KW_MOLECULAR_FUNCTION	Oxidoreductase	43	9.9	4.4e-09	1.9e-07		PACSIN2		GOTERM_CC_DIRECT	extracellular exosome	87	20.1	4.1e-09	4.1e-07		DEPDC7		UP_KW_MOLECULAR_FUNCTION	Oxidoreductase	42	9.8	7.6e-09	6.5e-07		GRAMD1C		UP_KW_MOLECULAR_FUNCTION	Oxidoreductase	42	10	5.6e-09	4.8e-07
ARHGAP35	MKKS		MLXIP		ZDHHC7		GOTERM_CC_DIRECT	extracellular exosome	87	20	5.9e-09	6e-07		MAP3K13		GOTERM_CC_DIRECT	extracellular exosome	87	20	5.9e-09	5.9e-07		SLC16A1		UP_KW_MOLECULAR_FUNCTION	Kinase	47	10.9	1.2e-08	5.1e-07		CALCOCO2		GOTERM_BP_DIRECT	fatty acid metabolic process	17	4	4.1e-10	8.6e-07		EPB41L1		GOTERM_BP_DIRECT	fatty acid metabolic process	17	4	3.4e-10	7.1e-07
ARHGAP35	RAD52		MNX1		WNK2		GOTERM_BP_DIRECT	fatty acid metabolic process	17	3.9	5.5e-10	1.2e-06		PPP2R3A		GOTERM_BP_DIRECT	fatty acid metabolic process	17	3.9	5.5e-10	1.2e-06		L2HGDH		GOTERM_BP_DIRECT	fatty acid metabolic process	17	3.9	4.9e-10	1e-06		GBA2		UP_KW_MOLECULAR_FUNCTION	Kinase	46	10.8	2.5e-08	1.1e-06		SCIN		UP_KW_MOLECULAR_FUNCTION	Kinase	46	10.9	1.8e-08	7.8e-07
ARHGAP35	CIPC		MTERF2		MOB3B		KEGG_PATHWAY	Fatty acid degradation	12	2.8	1.4e-08	2e-06		TMEM170A		KEGG_PATHWAY	Fatty acid degradation	12	2.8	1.4e-08	2e-06		RMND1		KEGG_PATHWAY	Fatty acid degradation	12	2.8	1.3e-08	2e-06		ANXA11		KEGG_PATHWAY	Fatty acid degradation	12	2.8	1.2e-08	1.7e-06		PAQR8		UP_KW_MOLECULAR_FUNCTION	Transferase	86	20.4	3.4e-07	9.7e-06
ARHGAP35	PLCL2		MXI1		KRT20		UP_KW_MOLECULAR_FUNCTION	Transferase	90	20.7	8.4e-08	2.4e-06		ENTPD5		UP_KW_MOLECULAR_FUNCTION	Transferase	90	20.7	8.4e-08	2.4e-06		HHLA2		KEGG_PATHWAY	Valine, leucine and isoleucine degradation	12	2.8	4.6e-08	4.6e-06		PKDCC		KEGG_PATHWAY	Valine, leucine and isoleucine degradation	12	2.8	4.1e-08	4e-06		CPEB3		KEGG_PATHWAY	Fatty acid degradation	11	2.6	1.3e-07	1.9e-05
ARHGAP35	ATP2B1		NFYC		SPIRE2		KEGG_PATHWAY	Valine, leucine and isoleucine degradation	12	2.8	4.8e-08	4.8e-06		OCRL		KEGG_PATHWAY	Valine, leucine and isoleucine degradation	12	2.8	4.8e-08	4.8e-06		PLD1		UP_KW_MOLECULAR_FUNCTION	Transferase	88	20.4	2.2e-07	6.2e-06		VWA5A		UP_KW_PTM	Phosphoprotein	235	55	8.2e-07	9e-06		MPI		UP_KW_BIOLOGICAL_PROCESS	Transport	78	18.5	6.7e-07	2.4e-05
ARHGAP35	SNX24		NR1H4		IQGAP2		UP_KW_BIOLOGICAL_PROCESS	Transport	82	18.9	1.4e-07	5.2e-06		PRKAR2A		UP_KW_BIOLOGICAL_PROCESS	Transport	82	18.9	1.4e-07	5.2e-06		ABCA5		UP_KW_BIOLOGICAL_PROCESS	Transport	81	18.8	2.5e-07	9.2e-06		LCMT1		UP_KW_MOLECULAR_FUNCTION	Transferase	86	20.1	5.5e-07	1.6e-05		CRYL1		KEGG_PATHWAY	Pyruvate metabolism	11	2.6	3.2e-07	2.9e-05
ARHGAP35	CDC14A		NR1I2		TUBAL3		UP_KW_PTM	Phosphoprotein	241	55.4	5.2e-07	5.7e-06		PGGT1B		UP_KW_PTM	Phosphoprotein	240	55.2	9.4e-07	1e-05		ACOT11		UP_SEQ_FEATURE	TOPO_DOM:Mitochondrial matrix	15	3.5	1.7e-08	1.2e-05		GNA11		UP_KW_BIOLOGICAL_PROCESS	Transport	79	18.5	5.5e-07	2e-05		SLC22A23		KEGG_PATHWAY	Valine, leucine and isoleucine degradation	11	2.6	4e-07	2.9e-05
ARHGAP35	RAB11FIP1		NR3C2		VILL		UP_SEQ_FEATURE	TOPO_DOM:Mitochondrial matrix	15	3.4	1.9e-08	1.3e-05		CDC42BPA		UP_SEQ_FEATURE	TOPO_DOM:Mitochondrial matrix	15	3.4	1.9e-08	1.3e-05		PTGR1		UP_KW_PTM	Phosphoprotein	237	54.9	1.7e-06	1.9e-05		PPFIBP2		KEGG_PATHWAY	Pyruvate metabolism	11	2.6	3.6e-07	2.7e-05		FABP2		GOTERM_CC_DIRECT	membrane	155	36.8	4.7e-07	3.7e-05
ARHGAP35	OSBPL1A		NR5A2		CTSA		GOTERM_CC_DIRECT	cytosol	163	37.5	2e-07	1.6e-05		PACSIN2		GOTERM_CC_DIRECT	membrane	160	36.8	2.9e-07	2.3e-05		OCRL		GOTERM_CC_DIRECT	membrane	159	36.8	3e-07	2.4e-05		OGDHL		GOTERM_CC_DIRECT	membrane	156	36.5	6.4e-07	4.8e-05		FAHD1		UP_KW_PTM	Phosphoprotein	229	54.4	4e-06	4.4e-05
ARHGAP35	DEFB1		OVOL2		MTMR11		GOTERM_CC_DIRECT	membrane	160	36.8	2.9e-07	2e-05		GFM2		GOTERM_CC_DIRECT	cytosol	162	37.2	3.4e-07	2.3e-05		LARP4B		KEGG_PATHWAY	Pyruvate metabolism	11	2.5	4.1e-07	3e-05		AGFG2		GOTERM_CC_DIRECT	cytosol	158	37	7.3e-07	4.8e-05		GALM		INTERPRO	NAD(P)-bd_dom_sf	18	4.3	3.1e-08	4.5e-05
ARHGAP35	ANPEP		PPARA		ANK3		KEGG_PATHWAY	Pyruvate metabolism	11	2.5	4.2e-07	3.1e-05		PAK1		KEGG_PATHWAY	Pyruvate metabolism	11	2.5	4.2e-07	3.1e-05		SLC6A4		GOTERM_CC_DIRECT	cytosol	160	37	6e-07	3.9e-05		FZD5		KEGG_PATHWAY	Citrate cycle (TCA cycle)	9	2.1	8.7e-07	5.1e-05		BRINP3		KEGG_PATHWAY	Citrate cycle (TCA cycle)	9	2.1	7.9e-07	4.7e-05
ARHGAP35	LYRM7		PPARGC1A		PHLPP2		GOTERM_CC_DIRECT	basolateral plasma membrane	21	4.8	8.3e-07	4.8e-05		CRLS1		GOTERM_CC_DIRECT	basolateral plasma membrane	21	4.8	8.3e-07	4.8e-05		RPP14		GOTERM_CC_DIRECT	basolateral plasma membrane	21	4.9	7.5e-07	4.2e-05		CROT		INTERPRO	NAD(P)-bd_dom_sf	18	4.2	3.7e-08	5.3e-05		SPRYD7		GOTERM_CC_DIRECT	cytosol	156	37.1	9e-07	5.9e-05
ARHGAP35	NOL4L		PPARGC1B		TPRG1L		KEGG_PATHWAY	Citrate cycle (TCA cycle)	9	2.1	9.9e-07	5.8e-05		ALDH6A1		KEGG_PATHWAY	Citrate cycle (TCA cycle)	9	2.1	9.9e-07	5.8e-05		DNAJA3		KEGG_PATHWAY	Citrate cycle (TCA cycle)	9	2.1	9.6e-07	5.6e-05		CHPT1		GOTERM_BP_DIRECT	fatty acid beta-oxidation	11	2.6	6.2e-08	6.5e-05		NUDT12		UP_KW_CELLULAR_COMPONENT	Membrane	216	51.3	5.9e-06	6.7e-05
ARHGAP35	USP30		SATB2		CPT2		INTERPRO	NAD(P)-bd_dom_sf	18	4.1	4.8e-08	7.1e-05		TRAK2		INTERPRO	NAD(P)-bd_dom_sf	18	4.1	4.8e-08	7.1e-05		CA12		UP_KW_CELLULAR_COMPONENT	Membrane	221	51.2	5.1e-06	5.8e-05		ACSF2		UP_SEQ_FEATURE	TOPO_DOM:Mitochondrial matrix	14	3.3	1.2e-07	8e-05		GNA11		UP_SEQ_FEATURE	TOPO_DOM:Mitochondrial matrix	14	3.3	1.1e-07	6.8e-05
ARHGAP35	ASB13		THRA		ENDOD1		GOTERM_BP_DIRECT	fatty acid beta-oxidation	11	2.5	7.5e-08	8e-05		UGT8		UP_KW_CELLULAR_COMPONENT	Membrane	222	51	6.6e-06	7.5e-05		ABHD11		INTERPRO	NAD(P)-bd_dom_sf	18	4.2	4.3e-08	6.4e-05		SEMA6A		UP_KW_CELLULAR_COMPONENT	Membrane	217	50.8	9.9e-06	0.00011		GCNT2		KEGG_PATHWAY	Carbon metabolism	15	3.6	2.2e-06	0.00011
ARHGAP35	ADCY9		VDR		PADI2		GOTERM_MF_DIRECT	ATP binding	68	15.6	9.7e-08	9e-05		NMNAT1		GOTERM_BP_DIRECT	fatty acid beta-oxidation	11	2.5	7.5e-08	8e-05		CAT		GOTERM_BP_DIRECT	fatty acid beta-oxidation	11	2.5	7e-08	7.4e-05		MRPL34		KEGG_PATHWAY	Carbon metabolism	15	3.5	2.6e-06	0.00013		STRADB		GOTERM_CC_DIRECT	basolateral plasma membrane	20	4.8	2.1e-06	0.00012
ARHGAP35	RAVER2		ZFP3		SELENBP1		UP_KW_CELLULAR_COMPONENT	Membrane	221	50.8	1.1e-05	0.00012		DNAJC11		GOTERM_MF_DIRECT	ATP binding	68	15.6	8.8e-08	8.2e-05		SNX13		GOTERM_MF_DIRECT	ATP binding	67	15.5	1.5e-07	0.00014		CRBN		UP_KW_LIGAND	NAD	21	4.9	4.6e-06	0.00018		FAM219B		UP_KW_LIGAND	NAD	21	5	3.7e-06	0.00014
ARHGAP35	OGDHL		ZKSCAN1		ANXA11		KEGG_PATHWAY	Carbon metabolism	15	3.4	3.1e-06	0.00015		PDE8A		KEGG_PATHWAY	Carbon metabolism	15	3.4	3.1e-06	0.00015		NDRG2		KEGG_PATHWAY	Carbon metabolism	15	3.5	3e-06	0.00015		PADI2		GOTERM_MF_DIRECT	ATP binding	66	15.5	2.1e-07	0.00019		PRELID2		GOTERM_MF_DIRECT	ATP binding	65	15.4	3.3e-07	0.0003
ARHGAP35	CPEB3		ZNF112		GRAMD4		UP_SEQ_FEATURE	TOPO_DOM:Mitochondrial intermembrane	16	3.7	3.6e-07	0.00018		ABHD11		UP_SEQ_FEATURE	TOPO_DOM:Mitochondrial intermembrane	16	3.7	3.6e-07	0.00018		SLC4A4		UP_SEQ_FEATURE	TOPO_DOM:Mitochondrial intermembrane	16	3.7	3.3e-07	0.00016		ADH1C		GOTERM_CC_DIRECT	basolateral plasma membrane	19	4.4	9.8e-06	0.00055		MAGI3		UP_KW_DISEASE	Primary mitochondrial disease	21	5	1.1e-05	0.00057
ARHGAP35	ALAD		ZNF124		PRKAB2		UP_KW_LIGAND	NAD	21	4.8	6.4e-06	0.00025		PSEN1		UP_KW_LIGAND	NAD	21	4.8	6.4e-06	0.00025		AHCYL2		UP_KW_LIGAND	NAD	21	4.9	6.1e-06	0.00024		TSPAN7		UP_KW_DISEASE	Primary mitochondrial disease	21	4.9	1.2e-05	0.00063		HSD3B2		UP_SEQ_FEATURE	TOPO_DOM:Mitochondrial intermembrane	15	3.6	1.4e-06	0.00068
ARHGAP35	C11orf54		ZNF253		SLC35D2		UP_KW_DISEASE	Primary mitochondrial disease	22	5.1	5.3e-06	0.00029		CASK		UP_KW_DISEASE	Primary mitochondrial disease	22	5.1	4.8e-06	0.00026		EIF4EBP2		UP_KW_DISEASE	Primary mitochondrial disease	21	4.9	1.4e-05	0.00076		ZDHHC23		KEGG_PATHWAY	Propanoate metabolism	8	1.9	1.8e-05	0.00076		C2orf88		GOTERM_BP_DIRECT	fatty acid beta-oxidation	10	2.4	6.7e-07	0.00069
ARHGAP35	MTM1		ZNF350		GLTP		KEGG_PATHWAY	Propanoate metabolism	8	1.8	2e-05	0.00084		RBM47		KEGG_PATHWAY	Propanoate metabolism	8	1.8	2e-05	0.00084		PAPSS2		KEGG_PATHWAY	Propanoate metabolism	8	1.9	1.9e-05	0.00082		TCEA3		UP_SEQ_FEATURE	TOPO_DOM:Mitochondrial intermembrane	15	3.5	1.6e-06	0.0008		KCNG1		KEGG_PATHWAY	Propanoate metabolism	8	1.9	1.7e-05	0.0007
ARHGAP35	CAMK2N1		ZNF395		PAQR8		GOTERM_CC_DIRECT	mitochondrial intermembrane space	11	2.5	2.1e-05	0.001		SLC25A13		GOTERM_CC_DIRECT	mitochondrial intermembrane space	11	2.5	2.1e-05	0.001		DDC		GOTERM_CC_DIRECT	mitochondrial intermembrane space	11	2.5	1.9e-05	0.00097		MDH2		UP_KW_LIGAND	Magnesium	41	9.6	8.5e-05	0.0017		ERBB3		UP_KW_MOLECULAR_FUNCTION	Lyase	15	3.6	0.0001	0.0021
ARHGAP35	ABCG2		ZNF415		ERLIN2		KEGG_PATHWAY	Butanoate metabolism	7	1.6	7.3e-05	0.0027		L2HGDH		KEGG_PATHWAY	Butanoate metabolism	7	1.6	7.3e-05	0.0027		MDH1		UP_KW_LIGAND	Magnesium	41	9.5	0.00013	0.0025		PTGDR		UP_KW_MOLECULAR_FUNCTION	Lyase	15	3.5	0.00011	0.0024		RHOU		KEGG_PATHWAY	Butanoate metabolism	7	1.7	6.2e-05	0.0023
ARHGAP35	SLC20A2		ZNF439		HSDL2		UP_KW_LIGAND	Magnesium	41	9.4	0.00014	0.0028		NRIP1		UP_KW_LIGAND	Magnesium	41	9.4	0.00014	0.0028		NDUFC1		KEGG_PATHWAY	Butanoate metabolism	7	1.6	7.1e-05	0.0026		CCNG1		KEGG_PATHWAY	Butanoate metabolism	7	1.6	6.6e-05	0.0024		GDPD2		GOTERM_CC_DIRECT	peroxisomal matrix	8	1.9	7.1e-05	0.0032
ARHGAP35	RAB40B		ZNF443		PHLPP1		UP_KW_MOLECULAR_FUNCTION	Lyase	15	3.4	0.00014	0.0029		DLG1		UP_KW_MOLECULAR_FUNCTION	Lyase	15	3.4	0.00014	0.0029		ME2		UP_KW_MOLECULAR_FUNCTION	Lyase	15	3.5	0.00012	0.0026		MYO1D		KEGG_PATHWAY	Sulfur metabolism	5	1.2	9.5e-05	0.0031		MAST2		GOTERM_CC_DIRECT	peroxisome	11	2.6	7.3e-05	0.0032
ARHGAP35	ASTE1		ZNF57		SLC20A2		KEGG_PATHWAY	Sulfur metabolism	5	1.1	0.0001	0.0033		ZC3H14		KEGG_PATHWAY	Sulfur metabolism	5	1.1	0.0001	0.0033		DENND4C		KEGG_PATHWAY	Sulfur metabolism	5	1.2	0.0001	0.0033		TRPM6		KEGG_PATHWAY	Tryptophan metabolism	8	1.9	0.00011	0.0034		SLC3A1		KEGG_PATHWAY	Tryptophan metabolism	8	1.9	0.00011	0.0035
ARHGAP35	NGEF		ZNF813		GDPD2		KEGG_PATHWAY	Tryptophan metabolism	8	1.8	0.00013	0.0037		SLC4A4		KEGG_PATHWAY	Tryptophan metabolism	8	1.8	0.00013	0.0037		ANKH		GOTERM_CC_DIRECT	peroxisomal matrix	8	1.9	8.3e-05	0.0036		SCN9A		KEGG_PATHWAY	Fatty acid metabolism	9	2.1	0.00013	0.0035		MOB3B		UP_KW_CELLULAR_COMPONENT	Peroxisome	10	2.4	0.00042	0.0035
ARHGAP35	PHACTR4		ZNF823		NMT2		GOTERM_CC_DIRECT	peroxisomal matrix	8	1.8	8.7e-05	0.0038		ABCA5		GOTERM_CC_DIRECT	peroxisomal matrix	8	1.8	8.7e-05	0.0038		EPB41L4B		GOTERM_CC_DIRECT	peroxisome	11	2.5	9e-05	0.0036		SELENBP1		GOTERM_CC_DIRECT	peroxisomal matrix	8	1.9	7.7e-05	0.0036		SLC27A4		GOTERM_CC_DIRECT	mitochondrial intermembrane space	10	2.4	9.6e-05	0.0038
ARHGAP35	IST1		ZNF91		ADCY6		GOTERM_CC_DIRECT	peroxisome	11	2.5	9.5e-05	0.0038		APLP2		GOTERM_CC_DIRECT	peroxisome	11	2.5	9.5e-05	0.0038		KDM4A		KEGG_PATHWAY	Tryptophan metabolism	8	1.9	0.00012	0.0036		MRPL35		GOTERM_CC_DIRECT	peroxisome	11	2.6	8.1e-05	0.0036		ACOX1		KEGG_PATHWAY	Glyoxylate and dicarboxylate metabolism	7	1.7	0.00014	0.0041
ARHGAP35	VPS13A		ZSCAN9		RMDN2		KEGG_PATHWAY	Fatty acid metabolism	9	2.1	0.00015	0.0039		GDE1		KEGG_PATHWAY	Fatty acid metabolism	9	2.1	0.00015	0.0039		ALDH3A2		KEGG_PATHWAY	Fatty acid metabolism	9	2.1	0.00014	0.0038		ABCB1		KEGG_PATHWAY	Glyoxylate and dicarboxylate metabolism	7	1.6	0.00015	0.0037		CAMK2N1		KEGG_PATHWAY	2-Oxocarboxylic acid metabolism	7	1.7	0.0002	0.0054
ARHGAP35	TPRG1L				SLC22A5		KEGG_PATHWAY	Glyoxylate and dicarboxylate metabolism	7	1.6	0.00017	0.0041		HADH		KEGG_PATHWAY	Glyoxylate and dicarboxylate metabolism	7	1.6	0.00017	0.0041		PAFAH2		KEGG_PATHWAY	Glyoxylate and dicarboxylate metabolism	7	1.6	0.00016	0.004		AUH		UP_KW_CELLULAR_COMPONENT	Peroxisome	10	2.3	0.00045	0.0038		SCUBE2		UP_KW_BIOLOGICAL_PROCESS	Tricarboxylic acid cycle	6	1.4	0.00024	0.0065
ARHGAP35	PGAP3				FGFR3		UP_KW_CELLULAR_COMPONENT	Peroxisome	10	2.3	0.00052	0.0044		ACO2		UP_KW_CELLULAR_COMPONENT	Peroxisome	10	2.3	0.00052	0.0044		LPCAT3		UP_KW_CELLULAR_COMPONENT	Peroxisome	10	2.3	0.00049	0.0042		BAIAP2L2		GOTERM_CC_DIRECT	mitochondrial intermembrane space	10	2.3	0.00011	0.0042		DEFB1		BIOCARTA	Mitochondrial Carnitine Palmitoyltransferase (CPT) System	4	1	5.9e-05	0.0071
ARHGAP35	LMTK2				PHYH		KEGG_PATHWAY	PPAR signaling pathway	10	2.3	0.00022	0.0049		TRAF3IP2		KEGG_PATHWAY	PPAR signaling pathway	10	2.3	0.00022	0.0049		CHP1		KEGG_PATHWAY	PPAR signaling pathway	10	2.3	0.00021	0.0048		PBLD		KEGG_PATHWAY	PPAR signaling pathway	10	2.3	0.00019	0.0043		SULT1B1		GOTERM_CC_DIRECT	brush border membrane	8	1.9	0.00022	0.0079
ARHGAP35	PDSS2				SLC25A3		KEGG_PATHWAY	2-Oxocarboxylic acid metabolism	7	1.6	0.00024	0.005		SLC16A1		KEGG_PATHWAY	2-Oxocarboxylic acid metabolism	7	1.6	0.00024	0.005		PSEN1		KEGG_PATHWAY	2-Oxocarboxylic acid metabolism	7	1.6	0.00023	0.0049		DPP10		KEGG_PATHWAY	2-Oxocarboxylic acid metabolism	7	1.6	0.00022	0.0046		SLC22A5		KEGG_PATHWAY	Peroxisome	10	2.4	0.00034	0.0084
ARHGAP35	TMEM220				TTC38		GOTERM_CC_DIRECT	mitochondrial membrane	13	3	0.00021	0.0076		DUSP16		GOTERM_CC_DIRECT	mitochondrial membrane	13	3	0.00021	0.0075		NRIP1		GOTERM_CC_DIRECT	mitochondrial membrane	13	3	0.00019	0.007		SEPHS2		GOTERM_CC_DIRECT	mitochondrial membrane	13	3	0.00017	0.0062		FDX1		UP_KW_LIGAND	Magnesium	38	9	0.00058	0.011
ARHGAP35	WIPF2				ZCCHC14		UP_KW_BIOLOGICAL_PROCESS	Tricarboxylic acid cycle	6	1.4	0.00028	0.0077		LPCAT3		UP_KW_BIOLOGICAL_PROCESS	Tricarboxylic acid cycle	6	1.4	0.00028	0.0077		GCNT2		BIOCARTA	Mitochondrial Carnitine Palmitoyltransferase (CPT) System	4	0.9	5.9e-05	0.0071		DLEU1		BIOCARTA	Mitochondrial Carnitine Palmitoyltransferase (CPT) System	4	0.9	5.5e-05	0.0066		VIPR1		KEGG_PATHWAY	Thermogenesis	17	4	0.00053	0.012
ARHGAP35	CHAD				MOGAT2		BIOCARTA	Mitochondrial Carnitine Palmitoyltransferase (CPT) System	4	0.9	6.8e-05	0.0082		PRKG2		BIOCARTA	Mitochondrial Carnitine Palmitoyltransferase (CPT) System	4	0.9	6.3e-05	0.0077		TMEM38B		UP_KW_BIOLOGICAL_PROCESS	Tricarboxylic acid cycle	6	1.4	0.00028	0.0075		IP6K2		UP_KW_BIOLOGICAL_PROCESS	Tricarboxylic acid cycle	6	1.4	0.00026	0.0069		SUOX		GOTERM_MF_DIRECT	oxidoreductase activity, acting on the CH-OH group of donors, NAD or NADP as acceptor	8	1.9	2.9e-05	0.013
ARHGAP35	ZNRF1				FASTKD1		KEGG_PATHWAY	Peroxisome	10	2.3	0.00042	0.0083		IST1		KEGG_PATHWAY	Peroxisome	10	2.3	0.00042	0.0083		CCNT2		KEGG_PATHWAY	Peroxisome	10	2.3	0.00041	0.0081		CPEB3		KEGG_PATHWAY	Peroxisome	10	2.3	0.00037	0.0074		CAT		COG_ONTOLOGY	Energy production and conversion	6	1.4	0.00082	0.014
ARHGAP35	ERLIN2				SRI		GOTERM_CC_DIRECT	brush border membrane	8	1.8	0.00027	0.009		UCKL1		GOTERM_CC_DIRECT	brush border membrane	8	1.8	0.00027	0.0089		DBT		GOTERM_CC_DIRECT	brush border membrane	8	1.9	0.00026	0.0085		SFXN4		GOTERM_CC_DIRECT	brush border membrane	8	1.9	0.00024	0.0078		SLC39A5		KEGG_PATHWAY	Fatty acid metabolism	8	1.9	0.00074	0.015
ARHGAP35	IMPA2				RBKS		INTERPRO	Kinase-like_dom_sf	29	6.7	1.3e-05	0.0093		HOOK1		INTERPRO	Kinase-like_dom_sf	29	6.7	1.3e-05	0.0093		BCL2L13		KEGG_PATHWAY	Thermogenesis	17	3.9	0.00069	0.013		LRRC1		KEGG_PATHWAY	Thermogenesis	17	4	0.0006	0.011		NMT2		KEGG_PATHWAY	Biosynthesis of cofactors	13	3.1	0.00077	0.015
ARHGAP35	AKR1B10				IMMT		INTERPRO	Prot_kinase_dom	27	6.2	2e-05	0.01		CAMK2D		INTERPRO	Prot_kinase_dom	27	6.2	2e-05	0.01		SYNE2		GOTERM_MF_DIRECT	oxidoreductase activity, acting on the CH-OH group of donors, NAD or NADP as acceptor	8	1.9	3.4e-05	0.016		TMEM171		GOTERM_MF_DIRECT	oxidoreductase activity, acting on the CH-OH group of donors, NAD or NADP as acceptor	8	1.9	3.1e-05	0.014		HNMT		KEGG_PATHWAY	PPAR signaling pathway	9	2.1	0.00089	0.016
ARHGAP35	ATP9A				GUCA2B		KEGG_PATHWAY	Thermogenesis	17	3.9	0.00072	0.013		DNAJA3		KEGG_PATHWAY	Thermogenesis	17	3.9	0.00072	0.013		GFM2		KEGG_PATHWAY	Biosynthesis of cofactors	13	3	0.00096	0.017		HSDL2		KEGG_PATHWAY	Biosynthesis of cofactors	13	3	0.00086	0.015		VILL		SMART	FERM_C	6	1.4	0.00013	0.018
ARHGAP35	SLC25A3				PSD3		SMART	S_TKc	20	4.6	7.6e-05	0.014		HADHA		SMART	S_TKc	20	4.6	7.6e-05	0.014		APLP2		COG_ONTOLOGY	Energy production and conversion	6	1.4	0.001	0.017		PANK3		COG_ONTOLOGY	Energy production and conversion	6	1.4	0.00091	0.015		TMEM171		SMART	S_TKc	19	4.5	0.00018	0.018
ARHGAP35	ADAL				ADCY9		SMART	FERM_C	6	1.4	0.00014	0.014		HHLA2		SMART	FERM_C	6	1.4	0.00014	0.014		CASK		SMART	FERM_C	6	1.4	0.00014	0.02		PRELID2		KEGG_PATHWAY	Phosphatidylinositol signaling system	10	2.3	0.0013	0.021		TGFA		GOTERM_CC_DIRECT	mitochondrial membrane	12	2.9	0.0006	0.019
ARHGAP35	STRBP				NOL4L		GOTERM_MF_DIRECT	oxidoreductase activity, acting on the CH-OH group of donors, NAD or NADP as acceptor	8	1.8	3.6e-05	0.017		MRRF		GOTERM_MF_DIRECT	oxidoreductase activity, acting on the CH-OH group of donors, NAD or NADP as acceptor	8	1.8	3.5e-05	0.016		EFNA5		SMART	S_TKc	19	4.4	0.0002	0.02		CAPN13		GOTERM_CC_DIRECT	apical plasma membrane	20	4.7	0.00072	0.022		COX5A		GOTERM_CC_DIRECT	apical plasma membrane	20	4.8	0.00063	0.019
ARHGAP35	PIP5K1B				CLCN2		COG_ONTOLOGY	Energy production and conversion	6	1.4	0.001	0.017		SLC9A2		COG_ONTOLOGY	Energy production and conversion	6	1.4	0.001	0.017		CMTM4		INTERPRO	Kinase-like_dom_sf	28	6.5	3e-05	0.022		RAVER2		GOTERM_CC_DIRECT	cytoplasm	149	34.9	0.0008	0.023		TRAK1		KEGG_PATHWAY	Phosphatidylinositol signaling system	10	2.4	0.0012	0.02
ARHGAP35	TRAF3IP2				ENPP1		KEGG_PATHWAY	Biosynthesis of cofactors	13	3	0.00099	0.017		OPA1		KEGG_PATHWAY	Biosynthesis of cofactors	13	3	0.00099	0.017		SLC25A13		KEGG_PATHWAY	Phosphatidylinositol signaling system	10	2.3	0.0014	0.023		ECH1		GOTERM_CC_DIRECT	smooth endoplasmic reticulum membrane	4	0.9	0.00087	0.023		LETM1		GOTERM_CC_DIRECT	smooth endoplasmic reticulum membrane	4	1	0.00084	0.023
ARHGAP35	BPNT1				CES3		UP_KW_MOLECULAR_FUNCTION	Serine/threonine-protein kinase	22	5.1	0.0012	0.02		CAT		UP_KW_MOLECULAR_FUNCTION	Serine/threonine-protein kinase	22	5.1	0.0012	0.02		LPAR5		INTERPRO	Prot_kinase_dom	26	6	5e-05	0.024		CNTN3		SMART	FERM_C	6	1.4	0.00013	0.025		SPIRE2		INTERPRO	Kinase-like_dom_sf	27	6.4	5.2e-05	0.026
ARHGAP35	TTR				MKRN1		GOTERM_CC_DIRECT	cytoplasm	152	34.9	0.00068	0.021		ADD3		KEGG_PATHWAY	Phosphatidylinositol signaling system	10	2.3	0.0014	0.023		RBM47		GOTERM_CC_DIRECT	apical plasma membrane	20	4.6	0.00084	0.026		PHYH		KEGG_PATHWAY	Lipoic acid metabolism	5	1.2	0.0018	0.028		ACOX2		INTERPRO	PH-like_dom_sf	24	5.7	5.4e-05	0.026
ARHGAP35	SLC25A20				ABCG2		GOTERM_CC_DIRECT	cytoskeleton	25	5.7	0.00077	0.022		NBEAL1		UP_SEQ_FEATURE	DOMAIN:Protein kinase	26	6	6e-05	0.024		CALM1		GOTERM_CC_DIRECT	smooth endoplasmic reticulum membrane	4	0.9	0.0009	0.026		ABCG2		GOTERM_CC_DIRECT	oxoglutarate dehydrogenase complex	4	0.9	0.0012	0.029		STEAP3		KEGG_PATHWAY	Lipoic acid metabolism	5	1.2	0.0017	0.028
ARHGAP35	TGFA				CPT1A		GOTERM_CC_DIRECT	apical plasma membrane	20	4.6	0.00091	0.023		ZNRF1		GOTERM_CC_DIRECT	apical plasma membrane	20	4.6	0.00091	0.026		TRAF3IP2		GOTERM_CC_DIRECT	cytoplasm	150	34.7	0.00099	0.026		ANK3		KEGG_PATHWAY	Glycolysis / Gluconeogenesis	8	1.9	0.0021	0.031		DQX1		KEGG_PATHWAY	Glycolysis / Gluconeogenesis	8	1.9	0.0019	0.029
ARHGAP35	SEMA5A				AUH		GOTERM_CC_DIRECT	smooth endoplasmic reticulum membrane	4	0.9	0.00092	0.023		CNTNAP2		GOTERM_CC_DIRECT	smooth endoplasmic reticulum membrane	4	0.9	0.00092	0.026		IFT57		INTERPRO	PH-like_dom_sf	24	5.6	7.7e-05	0.028		AQP8		INTERPRO	PH-like_dom_sf	24	5.6	6.4e-05	0.031		ACOT13		KEGG_PATHWAY	Sulfur metabolism	4	1	0.0019	0.029
ARHGAP35	FAM219B				PCBD2		KEGG_PATHWAY	Phosphatidylinositol signaling system	10	2.3	0.0014	0.023		FAM219B		GOTERM_CC_DIRECT	cytoplasm	151	34.7	0.00097	0.026		SLC35A3		KEGG_PATHWAY	Lipoic acid metabolism	5	1.2	0.0019	0.029		HMGCS2		INTERPRO	Kinase-like_dom_sf	27	6.3	6.4e-05	0.031		ANKMY2		GOTERM_CC_DIRECT	oxoglutarate dehydrogenase complex	4	1	0.0011	0.03
ARHGAP35	HNMT				FRMD1		UP_SEQ_FEATURE	DOMAIN:Protein kinase	26	6	6e-05	0.024		CPT1A		KEGG_PATHWAY	Lipoic acid metabolism	5	1.1	0.0019	0.029		SLC9A2		GOTERM_CC_DIRECT	oxoglutarate dehydrogenase complex	4	0.9	0.0012	0.03		GBA3		KEGG_PATHWAY	Purine metabolism	11	2.6	0.0024	0.033		SPINT1		KEGG_PATHWAY	Purine metabolism	11	2.6	0.0021	0.03
ARHGAP35	SLC51A				COX20		KEGG_PATHWAY	Lipoic acid metabolism	5	1.1	0.0019	0.029		DPP10		GOTERM_CC_DIRECT	oxoglutarate dehydrogenase complex	4	0.9	0.0012	0.031		CAMK2D		KEGG_PATHWAY	Glycolysis / Gluconeogenesis	8	1.9	0.0022	0.033		TP53TG1		KEGG_PATHWAY	Tyrosine metabolism	6	1.4	0.0026	0.035		LZIC		GOTERM_CC_DIRECT	cytoplasm	146	34.7	0.0013	0.032
ARHGAP35	AK3				SLCO4C1		GOTERM_CC_DIRECT	oxoglutarate dehydrogenase complex	4	0.9	0.0012	0.029		DENND4C		INTERPRO	PH-like_dom_sf	24	5.5	8.5e-05	0.031		SULT1B1		KEGG_PATHWAY	Purine metabolism	11	2.5	0.0026	0.036		MEP1A		UP_KW_LIGAND	FAD	11	2.6	0.0029	0.037		ZDHHC7		KEGG_PATHWAY	Tyrosine metabolism	6	1.4	0.0025	0.033
ARHGAP35	ACSS2				SLC27A4		INTERPRO	PH-like_dom_sf	24	5.5	8.5e-05	0.031		GOT1		KEGG_PATHWAY	Glycolysis / Gluconeogenesis	8	1.8	0.0023	0.034		TAF11		KEGG_PATHWAY	Tyrosine metabolism	6	1.4	0.0027	0.037		AK3		COG_ONTOLOGY	Lipid metabolism	7	1.6	0.0045	0.038		GRAMD4		INTERPRO	Prot_kinase_dom	25	5.9	9.2e-05	0.033
ARHGAP35	PRKAB2				PRELID2		KEGG_PATHWAY	Glycolysis / Gluconeogenesis	8	1.8	0.0023	0.034		CYP4F12		KEGG_PATHWAY	Purine metabolism	11	2.5	0.0027	0.037		GDE1		UP_KW_MOLECULAR_FUNCTION	Serine/threonine-protein kinase	21	4.9	0.0024	0.04		FRMD1		GOTERM_BP_DIRECT	oxaloacetate metabolic process	5	1.2	7.8e-05	0.039		ADH1C		INTERPRO	6-PGluconate_DH-like_C_sf	5	1.2	0.00014	0.041
ARHGAP35	DLEU1				SULT1B1		KEGG_PATHWAY	Purine metabolism	11	2.5	0.0027	0.037		PSD3		KEGG_PATHWAY	Tyrosine metabolism	6	1.4	0.0028	0.037		ALDH6A1		COG_ONTOLOGY	Lipid metabolism	7	1.6	0.005	0.042		SH3BGRL2		GOTERM_BP_DIRECT	tricarboxylic acid cycle	7	1.6	8.6e-05	0.039		CHMP4B		GOTERM_BP_DIRECT	oxaloacetate metabolic process	5	1.2	7.4e-05	0.042
ARHGAP35	VILL				TMEM171		KEGG_PATHWAY	Tyrosine metabolism	6	1.4	0.0028	0.037		TNIK		GOTERM_CC_DIRECT	cytoskeleton	24	5.5	0.0017	0.041		AK2		UP_KW_LIGAND	FAD	11	2.5	0.0033	0.043		UQCRC2		GOTERM_BP_DIRECT	cytoskeleton organization	13	3	9.3e-05	0.039		SLC23A1		GOTERM_BP_DIRECT	tricarboxylic acid cycle	7	1.7	8e-05	0.042
ARHGAP35	HMGN5				ABCB1		COG_ONTOLOGY	Lipid metabolism	7	1.6	0.005	0.042		SYNE2		COG_ONTOLOGY	Lipid metabolism	7	1.6	0.005	0.042		NMNAT1		GOTERM_BP_DIRECT	oxaloacetate metabolic process	5	1.2	8.2e-05	0.044		ACADSB		INTERPRO	Prot_kinase_dom	25	5.9	0.00011	0.04		TP53TG1		INTERPRO	FERM_PH-like_C	6	1.4	0.00018	0.045
ARHGAP35	SLC22A23				TTR		UP_KW_LIGAND	FAD	11	2.5	0.0034	0.044		SCO1		UP_KW_LIGAND	FAD	11	2.5	0.0034	0.044		CEP70		GOTERM_BP_DIRECT	tricarboxylic acid cycle	7	1.6	9.2e-05	0.044		STK11		INTERPRO	6-PGluconate_DH-like_C_sf	5	1.2	0.00015	0.043		PHACTR4		INTERPRO	FERM_N	6	1.4	0.00022	0.046
ARHGAP35	SLC16A1				ACVR2A		INTERPRO	6-PGluconate_DH-like_C_sf	5	1.1	0.00016	0.047		ACOT11		INTERPRO	6-PGluconate_DH-like_C_sf	5	1.1	0.00016	0.047		SLC25A5		GOTERM_BP_DIRECT	cytoskeleton organization	13	3	0.0001	0.044		ACOX1		INTERPRO	FERM_PH-like_C	6	1.4	0.0002	0.047		PLEKHA6		GOTERM_CC_DIRECT	plasma membrane	137	32.5	0.0022	0.052
ARHGAP35	BRWD1				GRTP1		GOTERM_BP_DIRECT	oxaloacetate metabolic process	5	1.1	8.4e-05	0.048		PHACTR4		GOTERM_BP_DIRECT	oxaloacetate metabolic process	5	1.1	8.4e-05	0.048		ABCB1		INTERPRO	6-PGluconate_DH-like_C_sf	5	1.2	0.00015	0.045		PLCD1		INTERPRO	FERM_N	6	1.4	0.00023	0.049		GPD1L		GOTERM_MF_DIRECT	phosphate transmembrane transporter activity	4	1	0.00019	0.058
ARHGAP35	PTGR1				CAMK2D		GOTERM_BP_DIRECT	tricarboxylic acid cycle	7	1.6	9.6e-05	0.048		SNX24		GOTERM_BP_DIRECT	tricarboxylic acid cycle	7	1.6	9.6e-05	0.048		MRPL35		INTERPRO	FERM_PH-like_C	6	1.4	0.00021	0.051		GALM		UP_KW_LIGAND	Flavoprotein	11	2.6	0.0062	0.05		FGFR3		UP_KW_MOLECULAR_FUNCTION	Serine/threonine-protein kinase	20	4.8	0.0042	0.072
ARHGAP35	HSDL2				DEFB1		GOTERM_BP_DIRECT	cytoskeleton organization	13	3	0.00011	0.048		DLD		GOTERM_BP_DIRECT	cytoskeleton organization	13	3	0.00011	0.048		UGT8		INTERPRO	FERM_N	6	1.4	0.00025	0.052		ERBB3		UP_KW_LIGAND	Manganese	16	3.7	0.0064	0.05		ANPEP		GOTERM_CC_DIRECT	lateral plasma membrane	8	1.9	0.0036	0.078
ARHGAP35	ALDH5A1				SNX24		INTERPRO	FERM_PH-like_C	6	1.4	0.00021	0.053		RGMB		INTERPRO	FERM_PH-like_C	6	1.4	0.00021	0.052		HSD17B2		GOTERM_CC_DIRECT	plasma membrane	140	32.4	0.0022	0.052		NDUFA10		SMART	S_TKc	18	4.2	0.00053	0.052		PPFIBP2		UP_KW_LIGAND	FAD	10	2.4	0.0083	0.088
ARHGAP35	EAPP				ASTE1		INTERPRO	FERM_N	6	1.4	0.00025	0.054		VPS13A		INTERPRO	FERM_N	6	1.4	0.00025	0.054		RGMB		UP_SEQ_FEATURE	DOMAIN:Protein kinase	25	5.8	0.00014	0.056		SLC51A		GOTERM_MF_DIRECT	phosphate transmembrane transporter activity	4	0.9	0.0002	0.059		ENPP1		UP_KW_LIGAND	Nucleotide-binding	74	17.6	0.012	0.088
ARHGAP35	CCNG1				FCGRT		UP_KW_LIGAND	Flavoprotein	11	2.5	0.0073	0.054		MPI		UP_KW_LIGAND	Flavoprotein	11	2.5	0.0073	0.054		SNX24		UP_KW_LIGAND	Flavoprotein	11	2.5	0.007	0.058		NEK3		UP_KW_LIGAND	Nucleotide-binding	75	17.6	0.011	0.072		SLC35F2		UP_KW_LIGAND	Manganese	15	3.6	0.013	0.088
ARHGAP35	NDUFS1				SLC25A5		UP_KW_LIGAND	Manganese	16	3.7	0.0078	0.054		ATP2B1		UP_KW_LIGAND	Manganese	16	3.7	0.0078	0.054		SCO1		UP_KW_LIGAND	Manganese	16	3.7	0.0074	0.058		CRLS1		UP_KW_LIGAND	ATP-binding	60	14.1	0.014	0.076		CCNG1		UP_KW_LIGAND	ATP-binding	59	14	0.015	0.088
ARHGAP35	ERI2				ARHGEF9		UP_KW_LIGAND	Nucleotide-binding	77	17.7	0.0092	0.054		FABP2		UP_KW_LIGAND	Nucleotide-binding	77	17.7	0.0092	0.054		GOT1		GOTERM_MF_DIRECT	phosphate transmembrane transporter activity	4	0.9	0.0002	0.063		SPRYD7		UP_KW_MOLECULAR_FUNCTION	Serine/threonine-protein kinase	20	4.7	0.0047	0.08		CYP4F12		UP_KW_LIGAND	Flavoprotein	10	2.4	0.016	0.088
ARHGAP35	NAPEPLD				TRAK1		UP_KW_LIGAND	ATP-binding	62	14.3	0.0097	0.054		AHCYL2		UP_KW_LIGAND	ATP-binding	62	14.3	0.0097	0.054		FMO5		GOTERM_BP_DIRECT	cellular respiration	7	1.6	0.00019	0.069		ADH6		GOTERM_CC_DIRECT	plasma membrane	137	32.1	0.0037	0.084		TTC38		UP_KW_CELLULAR_COMPONENT	Cell membrane	103	24.5	0.018	0.094
ARHGAP35	CYCS				BPHL		GOTERM_MF_DIRECT	phosphate transmembrane transporter activity	4	0.9	0.00021	0.065		ANPEP		GOTERM_MF_DIRECT	phosphate transmembrane transporter activity	4	0.9	0.00021	0.064		P2RX4		UP_KW_LIGAND	Nucleotide-binding	76	17.6	0.012	0.074		MKRN1		GOTERM_CC_DIRECT	lateral plasma membrane	8	1.9	0.0038	0.084		P2RX4		UP_KW_CELLULAR_COMPONENT	Endosome	24	5.7	0.018	0.094
ARHGAP35	HCCS				COX5A		GOTERM_CC_DIRECT	plasma membrane	140	32.2	0.003	0.067		TTR		GOTERM_CC_DIRECT	plasma membrane	140	32.2	0.003	0.067		EPB41L5		UP_KW_LIGAND	ATP-binding	61	14.1	0.013	0.074		COX5A		GOTERM_BP_DIRECT	cristae formation	5	1.2	0.00027	0.093		TRIM24		UP_KW_CELLULAR_COMPONENT	Mitochondrion outer membrane	9	2.1	0.019	0.094
ARHGAP35	PHLPP1				EPB41L5		INTERPRO	Ser/Thr_kinase_AS	18	4.1	0.00037	0.069		NEK3		INTERPRO	Ser/Thr_kinase_AS	18	4.1	0.00037	0.069		BRWD1		GOTERM_BP_DIRECT	cristae formation	5	1.2	0.00028	0.085		CENPV		UP_KW_CELLULAR_COMPONENT	Mitochondrion outer membrane	9	2.1	0.02	0.1		IST1		UP_SEQ_FEATURE	DOMAIN:Protein kinase	24	5.7	0.00026	0.099
ARHGAP35	GBA3				PFKFB2		GOTERM_BP_DIRECT	cellular respiration	7	1.6	0.0002	0.072		SVOPL		GOTERM_BP_DIRECT	cellular respiration	7	1.6	0.0002	0.072		LZIC		GOTERM_CC_DIRECT	lateral plasma membrane	8	1.9	0.0041	0.09		MKKS		UP_KW_CELLULAR_COMPONENT	Endosome	24	5.6	0.021	0.1		CHP1		UP_KW_CELLULAR_COMPONENT	Cell projection	39	9.3	0.024	0.1
ARHGAP35	PKDCC				MKKS		GOTERM_CC_DIRECT	lateral plasma membrane	8	1.8	0.0042	0.088		ACADSB		GOTERM_BP_DIRECT	cristae formation	5	1.1	0.00029	0.088		ASB13		UP_KW_CELLULAR_COMPONENT	Cell membrane	105	24.3	0.02	0.1		BCAT2		UP_KW_CELLULAR_COMPONENT	Cell membrane	103	24.1	0.024	0.1		TRAF3IP2		GOTERM_BP_DIRECT	cristae formation	5	1.2	0.00026	0.11
ARHGAP35	SLC23A1				CAMK2N1		GOTERM_CC_DIRECT	microvillus	7	1.6	0.0044	0.088		FAHD1		GOTERM_CC_DIRECT	lateral plasma membrane	8	1.8	0.0042	0.09		NDUFA10		UP_KW_CELLULAR_COMPONENT	Endoplasmic reticulum	42	9.7	0.021	0.1		SLC22A23		UP_KW_CELLULAR_COMPONENT	Endoplasmic reticulum	41	9.6	0.026	0.1		MTM1		KEGG_PATHWAY	Diabetic cardiomyopathy	13	3.1	0.0085	0.11
ARHGAP35	EDN3				LETM1		GOTERM_BP_DIRECT	cristae formation	5	1.1	0.00029	0.088		COX20		GOTERM_CC_DIRECT	intracellular membrane-bounded organelle	32	7.4	0.0051	0.1		PDE8A		UP_KW_CELLULAR_COMPONENT	Mitochondrion outer membrane	9	2.1	0.022	0.1		CYP2J2		UP_KW_CELLULAR_COMPONENT	Cell projection	39	9.1	0.028	0.1		PTPN21		GOTERM_CC_DIRECT	cell-cell junction	11	2.6	0.0055	0.11
ARHGAP35	ACOX1				BPNT1		GOTERM_CC_DIRECT	intracellular membrane-bounded organelle	32	7.4	0.0051	0.098		LARP4B		UP_KW_CELLULAR_COMPONENT	Mitochondrion outer membrane	9	2.1	0.023	0.11		SEMA5A		UP_KW_CELLULAR_COMPONENT	Endosome	24	5.6	0.024	0.1		RAB40B		UP_SEQ_FEATURE	DOMAIN:Protein kinase	24	5.6	0.0003	0.12		COBL		GOTERM_BP_DIRECT	cytoskeleton organization	12	2.9	0.00035	0.11
ARHGAP35	ACVR1B				ANO10		UP_KW_CELLULAR_COMPONENT	Mitochondrion outer membrane	9	2.1	0.023	0.11		LYRM7		UP_KW_CELLULAR_COMPONENT	Endoplasmic reticulum	42	9.7	0.023	0.11		RMDN2		GOTERM_BP_DIRECT	2-oxoglutarate metabolic process	5	1.2	0.00046	0.12		IMPA2		GOTERM_MF_DIRECT	flavin adenine dinucleotide binding	8	1.9	0.00052	0.12		VIL1		GOTERM_BP_DIRECT	2-oxoglutarate metabolic process	5	1.2	0.00042	0.11
ARHGAP35	CACNB2				MTM1		UP_KW_CELLULAR_COMPONENT	Endoplasmic reticulum	42	9.7	0.023	0.11		SCIN		UP_KW_CELLULAR_COMPONENT	Cell membrane	105	24.1	0.024	0.11		SLC23A3		GOTERM_BP_DIRECT	long-chain fatty acid metabolic process	6	1.4	0.00049	0.12		CMBL		UP_KW_BIOLOGICAL_PROCESS	Lipid transport	11	2.6	0.0056	0.12		MRPL35		GOTERM_BP_DIRECT	long-chain fatty acid metabolic process	6	1.4	0.00044	0.11
ARHGAP35	FCGRT				SLC23A3		UP_KW_CELLULAR_COMPONENT	Cell projection	40	9.2	0.024	0.11		TRAK1		UP_KW_CELLULAR_COMPONENT	Endosome	24	5.5	0.025	0.11		WIPF2		UP_KW_CELLULAR_COMPONENT	Cell projection	39	9	0.033	0.13		GRAMD4		KEGG_PATHWAY	Diabetic cardiomyopathy	13	3	0.0094	0.12		SNX24		GOTERM_CC_DIRECT	neuron projection	15	3.6	0.0059	0.11
ARHGAP35	BPHL				LARP4B		UP_KW_CELLULAR_COMPONENT	Endosome	24	5.5	0.025	0.11		SLC25A5		GOTERM_MF_DIRECT	protein serine kinase activity	20	4.6	0.00056	0.11		OGDHL		GOTERM_MF_DIRECT	flavin adenine dinucleotide binding	8	1.9	0.00056	0.13		KDM4C		GOTERM_BP_DIRECT	2-oxoglutarate metabolic process	5	1.2	0.00044	0.12		CCNJL		KEGG_PATHWAY	Bile secretion	8	1.9	0.01	0.12
ARHGAP35	GRAMD1C				PPIP5K1		GOTERM_BP_DIRECT	intracellular signal transduction	23	5.3	0.00042	0.11		CES3		GOTERM_MF_DIRECT	flavin adenine dinucleotide binding	8	1.8	0.00059	0.11		BCAT2		KEGG_PATHWAY	Diabetic cardiomyopathy	13	3	0.01	0.13		ADCY6		GOTERM_BP_DIRECT	long-chain fatty acid metabolic process	6	1.4	0.00047	0.12		MOGAT2		UP_KW_CELLULAR_COMPONENT	Endoplasmic reticulum	40	9.5	0.034	0.12
ARHGAP35	AQP11				SORBS3		GOTERM_BP_DIRECT	2-oxoglutarate metabolic process	5	1.1	0.00047	0.11		KDM4A		GOTERM_BP_DIRECT	intracellular signal transduction	23	5.3	0.00042	0.11		HSDL2		UP_KW_BIOLOGICAL_PROCESS	Lipid transport	11	2.5	0.0062	0.13		TTC38		GOTERM_CC_DIRECT	cytoskeleton	22	5.2	0.0061	0.13		TNIK		UP_KW_CELLULAR_COMPONENT	Microsome	7	1.7	0.036	0.12
ARHGAP35	PHYH				ADH6		GOTERM_BP_DIRECT	long-chain fatty acid metabolic process	6	1.4	0.00051	0.11		COX11		GOTERM_BP_DIRECT	2-oxoglutarate metabolic process	5	1.1	0.00047	0.11		MRRF		GOTERM_CC_DIRECT	cell-cell junction	11	2.5	0.0065	0.14		PAQR5		GOTERM_CC_DIRECT	neuron projection	15	3.5	0.0065	0.13		RAB40B		UP_KW_LIGAND	Iron	19	4.5	0.026	0.13
ARHGAP35	MEP1A				CROT		GOTERM_MF_DIRECT	protein serine kinase activity	20	4.6	0.00058	0.11		ME2		GOTERM_BP_DIRECT	long-chain fatty acid metabolic process	6	1.4	0.00051	0.11		IST1		UP_KW_CELLULAR_COMPONENT	Microsome	7	1.6	0.04	0.14		DQX1		UP_KW_CELLULAR_COMPONENT	Microsome	7	1.6	0.038	0.13		MKKS		INTERPRO	Ser/Thr_kinase_AS	17	4	0.00076	0.14
ARHGAP35	SLC23A3				LCMT1		GOTERM_MF_DIRECT	flavin adenine dinucleotide binding	8	1.8	0.00059	0.11		TAF11		GOTERM_CC_DIRECT	cell-cell junction	11	2.5	0.0068	0.13		ATP8A1		GOTERM_CC_DIRECT	cytoskeleton	22	5.1	0.0069	0.14		ENDOD1		KEGG_PATHWAY	Bile secretion	8	1.9	0.011	0.13		GBA3		GOTERM_BP_DIRECT	lipid metabolic process	15	3.6	0.00065	0.14
ARHGAP35	HSD17B2				TP53TG1		GOTERM_CC_DIRECT	brush border	6	1.4	0.0066	0.12		CACNB2		KEGG_PATHWAY	Diabetic cardiomyopathy	13	3	0.011	0.14		PLCL2		GOTERM_CC_DIRECT	neuron projection	15	3.5	0.0073	0.14		TTR		GOTERM_CC_DIRECT	intracellular membrane-bounded organelle	31	7.3	0.007	0.13		ARRDC4		GOTERM_BP_DIRECT	intracellular signal transduction	22	5.2	0.00068	0.14
ARHGAP35	FAHD1				PRR15		GOTERM_CC_DIRECT	cell-cell junction	11	2.5	0.0068	0.12		GCNT2		UP_KW_CELLULAR_COMPONENT	Cell projection	39	9	0.036	0.14		VPS13A		KEGG_PATHWAY	Bile secretion	8	1.9	0.011	0.14		ANKMY2		GOTERM_MF_DIRECT	magnesium ion binding	15	3.5	0.00076	0.14		PKIB		KEGG_PATHWAY	Cysteine and methionine metabolism	6	1.4	0.012	0.14
ARHGAP35	PLEKHA6				PTGDR		UP_KW_CELLULAR_COMPONENT	Cell membrane	104	23.9	0.032	0.12		LRPPRC		GOTERM_BP_DIRECT	malate-aspartate shuttle	4	0.9	0.00071	0.14		MAP3K13		GOTERM_BP_DIRECT	malate-aspartate shuttle	4	0.9	0.00069	0.15		OSBPL1A		UP_KW_LIGAND	Iron	19	4.4	0.03	0.15		ACVR1B		KEGG_PATHWAY	Inositol phosphate metabolism	7	1.7	0.013	0.15
ARHGAP35	ATP8A1				FAM219B		KEGG_PATHWAY	Diabetic cardiomyopathy	13	3	0.011	0.14		ADCY9		UP_KW_BIOLOGICAL_PROCESS	Lipid transport	11	2.5	0.0063	0.14		ANXA11		GOTERM_CC_DIRECT	intracellular membrane-bounded organelle	31	7.2	0.0082	0.15		TRAF3IP2		UP_KW_MOLECULAR_FUNCTION	Hydrolase	61	14.3	0.011	0.15		EAPP		COG_ONTOLOGY	Lipid metabolism	6	1.4	0.018	0.16
ARHGAP35	TMEM171				PKIB		UP_KW_BIOLOGICAL_PROCESS	Lipid transport	11	2.5	0.0063	0.14		IMPA2		GOTERM_CC_DIRECT	neuron projection	15	3.4	0.0076	0.14		NUDT9		KEGG_PATHWAY	Cysteine and methionine metabolism	6	1.4	0.013	0.16		COX20		UP_KW_MOLECULAR_FUNCTION	Allosteric enzyme	6	1.4	0.012	0.15		RNF128		UP_KW_MOLECULAR_FUNCTION	Allosteric enzyme	6	1.4	0.012	0.16
ARHGAP35	CFDP1				ECH1		GOTERM_BP_DIRECT	malate-aspartate shuttle	4	0.9	0.00071	0.14		AKAP1		UP_KW_CELLULAR_COMPONENT	Microsome	7	1.6	0.041	0.14		HADHA		GOTERM_BP_DIRECT	lipid metabolic process	15	3.5	0.00083	0.16		CDK20		KEGG_PATHWAY	Cysteine and methionine metabolism	6	1.4	0.013	0.15		LYRM7		UP_KW_MOLECULAR_FUNCTION	Hydrolase	60	14.3	0.014	0.16
ARHGAP35	MPI				NUDT12		UP_KW_CELLULAR_COMPONENT	Microsome	7	1.6	0.041	0.14		CTSA		KEGG_PATHWAY	Bile secretion	8	1.8	0.012	0.14		PRKG2		GOTERM_BP_DIRECT	intracellular signal transduction	22	5.1	0.00092	0.16		AKAP1		KEGG_PATHWAY	Inositol phosphate metabolism	7	1.6	0.014	0.15		SLCO4C1		GOTERM_BP_DIRECT	NADH metabolic process	4	1	0.00091	0.17
ARHGAP35	KCNG1				PLCD1		KEGG_PATHWAY	Bile secretion	8	1.8	0.012	0.14		PLEKHB2		GOTERM_MF_DIRECT	magnesium ion binding	15	3.4	0.00092	0.14		SLC27A4		GOTERM_BP_DIRECT	NADH metabolic process	4	0.9	0.00098	0.16		DNAJA3		INTERPRO	Ser/Thr_kinase_AS	17	4	0.00086	0.16		PGAP3		GOTERM_CC_DIRECT	pyruvate dehydrogenase complex	3	0.7	0.01	0.19
ARHGAP35	PPP2R3A				SLC25A13		GOTERM_MF_DIRECT	magnesium ion binding	15	3.4	0.00095	0.15		ATXN7L3B		GOTERM_BP_DIRECT	lipid metabolic process	15	3.4	0.00089	0.16		TTC19		GOTERM_MF_DIRECT	magnesium ion binding	15	3.5	0.00087	0.16		EFNA1		GOTERM_BP_DIRECT	lipid metabolic process	15	3.5	0.00074	0.16		TDP2		KEGG_PATHWAY	Pantothenate and CoA biosynthesis	4	1	0.017	0.19
ARHGAP35	TTC19				MEP1A		GOTERM_BP_DIRECT	lipid metabolic process	15	3.4	0.00089	0.16		PAPSS2		KEGG_PATHWAY	Cysteine and methionine metabolism	6	1.4	0.014	0.16		PHACTR4		KEGG_PATHWAY	Inositol phosphate metabolism	7	1.6	0.014	0.16		HSD3B2		GOTERM_BP_DIRECT	intracellular signal transduction	22	5.2	0.00079	0.16		CHKA		KEGG_PATHWAY	Calcium signaling pathway	14	3.3	0.018	0.19
ARHGAP35	RBKS				STEAP3		KEGG_PATHWAY	Cysteine and methionine metabolism	6	1.4	0.014	0.16		GAB1		GOTERM_BP_DIRECT	NADH metabolic process	4	0.9	0.001	0.16		SLC20A1		UP_KW_MOLECULAR_FUNCTION	Allosteric enzyme	6	1.4	0.013	0.17		AFG3L2		GOTERM_BP_DIRECT	NADH metabolic process	4	0.9	0.00094	0.18		CROT		INTERPRO	CAT-like_dom_sf	4	1	0.0012	0.19
ARHGAP35	ANK3				SEMA5A		GOTERM_BP_DIRECT	NADH metabolic process	4	0.9	0.001	0.16		SLC27A4		KEGG_PATHWAY	Inositol phosphate metabolism	7	1.6	0.015	0.17		TRIM24		UP_KW_MOLECULAR_FUNCTION	Hydrolase	61	14.1	0.014	0.17		ACSS2		GOTERM_CC_DIRECT	pyruvate dehydrogenase complex	3	0.7	0.01	0.19		GBA2		INTERPRO	FERM_CS	5	1.2	0.0015	0.2
ARHGAP35	HHLA2				PPFIBP2		KEGG_PATHWAY	Inositol phosphate metabolism	7	1.6	0.015	0.17		CYP2R1		GOTERM_MF_DIRECT	protein serine/threonine kinase activity	20	4.6	0.0014	0.17		HOOK1		UP_KW_LIGAND	Iron	19	4.4	0.036	0.17		SLC20A2		GOTERM_MF_DIRECT	cytoskeletal protein binding	7	1.6	0.0013	0.19		CHAD		INTERPRO	PLC-like_Pdiesterase_TIM-brl	5	1.2	0.0015	0.2
ARHGAP35	SEPHS2				HMGCS2		GOTERM_MF_DIRECT	protein serine/threonine kinase activity	20	4.6	0.0014	0.17		TMEM38B		GOTERM_MF_DIRECT	cytoskeletal protein binding	7	1.6	0.0015	0.17		SCIN		INTERPRO	Ser/Thr_kinase_AS	17	3.9	0.00098	0.18		COQ9		GOTERM_MF_DIRECT	transmembrane transporter activity	11	2.6	0.0015	0.19		ALDH18A1		GOTERM_BP_DIRECT	response to toxic substance	8	1.9	0.0011	0.2
ARHGAP35	PSD3				CLYBL		GOTERM_MF_DIRECT	cytoskeletal protein binding	7	1.6	0.0015	0.17		MTM1		GOTERM_MF_DIRECT	transmembrane transporter activity	11	2.5	0.0017	0.17		ACO2		GOTERM_CC_DIRECT	pyruvate dehydrogenase complex	3	0.7	0.011	0.18		FGFR2		KEGG_PATHWAY	Pantothenate and CoA biosynthesis	4	0.9	0.018	0.2		PPIP5K1		UP_KW_BIOLOGICAL_PROCESS	Electron transport	8	1.9	0.01	0.2
ARHGAP35	WNK2				UCKL1		GOTERM_MF_DIRECT	transmembrane transporter activity	11	2.5	0.0017	0.18		KCNG1		UP_KW_LIGAND	Iron	19	4.4	0.037	0.18		ZDHHC23		GOTERM_MF_DIRECT	protein serine kinase activity	19	4.4	0.0013	0.19		SUOX		UP_KW_BIOLOGICAL_PROCESS	Electron transport	8	1.9	0.011	0.2		TMEM38B		UP_KW_BIOLOGICAL_PROCESS	Respiratory chain	6	1.4	0.014	0.2
ARHGAP35	SCIN				IP6K2		UP_KW_LIGAND	Iron	19	4.4	0.037	0.18		EPB41L5		GOTERM_MF_DIRECT	electron transfer activity	7	1.6	0.0021	0.18		ANO10		GOTERM_MF_DIRECT	cytoskeletal protein binding	7	1.6	0.0014	0.19		FDX1		INTERPRO	CAT-like_dom_sf	4	0.9	0.0012	0.2		MPC2		UP_KW_BIOLOGICAL_PROCESS	Lipid transport	10	2.4	0.015	0.2
ARHGAP35	P2RX4				DNAJA3		GOTERM_CC_DIRECT	pyruvate dehydrogenase complex	3	0.7	0.011	0.18		TESK2		GOTERM_MF_DIRECT	protein kinase activity	18	4.1	0.0022	0.18		STK38		GOTERM_MF_DIRECT	transmembrane transporter activity	11	2.5	0.0016	0.19		SLC25A20		INTERPRO	PLC-like_Pdiesterase_TIM-brl	5	1.2	0.0016	0.21		FZD5		UP_KW_BIOLOGICAL_PROCESS	Symport	8	1.9	0.015	0.2
ARHGAP35	TRIM36				OCRL		UP_KW_MOLECULAR_FUNCTION	Allosteric enzyme	6	1.4	0.013	0.19		PHKA2		UP_KW_MOLECULAR_FUNCTION	Allosteric enzyme	6	1.4	0.013	0.19		CACNB2		GOTERM_MF_DIRECT	electron transfer activity	7	1.6	0.002	0.19		NDRG2		INTERPRO	FERM_CS	5	1.2	0.0016	0.21		RAD52		SMART	B41	6	1.4	0.0034	0.22
ARHGAP35	CALM1				VIL1		GOTERM_MF_DIRECT	electron transfer activity	7	1.6	0.0021	0.19		UGT2A3		GOTERM_CC_DIRECT	pyruvate dehydrogenase complex	3	0.7	0.011	0.19		PANK3		GOTERM_MF_DIRECT	protein kinase activity	18	4.2	0.002	0.19		VIPR1		KEGG_PATHWAY	Calcium signaling pathway	14	3.3	0.02	0.21		PBLD		GOTERM_BP_DIRECT	cellular respiration	6	1.4	0.0014	0.23
ARHGAP35	ADH6				CNNM2		GOTERM_MF_DIRECT	protein kinase activity	18	4.1	0.0023	0.19		CCNT2		GOTERM_BP_DIRECT	response to toxic substance	8	1.8	0.0014	0.2		KIFAP3		GOTERM_BP_DIRECT	response to toxic substance	8	1.9	0.0013	0.2		KRT20		UP_KW_CELLULAR_COMPONENT	Cytoplasmic vesicle	23	5.4	0.069	0.21		LIAS		GOTERM_CC_DIRECT	smooth endoplasmic reticulum	4	1	0.013	0.23
ARHGAP35	ATPAF1				RRAS2		GOTERM_BP_DIRECT	response to toxic substance	8	1.8	0.0014	0.2		ASTE1		GOTERM_BP_DIRECT	protein phosphorylation	16	3.7	0.0014	0.2		UCKL1		KEGG_PATHWAY	Pantothenate and CoA biosynthesis	4	0.9	0.019	0.2		SLCO4C1		GOTERM_BP_DIRECT	response to toxic substance	8	1.9	0.0012	0.21		CPT2		KEGG_PATHWAY	Longevity regulating pathway - multiple species	6	1.4	0.024	0.25
ARHGAP35	RNF128				FMO5		GOTERM_BP_DIRECT	protein phosphorylation	16	3.7	0.0014	0.2		PPIP5K1		KEGG_PATHWAY	Pantothenate and CoA biosynthesis	4	0.9	0.019	0.21		CYP2R1		UP_KW_BIOLOGICAL_PROCESS	Electron transport	8	1.9	0.012	0.21		ATXN7L3B		UP_KW_BIOLOGICAL_PROCESS	Respiratory chain	6	1.4	0.015	0.21		MAOA		INTERPRO	3HC_DH_C	3	0.7	0.0024	0.25
ARHGAP35	PTPRF				HSD3B2		KEGG_PATHWAY	Pantothenate and CoA biosynthesis	4	0.9	0.019	0.21		PAQR5		UP_KW_MOLECULAR_FUNCTION	Hydrolase	61	14	0.017	0.21		ATXN7L3B		UP_KW_BIOLOGICAL_PROCESS	Phospholipid metabolism	6	1.4	0.015	0.21		SLC20A1		UP_KW_BIOLOGICAL_PROCESS	Symport	8	1.9	0.016	0.21		A1CF		INTERPRO	3-OHacyl-CoA_DH_NAD-bd	3	0.7	0.0024	0.25
ARHGAP35	HMGCS2				EPB41L4B		UP_KW_MOLECULAR_FUNCTION	Hydrolase	61	14	0.017	0.21		SNX13		UP_KW_BIOLOGICAL_PROCESS	Electron transport	8	1.8	0.012	0.21		FAHD1		UP_KW_BIOLOGICAL_PROCESS	Respiratory chain	6	1.4	0.016	0.21		PRKAB2		SMART	B41	6	1.4	0.0034	0.22		USP30		INTERPRO	3-OHacyl-CoA_DH_CS	3	0.7	0.0024	0.25
ARHGAP35	EPB41L5				C2orf88		UP_KW_BIOLOGICAL_PROCESS	Electron transport	8	1.8	0.012	0.21		UGDH		UP_KW_BIOLOGICAL_PROCESS	Phospholipid metabolism	6	1.4	0.015	0.21		PTPRF		UP_KW_BIOLOGICAL_PROCESS	Symport	8	1.9	0.017	0.21		ALDH18A1		GOTERM_MF_DIRECT	electron transfer activity	7	1.6	0.0019	0.22		BDH1		GOTERM_MF_DIRECT	cytoskeletal protein binding	7	1.7	0.0013	0.25
ARHGAP35	NDUFC1				NUDT9		UP_KW_BIOLOGICAL_PROCESS	Phospholipid metabolism	6	1.4	0.015	0.21		FDX1		UP_KW_BIOLOGICAL_PROCESS	Respiratory chain	6	1.4	0.016	0.21		DPP10		INTERPRO	CAT-like_dom_sf	4	0.9	0.0013	0.21		ADAL		GOTERM_CC_DIRECT	smooth endoplasmic reticulum	4	0.9	0.013	0.23		AHCYL2		GOTERM_MF_DIRECT	transmembrane transporter activity	11	2.6	0.0014	0.25
ARHGAP35	CROT				RPS6KA6		UP_KW_BIOLOGICAL_PROCESS	Respiratory chain	6	1.4	0.016	0.21		SLC20A2		UP_KW_BIOLOGICAL_PROCESS	Symport	8	1.8	0.017	0.21		PPP2R3A		INTERPRO	PLC-like_Pdiesterase_TIM-brl	5	1.2	0.0016	0.22		CES3		INTERPRO	AcylCoA_DH/ox_N_sf	4	0.9	0.0021	0.24		GLTP		GOTERM_CC_DIRECT	mitochondrial outer membrane	11	2.6	0.015	0.26
ARHGAP35	PACSIN2				TDRD3		UP_KW_BIOLOGICAL_PROCESS	Symport	8	1.8	0.017	0.21		FRMD1		INTERPRO	CAT-like_dom_sf	4	0.9	0.0013	0.22		AKAP1		INTERPRO	FERM_CS	5	1.2	0.0016	0.22		TRAK1		INTERPRO	3-OHacyl-CoA_DH_NAD-bd	3	0.7	0.0024	0.24		EPB41L4B		UP_KW_MOLECULAR_FUNCTION	Protein phosphatase	9	2.1	0.025	0.27
ARHGAP35	SUOX				GALM		INTERPRO	CAT-like_dom_sf	4	0.9	0.0013	0.22		AQP11		INTERPRO	PLC-like_Pdiesterase_TIM-brl	5	1.1	0.0017	0.22		LYRM7		GOTERM_CC_DIRECT	smooth endoplasmic reticulum	4	0.9	0.014	0.23		SLC35F2		INTERPRO	3-OHacyl-CoA_DH_CS	3	0.7	0.0024	0.24		VWA5A		GOTERM_MF_DIRECT	electron transfer activity	7	1.7	0.0018	0.27
ARHGAP35	SFXN4				PTGR1		GOTERM_CC_DIRECT	photoreceptor outer segment	6	1.4	0.014	0.22		PAFAH2		INTERPRO	FERM_CS	5	1.1	0.0017	0.22		MOB3B		SMART	B41	6	1.4	0.0035	0.23		CHKA		INTERPRO	3HC_DH_C	3	0.7	0.0024	0.24		OSBPL1A		GOTERM_MF_DIRECT	magnesium ion binding	14	3.3	0.0021	0.27
ARHGAP35	TRPM6				STRADB		GOTERM_CC_DIRECT	smooth endoplasmic reticulum	4	0.9	0.014	0.22		LIAS		GOTERM_CC_DIRECT	smooth endoplasmic reticulum	4	0.9	0.014	0.23		IMMT		KEGG_PATHWAY	Calcium signaling pathway	14	3.2	0.022	0.23		UGDH		GOTERM_BP_DIRECT	cellular respiration	6	1.4	0.0015	0.24		PHLPP1		GOTERM_CC_DIRECT	microvillus	6	1.4	0.017	0.27
ARHGAP35	GRAMD4				AKAP1		INTERPRO	PLC-like_Pdiesterase_TIM-brl	5	1.1	0.0017	0.22		GRAMD1C		KEGG_PATHWAY	Calcium signaling pathway	14	3.2	0.023	0.24		GALM		UP_KW_CELLULAR_COMPONENT	Cytoplasmic vesicle	23	5.3	0.077	0.24		NDUFC1		KEGG_PATHWAY	Longevity regulating pathway - multiple species	6	1.4	0.025	0.26		KDM4A		GOTERM_MF_DIRECT	protein serine kinase activity	18	4.3	0.0026	0.28
ARHGAP35	BRINP3				SNX13		INTERPRO	FERM_CS	5	1.1	0.0017	0.22		ENDOD1		SMART	B41	6	1.4	0.0037	0.24		NDUFS1		UP_KW_DOMAIN	Transmembrane helix	141	32.6	0.022	0.24		PKIB		INTERPRO	AcylCoA_DH/oxidase_NM_dom_sf	4	0.9	0.0032	0.26		PFKFB2		GOTERM_MF_DIRECT	flavin adenine dinucleotide binding	7	1.7	0.0028	0.28
ARHGAP35	TP53TG1				LRPPRC		KEGG_PATHWAY	Calcium signaling pathway	14	3.2	0.023	0.24		IFT57		INTERPRO	AcylCoA_DH/ox_N_sf	4	0.9	0.0022	0.25		MAST2		UP_KW_DOMAIN	Transmembrane	141	32.6	0.031	0.24		PSD3		INTERPRO	Acyl-CoA_Oxase/DH_mid-dom_sf	4	0.9	0.0032	0.26		RAVER2		UP_KW_LIGAND	Heme	9	2.1	0.074	0.28
ARHGAP35	PPM1A				ACOX1		GOTERM_CC_DIRECT	photoreceptor inner segment	6	1.4	0.016	0.24		PRKAB2		INTERPRO	3-OHacyl-CoA_DH_NAD-bd	3	0.7	0.0025	0.25		ENTPD5		INTERPRO	AcylCoA_DH/ox_N_sf	4	0.9	0.0022	0.24		SLC35D2		INTERPRO	AcylCo_DH-like_C	4	0.9	0.0032	0.26		LMTK2		UP_KW_LIGAND	Iron-sulfur	6	1.4	0.074	0.28
ARHGAP35	SLC22A5				CALM1		SMART	B41	6	1.4	0.0037	0.24		PTPN3		INTERPRO	3-OHacyl-CoA_DH_CS	3	0.7	0.0025	0.25		NAPEPLD		INTERPRO	3HC_DH_C	3	0.7	0.0025	0.24		IMMT		GOTERM_CC_DIRECT	mitochondrial outer membrane	11	2.6	0.016	0.27		ME2		UP_KW_LIGAND	Lipid-binding	14	3.3	0.081	0.28
ARHGAP35	DEPDC7				TMEM220		GOTERM_CC_DIRECT	neuron projection	14	3.2	0.017	0.25		BRINP3		INTERPRO	3HC_DH_C	3	0.7	0.0025	0.25		CROT		INTERPRO	3-OHacyl-CoA_DH_CS	3	0.7	0.0025	0.24		PGAP3		GOTERM_CC_DIRECT	cell-cell junction	10	2.3	0.017	0.27		GOT1		GOTERM_CC_DIRECT	intracellular membrane-bounded organelle	29	6.9	0.018	0.28
ARHGAP35	RMND5A				PGRMC1		INTERPRO	AcylCoA_DH/ox_N_sf	4	0.9	0.0022	0.25		P2RX4		UP_KW_CELLULAR_COMPONENT	Cytoplasmic vesicle	23	5.3	0.082	0.25		TNIK		INTERPRO	3-OHacyl-CoA_DH_NAD-bd	3	0.7	0.0025	0.24		LETM1		GOTERM_CC_DIRECT	microvillus	6	1.4	0.017	0.27		LCMT1		UP_KW_BIOLOGICAL_PROCESS	Lipid degradation	7	1.7	0.024	0.28
ARHGAP35	SELENBP1				ATXN7L3B		INTERPRO	3HC_DH_C	3	0.7	0.0025	0.25		CDKL1		GOTERM_MF_DIRECT	AMP-activated protein kinase activity	14	3.2	0.0042	0.26		CDC42BPA		GOTERM_MF_DIRECT	protein serine/threonine kinase activity	19	4.4	0.003	0.25		NAPEPLD		UP_KW_MOLECULAR_FUNCTION	Protein phosphatase	9	2.1	0.026	0.28		VPS13A		BBID	106.Glycogen_synthase-synthesis	2	0.5	0.061	0.28
ARHGAP35	RGMB				C11orf54		INTERPRO	3-OHacyl-CoA_DH_NAD-bd	3	0.7	0.0025	0.25		PPID		GOTERM_MF_DIRECT	transmembrane transporter binding	10	2.3	0.0057	0.26		MYO1A		KEGG_PATHWAY	Longevity regulating pathway - multiple species	6	1.4	0.027	0.27		NBEAL1		UP_KW_CELLULAR_COMPONENT	Cell junction	14	3.3	0.099	0.28		HADHA		BBID	105.Signaling_glucose_uptake	2	0.5	0.076	0.28
ARHGAP35	MYO1D				IFT57		INTERPRO	3-OHacyl-CoA_DH_CS	3	0.7	0.0025	0.25		AGMAT		GOTERM_MF_DIRECT	potassium channel regulator activity	6	1.4	0.0058	0.26		UQCRC2		INTERPRO	AcylCoA_DH/oxidase_NM_dom_sf	4	0.9	0.0033	0.27		RMND1		BBID	106.Glycogen_synthase-synthesis	2	0.5	0.061	0.28		ACSL5		GOTERM_BP_DIRECT	phosphate ion transmembrane transport	4	1	0.0021	0.3
ARHGAP35	SVOPL				OGDHL		UP_KW_CELLULAR_COMPONENT	Cytoplasmic vesicle	23	5.3	0.082	0.25		HMGN5		GOTERM_MF_DIRECT	ribosomal protein S6 kinase activity	13	3	0.0089	0.26		GBA3		INTERPRO	AcylCo_DH-like_C	4	0.9	0.0033	0.27		BRWD1		BBID	105.Signaling_glucose_uptake	2	0.5	0.076	0.28		ANO10		GOTERM_BP_DIRECT	generation of precursor metabolites and energy	6	1.4	0.0024	0.3
ARHGAP35	ZCCHC14				PTPN21		GOTERM_CC_DIRECT	mitochondrial outer membrane	11	2.5	0.018	0.26		CFDP1		GOTERM_MF_DIRECT	histone H2BS36 kinase activity	13	3	0.0089	0.26		SPRYD7		INTERPRO	Acyl-CoA_Oxase/DH_mid-dom_sf	4	0.9	0.0033	0.27		RRAS2		GOTERM_MF_DIRECT	protein serine kinase activity	18	4.2	0.0028	0.29		PRKG2		GOTERM_BP_DIRECT	carnitine shuttle	3	0.7	0.0024	0.3
ARHGAP35	ADCY6				CDC42BPA		UP_KW_CELLULAR_COMPONENT	Cytoskeleton	39	9	0.098	0.26		NDUFS1		GOTERM_MF_DIRECT	histone H4S1 kinase activity	13	3	0.0089	0.26		SVOPL		GOTERM_CC_DIRECT	mitochondrial outer membrane	11	2.5	0.018	0.28		KIFAP3		UP_KW_BIOLOGICAL_PROCESS	Lipid degradation	7	1.6	0.025	0.3		STK38		GOTERM_BP_DIRECT	isoleucine catabolic process	3	0.7	0.0024	0.3
ARHGAP35	MPC2				SLC20A1		UP_KW_CELLULAR_COMPONENT	Cytoplasm	138	31.7	0.099	0.26		GLOD4		GOTERM_MF_DIRECT	histone H3S57 kinase activity	13	3	0.0089	0.26		PKDCC		GOTERM_CC_DIRECT	microvillus	6	1.4	0.018	0.28		PCBD2		UP_KW_LIGAND	Iron-sulfur	6	1.4	0.077	0.31		CENPV		GOTERM_CC_DIRECT	cytoskeleton	20	4.8	0.02	0.3
ARHGAP35	ETFDH				PDE6A		GOTERM_CC_DIRECT	mitochondrial nucleoid	5	1.1	0.02	0.27		SFXN4		GOTERM_MF_DIRECT	histone H2AS1 kinase activity	13	3	0.0089	0.26		CRLS1		BBID	106.Glycogen_synthase-synthesis	2	0.5	0.061	0.28		CFDP1		UP_KW_LIGAND	Heme	9	2.1	0.079	0.31		SLC20A2		UP_KW_DOMAIN	Transmembrane helix	137	32.5	0.029	0.31
ARHGAP35	SYNE2				AIMP1		GOTERM_MF_DIRECT	AMP-activated protein kinase activity	14	3.2	0.0043	0.27		RAD52		GOTERM_MF_DIRECT	histone H3S28 kinase activity	13	3	0.0089	0.26		RRAS2		BBID	105.Signaling_glucose_uptake	2	0.5	0.076	0.28		DLD		GOTERM_BP_DIRECT	phosphate ion transmembrane transport	4	0.9	0.0021	0.31		DYRK2		UP_KW_DOMAIN	Transmembrane	137	32.5	0.041	0.31
ARHGAP35	TUBAL3				CALCOCO2		GOTERM_MF_DIRECT	transmembrane transporter binding	10	2.3	0.0058	0.27		NAPEPLD		GOTERM_MF_DIRECT	histone H2AS121 kinase activity	13	3	0.0089	0.26		CPT1A		UP_KW_BIOLOGICAL_PROCESS	Lipid degradation	7	1.6	0.027	0.29		NUDT12		GOTERM_BP_DIRECT	isoleucine catabolic process	3	0.7	0.0025	0.31		HCCS		UP_SEQ_FEATURE	MOTIF:Microbody targeting signal	6	1.4	0.0012	0.33
ARHGAP35	COX11				ACSF2		GOTERM_MF_DIRECT	potassium channel regulator activity	6	1.4	0.0059	0.27		NOL4L		GOTERM_MF_DIRECT	histone H3S10 kinase activity	13	3	0.0089	0.26		ACSS2		UP_KW_DOMAIN	SH3 domain	10	2.3	0.05	0.29		WIPF2		GOTERM_BP_DIRECT	carnitine shuttle	3	0.7	0.0025	0.31		FRMD1		UP_SEQ_FEATURE	DOMAIN:3-hydroxyacyl-CoA dehydrogenase C-terminal	3	0.7	0.0012	0.33
ARHGAP35	OCRL				ADAL		GOTERM_MF_DIRECT	histone H3S28 kinase activity	13	3	0.0091	0.27		ARHGEF9		GOTERM_MF_DIRECT	histone H2BS14 kinase activity	13	3	0.0089	0.26		CNTNAP2		UP_KW_MOLECULAR_FUNCTION	Protein phosphatase	9	2.1	0.028	0.3		ARRDC4		GOTERM_BP_DIRECT	generation of precursor metabolites and energy	6	1.4	0.0025	0.31		EPB41L5		GOTERM_CC_DIRECT	dendrite	17	4	0.024	0.34
ARHGAP35	ABCA5				STK11		GOTERM_MF_DIRECT	histone H2BS36 kinase activity	13	3	0.0091	0.27		DEPDC7		GOTERM_MF_DIRECT	Rho-dependent protein serine/threonine kinase activity	13	3	0.0089	0.26		BPNT1		GOTERM_BP_DIRECT	phosphate ion transmembrane transport	4	0.9	0.0022	0.31		GOT1		UP_KW_LIGAND	Lipid-binding	14	3.3	0.089	0.31		HSDL2		GOTERM_CC_DIRECT	cell cortex	9	2.1	0.025	0.34
ARHGAP35	TRAK1				CFDP1		GOTERM_MF_DIRECT	histone H2AT120 kinase activity	13	3	0.0091	0.27		ERBB3		GOTERM_MF_DIRECT	histone H3T3 kinase activity	13	3	0.0089	0.26		TMEM220		GOTERM_BP_DIRECT	isoleucine catabolic process	3	0.7	0.0025	0.31		TACC2		INTERPRO	AB_hydrolase	9	2.1	0.0042	0.32		ERLIN2		GOTERM_BP_DIRECT	xenobiotic metabolic process	9	2.1	0.0031	0.35
ARHGAP35	SLC35D2				AKR1B10		GOTERM_MF_DIRECT	histone H4S1 kinase activity	13	3	0.0091	0.27		STK38		GOTERM_MF_DIRECT	histone H2AT120 kinase activity	13	3	0.0089	0.26		ARHGEF9		GOTERM_BP_DIRECT	carnitine shuttle	3	0.7	0.0025	0.31		CHP1		INTERPRO	Band_41_domain	6	1.4	0.0049	0.32		UCKL1		GOTERM_MF_DIRECT	protein kinase activity	17	4	0.004	0.37
ARHGAP35	SPAG9				MAP3K13		GOTERM_MF_DIRECT	histone H2AXS139 kinase activity	13	3	0.0091	0.27		TDRD3		GOTERM_MF_DIRECT	eukaryotic translation initiation factor 2alpha kinase activity	13	3	0.0089	0.26		RPS6KA6		GOTERM_BP_DIRECT	generation of precursor metabolites and energy	6	1.4	0.0026	0.31		FAHD1		INTERPRO	FERM_2	6	1.4	0.0049	0.32		C11orf54		INTERPRO	AB_hydrolase	9	2.1	0.0039	0.37
ARHGAP35	SLC17A4				VPS13A		GOTERM_MF_DIRECT	histone H3S57 kinase activity	13	3	0.0091	0.27		COX5A		GOTERM_MF_DIRECT	histone H2AXS139 kinase activity	13	3	0.0089	0.26		SPIRE2		UP_KW_LIGAND	Iron-sulfur	6	1.4	0.082	0.33		GRAMD1C		INTERPRO	FERM_central	6	1.4	0.0049	0.32		EDN3		INTERPRO	FERM_central	6	1.4	0.0046	0.37
ARHGAP35	AGMAT				NAAA		GOTERM_MF_DIRECT	histone H3S10 kinase activity	13	3	0.0091	0.27		SLC35D2		GOTERM_MF_DIRECT	3-phosphoinositide-dependent protein kinase activity	13	3	0.0089	0.26		DUSP16		UP_KW_LIGAND	Heme	9	2.1	0.085	0.33		SLC23A1		INTERPRO	FERM_domain	6	1.4	0.0053	0.33		CES3		INTERPRO	Band_41_domain	6	1.4	0.0046	0.37
ARHGAP35	MAGI3				SLC25A20		GOTERM_MF_DIRECT	Rho-dependent protein serine/threonine kinase activity	13	3	0.0091	0.27		SLC51A		GOTERM_MF_DIRECT	histone H3T45 kinase activity	13	3	0.0092	0.26		RAB40B		INTERPRO	AB_hydrolase	9	2.1	0.0045	0.34		ANO10		INTERPRO	Ez/rad/moesin-like	4	0.9	0.0055	0.33		SELENBP1		INTERPRO	FERM_2	6	1.4	0.0046	0.37
ARHGAP35	A1CF				DDC		GOTERM_MF_DIRECT	histone H3T3 kinase activity	13	3	0.0091	0.27		LZIC		GOTERM_MF_DIRECT	DNA-dependent protein kinase activity	13	3	0.0092	0.26		OPA1		INTERPRO	Band_41_domain	6	1.4	0.0051	0.34		NUDT9		INTERPRO	FERM/acyl-CoA-bd_prot_sf	6	1.4	0.0057	0.33		ATXN7L3B		INTERPRO	FERM_domain	6	1.4	0.005	0.37
ARHGAP35	NAAA				ACOX2		GOTERM_MF_DIRECT	histone H2AS121 kinase activity	13	3	0.0091	0.27		SLC23A1		GOTERM_MF_DIRECT	histone H3T11 kinase activity	13	3	0.0094	0.26		CHAD		INTERPRO	FERM_2	6	1.4	0.0051	0.34		RPP14		UP_SEQ_FEATURE	DOMAIN:3-hydroxyacyl-CoA dehydrogenase C-terminal	3	0.7	0.0012	0.35		ADH6		INTERPRO	Ez/rad/moesin-like	4	1	0.0053	0.37
ARHGAP35	LIMA1				GBA2		GOTERM_MF_DIRECT	eukaryotic translation initiation factor 2alpha kinase activity	13	3	0.0091	0.27		CRBN		GOTERM_MF_DIRECT	histone H3T6 kinase activity	13	3	0.0094	0.26		COBL		INTERPRO	FERM_central	6	1.4	0.0051	0.34		BPHL		UP_SEQ_FEATURE	MOTIF:Microbody targeting signal	6	1.4	0.0012	0.35		CTSA		INTERPRO	FERM/acyl-CoA-bd_prot_sf	6	1.4	0.0054	0.37
ARHGAP35	FGFR2				STK38		GOTERM_MF_DIRECT	histone H2AS1 kinase activity	13	3	0.0091	0.27		BSG		GOTERM_MF_DIRECT	symporter activity	6	1.4	0.0099	0.27		PAK1		INTERPRO	FERM_domain	6	1.4	0.0055	0.35		ALDH6A1		INTERPRO	Ald_DH_C	4	0.9	0.0065	0.35		UQCRC2		GOTERM_CC_DIRECT	brush border	5	1.2	0.028	0.38
ARHGAP35	C2orf88				DYRK2		GOTERM_MF_DIRECT	histone H2BS14 kinase activity	13	3	0.0091	0.27		TDP2		KEGG_PATHWAY	Longevity regulating pathway - multiple species	6	1.4	0.027	0.28		ECH1		INTERPRO	Ez/rad/moesin-like	4	0.9	0.0057	0.35		EPB41L1		INTERPRO	Protein_kinase_ATP_BS	17	4	0.007	0.35		IMPA2		KEGG_PATHWAY	cAMP signaling pathway	12	2.9	0.039	0.38
ARHGAP35	ACOT13				NDUFS1		GOTERM_MF_DIRECT	3-phosphoinositide-dependent protein kinase activity	13	3	0.0091	0.27		COBL		GOTERM_MF_DIRECT	protein homodimerization activity	28	6.4	0.01	0.28		TESK2		INTERPRO	FERM/acyl-CoA-bd_prot_sf	6	1.4	0.006	0.35		MRRF		INTERPRO	Aldehyde_DH_dom	4	0.9	0.0075	0.35		PLD1		KEGG_PATHWAY	Chemical carcinogenesis - reactive oxygen species	12	2.9	0.04	0.38
ARHGAP35	MRPL35				PIP5K1B		GOTERM_MF_DIRECT	ribosomal protein S6 kinase activity	13	3	0.0091	0.27		FZD5		INTERPRO	Acyl-CoA_Oxase/DH_mid-dom_sf	4	0.9	0.0034	0.28		ETFDH		UP_KW_LIGAND	Lipid-binding	14	3.2	0.1	0.35		PFKFB2		INTERPRO	Ald_DH_N	4	0.9	0.0075	0.35		AGFG2		GOTERM_BP_DIRECT	transmembrane transport	13	3.1	0.004	0.39
ARHGAP35	PCK1				COX11		GOTERM_MF_DIRECT	DNA-dependent protein kinase activity	13	3	0.0094	0.27		ALAD		INTERPRO	AcylCoA_DH/oxidase_NM_dom_sf	4	0.9	0.0034	0.28		TMEM170A		UP_KW_MOLECULAR_FUNCTION	Acyltransferase	10	2.3	0.038	0.36		BSG		INTERPRO	Ald_DH/histidinol_DH	4	0.9	0.0075	0.35		PEX11A		GOTERM_BP_DIRECT	N-acylethanolamine metabolic process	3	0.7	0.004	0.39
ARHGAP35	TNIK				SUCLG2		GOTERM_MF_DIRECT	histone H3T45 kinase activity	13	3	0.0094	0.27		CA12		INTERPRO	AcylCo_DH-like_C	4	0.9	0.0034	0.28		CXADR		INTERPRO	Ald_DH_C	4	0.9	0.0067	0.36		SLC4A4		INTERPRO	Carn_acyl_trans	3	0.7	0.0082	0.35		SH3BGRL2		GOTERM_BP_DIRECT	carnitine transmembrane transport	3	0.7	0.004	0.39
ARHGAP35	HADHA				TTC19		GOTERM_MF_DIRECT	histone H3T11 kinase activity	13	3	0.0097	0.27		DQX1		BBID	106.Glycogen_synthase-synthesis	2	0.5	0.061	0.28		ACSF2		INTERPRO	Aldehyde_DH_dom	4	0.9	0.0077	0.36		TMEM38B		INTERPRO	6PGD_dom2	3	0.7	0.0082	0.35		MKRN1		GOTERM_BP_DIRECT	epithelial cell differentiation	8	1.9	0.0042	0.39
ARHGAP35	HSD3B2				HMGN5		GOTERM_MF_DIRECT	histone H3T6 kinase activity	13	3	0.0097	0.27		CHAD		BBID	105.Signaling_glucose_uptake	2	0.5	0.076	0.28		DLEU1		INTERPRO	Ald_DH_N	4	0.9	0.0077	0.36		ASB13		INTERPRO	Cho/carn_acyl_trans_2	3	0.7	0.0082	0.35		CDK20		KEGG_PATHWAY	Arginine and proline metabolism	5	1.2	0.043	0.39
ARHGAP35	TDP2				COG2		GOTERM_MF_DIRECT	symporter activity	6	1.4	0.01	0.27		C2orf88		INTERPRO	Protein_kinase_ATP_BS	18	4.1	0.0037	0.29		PDSS2		INTERPRO	Ald_DH/histidinol_DH	4	0.9	0.0077	0.36		CNTNAP2		INTERPRO	Cho/carn_acyl_trans	3	0.7	0.0082	0.35		SUCLG1		KEGG_PATHWAY	AMPK signaling pathway	8	1.9	0.044	0.39
ARHGAP35	EFNA1				SEPHS2		KEGG_PATHWAY	Longevity regulating pathway - multiple species	6	1.4	0.027	0.28		OGDHL		GOTERM_CC_DIRECT	mitochondrial outer membrane	11	2.5	0.018	0.29		ATPAF1		INTERPRO	Protein_kinase_ATP_BS	17	3.9	0.0079	0.36		ACADM		GOTERM_BP_DIRECT	protein phosphorylation	15	3.5	0.0032	0.36		ASTE1		INTERPRO	Ald_DH_C	4	1	0.0063	0.4
ARHGAP35	KRT20				TMEM170A		INTERPRO	Acyl-CoA_Oxase/DH_mid-dom_sf	4	0.9	0.0034	0.28		MYO1A		GOTERM_CC_DIRECT	microvillus	6	1.4	0.019	0.29		STRBP		INTERPRO	6PGD_dom2	3	0.7	0.0084	0.36		ATP2B1		GOTERM_BP_DIRECT	xenobiotic metabolic process	9	2.1	0.0033	0.36		TUBAL3		INTERPRO	Ald_DH_N	4	1	0.0073	0.4
ARHGAP35	LZIC				PAPSS2		INTERPRO	AcylCoA_DH/oxidase_NM_dom_sf	4	0.9	0.0034	0.28		PHYH		UP_KW_BIOLOGICAL_PROCESS	Lipid degradation	7	1.6	0.027	0.3		TRAK2		INTERPRO	Carn_acyl_trans	3	0.7	0.0084	0.36		TESK2		GOTERM_CC_DIRECT	cell cortex	9	2.1	0.026	0.37		ATPAF1		INTERPRO	Ald_DH/histidinol_DH	4	1	0.0073	0.4
ARHGAP35	GNA11				MDH2		INTERPRO	AcylCo_DH-like_C	4	0.9	0.0034	0.28		CHPT1		UP_KW_DOMAIN	Transmembrane helix	141	32.4	0.028	0.3		PAQR8		INTERPRO	Cho/carn_acyl_trans	3	0.7	0.0084	0.36		PLD1		GOTERM_CC_DIRECT	dendrite	17	4	0.026	0.37		CPT1A		INTERPRO	Aldehyde_DH_dom	4	1	0.0073	0.4
ARHGAP35	SCN9A				OSBPL1A		BBID	106.Glycogen_synthase-synthesis	2	0.5	0.061	0.28		NDUFA10		UP_KW_DOMAIN	Transmembrane	141	32.4	0.039	0.3		MOGAT2		INTERPRO	Cho/carn_acyl_trans_2	3	0.7	0.0084	0.36		DNAJC11		GOTERM_CC_DIRECT	brush border	5	1.2	0.029	0.4		RMND5A		INTERPRO	6PGD_dom2	3	0.7	0.008	0.4
ARHGAP35	TTC38				NFS1		BBID	105.Signaling_glucose_uptake	2	0.5	0.076	0.28		SLC6A4		UP_KW_DOMAIN	SH3 domain	10	2.3	0.052	0.3		GLOD4		UP_SEQ_FEATURE	DOMAIN:3-hydroxyacyl-CoA dehydrogenase C-terminal	3	0.7	0.0013	0.37		PHLPP2		GOTERM_MF_DIRECT	protein kinase activity	17	4	0.0044	0.4		PPM1A		INTERPRO	Cho/carn_acyl_trans	3	0.7	0.008	0.4
ARHGAP35	NUDT9				CNTNAP2		GOTERM_MF_DIRECT	protein homodimerization activity	28	6.4	0.011	0.28		ACVR1B		GOTERM_BP_DIRECT	phosphate ion transmembrane transport	4	0.9	0.0023	0.3		CCNJL		UP_SEQ_FEATURE	MOTIF:Microbody targeting signal	6	1.4	0.0013	0.37		CHAD		GOTERM_BP_DIRECT	carnitine transmembrane transport	3	0.7	0.0041	0.4		PDK2		INTERPRO	Cho/carn_acyl_trans_2	3	0.7	0.008	0.4
ARHGAP35	SUCLG2				WIPF2		INTERPRO	Protein_kinase_ATP_BS	18	4.1	0.0037	0.29		SUCLG1		GOTERM_CC_DIRECT	mitochondrial nucleoid	5	1.1	0.02	0.3		PPIP5K1		GOTERM_BP_DIRECT	protein phosphorylation	15	3.5	0.0035	0.38		SLC16A9		GOTERM_BP_DIRECT	N-acylethanolamine metabolic process	3	0.7	0.0041	0.4		ZCCHC14		INTERPRO	Carn_acyl_trans	3	0.7	0.008	0.4
ARHGAP35	AKAP9				SCN9A		UP_KW_BIOLOGICAL_PROCESS	Lipid degradation	7	1.6	0.027	0.3		ZCCHC14		GOTERM_BP_DIRECT	carnitine shuttle	3	0.7	0.0026	0.31		FAM219B		GOTERM_BP_DIRECT	xenobiotic metabolic process	9	2.1	0.0036	0.38		AGMAT		GOTERM_BP_DIRECT	transmembrane transport	13	3	0.0044	0.4		MDH1		KEGG_PATHWAY	Aldosterone synthesis and secretion	7	1.7	0.046	0.4
ARHGAP35	CNTNAP2				EDN3		UP_KW_DOMAIN	Transmembrane helix	141	32.4	0.028	0.3		PLCD1		GOTERM_BP_DIRECT	isoleucine catabolic process	3	0.7	0.0026	0.31		LIAS		GOTERM_BP_DIRECT	proton transmembrane transport	11	2.5	0.004	0.39		CALM1		GOTERM_BP_DIRECT	epithelial cell differentiation	8	1.9	0.0044	0.4		ALAD		KEGG_PATHWAY	beta-Alanine metabolism	4	1	0.048	0.4
ARHGAP35	KDM4A				PTPN3		UP_KW_DOMAIN	Transmembrane	141	32.4	0.039	0.3		BPNT1		GOTERM_BP_DIRECT	generation of precursor metabolites and energy	6	1.4	0.0027	0.31		STEAP3		GOTERM_BP_DIRECT	N-acylethanolamine metabolic process	3	0.7	0.0042	0.39		PAPSS2		KEGG_PATHWAY	cAMP signaling pathway	12	2.8	0.042	0.41		KDM4C		KEGG_PATHWAY	Ovarian steroidogenesis	5	1.2	0.049	0.4
ARHGAP35	COBL				ARRDC4		UP_KW_DOMAIN	SH3 domain	10	2.3	0.052	0.3		TST		UP_KW_MOLECULAR_FUNCTION	Protein phosphatase	9	2.1	0.029	0.31		ERLIN2		GOTERM_BP_DIRECT	carnitine transmembrane transport	3	0.7	0.0042	0.39		CACNB2		KEGG_PATHWAY	Chemical carcinogenesis - reactive oxygen species	12	2.8	0.043	0.41		TST		KEGG_PATHWAY	Ras signaling pathway	12	2.9	0.054	0.43
ARHGAP35	PFKFB2				STRBP		GOTERM_BP_DIRECT	phosphate ion transmembrane transport	4	0.9	0.0023	0.3		FASTKD1		INTERPRO	AB_hydrolase	9	2.1	0.0047	0.34		SLC25A20		GOTERM_BP_DIRECT	epithelial cell differentiation	8	1.9	0.0048	0.41		RAD52		KEGG_PATHWAY	Arginine and proline metabolism	5	1.2	0.045	0.42		IP6K2		KEGG_PATHWAY	Rap1 signaling pathway	11	2.6	0.057	0.43
ARHGAP35	PAPSS2				AGMAT		GOTERM_BP_DIRECT	isoleucine catabolic process	3	0.7	0.0026	0.31		CALM1		INTERPRO	Band_41_domain	6	1.4	0.0053	0.34		PHYH		GOTERM_BP_DIRECT	transmembrane transport	13	3	0.0048	0.41		BRINP3		KEGG_PATHWAY	AMPK signaling pathway	8	1.9	0.047	0.42		GALNT12		KEGG_PATHWAY	Non-alcoholic fatty liver disease	9	2.1	0.058	0.43
ARHGAP35	PLCE1				A1CF		GOTERM_BP_DIRECT	carnitine shuttle	3	0.7	0.0026	0.31		CROT		INTERPRO	FERM_2	6	1.4	0.0053	0.34		SFXN4		GOTERM_CC_DIRECT	cell cortex	9	2.1	0.028	0.41		PIP5K1B		KEGG_PATHWAY	Aldosterone synthesis and secretion	7	1.6	0.049	0.42		TMEM220		KEGG_PATHWAY	Parkinson disease	13	3.1	0.058	0.43
ARHGAP35	SORBS3				CACNB2		GOTERM_BP_DIRECT	generation of precursor metabolites and energy	6	1.4	0.0027	0.31		TGFA		INTERPRO	FERM_central	6	1.4	0.0053	0.34		CES3		GOTERM_CC_DIRECT	dendrite	17	3.9	0.029	0.41		CDC42BPA		KEGG_PATHWAY	beta-Alanine metabolism	4	0.9	0.05	0.42		PHYH		KEGG_PATHWAY	EGFR tyrosine kinase inhibitor resistance	6	1.4	0.062	0.44
ARHGAP35	PSEN1				KDM4C		UP_KW_MOLECULAR_FUNCTION	Protein phosphatase	9	2.1	0.029	0.31		ANKMY2		UP_KW_LIGAND	Iron-sulfur	6	1.4	0.083	0.34		SLC20A2		GOTERM_CC_DIRECT	brush border	5	1.2	0.03	0.41		STRBP		KEGG_PATHWAY	Ovarian steroidogenesis	5	1.2	0.051	0.42		PLCE1		SMART	GEL	3	0.7	0.0092	0.44
ARHGAP35	GPD1L				PAQR5		INTERPRO	AB_hydrolase	9	2.1	0.0047	0.34		LMTK2		UP_KW_LIGAND	Heme	9	2.1	0.087	0.34		CYP4F12		KEGG_PATHWAY	cAMP signaling pathway	12	2.8	0.045	0.43		PIK3R1		UP_KW_DOMAIN	Transmembrane helix	137	32.1	0.041	0.43		CMBL		SMART	GuKc	4	1	0.012	0.45
ARHGAP35	COX5A				FABP2		INTERPRO	FERM_2	6	1.4	0.0053	0.34		ATP8A1		INTERPRO	FERM_domain	6	1.4	0.0057	0.34		TTC38		KEGG_PATHWAY	Chemical carcinogenesis - reactive oxygen species	12	2.8	0.046	0.43		COBL		UP_KW_DOMAIN	Transmembrane	137	32.1	0.056	0.43		MAP3K13		SMART	TUDOR	4	1	0.014	0.45
ARHGAP35	ALDH18A1				LPAR5		INTERPRO	Band_41_domain	6	1.4	0.0053	0.34		SLC25A3		INTERPRO	Ez/rad/moesin-like	4	0.9	0.0058	0.34		SUCLG2		KEGG_PATHWAY	Arginine and proline metabolism	5	1.2	0.047	0.43		DYRK2		INTERPRO	Villin/Gelsolin	3	0.7	0.011	0.44		FMO5		UP_KW_MOLECULAR_FUNCTION	Actin-binding	13	3.1	0.047	0.45
ARHGAP35	LIAS				PANK3		INTERPRO	FERM_central	6	1.4	0.0053	0.34		MAST2		INTERPRO	FERM/acyl-CoA-bd_prot_sf	6	1.4	0.0062	0.35		SUOX		KEGG_PATHWAY	AMPK signaling pathway	8	1.9	0.049	0.43		CYP2R1		INTERPRO	Enoyl-CoA_hyd/isom_CS	3	0.7	0.011	0.44		AQP11		KEGG_PATHWAY	Glucagon signaling pathway	7	1.7	0.066	0.45
ARHGAP35	L2HGDH				TRIM24		UP_KW_LIGAND	Iron-sulfur	6	1.4	0.083	0.34		DLEU1		INTERPRO	Ald_DH_C	4	0.9	0.0068	0.36		NMT2		KEGG_PATHWAY	Aldosterone synthesis and secretion	7	1.6	0.051	0.43		DENND4C		SMART	GEL	3	0.7	0.0092	0.45		SEPHS2		KEGG_PATHWAY	Phenylalanine metabolism	3	0.7	0.066	0.45
ARHGAP35	TESK2				VWA5A		UP_KW_LIGAND	Heme	9	2.1	0.087	0.34		CHP1		INTERPRO	AGC-kinase_C	6	1.4	0.0077	0.36		CHPT1		KEGG_PATHWAY	beta-Alanine metabolism	4	0.9	0.052	0.43		ENPP1		KEGG_PATHWAY	Ras signaling pathway	12	2.8	0.057	0.45		CRBN		GOTERM_MF_DIRECT	protein serine/threonine kinase activity	18	4.3	0.0055	0.46
ARHGAP35	FABP2				FAHD1		INTERPRO	FERM_domain	6	1.4	0.0057	0.34		SUCLG2		INTERPRO	Ald_DH/histidinol_DH	4	0.9	0.0079	0.36		EPS8L2		KEGG_PATHWAY	Ovarian steroidogenesis	5	1.2	0.053	0.43		ALDH5A1		GOTERM_CC_DIRECT	axon	14	3.3	0.034	0.45		HADH		KEGG_PATHWAY	Pentose and glucuronate interconversions	4	1	0.07	0.46
ARHGAP35	PEX11A				RAB11FIP1		INTERPRO	Ez/rad/moesin-like	4	0.9	0.0058	0.34		SELENBP1		INTERPRO	Ald_DH_N	4	0.9	0.0079	0.36		GUCY2C		INTERPRO	Villin/Gelsolin	3	0.7	0.011	0.45		RMDN2		KEGG_PATHWAY	Rap1 signaling pathway	11	2.6	0.061	0.46		DUSP16		KEGG_PATHWAY	Insulin resistance	7	1.7	0.07	0.46
ARHGAP35	CDH17				SVOPL		INTERPRO	FERM/acyl-CoA-bd_prot_sf	6	1.4	0.0062	0.35		GBA3		INTERPRO	Aldehyde_DH_dom	4	0.9	0.0079	0.36		CRBN		INTERPRO	Enoyl-CoA_hyd/isom_CS	3	0.7	0.011	0.45		SLC3A1		KEGG_PATHWAY	Non-alcoholic fatty liver disease	9	2.1	0.062	0.46		PHKA2		GOTERM_BP_DIRECT	protein localization to plasma membrane	10	2.4	0.0052	0.47
ARHGAP35	ALDH6A1				RAD52		INTERPRO	Ald_DH_C	4	0.9	0.0068	0.36		AK3		INTERPRO	Cho/carn_acyl_trans_2	3	0.7	0.0085	0.36		SCUBE2		GOTERM_BP_DIRECT	phosphate-containing compound metabolic process	4	0.9	0.0059	0.45		PRR15		KEGG_PATHWAY	Parkinson disease	13	3	0.063	0.46		PPP2R3A		GOTERM_BP_DIRECT	phosphate-containing compound metabolic process	4	1	0.0055	0.47
ARHGAP35	SUCLG1				PDHA1		INTERPRO	AGC-kinase_C	6	1.4	0.0077	0.36		MEP1A		INTERPRO	Cho/carn_acyl_trans	3	0.7	0.0085	0.36		PHKA2		GOTERM_BP_DIRECT	chromatin remodeling	32	7.4	0.006	0.45		IST1		KEGG_PATHWAY	EGFR tyrosine kinase inhibitor resistance	6	1.4	0.064	0.46		CNNM2		GOTERM_BP_DIRECT	carnitine metabolic process	3	0.7	0.0059	0.47
ARHGAP35	NUDT12				SLC9A2		INTERPRO	Ald_DH_N	4	0.9	0.0079	0.36		PDSS2		INTERPRO	6PGD_dom2	3	0.7	0.0085	0.36		TDRD3		GOTERM_BP_DIRECT	protein localization to plasma membrane	10	2.3	0.0061	0.45		WNK2		GOTERM_BP_DIRECT	protein localization to plasma membrane	10	2.3	0.0056	0.47		MTMR11		GOTERM_BP_DIRECT	positive regulation of protein localization to plasma membrane	6	1.4	0.0065	0.47
ARHGAP35	SLC25A13				CCNT2		INTERPRO	Aldehyde_DH_dom	4	0.9	0.0079	0.36		GUCA2B		INTERPRO	Carn_acyl_trans	3	0.7	0.0085	0.36		NEK3		GOTERM_BP_DIRECT	carnitine metabolic process	3	0.7	0.0062	0.45		MTM1		GOTERM_BP_DIRECT	phosphate-containing compound metabolic process	4	0.9	0.0057	0.47		NEK3		GOTERM_BP_DIRECT	neuromuscular junction development	5	1.2	0.0066	0.47
ARHGAP35	AUH				ANKMY2		INTERPRO	Ald_DH/histidinol_DH	4	0.9	0.0079	0.36		SLC3A1		UP_KW_MOLECULAR_FUNCTION	Acyltransferase	10	2.3	0.04	0.38		MPI		UP_KW_MOLECULAR_FUNCTION	Actin-binding	13	3	0.054	0.46		UGT2A3		GOTERM_BP_DIRECT	carnitine metabolic process	3	0.7	0.006	0.47		CXADR		GOTERM_BP_DIRECT	bone mineralization	6	1.4	0.007	0.47
ARHGAP35	CCNT2				EPB41L1		INTERPRO	Cho/carn_acyl_trans	3	0.7	0.0085	0.36		PDK2		GOTERM_BP_DIRECT	chromatin remodeling	33	7.6	0.0037	0.38		PTGDR		UP_KW_MOLECULAR_FUNCTION	Protein kinase inhibitor	3	0.7	0.059	0.46		AQP11		GOTERM_BP_DIRECT	positive regulation of protein localization to plasma membrane	6	1.4	0.0068	0.47		PPID		GOTERM_BP_DIRECT	protein phosphorylation	14	3.3	0.0072	0.47
ARHGAP35	CLCN2				SEMA6A		INTERPRO	6PGD_dom2	3	0.7	0.0085	0.36		DDC		GOTERM_BP_DIRECT	xenobiotic metabolic process	9	2.1	0.0037	0.38		DLD		SMART	GEL	3	0.7	0.0093	0.46		SUCLG2		GOTERM_BP_DIRECT	neuromuscular junction development	5	1.2	0.0069	0.47		TRPM6		GOTERM_BP_DIRECT	neural tube closure	7	1.7	0.0074	0.47
ARHGAP35	ANKH				CHMP4B		INTERPRO	Cho/carn_acyl_trans_2	3	0.7	0.0085	0.36		BCAT2		GOTERM_BP_DIRECT	proton transmembrane transport	11	2.5	0.0042	0.38		SUCLG1		UP_KW_MOLECULAR_FUNCTION	Multifunctional enzyme	6	1.4	0.069	0.46		CYCS		GOTERM_BP_DIRECT	bone mineralization	6	1.4	0.0074	0.47		BCAT2		GOTERM_BP_DIRECT	cholesterol metabolic process	7	1.7	0.0074	0.47
ARHGAP35	DDC				MAGI3		INTERPRO	Carn_acyl_trans	3	0.7	0.0085	0.36		BCL2L13		GOTERM_BP_DIRECT	N-acylethanolamine metabolic process	3	0.7	0.0042	0.38		OSBPL1A		UP_KW_MOLECULAR_FUNCTION	Tyrosine-protein kinase	7	1.6	0.07	0.46		MPC2		GOTERM_BP_DIRECT	barbed-end actin filament capping	4	0.9	0.0077	0.47		DNAJC19		GOTERM_BP_DIRECT	barbed-end actin filament capping	4	1	0.0074	0.47
ARHGAP35	PAQR5				NDRG2		GOTERM_CC_DIRECT	cell cortex	9	2.1	0.029	0.37		CDK20		GOTERM_BP_DIRECT	carnitine transmembrane transport	3	0.7	0.0042	0.38		COX11		SMART	GuKc	4	0.9	0.013	0.46		C11orf54		GOTERM_BP_DIRECT	inner mitochondrial membrane organization	4	0.9	0.0077	0.47		TTR		GOTERM_BP_DIRECT	inner mitochondrial membrane organization	4	1	0.0074	0.47
ARHGAP35	SLC16A9				SYNE2		UP_KW_MOLECULAR_FUNCTION	Acyltransferase	10	2.3	0.04	0.38		CHP2		UP_SEQ_FEATURE	DOMAIN:3-hydroxyacyl-CoA dehydrogenase C-terminal	3	0.7	0.0013	0.39		LRRC1		SMART	TUDOR	4	0.9	0.014	0.46		CMTM4		GOTERM_BP_DIRECT	neural tube closure	7	1.6	0.0079	0.47		RAB11FIP1		GOTERM_BP_DIRECT	protein autophosphorylation	9	2.1	0.0078	0.47
ARHGAP35	LETM1				SPRYD7		GOTERM_BP_DIRECT	chromatin remodeling	33	7.6	0.0037	0.38		RAB40B		UP_SEQ_FEATURE	MOTIF:Microbody targeting signal	6	1.4	0.0014	0.39		AQP11		GOTERM_BP_DIRECT	positive regulation of protein localization to plasma membrane	6	1.4	0.0072	0.47		ARHGEF9		GOTERM_BP_DIRECT	cholesterol metabolic process	7	1.6	0.0079	0.47		ATP2B1		GOTERM_BP_DIRECT	acetyl-CoA biosynthetic process from pyruvate	3	0.7	0.0081	0.47
ARHGAP35	ACSL5				CCNG1		GOTERM_BP_DIRECT	xenobiotic metabolic process	9	2.1	0.0037	0.38		KDM4C		GOTERM_CC_DIRECT	cell cortex	9	2.1	0.029	0.41		ACOX1		GOTERM_BP_DIRECT	neuromuscular junction development	5	1.2	0.0072	0.47		ACVR2A		GOTERM_BP_DIRECT	transport across blood-brain barrier	7	1.6	0.0083	0.47		TDRD3		GOTERM_BP_DIRECT	carboxylic acid transmembrane transport	3	0.7	0.0081	0.47
ARHGAP35	CTSA				PDSS2		GOTERM_BP_DIRECT	proton transmembrane transport	11	2.5	0.0042	0.38		DNAJC19		GOTERM_CC_DIRECT	dendrite	17	3.9	0.031	0.41		HMGN5		GOTERM_BP_DIRECT	bone mineralization	6	1.4	0.0077	0.47		FMO5		GOTERM_BP_DIRECT	protein autophosphorylation	9	2.1	0.0083	0.47		SLC25A3		UP_KW_BIOLOGICAL_PROCESS	Antiport	6	1.4	0.045	0.48
ARHGAP35	ACAT1				ANPEP		GOTERM_BP_DIRECT	N-acylethanolamine metabolic process	3	0.7	0.0042	0.38		SCUBE2		GOTERM_CC_DIRECT	brush border	5	1.1	0.031	0.41		ADAL		GOTERM_BP_DIRECT	inner mitochondrial membrane organization	4	0.9	0.0079	0.47		PPID		GOTERM_BP_DIRECT	acetyl-CoA biosynthetic process from pyruvate	3	0.7	0.0083	0.47		ASB13		KEGG_PATHWAY	Oxidative phosphorylation	8	1.9	0.075	0.48
ARHGAP35	LARP4B				SLC39A5		GOTERM_BP_DIRECT	carnitine transmembrane transport	3	0.7	0.0042	0.38		TACC2		GOTERM_BP_DIRECT	epithelial cell differentiation	8	1.8	0.0049	0.42		SLC23A1		GOTERM_BP_DIRECT	barbed-end actin filament capping	4	0.9	0.0079	0.47		CNNM2		GOTERM_BP_DIRECT	carboxylic acid transmembrane transport	3	0.7	0.0083	0.47		ANKH		UP_KW_MOLECULAR_FUNCTION	Protein kinase inhibitor	3	0.7	0.057	0.49
ARHGAP35	EFNA5				AQP8		GOTERM_CC_DIRECT	dendrite	17	3.9	0.031	0.39		BRWD1		GOTERM_BP_DIRECT	transmembrane transport	13	3	0.0051	0.42		PDK2		GOTERM_BP_DIRECT	cholesterol metabolic process	7	1.6	0.0083	0.47		HHLA2		KEGG_PATHWAY	Phenylalanine metabolism	3	0.7	0.068	0.47		IFT57		GOTERM_MF_DIRECT	AMP-activated protein kinase activity	13	3.1	0.0087	0.49
ARHGAP35	PDCD6IP				NEK3		UP_SEQ_FEATURE	DOMAIN:3-hydroxyacyl-CoA dehydrogenase C-terminal	3	0.7	0.0013	0.39		SLCO4C1		SMART	GEL	3	0.7	0.0095	0.43		CALCOCO2		GOTERM_BP_DIRECT	neural tube closure	7	1.6	0.0083	0.47		SYNE2		KEGG_PATHWAY	Glucagon signaling pathway	7	1.6	0.069	0.47		NVL		GOTERM_MF_DIRECT	symporter activity	6	1.4	0.0088	0.49
ARHGAP35	FASTKD1				KCNG1		UP_SEQ_FEATURE	MOTIF:Microbody targeting signal	6	1.4	0.0014	0.39		TSPAN7		SMART	GuKc	4	0.9	0.013	0.43		DYRK2		GOTERM_BP_DIRECT	acetyl-CoA biosynthetic process from pyruvate	3	0.7	0.0085	0.47		SORBS3		UP_KW_MOLECULAR_FUNCTION	Actin-binding	13	3	0.051	0.48		RMDN2		GOTERM_MF_DIRECT	protein homodimerization activity	27	6.4	0.013	0.49
ARHGAP35	UCKL1				SLC51A		GOTERM_BP_DIRECT	epithelial cell differentiation	8	1.8	0.0049	0.42		EFNA5		SMART	TUDOR	4	0.9	0.015	0.43		CDH17		GOTERM_BP_DIRECT	carboxylic acid transmembrane transport	3	0.7	0.0085	0.47		ZCCHC14		UP_KW_MOLECULAR_FUNCTION	Protein kinase inhibitor	3	0.7	0.058	0.48		ADCY6		GOTERM_MF_DIRECT	transmembrane transporter binding	9	2.1	0.015	0.49
ARHGAP35	PLD1				EPHX2		GOTERM_BP_DIRECT	transmembrane transport	13	3	0.0051	0.42		NUDT9		SMART	S_TK_X	5	1.1	0.015	0.43		ACVR2A		GOTERM_BP_DIRECT	transport across blood-brain barrier	7	1.6	0.0088	0.47		HOOK1		UP_KW_MOLECULAR_FUNCTION	Multifunctional enzyme	6	1.4	0.067	0.48		SLC35D2		GOTERM_MF_DIRECT	histone H2BS36 kinase activity	12	2.9	0.018	0.49
ARHGAP35	LRRC1				SLC6A4		SMART	GEL	3	0.7	0.0095	0.43		FMO5		KEGG_PATHWAY	cAMP signaling pathway	12	2.8	0.047	0.44		ACADM		GOTERM_BP_DIRECT	protein autophosphorylation	9	2.1	0.0089	0.47		TDRD3		UP_KW_MOLECULAR_FUNCTION	Tyrosine-protein kinase	7	1.6	0.068	0.48		TTC19		GOTERM_MF_DIRECT	histone H3S28 kinase activity	12	2.9	0.018	0.49
ARHGAP35	PIK3R1				TAF11		SMART	GuKc	4	0.9	0.013	0.43		SLC20A1		KEGG_PATHWAY	Arginine and proline metabolism	5	1.1	0.047	0.44		FABP2		UP_KW_BIOLOGICAL_PROCESS	Antiport	6	1.4	0.049	0.48		NOL4L		UP_KW_MOLECULAR_FUNCTION	Actin capping	3	0.7	0.079	0.48		AK2		GOTERM_MF_DIRECT	3-phosphoinositide-dependent protein kinase activity	12	2.9	0.018	0.49
ARHGAP35	STRADB				SCIN		SMART	TUDOR	4	0.9	0.015	0.43		RBKS		KEGG_PATHWAY	Chemical carcinogenesis - reactive oxygen species	12	2.8	0.048	0.44		EPB41L1		KEGG_PATHWAY	Ras signaling pathway	12	2.8	0.062	0.49		GPD1L		UP_KW_MOLECULAR_FUNCTION	Acyltransferase	9	2.1	0.08	0.48		BAIAP2L2		GOTERM_MF_DIRECT	Rho-dependent protein serine/threonine kinase activity	12	2.9	0.018	0.49
ARHGAP35	CCNJL				ACAT1		SMART	S_TK_X	5	1.1	0.015	0.43		ASB13		KEGG_PATHWAY	AMPK signaling pathway	8	1.8	0.05	0.44		CAPN13		KEGG_PATHWAY	Rap1 signaling pathway	11	2.5	0.065	0.49		AIMP1		GOTERM_MF_DIRECT	protein serine/threonine kinase activity	18	4.2	0.0059	0.49		PDE6A		GOTERM_MF_DIRECT	histone H3S10 kinase activity	12	2.9	0.018	0.49
ARHGAP35	TRIM24				AFG3L2		KEGG_PATHWAY	cAMP signaling pathway	12	2.8	0.047	0.44		EFNA1		KEGG_PATHWAY	beta-Alanine metabolism	4	0.9	0.052	0.44		PCK1		KEGG_PATHWAY	Non-alcoholic fatty liver disease	9	2.1	0.066	0.49		PLCE1		GOTERM_BP_DIRECT	chromatin remodeling	31	7.3	0.009	0.49		UGDH		GOTERM_MF_DIRECT	histone H2AS1 kinase activity	12	2.9	0.018	0.49
ARHGAP35	ENDOD1				CYP2R1		KEGG_PATHWAY	Arginine and proline metabolism	5	1.1	0.047	0.44		AGFG2		KEGG_PATHWAY	Aldosterone synthesis and secretion	7	1.6	0.052	0.44		ACSL5		KEGG_PATHWAY	EGFR tyrosine kinase inhibitor resistance	6	1.4	0.067	0.49		PCK1		GOTERM_CC_DIRECT	succinate-CoA ligase complex (GDP-forming)	2	0.5	0.04	0.49		GFM2		GOTERM_MF_DIRECT	histone H3T3 kinase activity	12	2.9	0.018	0.49
ARHGAP35	EPHX2				ACOT13		KEGG_PATHWAY	Chemical carcinogenesis - reactive oxygen species	12	2.8	0.048	0.44		CHKA		KEGG_PATHWAY	Ovarian steroidogenesis	5	1.1	0.054	0.44		IQGAP2		KEGG_PATHWAY	Parkinson disease	13	3	0.068	0.49		PRKG2		GOTERM_CC_DIRECT	photoreceptor outer segment membrane	3	0.7	0.04	0.49		ACSF2		GOTERM_MF_DIRECT	histone H4S1 kinase activity	12	2.9	0.018	0.49
ARHGAP35	OPA1				GCNT2		KEGG_PATHWAY	AMPK signaling pathway	8	1.8	0.05	0.44		MOB3B		INTERPRO	Villin/Gelsolin	3	0.7	0.011	0.45		PHLPP2		KEGG_PATHWAY	Phenylalanine metabolism	3	0.7	0.069	0.49		TRIM36		KEGG_PATHWAY	Insulin resistance	7	1.6	0.074	0.5		TPRG1L		GOTERM_MF_DIRECT	histone H2AT120 kinase activity	12	2.9	0.018	0.49
ARHGAP35	PTGDR				CHP2		KEGG_PATHWAY	beta-Alanine metabolism	4	0.9	0.052	0.44		HSD17B2		INTERPRO	Enoyl-CoA_hyd/isom_CS	3	0.7	0.011	0.45		LCMT1		UP_KW_MOLECULAR_FUNCTION	Actin capping	3	0.7	0.08	0.49		CHMP4B		UP_KW_BIOLOGICAL_PROCESS	Antiport	6	1.4	0.046	0.5		PDSS2		GOTERM_MF_DIRECT	ribosomal protein S6 kinase activity	12	2.9	0.018	0.49
ARHGAP35	PRELID2				MRRF		KEGG_PATHWAY	Aldosterone synthesis and secretion	7	1.6	0.052	0.44		MPC2		UP_KW_MOLECULAR_FUNCTION	Actin-binding	13	3	0.057	0.47		CAMK2N1		KEGG_PATHWAY	Glucagon signaling pathway	7	1.6	0.072	0.5		NRIP1		GOTERM_CC_DIRECT	sarcoplasmic reticulum membrane	4	0.9	0.043	0.52		NDUFS1		GOTERM_MF_DIRECT	histone H2AS121 kinase activity	12	2.9	0.018	0.49
ARHGAP35	PKIB				CDC14A		KEGG_PATHWAY	Ovarian steroidogenesis	5	1.1	0.054	0.44		TTC38		UP_KW_MOLECULAR_FUNCTION	Protein kinase inhibitor	3	0.7	0.06	0.47		MRPL34		KEGG_PATHWAY	Pentose and glucuronate interconversions	4	0.9	0.074	0.5		GLTP		KEGG_PATHWAY	Oxidative phosphorylation	8	1.9	0.079	0.52		BSG		GOTERM_MF_DIRECT	eukaryotic translation initiation factor 2alpha kinase activity	12	2.9	0.018	0.49
ARHGAP35	PHLPP2				PBLD		INTERPRO	Enoyl-CoA_hyd/isom_CS	3	0.7	0.011	0.45		RRAS2		SMART	SH3	10	2.3	0.019	0.47		TRAK1		SMART	SH3	10	2.3	0.018	0.5		MAST2		KEGG_PATHWAY	ErbB signaling pathway	6	1.4	0.082	0.53		PCK1		GOTERM_MF_DIRECT	histone H3S57 kinase activity	12	2.9	0.018	0.49
ARHGAP35	CMBL				DLEU1		INTERPRO	Villin/Gelsolin	3	0.7	0.011	0.45		ERLIN2		GOTERM_BP_DIRECT	phosphate-containing compound metabolic process	4	0.9	0.006	0.47		WNK2		GOTERM_CC_DIRECT	axon	14	3.2	0.038	0.5		ZDHHC7		GOTERM_CC_DIRECT	cytoplasmic vesicle	12	2.8	0.046	0.54		ADAL		GOTERM_MF_DIRECT	histone H2BS14 kinase activity	12	2.9	0.018	0.49
ARHGAP35	STK11				SH3BGRL2		UP_KW_MOLECULAR_FUNCTION	Actin-binding	13	3	0.057	0.47		PKDCC		GOTERM_BP_DIRECT	carnitine metabolic process	3	0.7	0.0063	0.47		EAPP		KEGG_PATHWAY	Insulin resistance	7	1.6	0.077	0.51		ACAT1		SMART	TUDOR	4	0.9	0.014	0.54		ERI2		GOTERM_MF_DIRECT	histone H2AXS139 kinase activity	12	2.9	0.018	0.49
ARHGAP35	AK2				TNIK		UP_KW_MOLECULAR_FUNCTION	Protein kinase inhibitor	3	0.7	0.06	0.47		SPRYD7		GOTERM_BP_DIRECT	protein localization to plasma membrane	10	2.3	0.0064	0.47		A1CF		GOTERM_CC_DIRECT	succinate-CoA ligase complex (GDP-forming)	2	0.5	0.04	0.51		KCNG1		GOTERM_CC_DIRECT	peroxisomal membrane	5	1.2	0.048	0.54		CIPC		GOTERM_MF_DIRECT	histone H3T45 kinase activity	12	2.9	0.018	0.49
ARHGAP35	VWA5A				ALDH5A1		SMART	SH3	10	2.3	0.019	0.47		GUCY2C		UP_KW_MOLECULAR_FUNCTION	Multifunctional enzyme	6	1.4	0.071	0.48		GRAMD1C		GOTERM_CC_DIRECT	photoreceptor outer segment membrane	3	0.7	0.041	0.51		PDHA1		UP_KW_BIOLOGICAL_PROCESS	Phospholipid metabolism	5	1.2	0.055	0.54		ACVR2A		GOTERM_MF_DIRECT	DNA-dependent protein kinase activity	12	2.9	0.018	0.49
ARHGAP35	PRR15				ZDHHC23		GOTERM_BP_DIRECT	phosphate-containing compound metabolic process	4	0.9	0.006	0.47		AIMP1		UP_KW_MOLECULAR_FUNCTION	Tyrosine-protein kinase	7	1.6	0.073	0.48		SLC35D2		GOTERM_CC_DIRECT	cell junction	9	2.1	0.043	0.52		EFNA5		GOTERM_CC_DIRECT	photoreceptor outer segment	5	1.2	0.05	0.55		PLEKHB2		GOTERM_MF_DIRECT	guanylate kinase activity	3	0.7	0.019	0.49
ARHGAP35	ATXN7L3B				VIPR1		GOTERM_BP_DIRECT	carnitine metabolic process	3	0.7	0.0063	0.47		ATPAF1		GOTERM_BP_DIRECT	neuromuscular junction development	5	1.1	0.0074	0.49		RNF128		GOTERM_CC_DIRECT	sarcoplasmic reticulum membrane	4	0.9	0.044	0.52		LIMA1		KEGG_PATHWAY	Lysine degradation	5	1.2	0.09	0.56		NAAA		GOTERM_MF_DIRECT	histone H3T6 kinase activity	12	2.9	0.019	0.49
ARHGAP35	CXADR				ERI2		GOTERM_BP_DIRECT	protein localization to plasma membrane	10	2.3	0.0064	0.47		DEFB1		GOTERM_BP_DIRECT	positive regulation of protein localization to plasma membrane	6	1.4	0.0074	0.49		RAVER2		KEGG_PATHWAY	Oxidative phosphorylation	8	1.9	0.083	0.53		STEAP3		GOTERM_CC_DIRECT	growth cone	7	1.6	0.055	0.56		ACSS2		GOTERM_MF_DIRECT	histone H3T11 kinase activity	12	2.9	0.019	0.49
ARHGAP35	CPT2				PHKA2		UP_KW_MOLECULAR_FUNCTION	Multifunctional enzyme	6	1.4	0.071	0.48		PBLD		GOTERM_BP_DIRECT	bone mineralization	6	1.4	0.008	0.49		HADH		KEGG_PATHWAY	ErbB signaling pathway	6	1.4	0.086	0.54		SCUBE2		GOTERM_CC_DIRECT	photoreceptor inner segment	5	1.2	0.057	0.56		MYO1A		INTERPRO	Villin/Gelsolin	3	0.7	0.011	0.49
ARHGAP35	MYO1A				HADHA		UP_KW_MOLECULAR_FUNCTION	Tyrosine-protein kinase	7	1.6	0.073	0.48		PLCL2		GOTERM_BP_DIRECT	barbed-end actin filament capping	4	0.9	0.0081	0.49		GPD1L		GOTERM_CC_DIRECT	peroxisomal membrane	5	1.2	0.05	0.55		SLC39A5		GOTERM_CC_DIRECT	basal plasma membrane	5	1.2	0.057	0.56		EPHX2		INTERPRO	Enoyl-CoA_hyd/isom_CS	3	0.7	0.011	0.49
ARHGAP35	DUSP16				RGMB		GOTERM_CC_DIRECT	axon	14	3.2	0.039	0.48		CDC14A		GOTERM_BP_DIRECT	inner mitochondrial membrane organization	4	0.9	0.0081	0.49		UGT2A3		GOTERM_CC_DIRECT	cytoplasmic vesicle	12	2.8	0.05	0.55		LZIC		GOTERM_CC_DIRECT	Golgi apparatus	31	7.3	0.057	0.56		ABCG2		KEGG_PATHWAY	ErbB signaling pathway	6	1.4	0.079	0.5
ARHGAP35	IMMT				ACSL5		GOTERM_CC_DIRECT	succinate-CoA ligase complex (GDP-forming)	2	0.5	0.041	0.48		PPM1A		GOTERM_BP_DIRECT	neural tube closure	7	1.6	0.0086	0.49		SLC35F2		GOTERM_CC_DIRECT	photoreceptor outer segment	5	1.2	0.052	0.56		ASTE1		GOTERM_BP_DIRECT	mitochondrion distribution	3	0.7	0.011	0.56		MRRF		GOTERM_CC_DIRECT	photoreceptor outer segment membrane	3	0.7	0.039	0.5
ARHGAP35	PTPN3				HNMT		GOTERM_CC_DIRECT	photoreceptor outer segment membrane	3	0.7	0.042	0.48		PANK3		GOTERM_BP_DIRECT	cholesterol metabolic process	7	1.6	0.0086	0.49		FASTKD1		GOTERM_CC_DIRECT	growth cone	7	1.6	0.058	0.56		TGFA		GOTERM_BP_DIRECT	glucose metabolic process	6	1.4	0.011	0.56		ACADSB		GOTERM_CC_DIRECT	succinate-CoA ligase complex (GDP-forming)	2	0.5	0.039	0.5
ARHGAP35	VIPR1				UGT2A3		GOTERM_BP_DIRECT	neuromuscular junction development	5	1.1	0.0074	0.49		PPFIBP2		GOTERM_BP_DIRECT	acetyl-CoA biosynthetic process from pyruvate	3	0.7	0.0087	0.49		CYCS		GOTERM_CC_DIRECT	focal adhesion	15	3.5	0.058	0.56		GUCA2B		GOTERM_BP_DIRECT	proton transmembrane transport	10	2.3	0.011	0.56		AIMP1		UP_KW_MOLECULAR_FUNCTION	Multifunctional enzyme	6	1.4	0.064	0.5
ARHGAP35	CDC42BPA				ALDH3A2		GOTERM_BP_DIRECT	positive regulation of protein localization to plasma membrane	6	1.4	0.0074	0.49		NGEF		GOTERM_BP_DIRECT	carboxylic acid transmembrane transport	3	0.7	0.0087	0.49		ENDOD1		GOTERM_CC_DIRECT	photoreceptor inner segment	5	1.2	0.059	0.56		RGMB		GOTERM_CC_DIRECT	inner mitochondrial membrane protein complex	2	0.5	0.059	0.57		TMEM98		UP_KW_MOLECULAR_FUNCTION	Acyltransferase	9	2.1	0.076	0.51
ARHGAP35	AGFG2				SLC22A23		GOTERM_BP_DIRECT	bone mineralization	6	1.4	0.008	0.49		ADH1C		KEGG_PATHWAY	Ras signaling pathway	12	2.8	0.063	0.49		PRKAB2		GOTERM_CC_DIRECT	basal plasma membrane	5	1.2	0.059	0.56		HNRNPH3		GOTERM_CC_DIRECT	node of Ranvier	3	0.7	0.06	0.57		PRR15		UP_KW_MOLECULAR_FUNCTION	Actin capping	3	0.7	0.078	0.51
ARHGAP35	PAQR8				PLCE1		GOTERM_BP_DIRECT	barbed-end actin filament capping	4	0.9	0.0081	0.49		KIFAP3		KEGG_PATHWAY	Rap1 signaling pathway	11	2.5	0.066	0.49		TTR		GOTERM_CC_DIRECT	inner mitochondrial membrane protein complex	2	0.5	0.06	0.56		LPAR5		KEGG_PATHWAY	Longevity regulating pathway	6	1.4	0.095	0.59		SEMA5A		GOTERM_MF_DIRECT	heme binding	9	2.1	0.02	0.51
ARHGAP35	TMEM38B				AKAP9		GOTERM_BP_DIRECT	inner mitochondrial membrane organization	4	0.9	0.0081	0.49		STEAP3		KEGG_PATHWAY	Non-alcoholic fatty liver disease	9	2.1	0.067	0.49		NGEF		GOTERM_CC_DIRECT	endoplasmic reticulum membrane	33	7.6	0.06	0.56		PTGR1		KEGG_PATHWAY	Cortisol synthesis and secretion	5	1.2	0.098	0.59		COX11		GOTERM_CC_DIRECT	sarcoplasmic reticulum membrane	4	1	0.042	0.51
ARHGAP35	COX4I1				HHLA2		GOTERM_BP_DIRECT	neural tube closure	7	1.6	0.0086	0.49		ADAL		KEGG_PATHWAY	EGFR tyrosine kinase inhibitor resistance	6	1.4	0.068	0.49		PTPN3		GOTERM_CC_DIRECT	node of Ranvier	3	0.7	0.062	0.56		MYO1A		UP_SEQ_FEATURE	DOMAIN:3-hydroxyacyl-CoA dehydrogenase NAD binding	3	0.7	0.0024	0.6		CYCS		UP_KW_BIOLOGICAL_PROCESS	Phospholipid metabolism	5	1.2	0.053	0.53
ARHGAP35	MAST2				ETFDH		GOTERM_BP_DIRECT	cholesterol metabolic process	7	1.6	0.0086	0.49		NUDT12		KEGG_PATHWAY	Parkinson disease	13	3	0.069	0.49		CDKL1		GOTERM_BP_DIRECT	GDP metabolic process	3	0.7	0.011	0.57		RMND5A		GOTERM_CC_DIRECT	sarcolemma	6	1.4	0.067	0.61		CCNT2		KEGG_PATHWAY	Lysine degradation	5	1.2	0.086	0.53
ARHGAP35	ALDH3A2				PACSIN2		GOTERM_BP_DIRECT	acetyl-CoA biosynthetic process from pyruvate	3	0.7	0.0087	0.49		HSDL2		KEGG_PATHWAY	Phenylalanine metabolism	3	0.7	0.07	0.49		CRYL1		GOTERM_BP_DIRECT	mitochondrion distribution	3	0.7	0.011	0.57		ACOX2		GOTERM_CC_DIRECT	membrane raft	9	2.1	0.068	0.61		CNTNAP2		UP_KW_DOMAIN	SH3 domain	9	2.1	0.095	0.54
ARHGAP35	MTMR11				CRLS1		GOTERM_BP_DIRECT	carboxylic acid transmembrane transport	3	0.7	0.0087	0.49		HNMT		UP_KW_BIOLOGICAL_PROCESS	Antiport	6	1.4	0.05	0.49		HMGCS2		GOTERM_BP_DIRECT	glucose metabolic process	6	1.4	0.012	0.57		EDN3		SMART	FA	3	0.7	0.024	0.62		TACC2		GOTERM_CC_DIRECT	peroxisomal membrane	5	1.2	0.046	0.55
ARHGAP35	GLOD4				BRWD1		KEGG_PATHWAY	Ras signaling pathway	12	2.8	0.063	0.49		RAB11FIP1		UP_KW_MOLECULAR_FUNCTION	Actin capping	3	0.7	0.082	0.5		PTPN21		KEGG_PATHWAY	Lysine degradation	5	1.2	0.093	0.57		RPS6KA6		SMART	PH	11	2.6	0.03	0.62		ALDH5A1		GOTERM_MF_DIRECT	oxidoreductase activity	11	2.6	0.022	0.55
ARHGAP35	SLCO4C1				RNF128		KEGG_PATHWAY	Rap1 signaling pathway	11	2.5	0.066	0.49		GRTP1		GOTERM_BP_DIRECT	transport across blood-brain barrier	7	1.6	0.0091	0.5		DEFB1		GOTERM_CC_DIRECT	Golgi apparatus	31	7.2	0.065	0.57		TDP2		SMART	PTPc_motif	5	1.2	0.031	0.62		WNK2		KEGG_PATHWAY	Longevity regulating pathway	6	1.4	0.092	0.55
ARHGAP35	NBEAL1				CRBN		KEGG_PATHWAY	Non-alcoholic fatty liver disease	9	2.1	0.067	0.49		PLCE1		GOTERM_BP_DIRECT	protein autophosphorylation	9	2.1	0.0093	0.5		COQ9		SMART	FA	3	0.7	0.024	0.57		CAMK2D		SMART	PLCYc	3	0.7	0.032	0.62		MRPL34		GOTERM_CC_DIRECT	photoreceptor outer segment	5	1.2	0.048	0.56
ARHGAP35	STEAP3				AGFG2		KEGG_PATHWAY	EGFR tyrosine kinase inhibitor resistance	6	1.4	0.068	0.49		ANO10		KEGG_PATHWAY	Glucagon signaling pathway	7	1.6	0.073	0.5		GNA11		SMART	PH	11	2.5	0.031	0.57		OCRL		SMART	GRAM	3	0.7	0.036	0.62		OPA1		KEGG_PATHWAY	Cortisol synthesis and secretion	5	1.2	0.094	0.56
ARHGAP35	APLP2				LRRC1		KEGG_PATHWAY	Parkinson disease	13	3	0.069	0.49		UQCRC2		KEGG_PATHWAY	Pentose and glucuronate interconversions	4	0.9	0.075	0.5		SLC3A1		SMART	PTPc_motif	5	1.2	0.032	0.57		NVL		SMART	PKS_ER	3	0.7	0.04	0.62		RGMB		GOTERM_BP_DIRECT	proton transmembrane transport	10	2.4	0.01	0.56
ARHGAP35	TAF11				LMTK2		KEGG_PATHWAY	Phenylalanine metabolism	3	0.7	0.07	0.49		PKIB		GOTERM_CC_DIRECT	axon	14	3.2	0.039	0.51		CIPC		SMART	PLCYc	3	0.7	0.032	0.57		PDSS2		SMART	SH3	9	2.1	0.043	0.62		BPHL		GOTERM_BP_DIRECT	glucose metabolic process	6	1.4	0.01	0.56
ARHGAP35	ABHD11				CA12		GOTERM_CC_DIRECT	cell junction	9	2.1	0.044	0.49		RPS6KA6		GOTERM_CC_DIRECT	succinate-CoA ligase complex (GDP-forming)	2	0.5	0.041	0.51		PGAP3		GOTERM_MF_DIRECT	protein homodimerization activity	28	6.5	0.0095	0.58		TMEM170A		SMART	CYCc	3	0.7	0.044	0.62		PRKAB2		GOTERM_BP_DIRECT	mitochondrion distribution	3	0.7	0.011	0.56
ARHGAP35	PAK1				PEX11A		GOTERM_CC_DIRECT	sarcoplasmic reticulum membrane	4	0.9	0.045	0.49		NDRG2		GOTERM_CC_DIRECT	photoreceptor outer segment membrane	3	0.7	0.042	0.51		TUBAL3		GOTERM_MF_DIRECT	symporter activity	6	1.4	0.0097	0.58		HSD17B2		SMART	PLCXc	3	0.7	0.044	0.62		RMND1		GOTERM_BP_DIRECT	GDP metabolic process	3	0.7	0.011	0.56
ARHGAP35	TSPAN7				GALNT12		UP_KW_BIOLOGICAL_PROCESS	Antiport	6	1.4	0.05	0.49		IP6K2		GOTERM_MF_DIRECT	guanylate kinase activity	3	0.7	0.02	0.51		DEPDC7		GOTERM_MF_DIRECT	AMP-activated protein kinase activity	13	3	0.01	0.58		SLC16A1		UP_KW_BIOLOGICAL_PROCESS	Cholesterol metabolism	5	1.2	0.069	0.62		L2HGDH		UP_SEQ_FEATURE	DOMAIN:3-hydroxyacyl-CoA dehydrogenase NAD binding	3	0.7	0.0024	0.57
ARHGAP35	IQGAP2				TRIM36		UP_KW_MOLECULAR_FUNCTION	Actin capping	3	0.7	0.082	0.5		ZDHHC7		KEGG_PATHWAY	Insulin resistance	7	1.6	0.079	0.52		ABCG2		GOTERM_MF_DIRECT	transmembrane transporter binding	9	2.1	0.016	0.58		NMNAT1		GOTERM_MF_DIRECT	protein homodimerization activity	28	6.6	0.0083	0.63		PSD3		SMART	FA	3	0.7	0.024	0.57
ARHGAP35	ZDHHC23				BAIAP2L2		GOTERM_CC_DIRECT	Golgi apparatus	32	7.4	0.047	0.5		SPINT1		GOTERM_CC_DIRECT	cell junction	9	2.1	0.044	0.52		FGFR2		GOTERM_MF_DIRECT	guanylate kinase activity	3	0.7	0.019	0.58		SLC35A3		GOTERM_CC_DIRECT	intercalated disc	4	0.9	0.075	0.63		HMGN5		SMART	PH	11	2.6	0.03	0.57
ARHGAP35	ACOX2				AK2		GOTERM_BP_DIRECT	transport across blood-brain barrier	7	1.6	0.0091	0.5		NAAA		GOTERM_CC_DIRECT	sarcoplasmic reticulum membrane	4	0.9	0.045	0.52		RMND5A		GOTERM_MF_DIRECT	histone H4S1 kinase activity	12	2.8	0.021	0.58		HADHA		GOTERM_CC_DIRECT	branched-chain alpha-ketoacid dehydrogenase complex	2	0.5	0.078	0.63		ABCB1		SMART	PTPc_motif	5	1.2	0.031	0.57
ARHGAP35	CYP4F12				CDK20		GOTERM_BP_DIRECT	protein autophosphorylation	9	2.1	0.0093	0.5		TCEA3		GOTERM_CC_DIRECT	Golgi apparatus	32	7.4	0.047	0.52		SLC51A		GOTERM_MF_DIRECT	histone H2AT120 kinase activity	12	2.8	0.021	0.58		NDUFS1		GOTERM_CC_DIRECT	kinociliary basal body	2	0.5	0.078	0.63		OCRL		SMART	PLCYc	3	0.7	0.032	0.57
ARHGAP35	ARHGAP44				L2HGDH		KEGG_PATHWAY	Glucagon signaling pathway	7	1.6	0.073	0.5		PDHA1		GOTERM_CC_DIRECT	peroxisomal membrane	5	1.1	0.051	0.54		GDPD2		GOTERM_MF_DIRECT	3-phosphoinositide-dependent protein kinase activity	12	2.8	0.021	0.58		AK2		GOTERM_CC_DIRECT	perinuclear endoplasmic reticulum membrane	2	0.5	0.078	0.63		STX3		SMART	GRAM	3	0.7	0.036	0.57
ARHGAP35	PANK3				CPEB3		KEGG_PATHWAY	Pentose and glucuronate interconversions	4	0.9	0.075	0.5		STRBP		GOTERM_CC_DIRECT	cytoplasmic vesicle	12	2.8	0.051	0.54		PLCE1		GOTERM_MF_DIRECT	Rho-dependent protein serine/threonine kinase activity	12	2.8	0.021	0.58		PDE6A		GOTERM_CC_DIRECT	endoplasmic reticulum membrane	32	7.5	0.078	0.63		TRIM36		SMART	PKS_ER	3	0.7	0.04	0.57
ARHGAP35	PPID				MPC2		GOTERM_MF_DIRECT	guanylate kinase activity	3	0.7	0.02	0.51		ENPP1		KEGG_PATHWAY	Oxidative phosphorylation	8	1.8	0.085	0.54		KCNG1		GOTERM_MF_DIRECT	histone H2BS36 kinase activity	12	2.8	0.021	0.58		P2RX4		GOTERM_MF_DIRECT	symporter activity	6	1.4	0.0092	0.64		NMNAT1		SMART	SH3	9	2.1	0.043	0.57
ARHGAP35	CAT				APLP2		KEGG_PATHWAY	Insulin resistance	7	1.6	0.079	0.52		ANK3		SMART	FA	3	0.7	0.025	0.54		ALDH5A1		GOTERM_MF_DIRECT	ribosomal protein S6 kinase activity	12	2.8	0.021	0.58		BDH1		INTERPRO	Gelsolin-like_dom_sf	3	0.7	0.017	0.65		CALM1		SMART	CYCc	3	0.7	0.044	0.57
ARHGAP35	CHKA				PIK3R1		GOTERM_CC_DIRECT	peroxisomal membrane	5	1.1	0.051	0.52		CCNJL		KEGG_PATHWAY	ErbB signaling pathway	6	1.4	0.087	0.54		ZCCHC14		GOTERM_MF_DIRECT	histone H3S57 kinase activity	12	2.8	0.021	0.58		PLCL2		INTERPRO	PLC_EF-hand-like	3	0.7	0.017	0.65		GUCA2B		SMART	PLCXc	3	0.7	0.044	0.57
ARHGAP35	SLC25A5				MPND		GOTERM_CC_DIRECT	cytoplasmic vesicle	12	2.8	0.051	0.52		CEP70		GOTERM_CC_DIRECT	photoreceptor outer segment	5	1.1	0.053	0.55		SLC25A3		GOTERM_MF_DIRECT	histone H3S10 kinase activity	12	2.8	0.021	0.58		SVOPL		INTERPRO	AMP-binding_CS	4	0.9	0.017	0.65		ALDH3A2		UP_KW_MOLECULAR_FUNCTION	Calmodulin-binding	8	1.9	0.095	0.58
ARHGAP35	RBM47				EAPP		KEGG_PATHWAY	Oxidative phosphorylation	8	1.8	0.085	0.54		BPHL		SMART	PTPc_motif	5	1.1	0.033	0.55		ACADSB		GOTERM_MF_DIRECT	histone H3T3 kinase activity	12	2.8	0.021	0.58		PHLPP1		GOTERM_BP_DIRECT	regulation of cell communication by electrical coupling involved in cardiac conduction	3	0.7	0.014	0.65		SLC25A20		GOTERM_CC_DIRECT	growth cone	7	1.7	0.053	0.58
ARHGAP35	STX3				CYP4F12		SMART	FA	3	0.7	0.025	0.54		RNF128		SMART	PLCYc	3	0.7	0.033	0.55		CFDP1		GOTERM_MF_DIRECT	histone H2AS1 kinase activity	12	2.8	0.021	0.58		GDE1		GOTERM_BP_DIRECT	malate-aspartate shuttle	3	0.7	0.014	0.65		MEP1A		GOTERM_CC_DIRECT	basal plasma membrane	5	1.2	0.055	0.58
ARHGAP35	FRMD1				OPA1		KEGG_PATHWAY	ErbB signaling pathway	6	1.4	0.087	0.54		PGAP3		SMART	PH	11	2.5	0.034	0.55		PEX11A		GOTERM_MF_DIRECT	histone H2BS14 kinase activity	12	2.8	0.021	0.58		SLC27A4		GOTERM_BP_DIRECT	malate metabolic process	3	0.7	0.014	0.65		FGFR2		GOTERM_CC_DIRECT	photoreceptor inner segment	5	1.2	0.055	0.58
ARHGAP35	MRPL34				HCCS		SMART	PTPc_motif	5	1.1	0.033	0.55		TP53TG1		GOTERM_CC_DIRECT	growth cone	7	1.6	0.059	0.56		COX20		GOTERM_MF_DIRECT	histone H3S28 kinase activity	12	2.8	0.021	0.58		ANPEP		GOTERM_BP_DIRECT	aerobic respiration	6	1.4	0.014	0.65		STK11		GOTERM_CC_DIRECT	inner mitochondrial membrane protein complex	2	0.5	0.058	0.59
ARHGAP35	SLC3A1				SLC26A2		SMART	PLCYc	3	0.7	0.033	0.55		ZDHHC23		GOTERM_CC_DIRECT	photoreceptor inner segment	5	1.1	0.06	0.56		NAAA		GOTERM_MF_DIRECT	eukaryotic translation initiation factor 2alpha kinase activity	12	2.8	0.021	0.58		CLCN2		GOTERM_CC_DIRECT	mitochondrial nucleoid	4	0.9	0.083	0.65		HSD17B2		GOTERM_CC_DIRECT	node of Ranvier	3	0.7	0.059	0.59
ARHGAP35	GALM				COX4I1		SMART	PH	11	2.5	0.034	0.55		ADCY6		GOTERM_CC_DIRECT	basal plasma membrane	5	1.1	0.06	0.56		AIMP1		GOTERM_MF_DIRECT	histone H2AS121 kinase activity	12	2.8	0.021	0.58		TMEM220		GOTERM_BP_DIRECT	mitochondrial electron transport, NADH to ubiquinone	5	1.2	0.015	0.67		PCBD2		UP_KW_BIOLOGICAL_PROCESS	Cholesterol metabolism	5	1.2	0.066	0.6
ARHGAP35	HNRNPH3				ARHGAP44		GOTERM_CC_DIRECT	growth cone	7	1.6	0.059	0.56		CYCS		GOTERM_CC_DIRECT	inner mitochondrial membrane protein complex	2	0.5	0.06	0.56		ENPP1		GOTERM_MF_DIRECT	histone H2AXS139 kinase activity	12	2.8	0.021	0.58		CIPC		GOTERM_CC_DIRECT	neuromuscular junction	5	1.2	0.092	0.69		ACO2		GOTERM_CC_DIRECT	axon	13	3.1	0.062	0.6
ARHGAP35	FZD5				LYRM7		GOTERM_CC_DIRECT	basal plasma membrane	5	1.1	0.06	0.56		MKRN1		GOTERM_CC_DIRECT	focal adhesion	15	3.4	0.061	0.56		CENPV		GOTERM_MF_DIRECT	DNA-dependent protein kinase activity	12	2.8	0.021	0.58		PHKA2		GOTERM_CC_DIRECT	lamellipodium	8	1.9	0.093	0.69		GUCY2C		GOTERM_CC_DIRECT	sarcolemma	6	1.4	0.064	0.6
ARHGAP35	ANXA11				ADD3		GOTERM_CC_DIRECT	inner mitochondrial membrane protein complex	2	0.5	0.06	0.56		ANKH		GOTERM_CC_DIRECT	node of Ranvier	3	0.7	0.062	0.56		MTMR11		GOTERM_MF_DIRECT	histone H3T45 kinase activity	12	2.8	0.021	0.58		RBKS		GOTERM_CC_DIRECT	cell junction	8	1.9	0.093	0.69		HHLA2		GOTERM_CC_DIRECT	membrane raft	9	2.1	0.064	0.6
ARHGAP35	RRAS2				GPD1L		GOTERM_CC_DIRECT	focal adhesion	15	3.4	0.061	0.56		MPND		SMART	GRAM	3	0.7	0.037	0.56		CMBL		GOTERM_MF_DIRECT	histone H3T11 kinase activity	12	2.8	0.022	0.58		EPHX2		GOTERM_CC_DIRECT	focal adhesion	14	3.3	0.095	0.69		KRT20		GOTERM_CC_DIRECT	endoplasmic reticulum membrane	32	7.6	0.069	0.63
ARHGAP35	CHP2				UQCRC2		GOTERM_CC_DIRECT	node of Ranvier	3	0.7	0.062	0.56		TRIM24		SMART	PKS_ER	3	0.7	0.041	0.56		AFG3L2		GOTERM_MF_DIRECT	histone H3T6 kinase activity	12	2.8	0.022	0.58		CXADR		GOTERM_CC_DIRECT	apolipoprotein B mRNA editing enzyme complex	2	0.5	0.096	0.69		SATB2-AS1		INTERPRO	Protein_kinase_ATP_BS	16	3.8	0.014	0.63
ARHGAP35	PDHA1				CYCS		SMART	GRAM	3	0.7	0.037	0.56		LIMA1		SMART	PLCXc	3	0.7	0.046	0.56		TACC2		GOTERM_MF_DIRECT	heme binding	9	2.1	0.023	0.58		MPND		GOTERM_BP_DIRECT	transepithelial transport	3	0.7	0.017	0.73		CA12		GOTERM_BP_DIRECT	chromatin remodeling	30	7.1	0.013	0.63
ARHGAP35	STK38				IST1		SMART	PKS_ER	3	0.7	0.041	0.56		PRELID2		SMART	CYCc	3	0.7	0.046	0.56		NOL4L		SMART	GRAM	3	0.7	0.036	0.59		VIL1		GOTERM_BP_DIRECT	response to temperature stimulus	3	0.7	0.017	0.73		EFNA5		GOTERM_BP_DIRECT	aerobic respiration	6	1.4	0.013	0.63
ARHGAP35	ERBB3				ABHD11		SMART	PLCXc	3	0.7	0.046	0.56		SLC23A3		GOTERM_CC_DIRECT	endoplasmic reticulum membrane	33	7.6	0.065	0.57		PLCD1		SMART	PKS_ER	3	0.7	0.041	0.59		COG2		GOTERM_BP_DIRECT	branching involved in labyrinthine layer morphogenesis	3	0.7	0.017	0.73		ANXA11		GOTERM_BP_DIRECT	regulation of cell communication by electrical coupling involved in cardiac conduction	3	0.7	0.014	0.63
ARHGAP35	CHPT1				STX3		SMART	CYCc	3	0.7	0.046	0.56		SEMA6A		KEGG_PATHWAY	Lysine degradation	5	1.1	0.094	0.58		GRAMD4		SMART	CYCc	3	0.7	0.045	0.59		ALAD		INTERPRO	Tyr_Pase_AS	6	1.4	0.021	0.75		LIMA1		GOTERM_BP_DIRECT	malate-aspartate shuttle	3	0.7	0.014	0.63
ARHGAP35	SGK2				CHP1		GOTERM_CC_DIRECT	endoplasmic reticulum membrane	33	7.6	0.065	0.57		TMEM220		GOTERM_BP_DIRECT	GDP metabolic process	3	0.7	0.011	0.58		ASTE1		SMART	PLCXc	3	0.7	0.045	0.59		ACVR1B		INTERPRO	Prot-tyrosine_phosphatase-like	7	1.6	0.021	0.75		PKDCC		GOTERM_BP_DIRECT	malate metabolic process	3	0.7	0.014	0.63
ARHGAP35	EIF4EBP2				FDX1		KEGG_PATHWAY	Lysine degradation	5	1.1	0.094	0.58		CAPN13		GOTERM_BP_DIRECT	mitochondrion distribution	3	0.7	0.011	0.58		GLTP		KEGG_PATHWAY	Longevity regulating pathway	6	1.4	0.099	0.6		C2orf88		SMART	PP2Cc	3	0.7	0.059	0.76		NDUFA10		GOTERM_CC_DIRECT	intercalated disc	4	1	0.073	0.63
ARHGAP35	SLC6A4				GUCY2C		GOTERM_BP_DIRECT	GDP metabolic process	3	0.7	0.011	0.58		CMBL		GOTERM_BP_DIRECT	glucose metabolic process	6	1.4	0.012	0.59		PBLD		GOTERM_CC_DIRECT	sarcolemma	6	1.4	0.069	0.6		AHCYL2		INTERPRO	Tudor	4	0.9	0.023	0.8		SLC20A1		GOTERM_CC_DIRECT	Golgi apparatus	30	7.1	0.075	0.63
ARHGAP35	RMDN2				DLD		GOTERM_BP_DIRECT	mitochondrion distribution	3	0.7	0.011	0.58		SORBS3		GOTERM_MF_DIRECT	heme binding	9	2.1	0.024	0.59		FGFR3		GOTERM_CC_DIRECT	membrane raft	9	2.1	0.072	0.61		RNF128		UP_KW_BIOLOGICAL_PROCESS	Sterol metabolism	5	1.2	0.097	0.8		PTGR1		GOTERM_CC_DIRECT	kinociliary basal body	2	0.5	0.077	0.63
ARHGAP35	SPINT1				PLEKHA6		GOTERM_CC_DIRECT	stereocilium tip	3	0.7	0.068	0.58		NDUFC1		GOTERM_CC_DIRECT	sarcolemma	6	1.4	0.071	0.61		FRMD1		GOTERM_CC_DIRECT	intercalated disc	4	0.9	0.077	0.62		LYRM7		SMART	S_TK_X	4	0.9	0.068	0.82		ENTPD5		GOTERM_CC_DIRECT	branched-chain alpha-ketoacid dehydrogenase complex	2	0.5	0.077	0.63
ARHGAP35	ACADM				TESK2		GOTERM_BP_DIRECT	glucose metabolic process	6	1.4	0.012	0.59		CENPV		GOTERM_CC_DIRECT	membrane raft	9	2.1	0.074	0.61		HNRNPH3		GOTERM_CC_DIRECT	perinuclear endoplasmic reticulum membrane	2	0.5	0.079	0.62		SCIN		GOTERM_BP_DIRECT	lipid catabolic process	7	1.6	0.02	0.84		STRBP		GOTERM_CC_DIRECT	perinuclear endoplasmic reticulum membrane	2	0.5	0.077	0.63
ARHGAP35	MRRF				SGK2		GOTERM_CC_DIRECT	sarcolemma	6	1.4	0.071	0.6		RHOU		GOTERM_CC_DIRECT	intercalated disc	4	0.9	0.079	0.61		HSD3B2		GOTERM_CC_DIRECT	branched-chain alpha-ketoacid dehydrogenase complex	2	0.5	0.079	0.62		MOGAT2		INTERPRO	AMP-dep_Synth/Lig_com	4	0.9	0.025	0.85		FASTKD1		GOTERM_BP_DIRECT	mitochondrial electron transport, NADH to ubiquinone	5	1.2	0.014	0.64
ARHGAP35	GCNT2				GNA11		GOTERM_MF_DIRECT	heme binding	9	2.1	0.024	0.6		AKAP9		GOTERM_CC_DIRECT	kinociliary basal body	2	0.5	0.079	0.61		ANPEP		GOTERM_CC_DIRECT	kinociliary basal body	2	0.5	0.079	0.62		CPT1A		UP_SEQ_FEATURE	REPEAT:Gelsolin-like 6	3	0.7	0.004	0.87		CAMK2D		GOTERM_CC_DIRECT	mitochondrial nucleoid	4	1	0.08	0.64
ARHGAP35	CRYL1				ADH1C		GOTERM_CC_DIRECT	membrane raft	9	2.1	0.074	0.6		SEMA5A		GOTERM_CC_DIRECT	perinuclear endoplasmic reticulum membrane	2	0.5	0.079	0.61		ERI2		UP_SEQ_FEATURE	DOMAIN:3-hydroxyacyl-CoA dehydrogenase NAD binding	3	0.7	0.0025	0.62		HCCS		INTERPRO	PH_domain	12	2.8	0.027	0.91		DEPDC7		GOTERM_CC_DIRECT	lamellipodium	8	1.9	0.089	0.66
ARHGAP35	NVL				SLC4A4		GOTERM_CC_DIRECT	intercalated disc	4	0.9	0.079	0.6		PTPN21		GOTERM_CC_DIRECT	branched-chain alpha-ketoacid dehydrogenase complex	2	0.5	0.079	0.61		TP53TG1		GOTERM_MF_DIRECT	oxidoreductase activity	11	2.5	0.025	0.64		MPI		INTERPRO	FA	3	0.7	0.028	0.91		PADI2		GOTERM_CC_DIRECT	cell junction	8	1.9	0.089	0.66
ARHGAP35	RPS6KA6				CDH17		GOTERM_CC_DIRECT	branched-chain alpha-ketoacid dehydrogenase complex	2	0.5	0.079	0.6		ACSL5		UP_SEQ_FEATURE	DOMAIN:3-hydroxyacyl-CoA dehydrogenase NAD binding	3	0.7	0.0025	0.63		SLCO4C1		INTERPRO	GK/Ca_channel_bsu	4	0.9	0.016	0.64		SRI		GOTERM_BP_DIRECT	phosphatidylinositol phosphate biosynthetic process	5	1.2	0.022	0.91		CHP2		GOTERM_CC_DIRECT	neuromuscular junction	5	1.2	0.089	0.66
ARHGAP35	DYRK2				HOOK1		GOTERM_CC_DIRECT	perinuclear endoplasmic reticulum membrane	2	0.5	0.079	0.6		LRRC1		INTERPRO	GK/Ca_channel_bsu	4	0.9	0.016	0.64		CDK20		UP_KW_BIOLOGICAL_PROCESS	Cholesterol metabolism	5	1.2	0.072	0.65		TAF11		GOTERM_MF_DIRECT	transmembrane transporter binding	9	2.1	0.015	0.94		CLYBL		GOTERM_CC_DIRECT	focal adhesion	14	3.3	0.089	0.66
ARHGAP35	UGT8				PDE8A		GOTERM_CC_DIRECT	kinociliary basal body	2	0.5	0.079	0.6		LETM1		GOTERM_MF_DIRECT	oxidoreductase activity	11	2.5	0.026	0.64		VILL		GOTERM_CC_DIRECT	mitochondrial nucleoid	4	0.9	0.085	0.65		SPIRE2		GOTERM_MF_DIRECT	heme binding	9	2.1	0.021	0.94		ANK3		INTERPRO	GK/Ca_channel_bsu	4	1	0.015	0.66
ARHGAP35	NDRG2				ALAD		UP_SEQ_FEATURE	DOMAIN:3-hydroxyacyl-CoA dehydrogenase NAD binding	3	0.7	0.0025	0.63		A1CF		INTERPRO	Gelsolin-like_dom_sf	3	0.7	0.017	0.65		FZD5		INTERPRO	PLC_EF-hand-like	3	0.7	0.017	0.65		ARHGAP44		GOTERM_MF_DIRECT	AMP-activated protein kinase activity	12	2.8	0.022	0.94		WIPF2		INTERPRO	PLC_EF-hand-like	3	0.7	0.016	0.67
ARHGAP35	MPND				AQP11		INTERPRO	GK/Ca_channel_bsu	4	0.9	0.016	0.64		PEX11A		INTERPRO	PLC_EF-hand-like	3	0.7	0.017	0.65		NUDT12		INTERPRO	Gelsolin-like_dom_sf	3	0.7	0.017	0.65		BPNT1		GOTERM_MF_DIRECT	enzyme-substrate adaptor activity	3	0.7	0.032	0.94		TCEA3		INTERPRO	Gelsolin-like_dom_sf	3	0.7	0.016	0.67
ARHGAP35	DENND4C				TRAF3IP2		INTERPRO	PLC_EF-hand-like	3	0.7	0.017	0.65		ANXA11		INTERPRO	AMP-binding_CS	4	0.9	0.018	0.65		MAGI3		INTERPRO	AMP-binding_CS	4	0.9	0.018	0.66		TRAK2		GOTERM_MF_DIRECT	structural constituent of cytoskeleton	7	1.6	0.033	0.94		ABCA5		INTERPRO	AMP-binding_CS	4	1	0.017	0.67
ARHGAP35	SLC20A1				PPP2R3A		INTERPRO	Gelsolin-like_dom_sf	3	0.7	0.017	0.65		SLC35F2		GOTERM_CC_DIRECT	centrosome	20	4.6	0.087	0.66		STK11		GOTERM_BP_DIRECT	regulation of cell communication by electrical coupling involved in cardiac conduction	3	0.7	0.014	0.67		NFS1		GOTERM_MF_DIRECT	metal ion binding	77	18	0.035	0.94		ARHGAP44		GOTERM_CC_DIRECT	apolipoprotein B mRNA editing enzyme complex	2	0.5	0.095	0.69
ARHGAP35	PADI2				EPS8L2		GOTERM_CC_DIRECT	centrosome	20	4.6	0.087	0.65		ARHGAP44		UP_KW_BIOLOGICAL_PROCESS	Cholesterol metabolism	5	1.1	0.073	0.66		ARRDC4		GOTERM_BP_DIRECT	malate metabolic process	3	0.7	0.014	0.67		PACSIN2		GOTERM_MF_DIRECT	identical protein binding	51	11.9	0.037	0.94		CDKL1		SMART	PP2Cc	3	0.7	0.059	0.71
ARHGAP35	ME2				SLC35A3		GOTERM_MF_DIRECT	oxidoreductase activity	11	2.5	0.027	0.65		HNRNPH3		GOTERM_BP_DIRECT	malate metabolic process	3	0.7	0.014	0.68		ARHGAP44		UP_KW_BIOLOGICAL_PROCESS	Phospholipid biosynthesis	4	0.9	0.081	0.67		DDC		GOTERM_MF_DIRECT	PDZ domain binding	6	1.4	0.042	0.94		PACSIN2		GOTERM_BP_DIRECT	branching involved in labyrinthine layer morphogenesis	3	0.7	0.017	0.71
ARHGAP35	BDH1				KDM4A		INTERPRO	AMP-binding_CS	4	0.9	0.018	0.66		CRYL1		GOTERM_BP_DIRECT	regulation of cell communication by electrical coupling involved in cardiac conduction	3	0.7	0.014	0.68		IMPA2		GOTERM_BP_DIRECT	aerobic respiration	6	1.4	0.015	0.68		GRTP1		GOTERM_MF_DIRECT	histone H2BS14 kinase activity	11	2.6	0.042	0.94		ZNRF1		GOTERM_BP_DIRECT	response to temperature stimulus	3	0.7	0.017	0.71
ARHGAP35	CALCOCO2				KIFAP3		UP_KW_BIOLOGICAL_PROCESS	Cholesterol metabolism	5	1.1	0.073	0.66		ACOX2		UP_KW_BIOLOGICAL_PROCESS	Phospholipid biosynthesis	4	0.9	0.082	0.69		SLC16A9		GOTERM_BP_DIRECT	mitochondrial electron transport, NADH to ubiquinone	5	1.2	0.015	0.69		GDPD2		GOTERM_MF_DIRECT	histone H3S57 kinase activity	11	2.6	0.042	0.94		NUDT9		GOTERM_BP_DIRECT	transepithelial transport	3	0.7	0.017	0.71
ARHGAP35	ADD3				SCUBE2		UP_KW_BIOLOGICAL_PROCESS	Phospholipid biosynthesis	4	0.9	0.082	0.69		AFG3L2		GOTERM_BP_DIRECT	aerobic respiration	6	1.4	0.015	0.7		PDE6A		UP_KW_BIOLOGICAL_PROCESS	Lipid biosynthesis	8	1.9	0.092	0.71		PPIP5K1		GOTERM_MF_DIRECT	histone H3S10 kinase activity	11	2.6	0.042	0.94		KIFAP3		GOTERM_MF_DIRECT	enzyme-substrate adaptor activity	3	0.7	0.031	0.74
ARHGAP35	PGGT1B				HSD17B2		GOTERM_BP_DIRECT	malate metabolic process	3	0.7	0.014	0.69		GALM		SMART	PP2Cc	3	0.7	0.061	0.7		ACVR1B		GOTERM_CC_DIRECT	neuromuscular junction	5	1.2	0.095	0.71		NMT2		GOTERM_MF_DIRECT	eukaryotic translation initiation factor 2alpha kinase activity	11	2.6	0.042	0.94		PHLPP2		UP_KW_BIOLOGICAL_PROCESS	Sterol metabolism	5	1.2	0.094	0.74
ARHGAP35	IFT57				MAST2		GOTERM_BP_DIRECT	regulation of cell communication by electrical coupling involved in cardiac conduction	3	0.7	0.014	0.69		GPD1L		GOTERM_CC_DIRECT	neuromuscular junction	5	1.1	0.097	0.71		DNAJC19		GOTERM_CC_DIRECT	apolipoprotein B mRNA editing enzyme complex	2	0.5	0.098	0.72		ACO2		GOTERM_MF_DIRECT	histone H2AXS139 kinase activity	11	2.6	0.042	0.94		SYNE2		INTERPRO	Prot-tyrosine_phosphatase-like	7	1.7	0.02	0.76
ARHGAP35	BCAT2				P2RX4		GOTERM_CC_DIRECT	neuromuscular junction	5	1.1	0.097	0.7		PIK3R1		GOTERM_CC_DIRECT	apolipoprotein B mRNA editing enzyme complex	2	0.5	0.098	0.71		SLC39A5		GOTERM_CC_DIRECT	lamellipodium	8	1.9	0.099	0.72		GCNT2		GOTERM_MF_DIRECT	histone H2BS36 kinase activity	11	2.6	0.042	0.94		NDUFC1		INTERPRO	Tyr_Pase_AS	6	1.4	0.02	0.76
ARHGAP35	AFG3L2				SLC23A1		GOTERM_CC_DIRECT	apolipoprotein B mRNA editing enzyme complex	2	0.5	0.098	0.7		ECH1		GOTERM_CC_DIRECT	perinuclear region of cytoplasm	22	5.1	0.099	0.71		CNTN3		GOTERM_MF_DIRECT	acyltransferase activity	5	1.2	0.029	0.72		PSEN1		GOTERM_MF_DIRECT	histone H2AS121 kinase activity	11	2.6	0.042	0.94		ABHD11		SMART	S_TK_X	4	1	0.068	0.77
ARHGAP35	ZC3H14				MYO1D		GOTERM_CC_DIRECT	perinuclear region of cytoplasm	22	5.1	0.099	0.7		SATB2-AS1		UP_KW_BIOLOGICAL_PROCESS	Lipid biosynthesis	8	1.8	0.092	0.71		SATB2-AS1		GOTERM_BP_DIRECT	branching involved in labyrinthine layer morphogenesis	3	0.7	0.018	0.73		OPA1		GOTERM_MF_DIRECT	histone H4S1 kinase activity	11	2.6	0.042	0.94		EIF4EBP2		GOTERM_BP_DIRECT	lipid catabolic process	7	1.7	0.019	0.79
ARHGAP35	TMEM98				EFNA1		SMART	PP2Cc	3	0.7	0.061	0.7		PIP5K1B		GOTERM_MF_DIRECT	acyltransferase activity	5	1.1	0.03	0.71		ADCY6		GOTERM_BP_DIRECT	transepithelial transport	3	0.7	0.018	0.73		COX11		GOTERM_MF_DIRECT	histone H3T3 kinase activity	11	2.6	0.042	0.94		CRLS1		GOTERM_BP_DIRECT	GMP metabolic process	3	0.7	0.02	0.82
ARHGAP35	PPFIBP2				IMPA2		GOTERM_BP_DIRECT	aerobic respiration	6	1.4	0.015	0.7		PHLPP1		GOTERM_BP_DIRECT	mitochondrial electron transport, NADH to ubiquinone	5	1.1	0.016	0.72		MYO1D		GOTERM_BP_DIRECT	regulation of cholesterol biosynthetic process	3	0.7	0.018	0.73		BCL2L13		GOTERM_MF_DIRECT	histone H2AS1 kinase activity	11	2.6	0.042	0.94		UGT8		INTERPRO	Tudor	4	1	0.022	0.83
ARHGAP35	VIL1				ZC3H14		UP_KW_BIOLOGICAL_PROCESS	Lipid biosynthesis	8	1.8	0.092	0.71		MAOA		GOTERM_BP_DIRECT	transepithelial transport	3	0.7	0.018	0.74		PADI2		GOTERM_BP_DIRECT	response to temperature stimulus	3	0.7	0.018	0.73		SCO1		GOTERM_MF_DIRECT	ribosomal protein S6 kinase activity	11	2.6	0.042	0.94		NDRG2		UP_SEQ_FEATURE	REPEAT:Gelsolin-like 6	3	0.7	0.0039	0.84
ARHGAP35	NMNAT1				ACOT11		GOTERM_BP_DIRECT	mitochondrial electron transport, NADH to ubiquinone	5	1.1	0.016	0.72		SCN9A		GOTERM_BP_DIRECT	branching involved in labyrinthine layer morphogenesis	3	0.7	0.018	0.74		COX4I1		SMART	PP2Cc	3	0.7	0.06	0.73		HMGN5		GOTERM_MF_DIRECT	Rho-dependent protein serine/threonine kinase activity	11	2.6	0.042	0.94		AK3		INTERPRO	AMP-dep_Synth/Lig_com	4	1	0.024	0.88
ARHGAP35	SLC39A5				PHACTR4		GOTERM_MF_DIRECT	acyltransferase activity	5	1.1	0.03	0.72		MKKS		GOTERM_BP_DIRECT	regulation of cholesterol biosynthetic process	3	0.7	0.018	0.74		EDN3		GOTERM_MF_DIRECT	identical protein binding	52	12	0.031	0.75		ABHD11		GOTERM_MF_DIRECT	histone H3S28 kinase activity	11	2.6	0.042	0.94		SLC35A3		INTERPRO	PH_domain	12	2.9	0.025	0.9
ARHGAP35	KIFAP3				DNAJC11		GOTERM_BP_DIRECT	branching involved in labyrinthine layer morphogenesis	3	0.7	0.018	0.75		SEPHS2		GOTERM_BP_DIRECT	response to temperature stimulus	3	0.7	0.018	0.74		BPHL		GOTERM_MF_DIRECT	enzyme-substrate adaptor activity	3	0.7	0.032	0.75		EPB41L5		GOTERM_MF_DIRECT	histone H2AT120 kinase activity	11	2.6	0.042	0.94		COX20		GOTERM_BP_DIRECT	response to activity	5	1.2	0.023	0.91
ARHGAP35	FMO5				AK3		GOTERM_BP_DIRECT	response to temperature stimulus	3	0.7	0.018	0.75		ACSS2		GOTERM_MF_DIRECT	enzyme-substrate adaptor activity	3	0.7	0.033	0.76		ATP2B1		INTERPRO	Tyr_Pase_AS	6	1.4	0.022	0.77		ABCA5		GOTERM_MF_DIRECT	3-phosphoinositide-dependent protein kinase activity	11	2.6	0.042	0.94		SCN9A		GOTERM_BP_DIRECT	peroxisome fission	3	0.7	0.024	0.92
ARHGAP35	ARRDC4				PPM1A		GOTERM_BP_DIRECT	regulation of cholesterol biosynthetic process	3	0.7	0.018	0.75		FGFR2		INTERPRO	Tyr_Pase_AS	6	1.4	0.022	0.78		UGDH		INTERPRO	Prot-tyrosine_phosphatase-like	7	1.6	0.022	0.77		TMEM98		GOTERM_MF_DIRECT	IkappaB kinase complex binding	2	0.5	0.043	0.94		PTPN3		GOTERM_BP_DIRECT	fatty acid beta-oxidation using acyl-CoA oxidase	3	0.7	0.024	0.92
ARHGAP35	USH1C				GAB1		GOTERM_BP_DIRECT	transepithelial transport	3	0.7	0.018	0.75		DYRK2		INTERPRO	Prot-tyrosine_phosphatase-like	7	1.6	0.023	0.78		VIL1		GOTERM_MF_DIRECT	structural constituent of cytoskeleton	7	1.6	0.035	0.8		DEFB1		GOTERM_MF_DIRECT	succinate-CoA ligase (GDP-forming) activity	2	0.5	0.043	0.94		SLC16A9		GOTERM_BP_DIRECT	actomyosin structure organization	4	1	0.025	0.92
ARHGAP35	CASK				ATP8A1		GOTERM_MF_DIRECT	enzyme-substrate adaptor activity	3	0.7	0.033	0.76		GRAMD4		GOTERM_MF_DIRECT	identical protein binding	52	12	0.035	0.8		STRADB		SMART	S_TK_X	4	0.9	0.069	0.8		GLOD4		GOTERM_MF_DIRECT	chondroitin sulfate proteoglycan binding	2	0.5	0.043	0.94		CASK		GOTERM_BP_DIRECT	phosphatidylinositol metabolic process	4	1	0.025	0.92
ARHGAP35	PGRMC1				MYO1A		INTERPRO	Tyr_Pase_AS	6	1.4	0.022	0.78		SLC35A3		GOTERM_MF_DIRECT	structural constituent of cytoskeleton	7	1.6	0.036	0.8		PSD3		INTERPRO	Tudor	4	0.9	0.024	0.81		TNIK		GOTERM_MF_DIRECT	histone H3T45 kinase activity	11	2.6	0.043	0.94		AKAP1		GOTERM_MF_DIRECT	PDZ domain binding	6	1.4	0.04	0.92
ARHGAP35	BAIAP2L2				MDH1		INTERPRO	Prot-tyrosine_phosphatase-like	7	1.6	0.023	0.78		SPIRE2		INTERPRO	Tudor	4	0.9	0.024	0.81		PCBD2		GOTERM_BP_DIRECT	lipid catabolic process	7	1.6	0.021	0.85		L2HGDH		GOTERM_MF_DIRECT	DNA-dependent protein kinase activity	11	2.6	0.043	0.94		SCO1		GOTERM_MF_DIRECT	chondroitin sulfate proteoglycan binding	2	0.5	0.043	0.92
ARHGAP35	PDE8A				PKDCC		GOTERM_MF_DIRECT	identical protein binding	52	12	0.037	0.81		PFKFB2		INTERPRO	AMP-dep_Synth/Lig_com	4	0.9	0.026	0.86		SCN9A		GOTERM_BP_DIRECT	GMP metabolic process	3	0.7	0.021	0.85		PTPN3		GOTERM_MF_DIRECT	histone H3T6 kinase activity	11	2.6	0.044	0.94		SLC26A2		GOTERM_MF_DIRECT	IkappaB kinase complex binding	2	0.5	0.043	0.92
ARHGAP35	CPT1A				MRPL34		GOTERM_MF_DIRECT	structural constituent of cytoskeleton	7	1.6	0.037	0.81		PTGDR		GOTERM_BP_DIRECT	GMP metabolic process	3	0.7	0.021	0.88		C11orf54		INTERPRO	AMP-dep_Synth/Lig_com	4	0.9	0.026	0.86		SNX24		GOTERM_MF_DIRECT	histone H3T11 kinase activity	11	2.6	0.044	0.94		SLC4A4		GOTERM_MF_DIRECT	succinate-CoA ligase (GDP-forming) activity	2	0.5	0.043	0.92
ARHGAP35	TCEA3				SPAG9		INTERPRO	Tudor	4	0.9	0.024	0.81		IQGAP2		GOTERM_BP_DIRECT	lipid catabolic process	7	1.6	0.022	0.88		ACAT1		GOTERM_MF_DIRECT	PDZ domain binding	6	1.4	0.043	0.89		SLC9A2		GOTERM_MF_DIRECT	long-chain fatty acid-CoA ligase activity	3	0.7	0.047	0.94		ENDOD1		GOTERM_MF_DIRECT	identical protein binding	50	11.9	0.045	0.92
ARHGAP35	SLC35F2				PSEN1		INTERPRO	AMP-dep_Synth/Lig_com	4	0.9	0.026	0.86		VWA5A		GOTERM_MF_DIRECT	IkappaB kinase complex binding	2	0.5	0.044	0.9		C2orf88		GOTERM_MF_DIRECT	chondroitin sulfate proteoglycan binding	2	0.5	0.044	0.89		SLC22A5		GOTERM_MF_DIRECT	adenylate cyclase activity	3	0.7	0.047	0.94		ETFDH		GOTERM_MF_DIRECT	adenylate cyclase activity	3	0.7	0.046	0.92
ARHGAP35	SH3BGRL2				TRPM6		GOTERM_BP_DIRECT	GMP metabolic process	3	0.7	0.021	0.88		COQ9		GOTERM_MF_DIRECT	chondroitin sulfate proteoglycan binding	2	0.5	0.044	0.9		SPINT1		GOTERM_MF_DIRECT	IkappaB kinase complex binding	2	0.5	0.044	0.89		CRYL1		GOTERM_BP_DIRECT	response to activity	5	1.2	0.024	0.95		SRI		GOTERM_MF_DIRECT	long-chain fatty acid-CoA ligase activity	3	0.7	0.046	0.92
ARHGAP35	CA12				CXADR		GOTERM_BP_DIRECT	lipid catabolic process	7	1.6	0.022	0.88		CLCN2		GOTERM_MF_DIRECT	succinate-CoA ligase (GDP-forming) activity	2	0.5	0.044	0.9		COG2		GOTERM_MF_DIRECT	succinate-CoA ligase (GDP-forming) activity	2	0.5	0.044	0.89		ACOT13		GOTERM_BP_DIRECT	fatty acid beta-oxidation using acyl-CoA oxidase	3	0.7	0.024	0.95		SFXN4		INTERPRO	AcylCoA_DH/ox_N_sf	3	0.7	0.027	0.93
ARHGAP35	FGFR3				USP30		GOTERM_MF_DIRECT	IkappaB kinase complex binding	2	0.5	0.044	0.91		GALNT12		GOTERM_MF_DIRECT	PDZ domain binding	6	1.4	0.045	0.9		GBA2		GOTERM_MF_DIRECT	metal ion binding	77	17.8	0.044	0.89		CAMK2N1		GOTERM_BP_DIRECT	peroxisome fission	3	0.7	0.024	0.95		AUH		INTERPRO	FA	3	0.7	0.027	0.93
ARHGAP35	SLC35A3				CHPT1		GOTERM_MF_DIRECT	chondroitin sulfate proteoglycan binding	2	0.5	0.044	0.91		GLTP		UP_SEQ_FEATURE	REPEAT:Gelsolin-like 6	3	0.7	0.0041	0.92		FCGRT		UP_SEQ_FEATURE	REPEAT:Gelsolin-like 6	3	0.7	0.0041	0.9		ME2		GOTERM_BP_DIRECT	phosphatidylinositol metabolic process	4	0.9	0.026	0.96		SUCLG2		UP_SEQ_FEATURE	DOMAIN:PH	14	3.3	0.0048	0.94
ARHGAP35	COG2				TCEA3		GOTERM_MF_DIRECT	succinate-CoA ligase (GDP-forming) activity	2	0.5	0.044	0.91		C11orf54		GOTERM_MF_DIRECT	long-chain fatty acid-CoA ligase activity	3	0.7	0.048	0.93		KRT20		GOTERM_BP_DIRECT	phosphatidylinositol phosphate biosynthetic process	5	1.2	0.023	0.91		LMTK2		GOTERM_BP_DIRECT	actomyosin structure organization	4	0.9	0.026	0.96		MPND		SMART	IQ	4	1	0.088	0.95
ARHGAP35	CDK20				PAK1		GOTERM_MF_DIRECT	PDZ domain binding	6	1.4	0.045	0.91		MTMR11		GOTERM_MF_DIRECT	adenylate cyclase activity	3	0.7	0.048	0.93		NBEAL1		GOTERM_MF_DIRECT	long-chain fatty acid-CoA ligase activity	3	0.7	0.048	0.92		FABP2		SMART	GuKc	3	0.7	0.085	0.96		LPAR5		GOTERM_BP_DIRECT	protein dephosphorylation	6	1.4	0.026	0.95
ARHGAP35	CAMK2D				SUOX		UP_SEQ_FEATURE	REPEAT:Gelsolin-like 6	3	0.7	0.0041	0.92		ACOT13		INTERPRO	FA	3	0.7	0.029	0.93		ADH1C		GOTERM_MF_DIRECT	adenylate cyclase activity	3	0.7	0.048	0.92		CAT		SMART	IQ	4	0.9	0.088	0.96		NFS1		GOTERM_BP_DIRECT	protein transport	17	4	0.027	0.95
ARHGAP35	NFS1				CCNJL		INTERPRO	FA	3	0.7	0.029	0.93		ALDH5A1		GOTERM_BP_DIRECT	phosphatidylinositol phosphate biosynthetic process	5	1.1	0.024	0.94		CTSA		GOTERM_BP_DIRECT	response to activity	5	1.2	0.025	0.93		ATPAF1		INTERPRO	Acyl-CoA_Oxase/DH_mid-dom	3	0.7	0.032	0.99		TMEM170A		GOTERM_BP_DIRECT	cellular detoxification	3	0.7	0.028	0.95
ARHGAP35	GUCY2C				NVL		GOTERM_MF_DIRECT	adenylate cyclase activity	3	0.7	0.048	0.94		COX4I1		GOTERM_BP_DIRECT	response to activity	5	1.1	0.025	0.95		ZNRF1		GOTERM_BP_DIRECT	fatty acid beta-oxidation using acyl-CoA oxidase	3	0.7	0.025	0.93		ETFDH		INTERPRO	Gelsolin-like_dom	3	0.7	0.032	0.99		TSPAN7		GOTERM_BP_DIRECT	actin filament capping	3	0.7	0.028	0.95
ARHGAP35	BSG				SATB2-AS1		GOTERM_MF_DIRECT	long-chain fatty acid-CoA ligase activity	3	0.7	0.048	0.94		SH3BGRL2		GOTERM_BP_DIRECT	peroxisome fission	3	0.7	0.025	0.95		PIP5K1B		GOTERM_BP_DIRECT	peroxisome fission	3	0.7	0.025	0.93		CEP70		INTERPRO	AGC-kinase_C	5	1.2	0.033	0.99		LRRC1		GOTERM_BP_DIRECT	branched-chain amino acid catabolic process	3	0.7	0.028	0.95
ARHGAP35	PLEKHB2				DUSP16		GOTERM_BP_DIRECT	phosphatidylinositol phosphate biosynthetic process	5	1.1	0.024	0.94		PAQR8		GOTERM_BP_DIRECT	fatty acid beta-oxidation using acyl-CoA oxidase	3	0.7	0.025	0.95		EFNA1		INTERPRO	FA	3	0.7	0.029	0.94		PAFAH2		GOTERM_BP_DIRECT	protein dephosphorylation	6	1.4	0.027	0.99		CYP2R1		INTERPRO	AGC-kinase_C	5	1.2	0.031	0.98
ARHGAP35	SCUBE2				PLD1		GOTERM_BP_DIRECT	response to activity	5	1.1	0.025	0.95		PCBD2		GOTERM_MF_DIRECT	metal ion binding	77	17.7	0.051	0.97		ZDHHC7		INTERPRO	PH_domain	12	2.8	0.03	0.95		MOB3B		GOTERM_BP_DIRECT	actin filament capping	3	0.7	0.029	0.99		IQGAP2		INTERPRO	Gelsolin-like_dom	3	0.7	0.032	0.98
ARHGAP35	UQCRC2				ATPAF1		GOTERM_BP_DIRECT	fatty acid beta-oxidation using acyl-CoA oxidase	3	0.7	0.025	0.95		HMGCS2		INTERPRO	PH_domain	12	2.8	0.031	0.97		TDP2		GOTERM_BP_DIRECT	phosphatidylinositol metabolic process	4	0.9	0.026	0.95		MAGI3		GOTERM_BP_DIRECT	branched-chain amino acid catabolic process	3	0.7	0.029	0.99		COQ9		INTERPRO	FAD/NAD-bd_sf	5	1.2	0.033	0.98
ARHGAP35	EPB41L4B				SFXN4		GOTERM_BP_DIRECT	peroxisome fission	3	0.7	0.025	0.95		TRPM6		GOTERM_BP_DIRECT	phosphatidylinositol metabolic process	4	0.9	0.027	0.97		GALNT12		GOTERM_BP_DIRECT	actomyosin structure organization	4	0.9	0.026	0.95		MAP3K13		GOTERM_BP_DIRECT	cellular detoxification	3	0.7	0.029	0.99		ACAT1		INTERPRO	Tyr_Pase_dom	6	1.4	0.036	0.98
ARHGAP35	HADH				ALDH6A1		INTERPRO	PH_domain	12	2.8	0.031	0.97		ACVR2A		GOTERM_BP_DIRECT	actomyosin structure organization	4	0.9	0.027	0.97		RBKS		GOTERM_BP_DIRECT	protein dephosphorylation	6	1.4	0.029	0.97		GUCY2C		UP_SEQ_FEATURE	DOMAIN:PH	14	3.3	0.0054	1		CHPT1		INTERPRO	AcylCoA_DH/oxidase_NM_dom_sf	3	0.7	0.036	0.98
ARHGAP35	ADH1C				MRPL35		GOTERM_BP_DIRECT	actomyosin structure organization	4	0.9	0.027	0.98		SULT1B1		GOTERM_BP_DIRECT	protein dephosphorylation	6	1.4	0.029	0.99		CHMP4B		GOTERM_BP_DIRECT	cellular detoxification	3	0.7	0.029	0.97		ADD3		UP_SEQ_FEATURE	DOMAIN:FERM	6	1.4	0.006	1		ALDH6A1		INTERPRO	PLipase_C_Pinositol-sp_Y	3	0.7	0.036	0.98
ARHGAP35	SNX13				MPI		GOTERM_BP_DIRECT	phosphatidylinositol metabolic process	4	0.9	0.027	0.98		SLC25A20		GOTERM_BP_DIRECT	mitochondrial transport	3	0.7	0.03	0.99		PLEKHA6		GOTERM_BP_DIRECT	actin filament capping	3	0.7	0.029	0.97		CLYBL		UP_SEQ_FEATURE	SITE:Important for catalytic activity	5	1.2	0.0072	1		PAPSS2		INTERPRO	AcylCo_DH-like_C	3	0.7	0.036	0.98
ARHGAP35	COX20				RPP14		GOTERM_BP_DIRECT	protein dephosphorylation	6	1.4	0.029	0.99		ERI2		GOTERM_BP_DIRECT	branched-chain amino acid catabolic process	3	0.7	0.03	0.99		CPEB3		GOTERM_BP_DIRECT	branched-chain amino acid catabolic process	3	0.7	0.029	0.97		VPS13A		UP_SEQ_FEATURE	DOMAIN:Choline/carnitine acyltransferase	3	0.7	0.0081	1		ARHGEF9		INTERPRO	PI-PLC_fam	3	0.7	0.036	0.98
ARHGAP35	PLCD1				BCL2L13		GOTERM_BP_DIRECT	actin filament capping	3	0.7	0.03	0.99		SLC39A5		GOTERM_BP_DIRECT	actin filament capping	3	0.7	0.03	0.99		PFKFB2		GOTERM_BP_DIRECT	mitochondrial transport	3	0.7	0.029	0.97		PAK1		UP_SEQ_FEATURE	REPEAT:Gelsolin-like 5	3	0.7	0.0081	1		DPP10		INTERPRO	Acyl-CoA_Oxase/DH_mid-dom_sf	3	0.7	0.036	0.98
ARHGAP35	ACSF2				BSG		GOTERM_BP_DIRECT	cellular detoxification	3	0.7	0.03	0.99		FCGRT		GOTERM_BP_DIRECT	cellular detoxification	3	0.7	0.03	0.99		CCNG1		SMART	IQ	4	0.9	0.09	0.98		IFT57		UP_SEQ_FEATURE	REPEAT:Gelsolin-like 4	3	0.7	0.0081	1		RPS6KA6		INTERPRO	Tyr_Pase_cat	5	1.2	0.039	0.98
ARHGAP35	SRI				BRINP3		GOTERM_BP_DIRECT	branched-chain amino acid catabolic process	3	0.7	0.03	0.99		KRT20		INTERPRO	Gelsolin-like_dom	3	0.7	0.033	0.99		AGFG2		INTERPRO	Gelsolin-like_dom	3	0.7	0.033	0.99		NAAA		UP_SEQ_FEATURE	BINDING:axial binding residue	8	1.9	0.0096	1		UGT2A3		INTERPRO	Acyl-CoA_ox_N	2	0.5	0.04	0.98
ARHGAP35	CEP70				FZD5		GOTERM_BP_DIRECT	mitochondrial transport	3	0.7	0.03	0.99		SLC16A9		INTERPRO	Acyl-CoA_Oxase/DH_mid-dom	3	0.7	0.033	0.99		MEP1A		INTERPRO	Acyl-CoA_Oxase/DH_mid-dom	3	0.7	0.033	0.99		EPB41L4B		UP_SEQ_FEATURE	REPEAT:Gelsolin-like 2	3	0.7	0.011	1		BRWD1		INTERPRO	3-OHacyl-CoA_DH	2	0.5	0.04	0.98
ARHGAP35	LPAR5				CMTM4		INTERPRO	Acyl-CoA_Oxase/DH_mid-dom	3	0.7	0.033	0.99		ACSF2		INTERPRO	Pkinase_C	4	0.9	0.036	0.99		ADCY9		INTERPRO	AGC-kinase_C	5	1.2	0.034	0.99		RBM47		UP_SEQ_FEATURE	REPEAT:Gelsolin-like 1	3	0.7	0.011	1		CAPN13		INTERPRO	Phos_transporter	2	0.5	0.04	0.98
ARHGAP35	NEK3				GRAMD1C		INTERPRO	Gelsolin-like_dom	3	0.7	0.033	0.99		USP30		INTERPRO	FAD/NAD-bd_sf	5	1.1	0.036	0.99		PLEKHB2		INTERPRO	FAD/NAD-bd_sf	5	1.2	0.036	0.99		RHOU		UP_SEQ_FEATURE	REPEAT:Gelsolin-like 3	3	0.7	0.011	1		PTGDR		INTERPRO	Malate_DH_AS	2	0.5	0.04	0.98
ARHGAP35	IP6K2				TRAK2		INTERPRO	Pkinase_C	4	0.9	0.036	0.99		PCK1		INTERPRO	PI-PLC_fam	3	0.7	0.038	0.99		LETM1		INTERPRO	PLipase_C_Pinositol-sp_Y	3	0.7	0.038	0.99		PHACTR4		UP_SEQ_FEATURE	DOMAIN:Tyrosine specific protein phosphatases	6	1.4	0.014	1		DNAJA3		INTERPRO	Guanylate_kinase_CS	3	0.7	0.041	0.98
ARHGAP35	EPS8L2				RBM47		INTERPRO	FAD/NAD-bd_sf	5	1.1	0.036	0.99		RAVER2		INTERPRO	PLipase_C_Pinositol-sp_Y	3	0.7	0.038	0.99		RAD52		INTERPRO	PI-PLC_fam	3	0.7	0.038	0.99		ERI2		UP_SEQ_FEATURE	DOMAIN:Acyl-CoA oxidase/dehydrogenase middle	3	0.7	0.024	1		PDHA1		INTERPRO	Ald_DH_CS_CYS	3	0.7	0.041	0.98
ARHGAP35	ABCB1				ACVR1B		INTERPRO	PLipase_C_Pinositol-sp_Y	3	0.7	0.038	0.99		TUBAL3		INTERPRO	Ser-Thr/Tyr_kinase_cat_dom	8	1.8	0.039	0.99		VIPR1		INTERPRO	Ser-Thr/Tyr_kinase_cat_dom	8	1.9	0.038	0.99		TPRG1L		GOTERM_BP_DIRECT	protein transport	17	4	0.03	1		SEMA6A		INTERPRO	ADH-like_C	3	0.7	0.041	0.98
ARHGAP35	BCL2L13				PTPRF		INTERPRO	PI-PLC_fam	3	0.7	0.038	0.99		SLC22A23		INTERPRO	Tyr_Pase_dom	6	1.4	0.04	0.99		HCCS		INTERPRO	Tyr_Pase_dom	6	1.4	0.039	0.99		GAB1		GOTERM_BP_DIRECT	ephrin receptor signaling pathway	6	1.4	0.031	1		SLC16A1		GOTERM_BP_DIRECT	ephrin receptor signaling pathway	6	1.4	0.03	0.99
ARHGAP35	DNAJC19				PAFAH2		INTERPRO	Ser-Thr/Tyr_kinase_cat_dom	8	1.8	0.039	0.99		MRPL34		INTERPRO	Phos_transporter	2	0.5	0.041	0.99		COX5A		INTERPRO	SH3-like_dom_sf	10	2.3	0.04	0.99		EIF4EBP2		GOTERM_BP_DIRECT	social behavior	5	1.2	0.032	1		PDE8A		GOTERM_BP_DIRECT	transport across blood-brain barrier	6	1.4	0.03	0.99
ARHGAP35	CDKL1				EFNA5		INTERPRO	Tyr_Pase_dom	6	1.4	0.04	0.99		NMT2		INTERPRO	Acyl-CoA_ox_N	2	0.5	0.041	0.99		HNMT		INTERPRO	Phos_transporter	2	0.5	0.041	0.99		ERLIN2		UP_SEQ_FEATURE	DOMAIN:AGC-kinase C-terminal	5	1.2	0.032	1		FCGRT		GOTERM_BP_DIRECT	social behavior	5	1.2	0.031	0.99
ARHGAP35	DPP10				NBEAL1		INTERPRO	Acyl-CoA_ox_N	2	0.5	0.041	0.99		PTGR1		INTERPRO	Malate_DH_AS	2	0.5	0.041	0.99		AK3		INTERPRO	Acyl-CoA_ox_N	2	0.5	0.041	0.99		TRIM24		UP_SEQ_FEATURE	DOMAIN:Gelsolin-like	3	0.7	0.032	1		ACOT11		GOTERM_BP_DIRECT	actin filament severing	3	0.7	0.032	1
ARHGAP35	PDE6A				HADH		INTERPRO	3-OHacyl-CoA_DH	2	0.5	0.041	0.99		COG2		INTERPRO	3-OHacyl-CoA_DH	2	0.5	0.041	0.99		ALAD		INTERPRO	Malate_DH_AS	2	0.5	0.041	0.99		CCNT2		GOTERM_BP_DIRECT	pyruvate metabolic process	3	0.7	0.033	1		GLOD4		GOTERM_BP_DIRECT	pyruvate metabolic process	3	0.7	0.032	1
ARHGAP35	MDH2				RMND1		INTERPRO	Malate_DH_AS	2	0.5	0.041	0.99		EPB41L4B		INTERPRO	SH3-like_dom_sf	10	2.3	0.042	0.99		USP30		INTERPRO	3-OHacyl-CoA_DH	2	0.5	0.041	0.99		CPT2		GOTERM_BP_DIRECT	cellular response to forskolin	3	0.7	0.033	1		SLC25A5		GOTERM_BP_DIRECT	cellular response to forskolin	3	0.7	0.032	1
ARHGAP35	GBA2				DEPDC7		INTERPRO	Phos_transporter	2	0.5	0.041	0.99		CDH17		INTERPRO	Tyr_Pase_cat	5	1.1	0.042	0.99		CPT2		INTERPRO	Tyr_Pase_cat	5	1.2	0.042	0.99		HADH		GOTERM_BP_DIRECT	actin filament severing	3	0.7	0.033	1		COG2		UP_SEQ_FEATURE	DOMAIN:FERM	6	1.4	0.0057	1
ARHGAP35	CNNM2				PRKAR2A		INTERPRO	SH3-like_dom_sf	10	2.3	0.042	0.99		TPRG1L		INTERPRO	Guanylate_kinase_CS	3	0.7	0.043	0.99		EPHX2		INTERPRO	Ald_DH_CS_CYS	3	0.7	0.042	0.99		SLC25A5		INTERPRO	FAD/NAD-bd_sf	5	1.2	0.034	1		RBM47		UP_SEQ_FEATURE	SITE:Important for catalytic activity	5	1.2	0.0069	1
ARHGAP35	DNAJA3				ACADSB		INTERPRO	Tyr_Pase_cat	5	1.1	0.042	0.99		WIPF2		INTERPRO	ADH-like_C	3	0.7	0.043	0.99		MTM1		INTERPRO	ADH-like_C	3	0.7	0.042	0.99		SPINT1		INTERPRO	Ser-Thr/Tyr_kinase_cat_dom	8	1.9	0.036	1		TRAK2		UP_SEQ_FEATURE	REPEAT:Gelsolin-like 4	3	0.7	0.0079	1
ARHGAP35	CRBN				ANKH		INTERPRO	ADH-like_C	3	0.7	0.043	0.99		SLC26A2		INTERPRO	Ald_DH_CS_CYS	3	0.7	0.043	0.99		ALDH18A1		INTERPRO	Guanylate_kinase_CS	3	0.7	0.042	0.99		ENTPD5		UP_SEQ_FEATURE	DOMAIN:PI-PLC Y-box	3	0.7	0.036	1		MDH2		UP_SEQ_FEATURE	REPEAT:Gelsolin-like 5	3	0.7	0.0079	1
ARHGAP35	AQP8				SLC16A9		INTERPRO	Guanylate_kinase_CS	3	0.7	0.043	0.99		ACADM		GOTERM_MF_DIRECT	NAD+ binding	3	0.7	0.054	1		PRELID2		GOTERM_MF_DIRECT	NAD+ binding	3	0.7	0.053	1		SLC23A3		INTERPRO	PLipase_C_Pinositol-sp_Y	3	0.7	0.037	1		RPP14		UP_SEQ_FEATURE	DOMAIN:Choline/carnitine acyltransferase	3	0.7	0.0079	1
ARHGAP35	SCO1				UGT8		INTERPRO	Ald_DH_CS_CYS	3	0.7	0.043	0.99		CHMP4B		UP_SEQ_FEATURE	DOMAIN:PH	14	3.2	0.0062	1		IP6K2		GOTERM_MF_DIRECT	cadherin binding	13	3	0.054	1		IQGAP2		INTERPRO	PI-PLC_fam	3	0.7	0.037	1		CNTN3		UP_SEQ_FEATURE	BINDING:axial binding residue	8	1.9	0.009	1
ARHGAP35	PAFAH2				SCO1		GOTERM_MF_DIRECT	metal ion binding	77	17.7	0.053	1		EPB41L1		UP_SEQ_FEATURE	DOMAIN:FERM	6	1.4	0.0065	1		TMEM98		UP_SEQ_FEATURE	DOMAIN:PH	14	3.2	0.0059	1		MDH1		GOTERM_BP_DIRECT	3'-phosphoadenosine 5'-phosphosulfate metabolic process	3	0.7	0.037	1		ZC3H14		UP_SEQ_FEATURE	REPEAT:Gelsolin-like 1	3	0.7	0.01	1
ARHGAP35	TMEM170A				ACADM		UP_SEQ_FEATURE	DOMAIN:PH	14	3.2	0.0062	1		AQP8		UP_SEQ_FEATURE	DOMAIN:AGC-kinase C-terminal	6	1.4	0.0075	1		SRI		UP_SEQ_FEATURE	DOMAIN:FERM	6	1.4	0.0063	1		SNX13		INTERPRO	Tyr_Pase_dom	6	1.4	0.037	1		EPS8L2		UP_SEQ_FEATURE	REPEAT:Gelsolin-like 2	3	0.7	0.01	1
ARHGAP35	GALNT12				GOT1		UP_SEQ_FEATURE	DOMAIN:FERM	6	1.4	0.0065	1		AUH		UP_SEQ_FEATURE	SITE:Important for catalytic activity	5	1.1	0.0077	1		PRR15		UP_SEQ_FEATURE	SITE:Important for catalytic activity	5	1.2	0.0075	1		STRADB		UP_SEQ_FEATURE	ACT_SITE:Phosphocysteine intermediate	6	1.4	0.038	1		AFG3L2		UP_SEQ_FEATURE	REPEAT:Gelsolin-like 3	3	0.7	0.01	1
ARHGAP35	CHMP4B				TMEM38B		UP_SEQ_FEATURE	DOMAIN:AGC-kinase C-terminal	6	1.4	0.0075	1		EAPP		UP_SEQ_FEATURE	DOMAIN:Choline/carnitine acyltransferase	3	0.7	0.0084	1		BRINP3		UP_SEQ_FEATURE	REPEAT:Gelsolin-like 5	3	0.7	0.0083	1		SEMA5A		INTERPRO	Tyr_Pase_cat	5	1.2	0.04	1		CEP70		UP_SEQ_FEATURE	DOMAIN:Tyrosine specific protein phosphatases	6	1.4	0.013	1
ARHGAP35	ACADSB				PLCL2		UP_SEQ_FEATURE	SITE:Important for catalytic activity	5	1.1	0.0077	1		CALCOCO2		UP_SEQ_FEATURE	REPEAT:Gelsolin-like 5	3	0.7	0.0084	1		PDHA1		UP_SEQ_FEATURE	DOMAIN:Choline/carnitine acyltransferase	3	0.7	0.0083	1		CDC14A		UP_SEQ_FEATURE	DOMAIN:WH2 3	2	0.5	0.04	1		ADD3		UP_SEQ_FEATURE	DOMAIN:AGC-kinase C-terminal	5	1.2	0.031	1
ARHGAP35	ACOT11				CYP2J2		UP_SEQ_FEATURE	REPEAT:Gelsolin-like 5	3	0.7	0.0084	1		WNK2		UP_SEQ_FEATURE	REPEAT:Gelsolin-like 4	3	0.7	0.0084	1		KDM4C		UP_SEQ_FEATURE	REPEAT:Gelsolin-like 4	3	0.7	0.0083	1		FGFR3		UP_SEQ_FEATURE	MUTAGEN:D->A: Loss of phosphatase activity.	2	0.5	0.04	1		DDC		UP_SEQ_FEATURE	DOMAIN:Gelsolin-like	3	0.7	0.031	1
ARHGAP35	TACC2				CAT		UP_SEQ_FEATURE	REPEAT:Gelsolin-like 4	3	0.7	0.0084	1		TMEM98		UP_SEQ_FEATURE	BINDING:axial binding residue	8	1.8	0.011	1		ERBB3		UP_SEQ_FEATURE	BINDING:axial binding residue	8	1.9	0.01	1		SLC6A4		UP_SEQ_FEATURE	DOMAIN:Acyl-coenzyme A oxidase N-terminal	2	0.5	0.04	1		AGMAT		UP_SEQ_FEATURE	TRANSMEM:Helical	127	30.2	0.034	1
ARHGAP35	GOT1				ME2		UP_SEQ_FEATURE	DOMAIN:Choline/carnitine acyltransferase	3	0.7	0.0084	1		ABCG2		UP_SEQ_FEATURE	REPEAT:Gelsolin-like 1	3	0.7	0.011	1		ADD3		UP_SEQ_FEATURE	REPEAT:Gelsolin-like 2	3	0.7	0.011	1		PLEKHB2		INTERPRO	3-OHacyl-CoA_DH	2	0.5	0.041	1		CDC42BPA		UP_SEQ_FEATURE	DOMAIN:PI-PLC Y-box	3	0.7	0.036	1
ARHGAP35	TST				NDUFA10		UP_SEQ_FEATURE	BINDING:axial binding residue	8	1.8	0.011	1		STK11		UP_SEQ_FEATURE	REPEAT:Gelsolin-like 2	3	0.7	0.011	1		TRPM6		UP_SEQ_FEATURE	REPEAT:Gelsolin-like 1	3	0.7	0.011	1		CYP4F12		INTERPRO	Malate_DH_AS	2	0.5	0.041	1		PAK1		UP_SEQ_FEATURE	ACT_SITE:Phosphocysteine intermediate	6	1.4	0.037	1
ARHGAP35	SATB2-AS1				LIMA1		UP_SEQ_FEATURE	REPEAT:Gelsolin-like 3	3	0.7	0.011	1		VIPR1		UP_SEQ_FEATURE	REPEAT:Gelsolin-like 3	3	0.7	0.011	1		TCEA3		UP_SEQ_FEATURE	REPEAT:Gelsolin-like 3	3	0.7	0.011	1		ATP8A1		INTERPRO	Phos_transporter	2	0.5	0.041	1		PGRMC1		UP_SEQ_FEATURE	DOMAIN:Acyl-coenzyme A oxidase N-terminal	2	0.5	0.04	1
ARHGAP35	SULT1B1				FGFR2		UP_SEQ_FEATURE	REPEAT:Gelsolin-like 2	3	0.7	0.011	1		CPT2		UP_SEQ_FEATURE	DOMAIN:Tyrosine specific protein phosphatases	6	1.4	0.015	1		RHOU		UP_SEQ_FEATURE	DOMAIN:Tyrosine specific protein phosphatases	6	1.4	0.015	1		CTSA		INTERPRO	Acyl-CoA_ox_N	2	0.5	0.041	1		PLCD1		UP_SEQ_FEATURE	MUTAGEN:D->A: Loss of phosphatase activity.	2	0.5	0.04	1
ARHGAP35	TDRD3				ENTPD5		UP_SEQ_FEATURE	REPEAT:Gelsolin-like 1	3	0.7	0.011	1		MRPL35		UP_SEQ_FEATURE	DOMAIN:Acyl-CoA oxidase/dehydrogenase middle	3	0.7	0.025	1		GRTP1		UP_SEQ_FEATURE	DOMAIN:Acyl-CoA oxidase/dehydrogenase middle	3	0.7	0.024	1		ZC3H14		GOTERM_BP_DIRECT	regulation of membrane depolarization during action potential	2	0.5	0.041	1		PGGT1B		UP_SEQ_FEATURE	DOMAIN:WH2 3	2	0.5	0.04	1
ARHGAP35	DBT				PLEKHB2		UP_SEQ_FEATURE	DOMAIN:Tyrosine specific protein phosphatases	6	1.4	0.015	1		BDH1		UP_SEQ_FEATURE	DOMAIN:Gelsolin-like	3	0.7	0.033	1		CLYBL		UP_SEQ_FEATURE	TRANSMEM:Helical	130	30.1	0.032	1		PAQR8		INTERPRO	Ald_DH_CS_CYS	3	0.7	0.042	1		APLP2		GOTERM_BP_DIRECT	regulation of membrane depolarization during action potential	2	0.5	0.04	1
ARHGAP35	MKRN1				MAOA		UP_SEQ_FEATURE	DOMAIN:Acyl-CoA oxidase/dehydrogenase middle	3	0.7	0.025	1		CLYBL		GOTERM_BP_DIRECT	ephrin receptor signaling pathway	6	1.4	0.034	1		FDX1		UP_SEQ_FEATURE	DOMAIN:Gelsolin-like	3	0.7	0.033	1		A1CF		INTERPRO	ADH-like_C	3	0.7	0.042	1		OGDHL		GOTERM_BP_DIRECT	inositol phosphate metabolic process	3	0.7	0.041	1
ARHGAP35	RPP14				ERBB3		UP_SEQ_FEATURE	DOMAIN:Gelsolin-like	3	0.7	0.033	1		CAMK2N1		GOTERM_BP_DIRECT	social behavior	5	1.1	0.034	1		TPRG1L		GOTERM_BP_DIRECT	ephrin receptor signaling pathway	6	1.4	0.033	1		SULT1B1		GOTERM_BP_DIRECT	inositol phosphate metabolic process	3	0.7	0.042	1		HNRNPH3		GOTERM_BP_DIRECT	mitochondrial calcium ion homeostasis	3	0.7	0.041	1
ARHGAP35	COQ9				TMEM98		GOTERM_BP_DIRECT	ephrin receptor signaling pathway	6	1.4	0.034	1		STRADB		GOTERM_BP_DIRECT	cellular response to forskolin	3	0.7	0.034	1		PHLPP1		GOTERM_BP_DIRECT	social behavior	5	1.2	0.033	1		ANKH		GOTERM_BP_DIRECT	mitochondrial calcium ion homeostasis	3	0.7	0.042	1		IMMT		GOTERM_BP_DIRECT	neuron projection morphogenesis	5	1.2	0.042	1
ARHGAP35	CRLS1				TGFA		GOTERM_BP_DIRECT	social behavior	5	1.1	0.034	1		MOGAT2		GOTERM_BP_DIRECT	actin filament severing	3	0.7	0.034	1		RAB11FIP1		UP_SEQ_FEATURE	DOMAIN:AGC-kinase C-terminal	5	1.2	0.033	1		ADCY9		GOTERM_BP_DIRECT	neuron projection morphogenesis	5	1.2	0.043	1		SVOPL		GOTERM_BP_DIRECT	cellular response to insulin stimulus	6	1.4	0.043	1
ARHGAP35	LCMT1				HNRNPH3		GOTERM_BP_DIRECT	cellular response to forskolin	3	0.7	0.034	1		RMND5A		GOTERM_BP_DIRECT	pyruvate metabolic process	3	0.7	0.034	1		SORBS3		GOTERM_BP_DIRECT	protein transport	17	3.9	0.033	1		DUSP16		GOTERM_BP_DIRECT	cellular response to insulin stimulus	6	1.4	0.045	1		CMTM4		GOTERM_BP_DIRECT	actin filament polymerization	4	1	0.045	1
ARHGAP35	CHP1				ACO2		GOTERM_BP_DIRECT	actin filament severing	3	0.7	0.034	1		CYP2J2		GOTERM_BP_DIRECT	protein transport	17	3.9	0.035	1		PPID		GOTERM_BP_DIRECT	actin filament severing	3	0.7	0.034	1		LARP4B		GOTERM_BP_DIRECT	actin filament polymerization	4	0.9	0.046	1		LARP4B		GOTERM_BP_DIRECT	epidermal growth factor receptor signaling pathway	6	1.4	0.045	1
ARHGAP35	MAP3K13				PCK1		GOTERM_BP_DIRECT	pyruvate metabolic process	3	0.7	0.034	1		EPHX2		UP_SEQ_FEATURE	DOMAIN:PI-PLC Y-box	3	0.7	0.038	1		SELENBP1		GOTERM_BP_DIRECT	cellular response to forskolin	3	0.7	0.034	1		PTPRF		INTERPRO	PKS_ER	3	0.7	0.046	1		PAFAH2		INTERPRO	Enoyl-CoA_hydra/iso	3	0.7	0.045	1
ARHGAP35	FDX1				NMNAT1		GOTERM_BP_DIRECT	protein transport	17	3.9	0.035	1		PLEKHA6		UP_SEQ_FEATURE	DOMAIN:SH3	10	2.3	0.038	1		PPFIBP2		GOTERM_BP_DIRECT	pyruvate metabolic process	3	0.7	0.034	1		CDKL1		INTERPRO	AMP-bd_C	3	0.7	0.046	1		DNAJC11		INTERPRO	AMP-bd_C	3	0.7	0.045	1
ARHGAP35	GFM2				SUCLG1		UP_SEQ_FEATURE	DOMAIN:PI-PLC Y-box	3	0.7	0.038	1		CPEB3		GOTERM_BP_DIRECT	3'-phosphoadenosine 5'-phosphosulfate metabolic process	3	0.7	0.039	1		LMTK2		UP_SEQ_FEATURE	DOMAIN:SH3	10	2.3	0.036	1		EAPP		INTERPRO	Enoyl-CoA_hydra/iso	3	0.7	0.046	1		PIK3R1		INTERPRO	PKS_ER	3	0.7	0.045	1
ARHGAP35	PBLD				TDP2		UP_SEQ_FEATURE	DOMAIN:SH3	10	2.3	0.038	1		ACOX1		GOTERM_BP_DIRECT	phospholipid biosynthetic process	4	0.9	0.04	1		MDH2		UP_SEQ_FEATURE	DOMAIN:PI-PLC Y-box	3	0.7	0.037	1		SPAG9		GOTERM_BP_DIRECT	epidermal growth factor receptor signaling pathway	6	1.4	0.047	1		AKR1B10		GOTERM_BP_DIRECT	glutamate metabolic process	3	0.7	0.046	1
ARHGAP35	PRKG2				LZIC		GOTERM_BP_DIRECT	3'-phosphoadenosine 5'-phosphosulfate metabolic process	3	0.7	0.039	1		MDH2		UP_SEQ_FEATURE	TRANSMEM:Helical	130	29.9	0.04	1		AKR1B10		GOTERM_BP_DIRECT	3'-phosphoadenosine 5'-phosphosulfate metabolic process	3	0.7	0.038	1		APLP2		UP_SEQ_FEATURE	TRANSMEM:Helical	127	29.7	0.047	1		NAPEPLD		GOTERM_BP_DIRECT	behavioral response to pain	3	0.7	0.046	1
ARHGAP35	GDPD2				COQ9		GOTERM_BP_DIRECT	phospholipid biosynthetic process	4	0.9	0.04	1		ALDH18A1		UP_SEQ_FEATURE	ACT_SITE:Phosphocysteine intermediate	6	1.4	0.041	1		ANK3		GOTERM_BP_DIRECT	phospholipid biosynthetic process	4	0.9	0.039	1		PPM1A		GOTERM_BP_DIRECT	behavioral response to pain	3	0.7	0.047	1		GAB1		GOTERM_BP_DIRECT	sodium ion transmembrane transport	7	1.7	0.049	1
ARHGAP35	EPB41L1				AHCYL2		UP_SEQ_FEATURE	TRANSMEM:Helical	130	29.9	0.04	1		VILL		UP_SEQ_FEATURE	DOMAIN:WH2 3	2	0.5	0.041	1		SEPHS2		UP_SEQ_FEATURE	ACT_SITE:Phosphocysteine intermediate	6	1.4	0.04	1		DLG1		GOTERM_BP_DIRECT	glutamate metabolic process	3	0.7	0.047	1		COX4I1		UP_SEQ_FEATURE	DOMAIN:Aldehyde dehydrogenase	3	0.7	0.05	1
ARHGAP35	KDM4C				CRYL1		UP_SEQ_FEATURE	ACT_SITE:Phosphocysteine intermediate	6	1.4	0.041	1		PHLPP2		UP_SEQ_FEATURE	DOMAIN:Acyl-coenzyme A oxidase N-terminal	2	0.5	0.041	1		TST		UP_SEQ_FEATURE	DOMAIN:Acyl-coenzyme A oxidase N-terminal	2	0.5	0.041	1		LIAS		UP_SEQ_FEATURE	DOMAIN:PI-PLC X-box	3	0.7	0.051	1		SLC51A		UP_SEQ_FEATURE	DOMAIN:PI-PLC X-box	3	0.7	0.05	1
ARHGAP35	AKAP1				CDKL1		UP_SEQ_FEATURE	DOMAIN:Acyl-coenzyme A oxidase N-terminal	2	0.5	0.041	1		IMMT		UP_SEQ_FEATURE	MUTAGEN:D->A: Loss of phosphatase activity.	2	0.5	0.041	1		DQX1		UP_SEQ_FEATURE	MUTAGEN:D->A: Loss of phosphatase activity.	2	0.5	0.041	1		ZNRF1		UP_SEQ_FEATURE	DOMAIN:Aldehyde dehydrogenase	3	0.7	0.051	1		PRKAR2A		INTERPRO	PLipase_C_PInositol-sp_X_dom	3	0.7	0.05	1
ARHGAP35	LRPPRC				TSPAN7		UP_SEQ_FEATURE	DOMAIN:WH2 3	2	0.5	0.041	1		CIPC		GOTERM_BP_DIRECT	regulation of membrane depolarization during action potential	2	0.5	0.042	1		TRIM36		UP_SEQ_FEATURE	DOMAIN:WH2 3	2	0.5	0.041	1		TUBAL3		GOTERM_BP_DIRECT	sodium ion transmembrane transport	7	1.6	0.051	1		TAF11		INTERPRO	A/G_cyclase_CS	3	0.7	0.05	1
ARHGAP35	ANO10				NDUFC1		UP_SEQ_FEATURE	MUTAGEN:D->A: Loss of phosphatase activity.	2	0.5	0.041	1		LCMT1		GOTERM_BP_DIRECT	mitochondrial calcium ion homeostasis	3	0.7	0.044	1		CYP2J2		GOTERM_BP_DIRECT	regulation of membrane depolarization during action potential	2	0.5	0.041	1		MAOA		INTERPRO	PLipase_C_PInositol-sp_X_dom	3	0.7	0.052	1		DBT		INTERPRO	MFS_dom	6	1.4	0.051	1
ARHGAP35	SPIRE2				PPID		GOTERM_BP_DIRECT	regulation of membrane depolarization during action potential	2	0.5	0.042	1		BAIAP2L2		GOTERM_BP_DIRECT	inositol phosphate metabolic process	3	0.7	0.044	1		PAQR5		GOTERM_BP_DIRECT	inositol phosphate metabolic process	3	0.7	0.043	1		PRKAR2A		INTERPRO	A/G_cyclase_CS	3	0.7	0.052	1		PAQR5		GOTERM_MF_DIRECT	NAD+ binding	3	0.7	0.051	1
ARHGAP35	AIMP1				RAB40B		GOTERM_BP_DIRECT	inositol phosphate metabolic process	3	0.7	0.044	1		TRIM36		UP_SEQ_FEATURE	DOMAIN:EF-hand 4	5	1.1	0.046	1		SLC22A5		GOTERM_BP_DIRECT	mitochondrial calcium ion homeostasis	3	0.7	0.043	1		DBT		GOTERM_MF_DIRECT	NAD+ binding	3	0.7	0.052	1		GDE1		GOTERM_BP_DIRECT	peptidyl-threonine phosphorylation	4	1	0.054	1
ARHGAP35	GUCA2B				GDE1		GOTERM_BP_DIRECT	mitochondrial calcium ion homeostasis	3	0.7	0.044	1		ETFDH		GOTERM_BP_DIRECT	neuron projection morphogenesis	5	1.1	0.046	1		MPND		GOTERM_BP_DIRECT	neuron projection morphogenesis	5	1.2	0.045	1		PGRMC1		INTERPRO	MFS_dom	6	1.4	0.053	1		AQP8		INTERPRO	Nucleotide_cyclase	3	0.7	0.056	1
ARHGAP35	CMTM4				BCAT2		UP_SEQ_FEATURE	DOMAIN:EF-hand 4	5	1.1	0.046	1		GBA2		INTERPRO	PKS_ER	3	0.7	0.048	1		MKRN1		UP_SEQ_FEATURE	DOMAIN:EF-hand 4	5	1.2	0.045	1		GFM2		GOTERM_MF_DIRECT	oxidoreductase activity	10	2.3	0.053	1		PANK3		INTERPRO	GRAM	3	0.7	0.056	1
ARHGAP35	GRTP1				BDH1		GOTERM_BP_DIRECT	neuron projection morphogenesis	5	1.1	0.046	1		OSBPL1A		INTERPRO	AMP-bd_C	3	0.7	0.048	1		MPC2		GOTERM_BP_DIRECT	cellular response to insulin stimulus	6	1.4	0.047	1		TST		GOTERM_BP_DIRECT	response to starvation	4	0.9	0.056	1		CYP2J2		INTERPRO	A/G_cyclase	3	0.7	0.056	1
ARHGAP35	GLTP				ALDH18A1		INTERPRO	AMP-bd_C	3	0.7	0.048	1		TTC19		INTERPRO	Enoyl-CoA_hydra/iso	3	0.7	0.048	1		AQP8		INTERPRO	PKS_ER	3	0.7	0.047	1		STX3		GOTERM_BP_DIRECT	peptidyl-threonine phosphorylation	4	0.9	0.056	1		DLD		GOTERM_BP_DIRECT	intracellular monoatomic cation homeostasis	3	0.7	0.056	1
ARHGAP35	ENTPD5				DNAJC19		INTERPRO	Enoyl-CoA_hydra/iso	3	0.7	0.048	1		RMDN2		GOTERM_BP_DIRECT	actin filament polymerization	4	0.9	0.049	1		SH3BGRL2		INTERPRO	Enoyl-CoA_hydra/iso	3	0.7	0.047	1		PDE8A		INTERPRO	Nucleotide_cyclase	3	0.7	0.057	1		ECH1		GOTERM_MF_DIRECT	actin filament binding	10	2.4	0.057	1
ARHGAP35	MOGAT2				NAPEPLD		INTERPRO	PKS_ER	3	0.7	0.048	1		CNTN3		GOTERM_BP_DIRECT	cellular response to insulin stimulus	6	1.4	0.049	1		MAOA		INTERPRO	AMP-bd_C	3	0.7	0.047	1		CHP2		INTERPRO	GRAM	3	0.7	0.057	1		RRAS2		GOTERM_MF_DIRECT	GABA receptor binding	3	0.7	0.057	1
ARHGAP35	MDH1				CHKA		GOTERM_BP_DIRECT	actin filament polymerization	4	0.9	0.049	1		PRR15		GOTERM_BP_DIRECT	glutamate metabolic process	3	0.7	0.049	1		CHKA		GOTERM_BP_DIRECT	actin filament polymerization	4	0.9	0.048	1		USP30		INTERPRO	A/G_cyclase	3	0.7	0.057	1		CACNB2		GOTERM_MF_DIRECT	hydrolase activity, acting on ester bonds	3	0.7	0.057	1
ARHGAP35	CYP2J2				RAVER2		GOTERM_BP_DIRECT	cellular response to insulin stimulus	6	1.4	0.049	1		GDPD2		GOTERM_BP_DIRECT	behavioral response to pain	3	0.7	0.049	1		NVL		GOTERM_BP_DIRECT	glutamate metabolic process	3	0.7	0.048	1		NGEF		GOTERM_MF_DIRECT	hydrolase activity, acting on ester bonds	3	0.7	0.058	1		SLC6A4		UP_SEQ_FEATURE	CARBOHYD:O-linked (GlcNAc) serine	5	1.2	0.057	1
ARHGAP35	CAPN13				LPCAT3		GOTERM_BP_DIRECT	behavioral response to pain	3	0.7	0.049	1		SGK2		GOTERM_BP_DIRECT	epidermal growth factor receptor signaling pathway	6	1.4	0.05	1		TMEM171		GOTERM_BP_DIRECT	behavioral response to pain	3	0.7	0.048	1		HNMT		GOTERM_MF_DIRECT	GABA receptor binding	3	0.7	0.058	1		HMGCS2		GOTERM_BP_DIRECT	positive regulation of bone mineralization	4	1	0.057	1
ARHGAP35	MAOA				CENPV		GOTERM_BP_DIRECT	glutamate metabolic process	3	0.7	0.049	1		ABCB1		INTERPRO	SH3_domain	10	2.3	0.052	1		LIMA1		GOTERM_BP_DIRECT	epidermal growth factor receptor signaling pathway	6	1.4	0.049	1		GALNT12		GOTERM_BP_DIRECT	intracellular monoatomic cation homeostasis	3	0.7	0.058	1		SLC9A2		UP_SEQ_FEATURE	REGION:Interaction with HGS	2	0.5	0.059	1
ARHGAP35	SLC27A4				LIAS		GOTERM_BP_DIRECT	epidermal growth factor receptor signaling pathway	6	1.4	0.05	1		SUOX		UP_SEQ_FEATURE	REGION:RNA-binding	3	0.7	0.053	1		SLC26A2		INTERPRO	SH3_domain	10	2.3	0.05	1		VILL		GOTERM_MF_DIRECT	actin filament binding	10	2.3	0.058	1		HOOK1		UP_SEQ_FEATURE	MUTAGEN:S->A: Loss of autophosphorylation and kinase activity.	2	0.5	0.059	1
ARHGAP35	GDE1				CEP70		INTERPRO	SH3_domain	10	2.3	0.052	1		CCNG1		UP_SEQ_FEATURE	DOMAIN:Aldehyde dehydrogenase	3	0.7	0.053	1		AUH		UP_SEQ_FEATURE	DOMAIN:Aldehyde dehydrogenase	3	0.7	0.052	1		KDM4A		GOTERM_BP_DIRECT	positive regulation of bone mineralization	4	0.9	0.059	1		BCL2L13		INTERPRO	Calcineurin_B_homologous	2	0.5	0.059	1
ARHGAP35	AHCYL2				SLC3A1		UP_SEQ_FEATURE	REGION:RNA-binding	3	0.7	0.053	1		CNNM2		UP_SEQ_FEATURE	DOMAIN:PI-PLC X-box	3	0.7	0.053	1		SLC22A23		UP_SEQ_FEATURE	DOMAIN:PI-PLC X-box	3	0.7	0.052	1		PTPN21		UP_SEQ_FEATURE	CARBOHYD:O-linked (GlcNAc) serine	5	1.2	0.059	1		DENND4C		INTERPRO	NCS2	2	0.5	0.059	1
ARHGAP35	ECH1				USH1C		UP_SEQ_FEATURE	DOMAIN:Aldehyde dehydrogenase	3	0.7	0.053	1		FGFR3		INTERPRO	PLipase_C_PInositol-sp_X_dom	3	0.7	0.053	1		MKKS		INTERPRO	PLipase_C_PInositol-sp_X_dom	3	0.7	0.053	1		FAM219B		UP_SEQ_FEATURE	REGION:Interaction with HGS	2	0.5	0.06	1		NBEAL1		GOTERM_BP_DIRECT	biogenic amine metabolic process	2	0.5	0.06	1
ARHGAP35	SLC9A2				PDK2		UP_SEQ_FEATURE	DOMAIN:PI-PLC X-box	3	0.7	0.053	1		HCCS		INTERPRO	A/G_cyclase_CS	3	0.7	0.053	1		ADH6		INTERPRO	A/G_cyclase_CS	3	0.7	0.053	1		PPP2R3A		UP_SEQ_FEATURE	MUTAGEN:S->A: Loss of autophosphorylation and kinase activity.	2	0.5	0.06	1		SPAG9		GOTERM_BP_DIRECT	inorganic diphosphate transport	2	0.5	0.06	1
ARHGAP35	GAB1				PRKG2		INTERPRO	A/G_cyclase_CS	3	0.7	0.053	1		ALDH3A2		GOTERM_BP_DIRECT	sodium ion transmembrane transport	7	1.6	0.056	1		ACOT13		GOTERM_BP_DIRECT	sodium ion transmembrane transport	7	1.6	0.054	1		UCKL1		INTERPRO	Calcineurin_B_homologous	2	0.5	0.06	1		DLG1		GOTERM_BP_DIRECT	glucosylceramide catabolic process	2	0.5	0.06	1
ARHGAP35	ARHGEF9				GLOD4		INTERPRO	PLipase_C_PInositol-sp_X_dom	3	0.7	0.053	1		GNA11		GOTERM_MF_DIRECT	cadherin binding	13	3	0.056	1		AGMAT		INTERPRO	MFS_dom	6	1.4	0.055	1		ACSL5		INTERPRO	NCS2	2	0.5	0.06	1		NRIP1		UP_SEQ_FEATURE	DOMAIN:GRAM	3	0.7	0.06	1
ARHGAP35	ACO2				ASB13		GOTERM_MF_DIRECT	NAD+ binding	3	0.7	0.054	1		SRI		INTERPRO	MFS_dom	6	1.4	0.056	1		TGFA		GOTERM_BP_DIRECT	peptidyl-threonine phosphorylation	4	0.9	0.057	1		STK38		GOTERM_BP_DIRECT	glucosylceramide catabolic process	2	0.5	0.061	1		SNX13		GOTERM_BP_DIRECT	multicellular organism development	4	1	0.06	1
ARHGAP35	DNAJC11				DPP10		GOTERM_BP_DIRECT	sodium ion transmembrane transport	7	1.6	0.056	1		MDH1		GOTERM_BP_DIRECT	peptidyl-threonine phosphorylation	4	0.9	0.058	1		BAIAP2L2		GOTERM_BP_DIRECT	response to starvation	4	0.9	0.057	1		FCGRT		GOTERM_BP_DIRECT	biogenic amine metabolic process	2	0.5	0.061	1		ZDHHC23		GOTERM_BP_DIRECT	mitochondrial fusion	3	0.7	0.062	1
ARHGAP35	CNTN3				ABCA5		INTERPRO	MFS_dom	6	1.4	0.056	1		MAGI3		GOTERM_BP_DIRECT	response to starvation	4	0.9	0.058	1		CHP2		INTERPRO	A/G_cyclase	3	0.7	0.058	1		PGGT1B		GOTERM_BP_DIRECT	inorganic diphosphate transport	2	0.5	0.061	1		PSEN1		GOTERM_BP_DIRECT	very long-chain fatty acid metabolic process	3	0.7	0.062	1
ARHGAP35	LPCAT3				SPINT1		GOTERM_MF_DIRECT	cadherin binding	13	3	0.057	1		MYO1D		INTERPRO	GRAM	3	0.7	0.059	1		GUCA2B		INTERPRO	Nucleotide_cyclase	3	0.7	0.058	1		ACOT11		UP_SEQ_FEATURE	DOMAIN:GRAM	3	0.7	0.062	1				UP_SEQ_FEATURE	TRANSMEM:Helical; Name=9	6	1.4	0.063	1
ARHGAP35	SEMA6A				RHOU		GOTERM_BP_DIRECT	peptidyl-threonine phosphorylation	4	0.9	0.058	1		TMEM171		INTERPRO	Nucleotide_cyclase	3	0.7	0.059	1		SEMA6A		INTERPRO	GRAM	3	0.7	0.058	1		TTC19		GOTERM_BP_DIRECT	multicellular organism development	4	0.9	0.062	1				GOTERM_MF_DIRECT	carboxylic acid transmembrane transporter activity	2	0.5	0.063	1
ARHGAP35	CLYBL				SLC16A1		GOTERM_BP_DIRECT	response to starvation	4	0.9	0.058	1		PADI2		INTERPRO	A/G_cyclase	3	0.7	0.059	1		CDC14A		GOTERM_MF_DIRECT	hydrolase activity, acting on ester bonds	3	0.7	0.059	1		ALDH3A2		GOTERM_BP_DIRECT	mitochondrial fusion	3	0.7	0.063	1				GOTERM_MF_DIRECT	carnitine O-octanoyltransferase activity	2	0.5	0.063	1
ARHGAP35	CES3				PGGT1B		INTERPRO	GRAM	3	0.7	0.059	1		EDN3		GOTERM_MF_DIRECT	hydrolase activity, acting on ester bonds	3	0.7	0.06	1		TSPAN7		GOTERM_MF_DIRECT	GABA receptor binding	3	0.7	0.059	1		CA12		GOTERM_BP_DIRECT	very long-chain fatty acid metabolic process	3	0.7	0.063	1				INTERPRO	GroES-like_sf	3	0.7	0.067	1
ARHGAP35	NRIP1				DLG1		INTERPRO	Nucleotide_cyclase	3	0.7	0.059	1		PDE6A		GOTERM_MF_DIRECT	GABA receptor binding	3	0.7	0.06	1		CNNM2		GOTERM_BP_DIRECT	intracellular monoatomic cation homeostasis	3	0.7	0.059	1		UGT8		GOTERM_MF_DIRECT	carnitine O-octanoyltransferase activity	2	0.5	0.064	1				GOTERM_BP_DIRECT	sodium ion transport	5	1.2	0.067	1
ARHGAP35	DLG1				RMND5A		INTERPRO	A/G_cyclase	3	0.7	0.059	1		ACAT1		GOTERM_BP_DIRECT	intracellular monoatomic cation homeostasis	3	0.7	0.06	1		CLCN2		UP_SEQ_FEATURE	MUTAGEN:S->A: Loss of autophosphorylation and kinase activity.	2	0.5	0.06	1		EPS8L2		GOTERM_MF_DIRECT	carboxylic acid transmembrane transporter activity	2	0.5	0.064	1				GOTERM_BP_DIRECT	neural crest cell migration	4	1	0.067	1
ARHGAP35	NDUFA10				DENND4C		GOTERM_BP_DIRECT	intracellular monoatomic cation homeostasis	3	0.7	0.06	1		SLC22A5		UP_SEQ_FEATURE	REGION:Interaction with HGS	2	0.5	0.061	1		BDH1		UP_SEQ_FEATURE	REGION:Interaction with HGS	2	0.5	0.06	1				GOTERM_BP_DIRECT	post-embryonic development	5	1.2	0.064	1				GOTERM_BP_DIRECT	actin polymerization or depolymerization	3	0.7	0.068	1
ARHGAP35	PRKAR2A				CAPN13		GOTERM_MF_DIRECT	hydrolase activity, acting on ester bonds	3	0.7	0.06	1		AKR1B10		UP_SEQ_FEATURE	MUTAGEN:S->A: Loss of autophosphorylation and kinase activity.	2	0.5	0.061	1		VWA5A		GOTERM_BP_DIRECT	positive regulation of bone mineralization	4	0.9	0.061	1				UP_SEQ_FEATURE	TRANSMEM:Helical; Name=9	6	1.4	0.065	1				GOTERM_BP_DIRECT	regulation of release of sequestered calcium ion into cytosol by sarcoplasmic reticulum	3	0.7	0.068	1
ARHGAP35	UGDH				DBT		GOTERM_MF_DIRECT	GABA receptor binding	3	0.7	0.06	1		ADH6		INTERPRO	NCS2	2	0.5	0.061	1		PKIB		INTERPRO	NCS2	2	0.5	0.061	1				INTERPRO	GroES-like_sf	3	0.7	0.068	1				PIR_SUPERFAMILY	HCDH	2	0.5	0.069	1
ARHGAP35	SLC26A2				GFM2		UP_SEQ_FEATURE	REGION:Interaction with HGS	2	0.5	0.061	1		VIL1		INTERPRO	Calcineurin_B_homologous	2	0.5	0.061	1		ANKMY2		INTERPRO	Calcineurin_B_homologous	2	0.5	0.061	1				PIR_SUPERFAMILY	HCDH	2	0.5	0.069	1				UP_SEQ_FEATURE	DOMAIN:SH3	9	2.1	0.072	1
ARHGAP35	PDK2				EIF4EBP2		UP_SEQ_FEATURE	MUTAGEN:S->A: Loss of autophosphorylation and kinase activity.	2	0.5	0.061	1		HSD3B2		GOTERM_BP_DIRECT	positive regulation of bone mineralization	4	0.9	0.062	1		ACOX2		UP_SEQ_FEATURE	CARBOHYD:O-linked (GlcNAc) serine	5	1.2	0.061	1				GOTERM_BP_DIRECT	actin polymerization or depolymerization	3	0.7	0.069	1				UP_SEQ_FEATURE	DOMAIN:Tyrosine-protein phosphatase	5	1.2	0.072	1
ARHGAP35	RMND1				ZNRF1		INTERPRO	Calcineurin_B_homologous	2	0.5	0.061	1		ARRDC4		GOTERM_BP_DIRECT	biogenic amine metabolic process	2	0.5	0.062	1				GOTERM_BP_DIRECT	glucosylceramide catabolic process	2	0.5	0.061	1				GOTERM_BP_DIRECT	regulation of release of sequestered calcium ion into cytosol by sarcoplasmic reticulum	3	0.7	0.069	1				INTERPRO	Cupredoxin	3	0.7	0.072	1
ARHGAP35	SLC4A4				NRIP1		INTERPRO	NCS2	2	0.5	0.061	1		PTPRF		GOTERM_BP_DIRECT	glucosylceramide catabolic process	2	0.5	0.062	1				GOTERM_BP_DIRECT	inorganic diphosphate transport	2	0.5	0.061	1				GOTERM_BP_DIRECT	neural crest cell migration	4	0.9	0.069	1				GOTERM_MF_DIRECT	protein binding	310	73.6	0.074	1
ARHGAP35	DQX1				CASK		GOTERM_BP_DIRECT	positive regulation of bone mineralization	4	0.9	0.062	1		NVL		GOTERM_BP_DIRECT	inorganic diphosphate transport	2	0.5	0.062	1				GOTERM_BP_DIRECT	biogenic amine metabolic process	2	0.5	0.061	1				GOTERM_BP_DIRECT	sodium ion transport	5	1.2	0.07	1				GOTERM_BP_DIRECT	negative regulation of cold-induced thermogenesis	4	1	0.074	1
ARHGAP35	DLD						GOTERM_BP_DIRECT	inorganic diphosphate transport	2	0.5	0.062	1				UP_SEQ_FEATURE	CARBOHYD:O-linked (GlcNAc) serine	5	1.1	0.062	1				UP_SEQ_FEATURE	REPEAT:Solcar	4	0.9	0.062	1				INTERPRO	Cupredoxin	3	0.7	0.074	1				GOTERM_BP_DIRECT	central nervous system development	7	1.7	0.077	1
ARHGAP35	TRAK2						GOTERM_BP_DIRECT	glucosylceramide catabolic process	2	0.5	0.062	1				UP_SEQ_FEATURE	REPEAT:Solcar	4	0.9	0.063	1				GOTERM_MF_DIRECT	actin filament binding	10	2.3	0.063	1				UP_SEQ_FEATURE	DOMAIN:Tyrosine-protein phosphatase	5	1.2	0.075	1				UP_SEQ_FEATURE	DOMAIN:Cyclin N-terminal	3	0.7	0.077	1
ARHGAP35	UGT2A3						GOTERM_BP_DIRECT	biogenic amine metabolic process	2	0.5	0.062	1				UP_SEQ_FEATURE	DOMAIN:GRAM	3	0.7	0.064	1				INTERPRO	EF-hand-dom_pair	11	2.5	0.063	1				UP_SEQ_FEATURE	DOMAIN:SH3	9	2.1	0.076	1				UP_SEQ_FEATURE	DOMAIN:PPM-type phosphatase	3	0.7	0.077	1
ARHGAP35	CENPV						UP_SEQ_FEATURE	CARBOHYD:O-linked (GlcNAc) serine	5	1.1	0.062	1				GOTERM_MF_DIRECT	actin filament binding	10	2.3	0.065	1				UP_SEQ_FEATURE	DOMAIN:GRAM	3	0.7	0.063	1				GOTERM_BP_DIRECT	negative regulation of cold-induced thermogenesis	4	0.9	0.077	1				UP_SEQ_FEATURE	TRANSMEM:Helical; Name=8	6	1.4	0.078	1
BZW2	PHLPP1						UP_SEQ_FEATURE	REPEAT:Solcar	4	0.9	0.063	1				INTERPRO	EF-hand-dom_pair	11	2.5	0.065	1				GOTERM_BP_DIRECT	multicellular organism development	4	0.9	0.064	1				OMIM_DISEASE	Pancreatic cancer, somatic	2	0.5	0.079	1				UP_SEQ_FEATURE	DOMAIN:Acyl-CoA oxidase C-terminal	2	0.5	0.078	1
BZW2	COX11						UP_SEQ_FEATURE	DOMAIN:GRAM	3	0.7	0.064	1				GOTERM_BP_DIRECT	multicellular organism development	4	0.9	0.065	1				GOTERM_BP_DIRECT	mitochondrial fusion	3	0.7	0.065	1				UP_SEQ_FEATURE	DOMAIN:PPM-type phosphatase	3	0.7	0.079	1				UP_SEQ_FEATURE	DOMAIN:Adenylate kinase active site lid	2	0.5	0.078	1
BZW2	NVL						INTERPRO	EF-hand-dom_pair	11	2.5	0.065	1				GOTERM_MF_DIRECT	carnitine O-octanoyltransferase activity	2	0.5	0.065	1				GOTERM_BP_DIRECT	very long-chain fatty acid metabolic process	3	0.7	0.065	1				UP_SEQ_FEATURE	DOMAIN:Cyclin N-terminal	3	0.7	0.079	1				INTERPRO	PPM-type-like_dom_sf	3	0.7	0.078	1
BZW2	LIAS						GOTERM_BP_DIRECT	multicellular organism development	4	0.9	0.065	1				GOTERM_MF_DIRECT	carboxylic acid transmembrane transporter activity	2	0.5	0.065	1				GOTERM_MF_DIRECT	carboxylic acid transmembrane transporter activity	2	0.5	0.065	1				UP_SEQ_FEATURE	DOMAIN:Adenylate kinase active site lid	2	0.5	0.079	1				INTERPRO	PPM-type_phosphatase-like_dom	3	0.7	0.078	1
BZW2	MRRF						GOTERM_MF_DIRECT	carnitine O-octanoyltransferase activity	2	0.5	0.065	1				GOTERM_BP_DIRECT	very long-chain fatty acid metabolic process	3	0.7	0.066	1				GOTERM_MF_DIRECT	carnitine O-octanoyltransferase activity	2	0.5	0.065	1				UP_SEQ_FEATURE	DOMAIN:Acyl-CoA oxidase C-terminal	2	0.5	0.079	1				INTERPRO	Guanylate_kin-like_dom	3	0.7	0.078	1
BZW2	MDH1						GOTERM_MF_DIRECT	carboxylic acid transmembrane transporter activity	2	0.5	0.065	1				GOTERM_BP_DIRECT	mitochondrial fusion	3	0.7	0.066	1				GOTERM_BP_DIRECT	post-embryonic development	5	1.2	0.067	1				INTERPRO	Acyl-CoA_oxidase_C	2	0.5	0.079	1				INTERPRO	P-loop_NTPase	26	6.2	0.078	1
BZW2	SGK2						GOTERM_BP_DIRECT	very long-chain fatty acid metabolic process	3	0.7	0.066	1				GOTERM_MF_DIRECT	kinase activity	10	2.3	0.066	1				UP_SEQ_FEATURE	TRANSMEM:Helical; Name=9	6	1.4	0.068	1				INTERPRO	Inositol_monoP_metal-BS	2	0.5	0.079	1				INTERPRO	Acyl-CoA_oxidase	2	0.5	0.078	1
BZW2	COX5A						GOTERM_BP_DIRECT	mitochondrial fusion	3	0.7	0.066	1				GOTERM_BP_DIRECT	post-embryonic development	5	1.1	0.068	1				INTERPRO	GroES-like_sf	3	0.7	0.069	1				INTERPRO	FGF_rcpt_fam	2	0.5	0.079	1				INTERPRO	Succinyl-CoA_synth-like	2	0.5	0.078	1
BZW2	PCK1						GOTERM_MF_DIRECT	protein binding	320	73.6	0.066	1				GOTERM_MF_DIRECT	protein binding	319	73.3	0.069	1				PIR_SUPERFAMILY	HCDH	2	0.5	0.07	1				INTERPRO	Adenylate_kinase_lid-dom	2	0.5	0.079	1				INTERPRO	FGF_rcpt_fam	2	0.5	0.078	1
BZW2	STK11						GOTERM_MF_DIRECT	actin filament binding	10	2.3	0.066	1				UP_SEQ_FEATURE	TRANSMEM:Helical; Name=9	6	1.4	0.07	1				GOTERM_BP_DIRECT	actin polymerization or depolymerization	3	0.7	0.071	1				INTERPRO	Succinyl-CoA_synth-like	2	0.5	0.079	1				INTERPRO	Acyl-CoA_oxidase_C	2	0.5	0.078	1
BZW2	RPS6KA6						GOTERM_MF_DIRECT	kinase activity	10	2.3	0.067	1				PIR_SUPERFAMILY	HCDH	2	0.5	0.07	1				GOTERM_BP_DIRECT	regulation of release of sequestered calcium ion into cytosol by sarcoplasmic reticulum	3	0.7	0.071	1				INTERPRO	SUCC_ACL_C	2	0.5	0.079	1				INTERPRO	Adenyl_kin_sub	2	0.5	0.078	1
BZW2	SLC25A3						GOTERM_BP_DIRECT	post-embryonic development	5	1.1	0.068	1				INTERPRO	GroES-like_sf	3	0.7	0.07	1				GOTERM_BP_DIRECT	neural crest cell migration	4	0.9	0.071	1				INTERPRO	Adenyl_kin_sub	2	0.5	0.079	1				INTERPRO	Adenylate_kinase_lid-dom	2	0.5	0.078	1
BZW2	DLEU1						UP_SEQ_FEATURE	TRANSMEM:Helical; Name=9	6	1.4	0.07	1				GOTERM_BP_DIRECT	regulation of release of sequestered calcium ion into cytosol by sarcoplasmic reticulum	3	0.7	0.071	1				GOTERM_BP_DIRECT	sodium ion transport	5	1.2	0.072	1				INTERPRO	Acyl-CoA_oxidase	2	0.5	0.079	1				INTERPRO	SUCC_ACL_C	2	0.5	0.078	1
BZW2	FASTKD1						PIR_SUPERFAMILY	HCDH	2	0.5	0.07	1				GOTERM_BP_DIRECT	actin polymerization or depolymerization	3	0.7	0.071	1				GOTERM_BP_DIRECT	gluconeogenesis	4	0.9	0.075	1				INTERPRO	PPM-type-like_dom_sf	3	0.7	0.08	1				OMIM_DISEASE	Pancreatic cancer, somatic	2	0.5	0.079	1
BZW2	GCNT2						INTERPRO	GroES-like_sf	3	0.7	0.07	1				GOTERM_BP_DIRECT	neural crest cell migration	4	0.9	0.072	1				INTERPRO	Cupredoxin	3	0.7	0.075	1				INTERPRO	PPM-type_phosphatase-like_dom	3	0.7	0.08	1				GOTERM_BP_DIRECT	hydrogen peroxide transmembrane transport	2	0.5	0.079	1
BZW2	AIMP1						GOTERM_BP_DIRECT	actin polymerization or depolymerization	3	0.7	0.071	1				GOTERM_BP_DIRECT	sodium ion transport	5	1.1	0.074	1				UP_SEQ_FEATURE	DOMAIN:Tyrosine-protein phosphatase	5	1.2	0.077	1				GOTERM_BP_DIRECT	positive regulation of sodium ion transmembrane transporter activity	2	0.5	0.08	1				GOTERM_BP_DIRECT	reproductive structure development	2	0.5	0.079	1
BZW2	IMMT						GOTERM_BP_DIRECT	regulation of release of sequestered calcium ion into cytosol by sarcoplasmic reticulum	3	0.7	0.071	1				INTERPRO	Cupredoxin	3	0.7	0.076	1				GOTERM_BP_DIRECT	negative regulation of cold-induced thermogenesis	4	0.9	0.079	1				GOTERM_BP_DIRECT	reproductive structure development	2	0.5	0.08	1				GOTERM_BP_DIRECT	positive regulation of sodium ion transmembrane transporter activity	2	0.5	0.079	1
BZW2	DNAJA3						GOTERM_BP_DIRECT	neural crest cell migration	4	0.9	0.072	1				GOTERM_BP_DIRECT	gluconeogenesis	4	0.9	0.076	1				OMIM_DISEASE	Pancreatic cancer, somatic	2	0.5	0.08	1				GOTERM_BP_DIRECT	hydrogen peroxide transmembrane transport	2	0.5	0.08	1				GOTERM_BP_DIRECT	brain morphogenesis	3	0.7	0.079	1
BZW2	TCEA3						GOTERM_BP_DIRECT	sodium ion transport	5	1.1	0.074	1				UP_SEQ_FEATURE	DOMAIN:Tyrosine-protein phosphatase	5	1.1	0.079	1				UP_SEQ_FEATURE	DOMAIN:Adenylate kinase active site lid	2	0.5	0.08	1				GOTERM_BP_DIRECT	central nervous system development	7	1.6	0.081	1				INTERPRO	SH3-like_dom_sf	9	2.1	0.079	1
BZW2	SFXN4						INTERPRO	Cupredoxin	3	0.7	0.076	1				GOTERM_BP_DIRECT	regulation of cell growth	5	1.1	0.079	1				UP_SEQ_FEATURE	DOMAIN:Acyl-CoA oxidase C-terminal	2	0.5	0.08	1				UP_SEQ_FEATURE	TRANSMEM:Helical; Name=8	6	1.4	0.081	1				GOTERM_MF_DIRECT	4 iron, 4 sulfur cluster binding	4	1	0.081	1
BZW2	SVOPL						GOTERM_BP_DIRECT	gluconeogenesis	4	0.9	0.076	1				GOTERM_BP_DIRECT	negative regulation of cold-induced thermogenesis	4	0.9	0.08	1				INTERPRO	Adenylate_kinase_lid-dom	2	0.5	0.08	1				GOTERM_BP_DIRECT	brain morphogenesis	3	0.7	0.081	1				GOTERM_MF_DIRECT	3',5'-cyclic-AMP phosphodiesterase activity	3	0.7	0.081	1
BZW2	SLC25A5						UP_SEQ_FEATURE	DOMAIN:Tyrosine-protein phosphatase	5	1.1	0.079	1				UP_SEQ_FEATURE	DOMAIN:Adenylate kinase active site lid	2	0.5	0.08	1				INTERPRO	Succinyl-CoA_synth-like	2	0.5	0.08	1				GOTERM_MF_DIRECT	3',5'-cyclic-AMP phosphodiesterase activity	3	0.7	0.082	1				GOTERM_BP_DIRECT	mitochondrion organization	6	1.4	0.082	1
BZW2	CYP2J2						GOTERM_BP_DIRECT	regulation of cell growth	5	1.1	0.079	1				UP_SEQ_FEATURE	DOMAIN:Acyl-CoA oxidase C-terminal	2	0.5	0.08	1				INTERPRO	Adenyl_kin_sub	2	0.5	0.08	1				GOTERM_MF_DIRECT	4 iron, 4 sulfur cluster binding	4	0.9	0.083	1				UP_SEQ_FEATURE	DOMAIN:Guanylate kinase-like	3	0.7	0.083	1
BZW2	ACSF2						GOTERM_BP_DIRECT	negative regulation of cold-induced thermogenesis	4	0.9	0.08	1				OMIM_DISEASE	Pancreatic cancer, somatic	2	0.5	0.081	1				INTERPRO	Inositol_monoP_metal-BS	2	0.5	0.08	1				INTERPRO	SH3-like_dom_sf	9	2.1	0.084	1				GOTERM_BP_DIRECT	response to xenobiotic stimulus	10	2.4	0.083	1
BZW2	TMEM220						UP_SEQ_FEATURE	DOMAIN:Acyl-CoA oxidase C-terminal	2	0.5	0.08	1				INTERPRO	Acyl-CoA_oxidase_C	2	0.5	0.081	1				INTERPRO	Acyl-CoA_oxidase	2	0.5	0.08	1				GOTERM_MF_DIRECT	inhibin binding	2	0.5	0.084	1				GOTERM_MF_DIRECT	glucosylceramidase activity	2	0.5	0.084	1
BZW2	SLC25A13						UP_SEQ_FEATURE	DOMAIN:Adenylate kinase active site lid	2	0.5	0.08	1				INTERPRO	Adenylate_kinase_lid-dom	2	0.5	0.081	1				INTERPRO	SUCC_ACL_C	2	0.5	0.08	1				GOTERM_MF_DIRECT	oxaloacetate decarboxylase activity	2	0.5	0.084	1				GOTERM_MF_DIRECT	carnitine transmembrane transporter activity	2	0.5	0.084	1
BZW2	RAVER2						INTERPRO	SUCC_ACL_C	2	0.5	0.081	1				INTERPRO	FGF_rcpt_fam	2	0.5	0.081	1				INTERPRO	FGF_rcpt_fam	2	0.5	0.08	1				GOTERM_MF_DIRECT	malic enzyme activity	2	0.5	0.084	1				GOTERM_MF_DIRECT	palmitoyl-CoA oxidase activity	2	0.5	0.084	1
BZW2	COX4I1						INTERPRO	Acyl-CoA_oxidase_C	2	0.5	0.081	1				INTERPRO	SUCC_ACL_C	2	0.5	0.081	1				INTERPRO	Acyl-CoA_oxidase_C	2	0.5	0.08	1				GOTERM_MF_DIRECT	branched-chain alpha-keto acid dehydrogenase activity	2	0.5	0.084	1				GOTERM_MF_DIRECT	carnitine O-palmitoyltransferase activity	2	0.5	0.084	1
BZW2	SCO1						INTERPRO	Acyl-CoA_oxidase	2	0.5	0.081	1				INTERPRO	Succinyl-CoA_synth-like	2	0.5	0.081	1				UP_SEQ_FEATURE	DOMAIN:Cyclin N-terminal	3	0.7	0.081	1				GOTERM_MF_DIRECT	L-malate dehydrogenase (NAD+) activity	2	0.5	0.084	1				GOTERM_MF_DIRECT	inhibin binding	2	0.5	0.084	1
BZW2	VIL1						INTERPRO	Adenyl_kin_sub	2	0.5	0.081	1				INTERPRO	Adenyl_kin_sub	2	0.5	0.081	1				UP_SEQ_FEATURE	DOMAIN:PPM-type phosphatase	3	0.7	0.081	1				GOTERM_MF_DIRECT	oleoyl-CoA ligase activity	2	0.5	0.084	1				GOTERM_MF_DIRECT	branched-chain alpha-keto acid dehydrogenase activity	2	0.5	0.084	1
BZW2	NDUFA10						INTERPRO	FGF_rcpt_fam	2	0.5	0.081	1				INTERPRO	Acyl-CoA_oxidase	2	0.5	0.081	1				GOTERM_BP_DIRECT	reproductive structure development	2	0.5	0.081	1				GOTERM_MF_DIRECT	palmitoyl-CoA oxidase activity	2	0.5	0.084	1				GOTERM_MF_DIRECT	oxaloacetate decarboxylase activity	2	0.5	0.084	1
BZW2	CDKL1						INTERPRO	Adenylate_kinase_lid-dom	2	0.5	0.081	1				INTERPRO	Inositol_monoP_metal-BS	2	0.5	0.081	1				GOTERM_BP_DIRECT	positive regulation of sodium ion transmembrane transporter activity	2	0.5	0.081	1				GOTERM_MF_DIRECT	carnitine O-palmitoyltransferase activity	2	0.5	0.084	1				GOTERM_MF_DIRECT	oleoyl-CoA ligase activity	2	0.5	0.084	1
BZW2	AGFG2						INTERPRO	Succinyl-CoA_synth-like	2	0.5	0.081	1				UP_SEQ_FEATURE	DOMAIN:Cyclin N-terminal	3	0.7	0.082	1				GOTERM_BP_DIRECT	hydrogen peroxide transmembrane transport	2	0.5	0.081	1				GOTERM_MF_DIRECT	glucosylceramidase activity	2	0.5	0.084	1				GOTERM_MF_DIRECT	L-malate dehydrogenase (NAD+) activity	2	0.5	0.084	1
BZW2	ACSL5						INTERPRO	Inositol_monoP_metal-BS	2	0.5	0.081	1				UP_SEQ_FEATURE	DOMAIN:PPM-type phosphatase	3	0.7	0.082	1				INTERPRO	PPM-type-like_dom_sf	3	0.7	0.081	1				GOTERM_MF_DIRECT	carnitine transmembrane transporter activity	2	0.5	0.084	1				GOTERM_MF_DIRECT	malic enzyme activity	2	0.5	0.084	1
BZW2	FZD5						OMIM_DISEASE	Pancreatic cancer, somatic	2	0.5	0.081	1				GOTERM_BP_DIRECT	hydrogen peroxide transmembrane transport	2	0.5	0.082	1				INTERPRO	PPM-type_phosphatase-like_dom	3	0.7	0.081	1				GOTERM_BP_DIRECT	mitochondrion organization	6	1.4	0.085	1				GOTERM_BP_DIRECT	negative regulation of ERK1 and ERK2 cascade	5	1.2	0.084	1
BZW2	TTC19						UP_SEQ_FEATURE	DOMAIN:PPM-type phosphatase	3	0.7	0.082	1				GOTERM_BP_DIRECT	positive regulation of sodium ion transmembrane transporter activity	2	0.5	0.082	1				INTERPRO	Guanylate_kin-like_dom	3	0.7	0.081	1				INTERPRO	AMP-bd_C_sf	3	0.7	0.086	1				INTERPRO	RmlC-like_jellyroll	4	1	0.084	1
BZW2	RHOU						UP_SEQ_FEATURE	DOMAIN:Cyclin N-terminal	3	0.7	0.082	1				GOTERM_BP_DIRECT	reproductive structure development	2	0.5	0.082	1				GOTERM_MF_DIRECT	protein binding	316	73.1	0.082	1				INTERPRO	ClpP/crotonase-like_dom_sf	3	0.7	0.086	1				INTERPRO	AMP-bd_C_sf	3	0.7	0.084	1
BZW2	PDK2						GOTERM_BP_DIRECT	reproductive structure development	2	0.5	0.082	1				INTERPRO	PPM-type-like_dom_sf	3	0.7	0.082	1				GOTERM_BP_DIRECT	phosphatidylcholine biosynthetic process	3	0.7	0.083	1				INTERPRO	RmlC-like_jellyroll	4	0.9	0.086	1				INTERPRO	ClpP/crotonase-like_dom_sf	3	0.7	0.084	1
BZW2	AQP11						GOTERM_BP_DIRECT	positive regulation of sodium ion transmembrane transporter activity	2	0.5	0.082	1				INTERPRO	PPM-type_phosphatase-like_dom	3	0.7	0.082	1				GOTERM_BP_DIRECT	brain morphogenesis	3	0.7	0.083	1				GOTERM_BP_DIRECT	negative regulation of ERK1 and ERK2 cascade	5	1.2	0.087	1				GOTERM_MF_DIRECT	isomerase activity	4	1	0.085	1
BZW2	CYP4F12						GOTERM_BP_DIRECT	hydrogen peroxide transmembrane transport	2	0.5	0.082	1				INTERPRO	Guanylate_kin-like_dom	3	0.7	0.082	1				UP_SEQ_FEATURE	REPEAT:Solcar 3	4	0.9	0.084	1				GOTERM_MF_DIRECT	isomerase activity	4	0.9	0.087	1				GOTERM_BP_DIRECT	regulation of cardiac muscle contraction by regulation of the release of sequestered calcium ion	3	0.7	0.085	1
BZW2	HADHA						INTERPRO	PPM-type-like_dom_sf	3	0.7	0.082	1				GOTERM_BP_DIRECT	brain morphogenesis	3	0.7	0.084	1				GOTERM_MF_DIRECT	3',5'-cyclic-AMP phosphodiesterase activity	3	0.7	0.084	1				GOTERM_BP_DIRECT	response to xenobiotic stimulus	10	2.3	0.087	1				GOTERM_BP_DIRECT	negative regulation of keratinocyte proliferation	3	0.7	0.085	1
BZW2	PDSS2						INTERPRO	Guanylate_kin-like_dom	3	0.7	0.082	1				GOTERM_BP_DIRECT	phosphatidylcholine biosynthetic process	3	0.7	0.084	1				UP_SEQ_FEATURE	TRANSMEM:Helical; Name=8	6	1.4	0.084	1				GOTERM_BP_DIRECT	regulation of cardiac muscle contraction by regulation of the release of sequestered calcium ion	3	0.7	0.087	1				GOTERM_MF_DIRECT	metal ion binding	73	17.3	0.086	1
BZW2	RAB40B						INTERPRO	PPM-type_phosphatase-like_dom	3	0.7	0.082	1				UP_SEQ_FEATURE	REPEAT:Solcar 3	4	0.9	0.085	1				GOTERM_BP_DIRECT	central nervous system development	7	1.6	0.084	1				GOTERM_MF_DIRECT	protein binding	312	73.1	0.089	1				INTERPRO	Ser-Thr/Tyr_kinase_cat_dom	7	1.7	0.087	1
BZW2	AUH						GOTERM_BP_DIRECT	phosphatidylcholine biosynthetic process	3	0.7	0.084	1				GOTERM_MF_DIRECT	3',5'-cyclic-AMP phosphodiesterase activity	3	0.7	0.085	1				GOTERM_MF_DIRECT	4 iron, 4 sulfur cluster binding	4	0.9	0.085	1				UP_SEQ_FEATURE	ACT_SITE:Proton donor/acceptor	6	1.4	0.091	1				UP_SEQ_FEATURE	ACT_SITE:Proton donor/acceptor	6	1.4	0.087	1
BZW2	NDUFS1						GOTERM_BP_DIRECT	brain morphogenesis	3	0.7	0.084	1				GOTERM_MF_DIRECT	malic enzyme activity	2	0.5	0.086	1				GOTERM_MF_DIRECT	branched-chain alpha-keto acid dehydrogenase activity	2	0.5	0.085	1				UP_SEQ_FEATURE	TRANSMEM:Helical; Name=12	5	1.2	0.092	1				GOTERM_BP_DIRECT	insulin receptor signaling pathway	6	1.4	0.089	1
BZW2	NBEAL1						UP_SEQ_FEATURE	REPEAT:Solcar 3	4	0.9	0.085	1				GOTERM_MF_DIRECT	L-malate dehydrogenase (NAD+) activity	2	0.5	0.086	1				GOTERM_MF_DIRECT	glucosylceramidase activity	2	0.5	0.085	1				GOTERM_MF_DIRECT	cadherin binding	12	2.8	0.092	1				UP_SEQ_FEATURE	TRANSMEM:Helical; Name=12	5	1.2	0.089	1
BZW2	PHKA2						GOTERM_MF_DIRECT	3',5'-cyclic-AMP phosphodiesterase activity	3	0.7	0.085	1				GOTERM_MF_DIRECT	carnitine transmembrane transporter activity	2	0.5	0.086	1				GOTERM_MF_DIRECT	oleoyl-CoA ligase activity	2	0.5	0.085	1				GOTERM_BP_DIRECT	insulin receptor signaling pathway	6	1.4	0.093	1				GOTERM_BP_DIRECT	phosphatidylinositol phosphate biosynthetic process	4	1	0.09	1
BZW2	EAPP						UP_SEQ_FEATURE	TRANSMEM:Helical; Name=8	6	1.4	0.086	1				GOTERM_MF_DIRECT	inhibin binding	2	0.5	0.086	1				GOTERM_MF_DIRECT	palmitoyl-CoA oxidase activity	2	0.5	0.085	1				GOTERM_BP_DIRECT	phosphatidylinositol-mediated signaling	3	0.7	0.094	1				GOTERM_MF_DIRECT	calmodulin binding	9	2.1	0.09	1
BZW2	PRKG2						GOTERM_MF_DIRECT	L-malate dehydrogenase (NAD+) activity	2	0.5	0.086	1				GOTERM_MF_DIRECT	carnitine O-palmitoyltransferase activity	2	0.5	0.086	1				GOTERM_MF_DIRECT	carnitine O-palmitoyltransferase activity	2	0.5	0.085	1				GOTERM_BP_DIRECT	mitochondrial electron transport, cytochrome c to oxygen	3	0.7	0.094	1				GOTERM_MF_DIRECT	cadherin binding	12	2.9	0.09	1
BZW2	MYO1A						GOTERM_MF_DIRECT	malic enzyme activity	2	0.5	0.086	1				GOTERM_MF_DIRECT	branched-chain alpha-keto acid dehydrogenase activity	2	0.5	0.086	1				GOTERM_MF_DIRECT	oxaloacetate decarboxylase activity	2	0.5	0.085	1				BIOCARTA	Malate-aspartate shuttle	2	0.5	0.095	1				GOTERM_MF_DIRECT	structural constituent of cytoskeleton	6	1.4	0.09	1
BZW2	ACO2						GOTERM_MF_DIRECT	oleoyl-CoA ligase activity	2	0.5	0.086	1				GOTERM_MF_DIRECT	glucosylceramidase activity	2	0.5	0.086	1				GOTERM_MF_DIRECT	carnitine transmembrane transporter activity	2	0.5	0.085	1				GOTERM_MF_DIRECT	phosphoprotein phosphatase activity	4	0.9	0.095	1				GOTERM_BP_DIRECT	phosphatidylinositol-mediated signaling	3	0.7	0.092	1
BZW2	AKR1B10						GOTERM_MF_DIRECT	branched-chain alpha-keto acid dehydrogenase activity	2	0.5	0.086	1				GOTERM_MF_DIRECT	oxaloacetate decarboxylase activity	2	0.5	0.086	1				GOTERM_MF_DIRECT	inhibin binding	2	0.5	0.085	1				GOTERM_MF_DIRECT	phosphatidic acid binding	3	0.7	0.096	1				GOTERM_BP_DIRECT	mitochondrial electron transport, cytochrome c to oxygen	3	0.7	0.092	1
BZW2	RAB11FIP1						GOTERM_MF_DIRECT	oxaloacetate decarboxylase activity	2	0.5	0.086	1				GOTERM_MF_DIRECT	oleoyl-CoA ligase activity	2	0.5	0.086	1				GOTERM_MF_DIRECT	malic enzyme activity	2	0.5	0.085	1				UP_KW_DISEASE	Lacrimo-auriculo-dento-digital syndrome	2	0.5	0.096	1				GOTERM_MF_DIRECT	phosphoprotein phosphatase activity	4	1	0.093	1
BZW2	MPND						GOTERM_MF_DIRECT	inhibin binding	2	0.5	0.086	1				GOTERM_MF_DIRECT	palmitoyl-CoA oxidase activity	2	0.5	0.086	1				GOTERM_MF_DIRECT	L-malate dehydrogenase (NAD+) activity	2	0.5	0.085	1				UP_SEQ_FEATURE	DOMAIN:WH2 1	2	0.5	0.098	1				INTERPRO	Ubiquitin-like_domsf	8	1.9	0.094	1
BZW2	ACOT13						GOTERM_MF_DIRECT	palmitoyl-CoA oxidase activity	2	0.5	0.086	1				UP_SEQ_FEATURE	TRANSMEM:Helical; Name=8	6	1.4	0.086	1				UP_SEQ_FEATURE	DOMAIN:Guanylate kinase-like	3	0.7	0.087	1				UP_SEQ_FEATURE	DOMAIN:WH2 2	2	0.5	0.098	1				GOTERM_MF_DIRECT	phosphatidic acid binding	3	0.7	0.094	1
BZW2	SORBS3						GOTERM_MF_DIRECT	carnitine transmembrane transporter activity	2	0.5	0.086	1				GOTERM_MF_DIRECT	4 iron, 4 sulfur cluster binding	4	0.9	0.086	1				INTERPRO	ClpP/crotonase-like_dom_sf	3	0.7	0.088	1				INTERPRO	FGFRL	2	0.5	0.098	1				INTERPRO	SH3_domain	9	2.1	0.094	1
BZW2	MAST2						GOTERM_MF_DIRECT	glucosylceramidase activity	2	0.5	0.086	1				GOTERM_BP_DIRECT	central nervous system development	7	1.6	0.087	1				INTERPRO	AMP-bd_C_sf	3	0.7	0.088	1				INTERPRO	HnRNP_R/Q_splicing_fac	2	0.5	0.098	1				UP_KW_DISEASE	Lacrimo-auriculo-dento-digital syndrome	2	0.5	0.096	1
BZW2	LRPPRC						GOTERM_MF_DIRECT	carnitine O-palmitoyltransferase activity	2	0.5	0.086	1				UP_SEQ_FEATURE	DOMAIN:Guanylate kinase-like	3	0.7	0.088	1				GOTERM_BP_DIRECT	mitochondrion organization	6	1.4	0.089	1				INTERPRO	Inositol_monophosphatase-like	2	0.5	0.098	1				INTERPRO	ADF-H/Gelsolin-like_dom_sf	3	0.7	0.097	1
BZW2	RMND5A						GOTERM_BP_DIRECT	central nervous system development	7	1.6	0.087	1				INTERPRO	ClpP/crotonase-like_dom_sf	3	0.7	0.089	1				INTERPRO	RmlC-like_jellyroll	4	0.9	0.089	1				INTERPRO	Inositol_monophosphatase_CS	2	0.5	0.098	1				UP_SEQ_FEATURE	DOMAIN:WH2 2	2	0.5	0.097	1
BZW2	ACAT1						GOTERM_MF_DIRECT	4 iron, 4 sulfur cluster binding	4	0.9	0.087	1				INTERPRO	AMP-bd_C_sf	3	0.7	0.089	1				GOTERM_BP_DIRECT	negative regulation of keratinocyte proliferation	3	0.7	0.089	1				INTERPRO	Carn_acyl_trans_N	2	0.5	0.098	1				UP_SEQ_FEATURE	DOMAIN:WH2 1	2	0.5	0.097	1
BZW2	HMGN5						UP_SEQ_FEATURE	DOMAIN:Guanylate kinase-like	3	0.7	0.088	1				GOTERM_BP_DIRECT	negative regulation of keratinocyte proliferation	3	0.7	0.09	1				GOTERM_BP_DIRECT	regulation of cardiac muscle contraction by regulation of the release of sequestered calcium ion	3	0.7	0.089	1				INTERPRO	ADF-H/Gelsolin-like_dom_sf	3	0.7	0.098	1				INTERPRO	FGFRL	2	0.5	0.097	1
BZW2	COX20						INTERPRO	ClpP/crotonase-like_dom_sf	3	0.7	0.089	1				GOTERM_BP_DIRECT	regulation of cardiac muscle contraction by regulation of the release of sequestered calcium ion	3	0.7	0.09	1				GOTERM_MF_DIRECT	isomerase activity	4	0.9	0.089	1				INTERPRO	GK/Ca_channel_bsu	3	0.7	0.098	1				INTERPRO	HnRNP_R/Q_splicing_fac	2	0.5	0.097	1
BZW2	MDH2						INTERPRO	AMP-bd_C_sf	3	0.7	0.089	1				INTERPRO	RmlC-like_jellyroll	4	0.9	0.09	1				GOTERM_BP_DIRECT	negative regulation of ERK1 and ERK2 cascade	5	1.2	0.09	1				INTERPRO	Ubiquitin-like_domsf	8	1.9	0.099	1				INTERPRO	Carn_acyl_trans_N	2	0.5	0.097	1
BZW2	PKIB						GOTERM_BP_DIRECT	regulation of cardiac muscle contraction by regulation of the release of sequestered calcium ion	3	0.7	0.09	1				GOTERM_BP_DIRECT	mitochondrion organization	6	1.4	0.091	1				GOTERM_BP_DIRECT	response to xenobiotic stimulus	10	2.3	0.092	1				GOTERM_BP_DIRECT	succinate metabolic process	2	0.5	0.099	1				BIOCARTA	Malate-aspartate shuttle	2	0.5	0.097	1
BZW2	ABHD11						GOTERM_BP_DIRECT	negative regulation of keratinocyte proliferation	3	0.7	0.09	1				GOTERM_MF_DIRECT	isomerase activity	4	0.9	0.091	1				UP_SEQ_FEATURE	ACT_SITE:Proton donor/acceptor	6	1.4	0.094	1				GOTERM_BP_DIRECT	medium-chain fatty acid metabolic process	2	0.5	0.099	1				GOTERM_BP_DIRECT	carbohydrate phosphorylation	3	0.7	0.098	1
BZW2	FAM219B						INTERPRO	RmlC-like_jellyroll	4	0.9	0.09	1				GOTERM_BP_DIRECT	negative regulation of ERK1 and ERK2 cascade	5	1.1	0.092	1				UP_SEQ_FEATURE	DOMAIN:EF-hand 1	8	1.9	0.094	1				GOTERM_BP_DIRECT	coenzyme A metabolic process	2	0.5	0.099	1				GOTERM_BP_DIRECT	positive regulation of calcium ion transport	3	0.7	0.098	1
BZW2	SLC23A1						GOTERM_BP_DIRECT	mitochondrion organization	6	1.4	0.091	1				SMART	IQ	4	0.9	0.092	1				UP_SEQ_FEATURE	TRANSMEM:Helical; Name=12	5	1.2	0.095	1				GOTERM_BP_DIRECT	UDP-N-acetylglucosamine transmembrane transport	2	0.5	0.099	1				GOTERM_BP_DIRECT	UDP-N-acetylglucosamine transmembrane transport	2	0.5	0.098	1
BZW2	MTMR11						GOTERM_MF_DIRECT	isomerase activity	4	0.9	0.091	1				GOTERM_BP_DIRECT	response to xenobiotic stimulus	10	2.3	0.095	1				GOTERM_BP_DIRECT	phosphatidylinositol-mediated signaling	3	0.7	0.095	1				GOTERM_BP_DIRECT	anterograde axonal transport of mitochondrion	2	0.5	0.099	1				GOTERM_BP_DIRECT	anterograde axonal transport of mitochondrion	2	0.5	0.098	1
BZW2	TGFA						GOTERM_BP_DIRECT	negative regulation of ERK1 and ERK2 cascade	5	1.1	0.092	1				UP_SEQ_FEATURE	ACT_SITE:Proton donor/acceptor	6	1.4	0.096	1				GOTERM_BP_DIRECT	mitochondrial electron transport, cytochrome c to oxygen	3	0.7	0.095	1				GOTERM_BP_DIRECT	liver development	5	1.2	0.099	1				GOTERM_BP_DIRECT	succinate metabolic process	2	0.5	0.098	1
BZW2	PRELID2						GOTERM_BP_DIRECT	G2/M transition of mitotic cell cycle	4	0.9	0.092	1				GOTERM_BP_DIRECT	mitochondrial electron transport, cytochrome c to oxygen	3	0.7	0.097	1				UP_SEQ_FEATURE	REPEAT:Solcar 2	4	0.9	0.096	1				INTERPRO	SH3_domain	9	2.1	0.1	1				GOTERM_BP_DIRECT	coenzyme A metabolic process	2	0.5	0.098	1
BZW2	RGMB						SMART	IQ	4	0.9	0.092	1				GOTERM_BP_DIRECT	phosphatidylinositol-mediated signaling	3	0.7	0.097	1				UP_SEQ_FEATURE	REPEAT:Solcar 1	4	0.9	0.096	1				GOTERM_BP_DIRECT	carbohydrate phosphorylation	3	0.7	0.1	1				GOTERM_BP_DIRECT	carbohydrate metabolic process	7	1.7	0.098	1
BZW2	HNRNPH3						GOTERM_BP_DIRECT	response to xenobiotic stimulus	10	2.3	0.095	1				UP_SEQ_FEATURE	TRANSMEM:Helical; Name=12	5	1.1	0.097	1				GOTERM_BP_DIRECT	insulin receptor signaling pathway	6	1.4	0.096	1				GOTERM_BP_DIRECT	positive regulation of calcium ion transport	3	0.7	0.1	1				GOTERM_MF_DIRECT	RNA polymerase II CTD heptapeptide repeat S7 phosphatase activity	5	1.2	0.098	1
BZW2	SRI						UP_SEQ_FEATURE	ACT_SITE:Proton donor/acceptor	6	1.4	0.096	1				UP_SEQ_FEATURE	REPEAT:Solcar 2	4	0.9	0.097	1				BIOCARTA	Malate-aspartate shuttle	2	0.5	0.097	1													GOTERM_MF_DIRECT	calmodulin-dependent protein phosphatase activity	5	1.2	0.098	1
BZW2	CTSA						GOTERM_BP_DIRECT	mitochondrial electron transport, cytochrome c to oxygen	3	0.7	0.097	1				UP_SEQ_FEATURE	REPEAT:Solcar 1	4	0.9	0.097	1				INTERPRO	P-loop_NTPase	26	6	0.097	1													GOTERM_MF_DIRECT	MAP kinase serine/threonine phosphatase activity	5	1.2	0.098	1
BZW2	CAPN13						GOTERM_BP_DIRECT	phosphatidylinositol-mediated signaling	3	0.7	0.097	1				GOTERM_BP_DIRECT	insulin receptor signaling pathway	6	1.4	0.099	1				UP_KW_DISEASE	Lacrimo-auriculo-dento-digital syndrome	2	0.5	0.097	1													GOTERM_MF_DIRECT	RNA polymerase II CTD heptapeptide repeat Y1 phosphatase activity	5	1.2	0.098	1
BZW2	MAOA						UP_SEQ_FEATURE	TRANSMEM:Helical; Name=12	5	1.1	0.097	1				UP_KW_DISEASE	Lacrimo-auriculo-dento-digital syndrome	2	0.5	0.099	1				GOTERM_MF_DIRECT	phosphatidic acid binding	3	0.7	0.098	1													GOTERM_MF_DIRECT	histone H2AXS140 phosphatase activity	5	1.2	0.098	1
BZW2	ENTPD5						UP_SEQ_FEATURE	REPEAT:Solcar 1	4	0.9	0.097	1				GOTERM_MF_DIRECT	phosphatidic acid binding	3	0.7	0.099	1				GOTERM_MF_DIRECT	phosphoprotein phosphatase activity	4	0.9	0.098	1													GOTERM_MF_DIRECT	RNA polymerase II CTD heptapeptide repeat S2 phosphatase activity	5	1.2	0.098	1
BZW2	MRPL34						UP_SEQ_FEATURE	REPEAT:Solcar 2	4	0.9	0.097	1				UP_SEQ_FEATURE	DOMAIN:EF-hand 1	8	1.8	0.099	1				UP_SEQ_FEATURE	DOMAIN:EF-hand 2	8	1.9	0.099	1													GOTERM_MF_DIRECT	RNA polymerase II CTD heptapeptide repeat S5 phosphatase activity	5	1.2	0.098	1
BZW2	AK2						GOTERM_BP_DIRECT	insulin receptor signaling pathway	6	1.4	0.099	1				UP_SEQ_FEATURE	DOMAIN:WH2 1	2	0.5	0.099	1				GOTERM_MF_DIRECT	calmodulin binding	9	2.1	0.099	1													GOTERM_MF_DIRECT	RNA polymerase II CTD heptapeptide repeat T4 phosphatase activity	5	1.2	0.098	1
BZW2	TRAF3IP2						UP_SEQ_FEATURE	DOMAIN:EF-hand 1	8	1.8	0.099	1				UP_SEQ_FEATURE	DOMAIN:WH2 2	2	0.5	0.099	1				UP_SEQ_FEATURE	DOMAIN:WH2 2	2	0.5	0.099	1													INTERPRO	PX_dom_sf	4	1	0.1	1
BZW2	OPA1						GOTERM_MF_DIRECT	phosphatidic acid binding	3	0.7	0.099	1				GOTERM_MF_DIRECT	phosphoprotein phosphatase activity	4	0.9	0.1	1				UP_SEQ_FEATURE	DOMAIN:WH2 1	2	0.5	0.099	1
BZW2	UGT2A3						UP_KW_DISEASE	Lacrimo-auriculo-dento-digital syndrome	2	0.5	0.099	1				BIOCARTA	Malate-aspartate shuttle	2	0.5	0.1	1				INTERPRO	Inositol_monophosphatase-like	2	0.5	0.099	1
BZW2	TRAK1						UP_SEQ_FEATURE	DOMAIN:WH2 1	2	0.5	0.099	1													INTERPRO	Inositol_monophosphatase_CS	2	0.5	0.099	1
BZW2	KCNG1						UP_SEQ_FEATURE	DOMAIN:WH2 2	2	0.5	0.099	1													INTERPRO	FGFRL	2	0.5	0.099	1
BZW2	SNX13																								INTERPRO	HnRNP_R/Q_splicing_fac	2	0.5	0.099	1
BZW2	LPAR5																								INTERPRO	Carn_acyl_trans_N	2	0.5	0.099	1
BZW2	PLEKHB2
BZW2	PTGDR
BZW2	ZDHHC23
BZW2	CEP70
BZW2	CNTN3
BZW2	GLOD4
BZW2	SCN9A
BZW2	FDX1
BZW2	ASB13
BZW2	RBM47
BZW2	CCNJL
BZW2	TMEM170A
BZW2	ARHGEF9
BZW2	SLC20A1
BZW2	ZCCHC14
BZW2	ATXN7L3B
BZW2	ARRDC4
BZW2	AGMAT
BZW2	SUCLG1
BZW2	HSDL2
BZW2	PKDCC
BZW2	COG2
BZW2	HADH
BZW2	TESK2
BZW2	TRPM6
BZW2	ACADM
BZW2	PAQR5
BZW2	SUOX
BZW2	PSD3
BZW2	CCNG1
BZW2	CYP2R1
BZW2	SATB2-AS1
BZW2	EPB41L1
BZW2	SLC6A4
BZW2	TDRD3
BZW2	ME2
BZW2	ERLIN2
BZW2	ARHGAP44
BZW2	MEP1A
BZW2	HSD17B2
BZW2	SLC20A2
BZW2	TRIM24
BZW2	HNMT
BZW2	DNAJC11
BZW2	PAK1
BZW2	SLC35F2
BZW2	GLTP
BZW2	SLC22A5
BZW2	CALM1
BZW2	TACC2
BZW2	ZNRF1
BZW2	PLCD1
BZW2	RNF128
BZW2	AQP8
BZW2	UCKL1
BZW2	PPFIBP2
BZW2	DNAJC19
BZW2	GBA3
BZW2	ANKMY2
BZW2	VWA5A
BZW2	P2RX4
BZW2	LYRM7
BZW2	SPINT1
BZW2	SELENBP1
BZW2	BRWD1
BZW2	CFDP1
BZW2	PRKAB2
BZW2	KIFAP3
BZW2	PTGR1
BZW2	CLYBL
BZW2	ATP2B1
BZW2	PDHA1
BZW2	ABCB1
BZW2	CHKA
BZW2	UQCRC2
BZW2	PTPN3
BZW2	BDH1
BZW2	FAHD1
BZW2	TPRG1L
BZW2	NUDT9
BZW2	MPI
BZW2	ALDH6A1
BZW2	NEK3
BZW2	MPC2
BZW2	AFG3L2
BZW2	MYO1D
BZW2	PADI2
BZW2	C2orf88
BZW2	KDM4A
BZW2	STRBP
BZW2	TST
BZW2	EPS8L2
BZW2	TTR
BZW2	COBL
BZW2	ENDOD1
BZW2	ADCY9
BZW2	SCUBE2
BZW2	ATP8A1
BZW2	ACADSB
BZW2	HMGCS2
BZW2	ASTE1
BZW2	DLD
BZW2	SNX24
BZW2	LZIC
BZW2	DUSP16
BZW2	OGDHL
BZW2	SLCO4C1
BZW2	CMBL
BZW2	PFKFB2
BZW2	PANK3
BZW2	STK38
BZW2	BCAT2
BZW2	LPCAT3
BZW2	CAT
BZW2	ENPP1
BZW2	MTM1
BZW2	CCNT2
BZW2	GOT1
BZW2	BCL2L13
BZW2	RMND1
BZW2	ALAD
BZW2	HCCS
BZW2	CRBN
BZW2	STEAP3
BZW2	CNNM2
BZW2	FCGRT
BZW2	ANKH
BZW2	TNIK
BZW2	CALCOCO2
BZW2	HHLA2
BZW2	EFNA1
BZW2	SEMA5A
BZW2	NAPEPLD
BZW2	UGDH
BZW2	CPT2
BZW2	CMTM4
BZW2	GDPD2
BZW2	ATP9A
BZW2	TMEM38B
BZW2	NAAA
BZW2	NFS1
BZW2	KDM4C
BZW2	MAGI3
BZW2	ACOX2
BZW2	MOGAT2
BZW2	ERBB3
BZW2	SLC16A9
BZW2	HSD3B2
BZW2	EIF4EBP2
BZW2	L2HGDH
BZW2	ALDH5A1
BZW2	IQGAP2
BZW2	KRT20
BZW2	PRR15
BZW2	NMT2
BZW2	PAQR8
BZW2	SLC3A1
BZW2	CHPT1
BZW2	ALDH18A1
BZW2	CACNB2
BZW2	CDC42BPA
BZW2	SULT1B1
BZW2	VIPR1
BZW2	ERI2
BZW2	DYRK2
BZW2	CYCS
BZW2	LETM1
BZW2	ANXA11
BZW2	FRMD1
BZW2	EPHX2
BZW2	CDC14A
BZW2	SUCLG2
BZW2	TRAK2
BZW2	FGFR2
BZW2	IP6K2
BZW2	CIPC
BZW2	SLC25A20
BZW2	DENND4C
BZW2	TMEM171
BZW2	RBKS
BZW2	RRAS2
BZW2	TP53TG1
BZW2	AKAP1
BZW2	EFNA5
BZW2	CES3
BZW2	PTPRF
BZW2	PCBD2
BZW2	ACSS2
BZW2	PPID
BZW2	CHP2
BZW2	ECH1
BZW2	LMTK2
BZW2	BAIAP2L2
BZW2	SLC23A3
BZW2	PLCL2
BZW2	WIPF2
BZW2	MKKS
BZW2	NGEF
BZW2	CRLS1
BZW2	CA12
BZW2	DDC
BZW2	FGFR3
BZW2	PIP5K1B
BZW2	SH3BGRL2
BZW2	PPIP5K1
BZW2	IFT57
BZW2	SLC51A
BZW2	CHAD
BZW2	ACVR2A
BZW2	PPP2R3A
BZW2	WNK2
BZW2	PHACTR4
BZW2	CAMK2D
BZW2	ZC3H14
BZW2	NUDT12
BZW2	PIK3R1
BZW2	GUCA2B
BZW2	MOB3B
BZW2	PBLD
BZW2	SLC4A4
BZW2	RAD52
BZW2	IMPA2
BZW2	ETFDH
BZW2	LIMA1
BZW2	ANO10
BZW2	PTPN21
BZW2	PHYH
BZW2	CRYL1
BZW2	BRINP3
BZW2	TAF11
BZW2	CPT1A
BZW2	SPIRE2
BZW2	VILL
BZW2	CENPV
BZW2	GUCY2C
BZW2	MRPL35
BZW2	ZDHHC7
BZW2	COQ9
BZW2	GRTP1
BZW2	STRADB
BZW2	USP30
BZW2	TRIM36
BZW2	ADCY6
BZW2	VPS13A
BZW2	PLD1
BZW2	PDE8A
BZW2	NMNAT1
BZW2	PPM1A
BZW2	OSBPL1A
BZW2	ACVR1B
BZW2	LRRC1
BZW2	PLEKHA6
BZW2	BSG
BZW2	NOL4L
BZW2	ADH1C
BZW2	ANPEP
BZW2	ALDH3A2
BZW2	LARP4B
BZW2	TSPAN7
BZW2	OCRL
BZW2	TMEM98
BZW2	DLG1
BZW2	IST1
BZW2	USH1C
BZW2	SPAG9
BZW2	GRAMD4
BZW2	LCMT1
BZW2	SLC9A2
BZW2	A1CF
BZW2	SLC22A23
BZW2	DQX1
BZW2	NDUFC1
BZW2	PEX11A
BZW2	SYNE2
BZW2	MAP3K13
BZW2	SLC35D2
BZW2	HOOK1
BZW2	CASK
BZW2	GNA11
BZW2	SCIN
BZW2	STX3
BZW2	DEFB1
BZW2	ADD3
BZW2	ATPAF1
BZW2	SLC35A3
BZW2	BPHL
BZW2	PSEN1
BZW2	SLC17A4
BZW2	CHMP4B
BZW2	C11orf54
BZW2	TTC38
BZW2	GPD1L
BZW2	CROT
BZW2	ABCG2
BZW2	AKAP9
BZW2	DPP10
BZW2	ADH6
BZW2	PLCE1
BZW2	CDK20
BZW2	DBT
BZW2	SLC26A2
BZW2	UGT8
BZW2	PDE6A
BZW2	TDP2
BZW2	MKRN1
BZW2	RPP14
BZW2	CLCN2
BZW2	AK3
BZW2	AHCYL2
BZW2	RMDN2
BZW2	SLC27A4
BZW2	SEPHS2
BZW2	PRKAR2A
BZW2	CNTNAP2
BZW2	GFM2
BZW2	SPRYD7
BZW2	FABP2
BZW2	EPB41L4B
BZW2	DEPDC7
BZW2	PAFAH2
BZW2	SEMA6A
BZW2	CPEB3
BZW2	CDH17
BZW2	PAPSS2
BZW2	ACOX1
BZW2	GRAMD1C
BZW2	BPNT1
BZW2	TUBAL3
BZW2	GBA2
BZW2	EDN3
BZW2	NRIP1
BZW2	GALNT12
BZW2	GALM
BZW2	ABCA5
BZW2	PGAP3
BZW2	EPB41L5
BZW2	NDRG2
BZW2	GAB1
BZW2	PACSIN2
BZW2	CAMK2N1
BZW2	PGGT1B
BZW2	PHLPP2
BZW2	GDE1
BZW2	CHP1
BZW2	CXADR
BZW2	ANK3
BZW2	FMO5
BZW2	SLC16A1
BZW2	PGRMC1
BZW2	SLC39A5
BZW2	ADAL
BZW2	APLP2
CBFA2T2	STRBP
CBFA2T2	PRKAB2
CBFA2T2	CHPT1
CBFA2T2	RAD52
CBFA2T2	CACNB2
CBFA2T2	TMEM220
CBFA2T2	UQCRC2
CBFA2T2	CYP2R1
CBFA2T2	PKDCC
CBFA2T2	SLC23A3
CBFA2T2	COX11
CBFA2T2	ZCCHC14
CBFA2T2	TESK2
CBFA2T2	ZNRF1
CBFA2T2	IST1
CBFA2T2	ANKMY2
CBFA2T2	AGFG2
CBFA2T2	PTGDR
CBFA2T2	SATB2-AS1
CBFA2T2	SUOX
CBFA2T2	ERBB3
CBFA2T2	ZDHHC7
CBFA2T2	OGDHL
CBFA2T2	ACOX2
CBFA2T2	CNTN3
CBFA2T2	VPS13A
CBFA2T2	CALM1
CBFA2T2	COX20
CBFA2T2	DENND4C
CBFA2T2	PCBD2
CBFA2T2	ACVR2A
CBFA2T2	KIFAP3
CBFA2T2	FRMD1
CBFA2T2	KDM4C
CBFA2T2	RAB40B
CBFA2T2	FGFR3
CBFA2T2	CPT1A
CBFA2T2	NUDT12
CBFA2T2	LYRM7
CBFA2T2	SEMA6A
CBFA2T2	DQX1
CBFA2T2	PSD3
CBFA2T2	TRAF3IP2
CBFA2T2	TMEM171
CBFA2T2	BRWD1
CBFA2T2	SNX24
CBFA2T2	SLC35F2
CBFA2T2	PFKFB2
CBFA2T2	ACOX1
CBFA2T2	PHKA2
CBFA2T2	STK11
CBFA2T2	LRRC1
CBFA2T2	CFDP1
CBFA2T2	SLC35D2
CBFA2T2	RGMB
CBFA2T2	GRAMD4
CBFA2T2	TRIM24
CBFA2T2	ACADM
CBFA2T2	SPIRE2
CBFA2T2	CAMK2N1
CBFA2T2	BAIAP2L2
CBFA2T2	NBEAL1
CBFA2T2	ZDHHC23
CBFA2T2	CLCN2
CBFA2T2	EAPP
CBFA2T2	ALDH5A1
CBFA2T2	USH1C
CBFA2T2	ERLIN2
CBFA2T2	USP30
CBFA2T2	GRTP1
CBFA2T2	PKIB
CBFA2T2	IP6K2
CBFA2T2	ENDOD1
CBFA2T2	GBA3
CBFA2T2	AUH
CBFA2T2	BCAT2
CBFA2T2	AKR1B10
CBFA2T2	MAST2
CBFA2T2	PBLD
CBFA2T2	FABP2
CBFA2T2	TRIM36
CBFA2T2	FAHD1
CBFA2T2	FDX1
CBFA2T2	GRAMD1C
CBFA2T2	PTPN21
CBFA2T2	NAAA
CBFA2T2	CES3
CBFA2T2	SFXN4
CBFA2T2	UCKL1
CBFA2T2	SYNE2
CBFA2T2	PDHA1
CBFA2T2	PDSS2
CBFA2T2	COG2
CBFA2T2	TACC2
CBFA2T2	SLC20A1
CBFA2T2	MTM1
CBFA2T2	HNRNPH3
CBFA2T2	KDM4A
CBFA2T2	CROT
CBFA2T2	SCUBE2
CBFA2T2	ACAT1
CBFA2T2	LETM1
CBFA2T2	NAPEPLD
CBFA2T2	BRINP3
CBFA2T2	AIMP1
CBFA2T2	NUDT9
CBFA2T2	TUBAL3
CBFA2T2	MRRF
CBFA2T2	CPT2
CBFA2T2	TTR
CBFA2T2	LMTK2
CBFA2T2	AKAP9
CBFA2T2	HSDL2
CBFA2T2	LRPPRC
CBFA2T2	PTGR1
CBFA2T2	COX4I1
CBFA2T2	ABCB1
CBFA2T2	DPP10
CBFA2T2	PIK3R1
CBFA2T2	HMGN5
CBFA2T2	CNNM2
CBFA2T2	GOT1
CBFA2T2	NOL4L
CBFA2T2	MOB3B
CBFA2T2	EPB41L1
CBFA2T2	DEFB1
CBFA2T2	SLC51A
CBFA2T2	ANKH
CBFA2T2	GUCA2B
CBFA2T2	MKRN1
CBFA2T2	ERI2
CBFA2T2	TAF11
CBFA2T2	LIAS
CBFA2T2	EFNA5
CBFA2T2	MYO1A
CBFA2T2	MYO1D
CBFA2T2	MAP3K13
CBFA2T2	CDKL1
CBFA2T2	ALAD
CBFA2T2	CPEB3
CBFA2T2	OPA1
CBFA2T2	SEMA5A
CBFA2T2	CALCOCO2
CBFA2T2	FAM219B
CBFA2T2	RAB11FIP1
CBFA2T2	CYCS
CBFA2T2	GNA11
CBFA2T2	ASB13
CBFA2T2	TDRD3
CBFA2T2	ABCA5
CBFA2T2	FGFR2
CBFA2T2	PHLPP2
CBFA2T2	SGK2
CBFA2T2	TRPM6
CBFA2T2	EFNA1
CBFA2T2	NEK3
CBFA2T2	ABCG2
CBFA2T2	CIPC
CBFA2T2	WNK2
CBFA2T2	SCO1
CBFA2T2	DNAJA3
CBFA2T2	DLEU1
CBFA2T2	TRAK1
CBFA2T2	HSD17B2
CBFA2T2	NDRG2
CBFA2T2	NMT2
CBFA2T2	ACADSB
CBFA2T2	DNAJC19
CBFA2T2	NDUFS1
CBFA2T2	CYP2J2
CBFA2T2	PPID
CBFA2T2	CMTM4
CBFA2T2	ADCY6
CBFA2T2	RRAS2
CBFA2T2	SLC25A3
CBFA2T2	PHYH
CBFA2T2	VILL
CBFA2T2	VWA5A
CBFA2T2	SORBS3
CBFA2T2	HNMT
CBFA2T2	GALM
CBFA2T2	GPD1L
CBFA2T2	TTC19
CBFA2T2	HADHA
CBFA2T2	TMEM98
CBFA2T2	MPC2
CBFA2T2	TGFA
CBFA2T2	SLC25A20
CBFA2T2	ARHGEF9
CBFA2T2	MPND
CBFA2T2	SLC6A4
CBFA2T2	PHACTR4
CBFA2T2	ADH6
CBFA2T2	SLC16A1
CBFA2T2	CNTNAP2
CBFA2T2	P2RX4
CBFA2T2	FCGRT
CBFA2T2	FZD5
CBFA2T2	PRKAR2A
CBFA2T2	CDC14A
CBFA2T2	SLC39A5
CBFA2T2	HMGCS2
CBFA2T2	SULT1B1
CBFA2T2	HHLA2
CBFA2T2	ADAL
CBFA2T2	CYP4F12
CBFA2T2	BPHL
CBFA2T2	PCK1
CBFA2T2	PDK2
CBFA2T2	AGMAT
CBFA2T2	NDUFC1
CBFA2T2	SLC3A1
CBFA2T2	ACSF2
CBFA2T2	AQP8
CBFA2T2	CRLS1
CBFA2T2	SVOPL
CBFA2T2	ACOT11
CBFA2T2	ENPP1
CBFA2T2	ATP2B1
CBFA2T2	ACVR1B
CBFA2T2	MOGAT2
CBFA2T2	CCNG1
CBFA2T2	LPAR5
CBFA2T2	ACSL5
CBFA2T2	PEX11A
CBFA2T2	PPM1A
CBFA2T2	CLYBL
CBFA2T2	CAT
CBFA2T2	PPIP5K1
CBFA2T2	STEAP3
CBFA2T2	PPFIBP2
CBFA2T2	EDN3
CBFA2T2	OSBPL1A
CBFA2T2	PLCL2
CBFA2T2	PPP2R3A
CBFA2T2	ALDH6A1
CBFA2T2	SLC22A23
CBFA2T2	MDH1
CBFA2T2	WIPF2
CBFA2T2	RNF128
CBFA2T2	GALNT12
CBFA2T2	ANPEP
CBFA2T2	C11orf54
CBFA2T2	IQGAP2
CBFA2T2	SLC27A4
CBFA2T2	IMPA2
CBFA2T2	PLCD1
CBFA2T2	TDP2
CBFA2T2	ACO2
CBFA2T2	CAMK2D
CBFA2T2	ATP8A1
CBFA2T2	SUCLG2
CBFA2T2	ANK3
CBFA2T2	NVL
CBFA2T2	VIPR1
CBFA2T2	GCNT2
CBFA2T2	PAQR8
CBFA2T2	ENTPD5
CBFA2T2	UGT2A3
CBFA2T2	CTSA
CBFA2T2	DEPDC7
CBFA2T2	RHOU
CBFA2T2	GDPD2
CBFA2T2	ACOT13
CBFA2T2	SLC22A5
CBFA2T2	PLEKHA6
CBFA2T2	C2orf88
CBFA2T2	SLC26A2
CBFA2T2	NGEF
CBFA2T2	CCNJL
CBFA2T2	PGGT1B
CBFA2T2	CEP70
CBFA2T2	CHP1
CBFA2T2	EPS8L2
CBFA2T2	SLC25A13
CBFA2T2	CDC42BPA
CBFA2T2	NMNAT1
CBFA2T2	RBKS
CBFA2T2	ME2
CBFA2T2	TTC38
CBFA2T2	COX5A
CBFA2T2	LPCAT3
CBFA2T2	ADCY9
CBFA2T2	SCN9A
CBFA2T2	TSPAN7
CBFA2T2	MAGI3
CBFA2T2	IMMT
CBFA2T2	ATP9A
CBFA2T2	ACSS2
CBFA2T2	SPINT1
CBFA2T2	BDH1
CBFA2T2	UGDH
CBFA2T2	RMND5A
CBFA2T2	COQ9
CBFA2T2	COBL
CBFA2T2	ALDH3A2
CBFA2T2	SLC35A3
CBFA2T2	AQP11
CBFA2T2	LARP4B
CBFA2T2	MRPL35
CBFA2T2	PRKG2
CBFA2T2	TMEM38B
CBFA2T2	PGAP3
CBFA2T2	PTPRF
CBFA2T2	PRELID2
CBFA2T2	TPRG1L
CBFA2T2	SLC9A2
CBFA2T2	PIP5K1B
CBFA2T2	GLTP
CBFA2T2	PLEKHB2
CBFA2T2	ATXN7L3B
CBFA2T2	ATPAF1
CBFA2T2	EPB41L5
CBFA2T2	SPRYD7
CBFA2T2	CHKA
CBFA2T2	EPHX2
CBFA2T2	CHP2
CBFA2T2	HADH
CBFA2T2	BPNT1
CBFA2T2	TRAK2
CBFA2T2	FASTKD1
CBFA2T2	RAVER2
CBFA2T2	PANK3
CBFA2T2	SELENBP1
CBFA2T2	SH3BGRL2
CBFA2T2	SUCLG1
CBFA2T2	AHCYL2
CBFA2T2	CCNT2
CBFA2T2	HOOK1
CBFA2T2	GBA2
CBFA2T2	CMBL
CBFA2T2	A1CF
CBFA2T2	TNIK
CBFA2T2	OCRL
CBFA2T2	HSD3B2
CBFA2T2	AFG3L2
CBFA2T2	PLD1
CBFA2T2	CENPV
CBFA2T2	DUSP16
CBFA2T2	STRADB
CBFA2T2	ABHD11
CBFA2T2	DYRK2
CBFA2T2	GDE1
CBFA2T2	GAB1
CBFA2T2	PADI2
CBFA2T2	SLC20A2
CBFA2T2	L2HGDH
CBFA2T2	MTMR11
CBFA2T2	CDK20
CBFA2T2	ANXA11
CBFA2T2	PRR15
CBFA2T2	CRYL1
CBFA2T2	PLCE1
CBFA2T2	SRI
CBFA2T2	LCMT1
CBFA2T2	MRPL34
CBFA2T2	CHAD
CBFA2T2	TST
CBFA2T2	SPAG9
CBFA2T2	EPB41L4B
CBFA2T2	KCNG1
CBFA2T2	GUCY2C
CBFA2T2	PDE6A
CBFA2T2	GFM2
CBFA2T2	PAFAH2
CBFA2T2	SCIN
CBFA2T2	ARRDC4
CBFA2T2	NFS1
CBFA2T2	TP53TG1
CBFA2T2	LZIC
CBFA2T2	PSEN1
CBFA2T2	PHLPP1
CBFA2T2	CASK
CBFA2T2	CRBN
CBFA2T2	IFT57
CBFA2T2	SLC25A5
CBFA2T2	CHMP4B
CBFA2T2	SLCO4C1
CBFA2T2	STK38
CBFA2T2	ARHGAP44
CBFA2T2	PGRMC1
CBFA2T2	DLD
CBFA2T2	ASTE1
CBFA2T2	LIMA1
CBFA2T2	TMEM170A
CBFA2T2	RPS6KA6
CBFA2T2	SNX13
CBFA2T2	HCCS
CBFA2T2	DNAJC11
CBFA2T2	CAPN13
CBFA2T2	BCL2L13
CBFA2T2	ANO10
CBFA2T2	FMO5
CBFA2T2	ECH1
CBFA2T2	AK2
CBFA2T2	MKKS
CBFA2T2	SEPHS2
CBFA2T2	MAOA
CBFA2T2	TCEA3
CBFA2T2	DLG1
CBFA2T2	PTPN3
CBFA2T2	AKAP1
CBFA2T2	CXADR
CBFA2T2	RMND1
CBFA2T2	GLOD4
CBFA2T2	CDH17
CBFA2T2	PACSIN2
CBFA2T2	MPI
CBFA2T2	RBM47
CBFA2T2	MEP1A
CBFA2T2	RMDN2
CBFA2T2	SLC16A9
CBFA2T2	KRT20
CBFA2T2	UGT8
CBFA2T2	CA12
CBFA2T2	SLC4A4
CBFA2T2	PAQR5
CBFA2T2	VIL1
CBFA2T2	PAPSS2
CBFA2T2	APLP2
CBFA2T2	DBT
CBFA2T2	NRIP1
CBFA2T2	STX3
CBFA2T2	MDH2
CBFA2T2	ADD3
CBFA2T2	ALDH18A1
CBFA2T2	ETFDH
CBFA2T2	DDC
CBFA2T2	PDE8A
CBFA2T2	PAK1
CBFA2T2	ZC3H14
CBFA2T2	EIF4EBP2
CBFA2T2	AK3
CBFA2T2	SLC23A1
CBFA2T2	NDUFA10
CBFA2T2	ADH1C
CBFA2T2	BSG
CBFA2T2	RPP14
ELF4	GBA3
ELF4	ATP2B1
ELF4	DQX1
ELF4	CMBL
ELF4	UGDH
ELF4	SLC35F2
ELF4	PGAP3
ELF4	TST
ELF4	CHAD
ELF4	TACC2
ELF4	COBL
ELF4	ACSS2
ELF4	CIPC
ELF4	NGEF
ELF4	ZDHHC7
ELF4	WNK2
ELF4	MOB3B
ELF4	KRT20
ELF4	SPIRE2
ELF4	IQGAP2
ELF4	TUBAL3
ELF4	VILL
ELF4	CTSA
ELF4	MTMR11
ELF4	ANK3
ELF4	PHLPP2
ELF4	TPRG1L
ELF4	CPT2
ELF4	ENDOD1
ELF4	PADI2
ELF4	SELENBP1
ELF4	ANXA11
ELF4	GRAMD4
ELF4	PRKAB2
ELF4	SLC35D2
ELF4	GLTP
ELF4	PAQR8
ELF4	ERLIN2
ELF4	HSDL2
ELF4	PHLPP1
ELF4	SLC20A2
ELF4	GDPD2
ELF4	NMT2
ELF4	ADCY6
ELF4	RMDN2
ELF4	SLC22A5
ELF4	FGFR3
ELF4	PHYH
ELF4	SLC25A3
ELF4	TTC38
ELF4	ZCCHC14
ELF4	MOGAT2
ELF4	FASTKD1
ELF4	SRI
ELF4	RBKS
ELF4	IMMT
ELF4	GUCA2B
ELF4	PSD3
ELF4	ADCY9
ELF4	NOL4L
ELF4	CLCN2
ELF4	ENPP1
ELF4	CES3
ELF4	MKRN1
ELF4	ABCG2
ELF4	CPT1A
ELF4	AUH
ELF4	PCBD2
ELF4	FRMD1
ELF4	COX20
ELF4	SLCO4C1
ELF4	SLC27A4
ELF4	PRELID2
ELF4	SULT1B1
ELF4	TMEM171
ELF4	ABCB1
ELF4	TTR
ELF4	ACVR2A
ELF4	GRTP1
ELF4	CAMK2D
ELF4	DEFB1
ELF4	SNX24
ELF4	ASTE1
ELF4	FCGRT
ELF4	SLC25A5
ELF4	ARHGEF9
ELF4	TRAK1
ELF4	BPHL
ELF4	COX5A
ELF4	EPB41L5
ELF4	PFKFB2
ELF4	MKKS
ELF4	CAMK2N1
ELF4	LETM1
ELF4	BPNT1
ELF4	ANO10
ELF4	MTM1
ELF4	SLC23A3
ELF4	LARP4B
ELF4	PPIP5K1
ELF4	SORBS3
ELF4	ADH6
ELF4	CROT
ELF4	LCMT1
ELF4	TP53TG1
ELF4	PRR15
ELF4	PTGDR
ELF4	FAM219B
ELF4	PKIB
ELF4	ECH1
ELF4	NUDT12
ELF4	PLCD1
ELF4	SLC25A13
ELF4	MEP1A
ELF4	STEAP3
ELF4	SEMA5A
ELF4	PPFIBP2
ELF4	HMGCS2
ELF4	CLYBL
ELF4	UCKL1
ELF4	IP6K2
ELF4	DNAJA3
ELF4	OCRL
ELF4	VIL1
ELF4	CNNM2
ELF4	RRAS2
ELF4	FMO5
ELF4	HSD3B2
ELF4	EPB41L4B
ELF4	C2orf88
ELF4	NUDT9
ELF4	RPS6KA6
ELF4	TDRD3
ELF4	GALM
ELF4	PTGR1
ELF4	STRADB
ELF4	AKAP1
ELF4	SNX13
ELF4	LRPPRC
ELF4	ACOX1
ELF4	CALM1
ELF4	TMEM220
ELF4	PGRMC1
ELF4	ATXN7L3B
ELF4	C11orf54
ELF4	IFT57
ELF4	OGDHL
ELF4	PTPN21
ELF4	CDC42BPA
ELF4	SLC20A1
ELF4	PDE6A
ELF4	AIMP1
ELF4	CALCOCO2
ELF4	ACSF2
ELF4	ADAL
ELF4	STK11
ELF4	CFDP1
ELF4	AKR1B10
ELF4	MAP3K13
ELF4	VPS13A
ELF4	NAAA
ELF4	SLC25A20
ELF4	DDC
ELF4	ACOX2
ELF4	GBA2
ELF4	STK38
ELF4	DYRK2
ELF4	NDUFS1
ELF4	PIP5K1B
ELF4	COX11
ELF4	SUCLG2
ELF4	TTC19
ELF4	HMGN5
ELF4	COG2
ELF4	SEPHS2
ELF4	TMEM170A
ELF4	PAPSS2
ELF4	MDH2
ELF4	OSBPL1A
ELF4	NFS1
ELF4	CNTNAP2
ELF4	WIPF2
ELF4	SCN9A
ELF4	EDN3
ELF4	PTPN3
ELF4	ARRDC4
ELF4	STRBP
ELF4	AGMAT
ELF4	A1CF
ELF4	CACNB2
ELF4	KDM4C
ELF4	PAQR5
ELF4	FABP2
ELF4	LPAR5
ELF4	PANK3
ELF4	TRIM24
ELF4	VWA5A
ELF4	FAHD1
ELF4	RAB11FIP1
ELF4	SVOPL
ELF4	RAD52
ELF4	PDHA1
ELF4	SLC9A2
ELF4	CCNT2
ELF4	ANKMY2
ELF4	EPB41L1
ELF4	SEMA6A
ELF4	CHMP4B
ELF4	MAGI3
ELF4	NDRG2
ELF4	SYNE2
ELF4	SPRYD7
ELF4	CCNG1
ELF4	PDSS2
ELF4	ANPEP
ELF4	SLC39A5
ELF4	AQP8
ELF4	NEK3
ELF4	KCNG1
ELF4	SLC51A
ELF4	EPHX2
ELF4	SLC6A4
ELF4	TAF11
ELF4	SCIN
ELF4	ACAT1
ELF4	AFG3L2
ELF4	CYP2R1
ELF4	ACOT13
ELF4	GCNT2
ELF4	CHP2
ELF4	MRRF
ELF4	CDC14A
ELF4	PBLD
ELF4	DLEU1
ELF4	SH3BGRL2
ELF4	TNIK
ELF4	ALDH5A1
ELF4	ZDHHC23
ELF4	VIPR1
ELF4	ERI2
ELF4	PHKA2
ELF4	HADHA
ELF4	RGMB
ELF4	ACSL5
ELF4	HNMT
ELF4	UGT2A3
ELF4	ALDH3A2
ELF4	SLC22A23
ELF4	PLCE1
ELF4	AKAP9
ELF4	HHLA2
ELF4	ETFDH
ELF4	PACSIN2
ELF4	CRLS1
ELF4	BRWD1
ELF4	RNF128
ELF4	CRBN
ELF4	AGFG2
ELF4	LRRC1
ELF4	LMTK2
ELF4	CA12
ELF4	PEX11A
ELF4	GALNT12
ELF4	TRIM36
ELF4	BAIAP2L2
ELF4	AK2
ELF4	CDK20
ELF4	L2HGDH
ELF4	CPEB3
ELF4	MPC2
ELF4	APLP2
ELF4	PIK3R1
ELF4	MPND
ELF4	EAPP
ELF4	CYP4F12
ELF4	OPA1
ELF4	HCCS
ELF4	SLC26A2
ELF4	COX4I1
ELF4	ARHGAP44
ELF4	LYRM7
ELF4	ADD3
ELF4	GPD1L
ELF4	UQCRC2
ELF4	CYCS
ELF4	IST1
ELF4	ABHD11
ELF4	STX3
ELF4	CHP1
ELF4	FDX1
ELF4	GUCY2C
ELF4	DLD
ELF4	PLEKHA6
ELF4	TESK2
ELF4	SGK2
ELF4	GNA11
ELF4	ADH1C
ELF4	SLC4A4
ELF4	CDH17
ELF4	HOOK1
ELF4	PDE8A
ELF4	ALAD
ELF4	AQP11
ELF4	TRAF3IP2
ELF4	PPP2R3A
ELF4	EPS8L2
ELF4	SLC35A3
ELF4	KDM4A
ELF4	KIFAP3
ELF4	SCUBE2
ELF4	HSD17B2
ELF4	MAST2
ELF4	P2RX4
ELF4	SLC23A1
ELF4	MYO1D
ELF4	EFNA1
ELF4	IMPA2
ELF4	ZC3H14
ELF4	ACOT11
ELF4	PHACTR4
ELF4	DNAJC11
ELF4	AK3
ELF4	PPM1A
ELF4	GAB1
ELF4	ATP8A1
ELF4	MYO1A
ELF4	MDH1
ELF4	PKDCC
ELF4	MRPL34
ELF4	SPAG9
ELF4	PSEN1
ELF4	TRPM6
ELF4	CXADR
ELF4	USP30
ELF4	CHPT1
ELF4	TCEA3
ELF4	PAK1
ELF4	SUOX
ELF4	CCNJL
ELF4	NVL
ELF4	SATB2-AS1
ELF4	DUSP16
ELF4	PLD1
ELF4	ATPAF1
ELF4	SFXN4
ELF4	ALDH6A1
ELF4	MRPL35
ELF4	MPI
ELF4	RPP14
ELF4	BCL2L13
ELF4	BSG
ELF4	BRINP3
ELF4	FZD5
ELF4	CMTM4
ELF4	GRAMD1C
ELF4	TRAK2
ELF4	RBM47
ELF4	ACVR1B
ELF4	PTPRF
ELF4	PAFAH2
ELF4	EFNA5
ELF4	NBEAL1
ELF4	HADH
ELF4	RMND1
ELF4	DEPDC7
ELF4	PRKAR2A
ELF4	ACADSB
ELF4	ANKH
ELF4	SLC16A9
ELF4	UGT8
ELF4	SCO1
ELF4	ACADM
ELF4	GOT1
ELF4	TMEM38B
ELF4	PLCL2
ELF4	CYP2J2
ELF4	CAT
ELF4	ME2
ELF4	NDUFA10
ELF4	LIMA1
ELF4	FGFR2
ELF4	ENTPD5
ELF4	PLEKHB2
ELF4	MAOA
ELF4	ERBB3
ELF4	TMEM98
ELF4	TGFA
ELF4	HNRNPH3
ELF4	ACO2
ELF4	PCK1
ELF4	NMNAT1
ELF4	SUCLG1
ELF4	TDP2
ELF4	LZIC
ELF4	COQ9
ELF4	AHCYL2
ELF4	CRYL1
ELF4	CDKL1
ELF4	TSPAN7
ELF4	NDUFC1
ELF4	PPID
ELF4	RAB40B
ELF4	GDE1
ELF4	BCAT2
ELF4	BDH1
ELF4	ALDH18A1
ELF4	DNAJC19
ELF4	NAPEPLD
ELF4	CHKA
ELF4	RAVER2
ELF4	LPCAT3
ELF4	CENPV
ELF4	LIAS
ELF4	CEP70
ELF4	SLC3A1
ELF4	USH1C
ELF4	PDK2
ELF4	PRKG2
ELF4	GLOD4
ELF4	ASB13
ELF4	DPP10
ELF4	ABCA5
ELF4	SPINT1
ELF4	RHOU
ELF4	SLC16A1
ELF4	PGGT1B
ELF4	DLG1
ELF4	RMND5A
ELF4	DENND4C
ELF4	CAPN13
ELF4	DBT
ELF4	GFM2
ELF4	EIF4EBP2
ELF4	ZNRF1
ELF4	NRIP1
ELF4	CASK
FOXJ3	CXADR
FOXJ3	STX3
FOXJ3	AK2
FOXJ3	EPS8L2
FOXJ3	SPAG9
FOXJ3	CMTM4
FOXJ3	NFS1
FOXJ3	DBT
FOXJ3	LPAR5
FOXJ3	RMND1
FOXJ3	PLD1
FOXJ3	RPP14
FOXJ3	PGRMC1
FOXJ3	EIF4EBP2
FOXJ3	MAP3K13
FOXJ3	PPP2R3A
FOXJ3	TMEM170A
FOXJ3	ENTPD5
FOXJ3	OCRL
FOXJ3	PRKAR2A
FOXJ3	PGGT1B
FOXJ3	CDC42BPA
FOXJ3	PACSIN2
FOXJ3	GFM2
FOXJ3	PAK1
FOXJ3	CRLS1
FOXJ3	ALDH6A1
FOXJ3	TRAK2
FOXJ3	UGT8
FOXJ3	NMNAT1
FOXJ3	DNAJC11
FOXJ3	PDE8A
FOXJ3	ABHD11
FOXJ3	PSEN1
FOXJ3	CASK
FOXJ3	RBM47
FOXJ3	SLC25A13
FOXJ3	L2HGDH
FOXJ3	NRIP1
FOXJ3	DLG1
FOXJ3	ZC3H14
FOXJ3	SLC4A4
FOXJ3	ABCA5
FOXJ3	APLP2
FOXJ3	GDE1
FOXJ3	HADH
FOXJ3	ACO2
FOXJ3	TRAF3IP2
FOXJ3	SLC16A1
FOXJ3	DUSP16
FOXJ3	LPCAT3
FOXJ3	PRKG2
FOXJ3	IST1
FOXJ3	UCKL1
FOXJ3	HOOK1
FOXJ3	CAMK2D
FOXJ3	DNAJA3
FOXJ3	HADHA
FOXJ3	HHLA2
FOXJ3	MRRF
FOXJ3	SLC9A2
FOXJ3	OPA1
FOXJ3	CAT
FOXJ3	ADD3
FOXJ3	NBEAL1
FOXJ3	ZNRF1
FOXJ3	CNTNAP2
FOXJ3	FAM219B
FOXJ3	CPT1A
FOXJ3	DPP10
FOXJ3	DENND4C
FOXJ3	GOT1
FOXJ3	CYP4F12
FOXJ3	PSD3
FOXJ3	TNIK
FOXJ3	SYNE2
FOXJ3	SCO1
FOXJ3	ACOT11
FOXJ3	PHACTR4
FOXJ3	SNX24
FOXJ3	DLD
FOXJ3	RGMB
FOXJ3	VPS13A
FOXJ3	MPI
FOXJ3	ATP2B1
FOXJ3	FABP2
FOXJ3	AHCYL2
FOXJ3	ANPEP
FOXJ3	TTR
FOXJ3	NEK3
FOXJ3	SVOPL
FOXJ3	ACADSB
FOXJ3	FAHD1
FOXJ3	COX20
FOXJ3	LARP4B
FOXJ3	LYRM7
FOXJ3	SCIN
FOXJ3	TRAK1
FOXJ3	SLC25A5
FOXJ3	CES3
FOXJ3	KDM4A
FOXJ3	COX11
FOXJ3	ME2
FOXJ3	TAF11
FOXJ3	CACNB2
FOXJ3	GCNT2
FOXJ3	LRPPRC
FOXJ3	ADCY9
FOXJ3	IMPA2
FOXJ3	AKAP1
FOXJ3	CTSA
FOXJ3	PLEKHB2
FOXJ3	ATXN7L3B
FOXJ3	PAPSS2
FOXJ3	GAB1
FOXJ3	SLC27A4
FOXJ3	CYP2R1
FOXJ3	TMEM38B
FOXJ3	MTM1
FOXJ3	KCNG1
FOXJ3	EPB41L5
FOXJ3	TESK2
FOXJ3	PHKA2
FOXJ3	UGT2A3
FOXJ3	CCNT2
FOXJ3	ASTE1
FOXJ3	PPIP5K1
FOXJ3	PAQR5
FOXJ3	SNX13
FOXJ3	UGDH
FOXJ3	FDX1
FOXJ3	SLC20A2
FOXJ3	FRMD1
FOXJ3	AQP11
FOXJ3	PAFAH2
FOXJ3	LIAS
FOXJ3	GRAMD1C
FOXJ3	ENDOD1
FOXJ3	IFT57
FOXJ3	PRKAB2
FOXJ3	PTPN3
FOXJ3	BRINP3
FOXJ3	P2RX4
FOXJ3	CDKL1
FOXJ3	PPID
FOXJ3	AGMAT
FOXJ3	HMGN5
FOXJ3	CFDP1
FOXJ3	NDUFS1
FOXJ3	GLOD4
FOXJ3	SFXN4
FOXJ3	RAD52
FOXJ3	NAPEPLD
FOXJ3	NOL4L
FOXJ3	ARHGEF9
FOXJ3	DEPDC7
FOXJ3	ERBB3
FOXJ3	STK38
FOXJ3	TDRD3
FOXJ3	COX5A
FOXJ3	SLC35D2
FOXJ3	SLC51A
FOXJ3	LZIC
FOXJ3	SLC23A1
FOXJ3	CRBN
FOXJ3	BSG
FOXJ3	TDP2
FOXJ3	COBL
FOXJ3	FZD5
FOXJ3	ALAD
FOXJ3	CA12
FOXJ3	DQX1
FOXJ3	CHAD
FOXJ3	C2orf88
FOXJ3	OGDHL
FOXJ3	MYO1A
FOXJ3	PHYH
FOXJ3	CHPT1
FOXJ3	NDUFA10
FOXJ3	SLC6A4
FOXJ3	ACVR1B
FOXJ3	SUCLG1
FOXJ3	ZCCHC14
FOXJ3	PLCD1
FOXJ3	BPNT1
FOXJ3	TST
FOXJ3	FASTKD1
FOXJ3	CALM1
FOXJ3	CROT
FOXJ3	TGFA
FOXJ3	ANKMY2
FOXJ3	LMTK2
FOXJ3	ATP8A1
FOXJ3	SLC25A3
FOXJ3	MAST2
FOXJ3	DLEU1
FOXJ3	CHP1
FOXJ3	SUCLG2
FOXJ3	SELENBP1
FOXJ3	GBA3
FOXJ3	AK3
FOXJ3	MEP1A
FOXJ3	PDSS2
FOXJ3	GUCA2B
FOXJ3	SLC3A1
FOXJ3	PDK2
FOXJ3	DDC
FOXJ3	BCAT2
FOXJ3	BCL2L13
FOXJ3	CDK20
FOXJ3	CHP2
FOXJ3	RAB40B
FOXJ3	KDM4C
FOXJ3	DNAJC19
FOXJ3	SCUBE2
FOXJ3	TACC2
FOXJ3	BRWD1
FOXJ3	SLCO4C1
FOXJ3	TSPAN7
FOXJ3	EFNA5
FOXJ3	NUDT9
FOXJ3	FMO5
FOXJ3	SLC20A1
FOXJ3	RBKS
FOXJ3	ASB13
FOXJ3	EFNA1
FOXJ3	AGFG2
FOXJ3	CHKA
FOXJ3	MOB3B
FOXJ3	HSD17B2
FOXJ3	MPC2
FOXJ3	TTC38
FOXJ3	RRAS2
FOXJ3	ERLIN2
FOXJ3	PKDCC
FOXJ3	SPRYD7
FOXJ3	GUCY2C
FOXJ3	AIMP1
FOXJ3	ATPAF1
FOXJ3	DEFB1
FOXJ3	PBLD
FOXJ3	PLCL2
FOXJ3	CDC14A
FOXJ3	PPM1A
FOXJ3	PANK3
FOXJ3	PPFIBP2
FOXJ3	NGEF
[truncated: 16,793 more rows]
[truncated: 35 more columns]
